# Supplementary material for: High-Resolution Mass Spectrometer–Based Ultra-Deep Profile of Milk Whey Proteome in Indian Zebu (Sahiwal) Cattle
Source: Front Nutr. 2020 Sep 11;7:150. doi: 10.3389/fnut.2020.00150 (PMC7533583; doi:10.3389/fnut.2020.00150)
Supplement: Supplementary Table 1 — Final complete table for identifications of total whey proteins in Trans Proteomics Pipeline (TPP) using Comet and Tandem search engine through in-gel and in-solution digestion. [file Table_1.XLSX]

## Sheet: Sheet1
entry no.	protein	protein probability	protein description	animal	Gene Symbol	protein description	protein length	percent coverage	tot indep spectra	percent share of spectrum ids	SIn	ng	peptides	Peptide Length	yourlist:M201910058471C63D39733769F8E060B506551E124BC01FM	Entry	Entry name	Status	Protein names	Gene names	Organism	Length	Metal binding	Protein existence	Proteomes	Gene names (ordered locus )	Mass spectrometry	Developmental stage	Induction	Tissue specificity	Gene ontology IDs	Gene ontology (molecular function)	Gene ontology (GO)	Gene ontology (cellular component)	Gene ontology (biological process)	Pharmaceutical use	Toxic dose	Mutagenesis	Involvement in disease	Disruption phenotype	Biotechnological use	Allergenic properties	Transmembrane	Topological domain	Subcellular location [CC]	Intramembrane	PubMed ID	Mapped PubMed ID	Cross-reference (PROSITE)
1	Q32P95	0.9709	PRM1 protein	Bos taurus	PRM1	PRM1 protein OS=Bos taurus GN=PRM1 PE=2 SV=1	45	100	11	0.003			CSSPIAGADAAAAAEEDVAD+EDVADEGGALVGGAGGECAAVATPS+EGGALVGGAGGECAAVATPS+GGALVGGAGGECAAVATPS+MARYRCSSPIAGADAAAAAEEDVADEGGALVGGAGGECAAV+PIAGADAAAAAEEDVADEGGALVGGAGGECAAVATPS+YRCSSPIAGADAAAAAEEDVADEGGALVGGAGGEC	203	Q32P95	Q32P95	Q32P95_BOVIN	unreviewed	PRM1 protein	PRM1	Bos taurus (Bovine)	45		Evidence at transcript level
2	P04985-2	1	Isoform 2 of Elastin	Bos taurus	ELN	Isoform 2 of Elastin OS=Bos taurus GN=ELN	733	93	869	0.091	-22.1455	21.0038	AAAAKAAAKAAQFGLGGVGGLGVGGLGAVPGAVGLGGVSPAAAAK+AAAAPAAAAAKAAKIGAGGVGALGGVVPGAPGAIPGLPGVGGVPGVGIPAAAAAK+AAAGLPAGVPGLGVGAGVPGLG+AAAGLPAGVPGLGVGAGVPGLGV+AAAGLPAGVPGLGVGAGVPGLGVG+AAAGLPAGVPGLGVGAGVPGLGVGA+AAAGLPAGVPGLGVGAGVPGLGVGAG+AAAGLPAGVPGLGVGAGVPGLGVGAGV+AAAGLPAGVPGLGVGAGVPGLGVGAGVP+AAAGLPAGVPGLGVGAGVPGLGVGAGVPGL+AAAGLPAGVPGLGVGAGVPGLGVGAGVPGLGVG+AAAGLPAGVPGLGVGAGVPGLGVGAGVPGLGVGA+AAAGLPAGVPGLGVG…	14300	P04985-2	P04985	ELN_BOVIN	reviewed	Elastin (Tropoelastin)	ELN	Bos taurus (Bovine)	747		Evidence at protein level	UP000009136: Unplaced						GO:0005201; GO:0062023; GO:0071953	extracellular matrix structural constituent [GO:0005201]	collagen-containing extracellular matrix [GO:0062023]; elastic fiber [GO:0071953]; extracellular matrix structural constituent [GO:0005201]	collagen-containing extracellular matrix [GO:0062023]; elastic fiber [GO:0071953]											SUBCELLULAR LOCATION: Secreted, extracellular space, extracellular matrix {ECO:0000250|UniProtKB:P15502}. Note=Extracellular matrix of elastic fibers. {ECO:0000250|UniProtKB:P15502}.		3032943; 2543440; 2031719; 2992576; 3665402; 6150137; 1632791; 11723132; 26601954	3032943; 2543440; 2031719; 2992576; 3665402; 6150137; 1632791; 11723132; 26601954; 12560590; 12626514; 15172035; 15615710; 16314420; 17459412; 18602002; 21321118; 23397509; 24694619; 25604393; 25917596; 30108173
3	L8HP10	1	Uncharacterized protein	Bos mutus	M91_21688	Uncharacterized protein OS=Bos mutus GN=M91_21688 PE=4 SV=1	327	92.4	104	0.04	-18.4348	275.008	AEGPALAETEQPGLALADMSAL+AEGPALAETEQPGLALADMSALAQAEMRAQTA+AEGPALAKAEGPGLALADM+AEGPALAKAEGPGLALADMSALAAAEVPG+AEGPALAKAEGPGLALADMSALAAAEVPGLAKAE+AEGPALAKTEGPGLALADMSALAQAEMRALTATE+AEGPALAKTEGPGLALADMSALAQAEMRALTATEVPGL+AEGPALAQAEGRGLALADMSALAAAE+AEGPALAQAEGRGLALADMSALAAAEVP+AEGPALAQAEGRGLALADMSALAAAEVPGLAKAEGPG+AEGPGLALADMSALAAAE+AEGPGLALADMSALAAAEVPGLA+AEGPGLALADMSALAAAEVPGLAKA+AEGPGLALADMSALAAAEVPG…	1643	L8HP10	L8HP10	L8HP10_9CETA	unreviewed	Uncharacterized protein	M91_21688	Bos mutus (wild yak)	327		Predicted																							22751099
4	L8IJX0	1	Chromosome transmission fidelity protein 8-like protein isoform 2	Bos mutus	M91_18230	Chromosome transmission fidelity protein 8-like protein isoform 2 OS=Bos mutus GN=M91_18230 PE=4 SV=1	540	90	59	0.014	-22.0388	22.6159	AAGLLGANSASFSQASGNMGTSPSSM+AAGLLGANSASFSQASGNMGTSPSSMARL+AAGLLGANSASFSQASGNMGTSPSSMARLP+AGALPGPGPL+AGALPGPGPLSNPRLGSLPGPGPV+AGALPGPGPLSNPRLGSLPGPGPVSNPR+AGGLGPGPNLDARAGGLLGTGSGLNLRM+AGGLGPGPNLDARAGGLLGTGSGLNLRMAG+AGVLLTPGNGPPNPRPVGLGPGPS+AGVLLTPGNGPPNPRPVGLGPGPSPNLRSGFVGTNPAPRSSMF+ASGPLGPNPANFPRATGLQGPSP+DPGLASFPRGMNPTSTGAVSFPRPGGLLGPSPGSTLNPRAG+DPRSGGPMGPGSGPSLR+FPRPAPGPLGSSPAGPVGINPAPFARPTGTLGV…	1448	L8IJX0	L8IJX0	L8IJX0_9CETA	unreviewed	Chromosome transmission fidelity protein 8-like protein isoform 2	M91_18230	Bos mutus (wild yak)	540		Predicted																							22751099
5	Q24JY7	1	Interferon alpha-inducible protein 27-like protein 2	Bos taurus	IFI27L2	Interferon alpha-inducible protein 27-like protein 2 OS=Bos taurus GN=IFI27L2 PE=2 SV=1	133	88	54	0.015	-20.1358	84.5826	AAAAAIGGALA+AAAAAIGGALAVAAVPAVLGAVGF+AAAAAIGGALAVAAVPAVLGAVGFT+AAAAAIGGALAVAAVPAVLGAVGFTGAGIAAS+AAAAAIGGALAVAAVPAVLGAVGFTGAGIAASSLAAKM+AAAAAIGGALAVAAVPAVLGAVGFTGAGIAASSLAAKMMSAAAVA+AAAAAIGGALAVAAVPAVLGAVGFTGAGIAASSLAAKMMSAAAVANGG+AAAAAIGGALAVAAVPAVLGAVGFTGAGIAASSLAAKMMSAAAVANGGG+ALAVAAVPAVLGAVGFTGAGIAASSLAAK+ASPSPPPGGPRPEGEQPGENV+AVPAVLGAVGFTGAGIAASSLAAK+GGALAVAAVPAVLGAVGFTGAGIAASSLAAK+MIKRAAAAAI…	997	Q24JY7	Q24JY7	I27L2_BOVIN	reviewed	Interferon alpha-inducible protein 27-like protein 2 (Interferon-stimulated gene 12b protein) (ISG12(b))	IFI27L2 FAM14A	Bos taurus (Bovine)	133		Evidence at transcript level	UP000009136: Chromosome 21						GO:0005739; GO:0006915; GO:0016021; GO:0031966		integral component of membrane [GO:0016021]; mitochondrial membrane [GO:0031966]; mitochondrion [GO:0005739]; apoptotic process [GO:0006915]	integral component of membrane [GO:0016021]; mitochondrial membrane [GO:0031966]; mitochondrion [GO:0005739]	apoptotic process [GO:0006915]								TRANSMEM 8 28 Helical. {ECO:0000255}.; TRANSMEM 51 71 Helical. {ECO:0000255}.; TRANSMEM 73 93 Helical. {ECO:0000255}.		SUBCELLULAR LOCATION: Mitochondrion membrane {ECO:0000250|UniProtKB:Q9H2X8}; Multi-pass membrane protein {ECO:0000255}.		14728724
6	L8IGX1	0.9492	Uncharacterized protein	Bos mutus	M91_05139	Uncharacterized protein OS=Bos mutus GN=M91_05139 PE=4 SV=1	114	86.8	9	0.002			GLGGSLQSPSMQLVGAPGHIGEEGQAYNVLDEPQLRRGIK+MEKLQLWAGPRSPVVQGSGQGLGGSLQSPSMQLVGAP+QVYLHGEFVGGSDILLQMHQIGDLVEELK+SPVVQGSGQGLGGSLQSP+SPVVQGSGQGLGGSLQSPSMQLVGAPGHIGEEGQAYNV+WPTILQVYLHGEFVGGSDILLQMHQIGDLVEELKKLGIR	206	L8IGX1	L8IGX1	L8IGX1_9CETA	unreviewed	Glutaredoxin domain-containing protein	M91_05139	Bos mutus (wild yak)	114		Predicted							GO:0005623; GO:0009055; GO:0015035; GO:0045454	electron transfer activity [GO:0009055]; protein disulfide oxidoreductase activity [GO:0015035]	cell [GO:0005623]; electron transfer activity [GO:0009055]; protein disulfide oxidoreductase activity [GO:0015035]; cell redox homeostasis [GO:0045454]	cell [GO:0005623]	cell redox homeostasis [GO:0045454]												22751099		PS51354;
7	L8IIU2	1	Interferon alpha-inducible protein 27-like protein 1	Bos mutus	M91_13729	Interferon alpha-inducible protein 27-like protein 1 OS=Bos mutus GN=M91_13729 PE=4 SV=1	218	85.8	36	0.017	-18.5456	254.664	AAAAVVGGASTVAAVPMVLSAVGFTSAGITASSLA+AAAAVVGGASTVAAVPMVLSAVGFTSAGITASSLAAKM+AAAAVVGGASTVAAVPMVLSAVGFTSAGITASSLAAKMMSISAI+AAKMMSISAIANGGGVAAGSLVATLQSVGASGLCLSSKLLVGIAGSTLVSK+AALSTLPVGGTKPTSPALAGR+AVLLASNLASKILSAGSLAKVGGAASSSVLA+FTSAGITASSLAAKMMSISAIANGGGVAAGSLVATLQSVGASGLCLSSK+GSFLLGSPAAALSTLPVGGTKPTSPALAGRCLTTEPPGKLY+GSLVATLQSVGASGLCLSSKLLVGIAGSTLVSK+ILSAGSLAKVGGAASSSVLAGLPSLGLTLPSSTALAGATSTLGSL+I…	1029	L8IIU2	L8IIU2	L8IIU2_9CETA	unreviewed	Interferon alpha-inducible protein 27-like protein 1	M91_13729	Bos mutus (wild yak)	218		Predicted							GO:0016021		integral component of membrane [GO:0016021]	integral component of membrane [GO:0016021]													22751099
8	F1MDC2	1	Uncharacterized protein	Bos taurus	COL9A2	Uncharacterized protein OS=Bos taurus GN=COL9A2 PE=4 SV=2	682	85	109	0.039	-19.4092	139.964	AGPPGPKGEPGKAGTDGPDGKPGIDG+AGPPGPKGEPGKAGTDGPDGKPGIDGLTG+AGTDGPDGKPGIDGLTGAK+AGTDGPDGKPGIDGLTGAKGEPG+AGTDGPDGKPGIDGLTGAKGEPGPAGIP+AGTDGPDGKPGIDGLTGAKGEPGPAGIPGVKGQPGLPGPPGLPGPGFAGPPGPPGP+ALAQIRGLPGEPGPPGPPGPPGVPGSDGIDGDKGPPGK+ATGMMGPPGPPGPPGYPGK+ATGPPGIDGKDGTPGTPGVK+CEPAACLGASAYASGRLTEPGSIKGP+DGTPGTPGVKGSAGQAGRPGNPGHQGLAGVPGM+DGTPGTPGVKGSAGQAGRPGNPGHQGLAGVPGMPGTK+EALGATGMMGP+EALGATGMMGPPGPPGPP+EA…	2524	F1MDC2	F1MDC2	F1MDC2_BOVIN		Deleted.
9	Q6IED4	0.9992	Putative ISG12(A) protein	Bos taurus	isg12(a)	Putative ISG12(A) protein OS=Bos taurus GN=isg12(a) PE=2 SV=1	218	84.9	6	0.006	-21.5941	30.7818	AAAAVVGGASTVAAVPMVLSAVGFTSAGITASSLA+AAAAVVGGASTVAAVPMVLSAVGFTSAGITASSLAAKM+AAAAVVGGASTVAAVPMVLSAVGFTSAGITASSLAAKMMSISAI+AAKMMSISAIANGGGVAAGSLVATLQSVGASGLCLSSKLLVGIAGSTLVSK+FTSAGITASSLAAKMMSISAIANGGGVAAGSLVATLQSVGASGLCLSSK+GATSTLGSLVGTLKGSFLLGSPAAALSTLPVGAK+GSFLLGSPAAALSTLPVGAKAAAAVVGGASTVAAVPMVLSAVGFTSAGITASSLAAKMMSI+GSLVATLQSVGASGLCLSSKLLVGIAGSTLVSK+ILSAGSLAKVGGAASSSGLA+ILSAGSLAKVGGAASSSGLARLSPL…	1016	Q6IED4	Q6IED4	Q6IED4_BOVIN	unreviewed	Putative ISG12(A) protein (Similar to putative ISG12(A) protein)	isg12(a) IFI27 ISG12(A)	Bos taurus (Bovine)	218		Evidence at transcript level	UP000009136: Chromosome 21						GO:0016021		integral component of membrane [GO:0016021]	integral component of membrane [GO:0016021]													19393038;
10	L8J1Z0	1	Beta-lactoglobulin	Bos mutus	M91_09811	Beta-lactoglobulin OS=Bos mutus GN=M91_09811 PE=3 SV=1	178	84.3	4491	4.067	-19.4757	5.02019	ALPMHIR+GLDIQKVAGTWYSLAMAASDISLLDAQSAPLR+IDALNENK+IDALNENKVLVLDTDYK+IDALNENKVLVLDTDYKK+IIAEKTKIPAVFK+IPAVFKIDALNENK+KYLLFCMENSAEPEQSLACQCLVR+LSFNPTQLEGQCHI+TKIPAVFK+TKIPAVFKIDALNENK+TPEVDDEALEK+TPEVDDEALEKFDK+VAGTWYSLAMAASDISLLDAQSAPLR+VLVLDTDYK+VLVLDTDYKK+VYVEELKPTPEGDLEILLQK+WENGECAQK+YLLFCMENSAEPEQSLACQCLVR	311	L8J1Z0	L8J1Z0	L8J1Z0_9CETA	unreviewed	Beta-lactoglobulin	M91_09811	Bos mutus (wild yak)	178		Inferred from homology							GO:0036094	small molecule binding [GO:0036094]	small molecule binding [GO:0036094]														22751099		PS00213;
11	Q6IED2	0.9359	Putative ISG12(B) protein	Bos taurus	isg12(b)	Putative ISG12(B) protein OS=Bos taurus GN=isg12(b) PE=2 SV=1	99	81.8	12	0.002			ANGGGVPSGSLVSNLQSKGA+ANGGGVPSGSLVSNLQSKGATGLSTPSN+ANGGGVPSGSLVSNLQSKGATGLSTPSNI+ARANGGGVPSGSLVSNLQSK+GISPSSLAAKMMSSTARANG+GISPSSLAAKMMSSTARANGGGVPSGSL+IGGVMAVRAVPELLDTVGFTRK+MMSSTARANGGGVPSGS+MMSSTARANGGGVPSGSLVSNLQSKGATGLST+MMSSTARANGGGVPSGSLVSNLQSKGATGLSTPSNILLGSAGA+MTAAAVIGGVMAVRAVPELLDTVGFT+STARANGGGVPSGSLVSNLQSK	318	Q6IED2	Q6IED2	Q6IED2_BOVIN	unreviewed	Putative ISG12(B) protein (Similar to TLH29 protein)	isg12(b) ISG12(B)	Bos taurus (Bovine)	99		Evidence at transcript level							GO:0016021		integral component of membrane [GO:0016021]	integral component of membrane [GO:0016021]
12	P19803	1	Rho GDP-dissociation inhibitor 1	Bos taurus	ARHGDIA	Rho GDP-dissociation inhibitor 1 OS=Bos taurus GN=ARHGDIA PE=1 SV=3;Rho GDP-dissociation inhibitor 1 OS=Bos mutus GN=M91_17340 PE=4 SV=1;Rho protein GDP-dissociation inhibitor (Fragments) OS=Bos taurus PE=1 SV=1	204	80.6	21	0.037	-18.69	8.65464	AEEYEFLTPMEEAPK+SIQEIQELDKDDESLR+TDYMVGSYGPR+VAVSADPNVPNVVVTR	61	P19803	P19803	GDIR1_BOVIN	reviewed	Rho GDP-dissociation inhibitor 1 (Rho GDI 1) (Rho-GDI alpha)	ARHGDIA	Bos taurus (Bovine)	204		Evidence at protein level	UP000009136: Unplaced					TISSUE SPECIFICITY: Brain, lung, thymus, spleen, small intestine, and kidney, and weakly in heart and liver.	GO:0001772; GO:0005094; GO:0005096; GO:0005634; GO:0005829; GO:0007266; GO:0016020; GO:0032880; GO:0048365; GO:0071526	GTPase activator activity [GO:0005096]; Rac GTPase binding [GO:0048365]; Rho GDP-dissociation inhibitor activity [GO:0005094]	cytosol [GO:0005829]; immunological synapse [GO:0001772]; membrane [GO:0016020]; nucleus [GO:0005634]; GTPase activator activity [GO:0005096]; Rac GTPase binding [GO:0048365]; Rho GDP-dissociation inhibitor activity [GO:0005094]; regulation of protein localization [GO:0032880]; Rho protein signal transduction [GO:0007266]; semaphorin-plexin signaling pathway [GO:0071526]	cytosol [GO:0005829]; immunological synapse [GO:0001772]; membrane [GO:0016020]; nucleus [GO:0005634]	regulation of protein localization [GO:0032880]; Rho protein signal transduction [GO:0007266]; semaphorin-plexin signaling pathway [GO:0071526]										SUBCELLULAR LOCATION: Cytoplasm {ECO:0000250|UniProtKB:P52565}.		2120668; 9194563	2120668; 9194563; 10676816; 26695096; 26719334
13	P02769	0.9989	Serum albumin	Bos taurus	ALB	Serum albumin OS=Bos taurus GN=ALB PE=1 SV=4	607	80.2	3146	0.7			ADLAKYICDNQDTISSK+AEFVEVTK+CASIQKFGERALK+CCAADDKEACFAVEGPK+CCTESLVNR+DAFLGSFLYEYSR+DAIPENLPPLTADFAEDK+DAIPENLPPLTADFAEDKDVCK+DDPHACYSTVFDK+DDSPDLPK+DLGEEHFK+EACFAVEGPK+ECCDKPLLEK+ECCDKPLLEKSHCIAEVEK+ECCHGDLLECADDR+ECCHGDLLECADDRADLAK+ETYGDMADCCEK+EYEATLEECCAK+FKDLGEEHFK+FWGKYLYEIAR+GLVLIAFSQYLQQCPFDEHVK+HLVDEPQNLIK+HPEYAVSVLLR+HPYFYAPELLYYANK+KQTALVELLK+KQTALVELLKHKPK+KVPQVSTPTLVEVSR+LAKEYEATLEEC…	812	P02769	P02769	ALBU_BOVIN	reviewed	Serum albumin (BSA) (allergen Bos d 6)	ALB	Bos taurus (Bovine)	607	METAL 27 27 Copper. {ECO:0000250|UniProtKB:P02770}.; METAL 30 30 Calcium 1. {ECO:0000244|PDB:3V03, ECO:0000269|PubMed:22677715}.; METAL 37 37 Calcium 2. {ECO:0000244|PDB:3V03, ECO:0000244|PDB:4JK4, ECO:0000269|PubMed:22677715, ECO:0000269|PubMed:23769932}.; METAL 91 91 Zinc; via tele nitrogen. {ECO:0000250|UniProtKB:P02768}.; METAL 267 267 Calcium 1. {ECO:0000244|PDB:3V03, ECO:0000244|PDB:4JK4, E…	Evidence at protein level	UP000009136: Unplaced					TISSUE SPECIFICITY: Plasma.	GO:0003677; GO:0005504; GO:0005576; GO:0005615; GO:0005737; GO:0008144; GO:0008270; GO:0009267; GO:0015643; GO:0030170; GO:0032991; GO:0043066; GO:0051659; GO:1903981	DNA binding [GO:0003677]; drug binding [GO:0008144]; enterobactin binding [GO:1903981]; fatty acid binding [GO:0005504]; pyridoxal phosphate binding [GO:0030170]; toxic substance binding [GO:0015643]; zinc ion binding [GO:0008270]	cytoplasm [GO:0005737]; extracellular region [GO:0005576]; extracellular space [GO:0005615]; protein-containing complex [GO:0032991]; DNA binding [GO:0003677]; drug binding [GO:0008144]; enterobactin binding [GO:1903981]; fatty acid binding [GO:0005504]; pyridoxal phosphate binding [GO:0030170]; toxic substance binding [GO:0015643]; zinc ion binding [GO:0008270]; cellular response to starvation […	cytoplasm [GO:0005737]; extracellular region [GO:0005576]; extracellular space [GO:0005615]; protein-containing complex [GO:0032991]	cellular response to starvation [GO:0009267]; maintenance of mitochondrion location [GO:0051659]; negative regulation of apoptotic process [GO:0043066]							ALLERGEN: Causes an allergic reaction in human.			SUBCELLULAR LOCATION: Secreted.		11298124; 488109; 843354; 2260975; 2379503; 3389500; 2474609; 2437111; 7283978; 6234017; 21565706; 22993082; 22677715; 23769932; 24753230		PS00212;PS51438;
14	P23956	0.9953	V-type proton ATPase 16 kDa proteolipid subunit	Bos taurus	ATP6V0C	V-type proton ATPase 16 kDa proteolipid subunit OS=Bos taurus GN=ATP6V0C PE=1 SV=1;V-type proton ATPase 16 kDa proteolipid subunit OS=Bos taurus GN=ATP6V0C PE=3 SV=1	155	80	14	0.003			AVMGASAAMVFSALGAAYGTAK+AYGTAKSGTGIAAMSVMRPEMIMK+EAKNGPEYASFFAVMGASAAMVFSALGAAYGTAK+LQLGAGLSVGLSGLAAGFAIGIVGDAGVRGTAQQPR+MRPEMIMKSIIPVVMAGIIAIYGLVVAVLIANSLNDGISLYR+MSEAKNGPEYASFFAVMGASAAMVFSALGAAY+MSEAKNGPEYASFFAVMGASAAMVFSALGAAYGTAKSGTGIAAM+NGPEYASFFAVMGASAAMVFSALGAAYGT+NGPEYASFFAVMGASAAMVFSALGAAYGTA+NGPEYASFFAVMGASAAMVFSALGAAYGTAKSGTGIAAMSVM+NGPEYASFFAVMGASAAMVFSALGAAYGTAKSGTGIAAMSVMRPEMI+SAAMVF…	428	P23956	P23956	VATL_BOVIN	reviewed	V-type proton ATPase 16 kDa proteolipid subunit (V-ATPase 16 kDa proteolipid subunit) (Vacuolar proton pump 16 kDa proteolipid subunit)	ATP6V0C ATP6C ATP6L	Bos taurus (Bovine)	155		Evidence at protein level	UP000009136: Unplaced						GO:0005774; GO:0016021; GO:0033179; GO:0046961	proton-transporting ATPase activity, rotational mechanism [GO:0046961]	integral component of membrane [GO:0016021]; proton-transporting V-type ATPase, V0 domain [GO:0033179]; vacuolar membrane [GO:0005774]; proton-transporting ATPase activity, rotational mechanism [GO:0046961]	integral component of membrane [GO:0016021]; proton-transporting V-type ATPase, V0 domain [GO:0033179]; vacuolar membrane [GO:0005774]									TRANSMEM 11 33 Helical. {ECO:0000255}.; TRANSMEM 56 76 Helical. {ECO:0000255}.; TRANSMEM 93 114 Helical. {ECO:0000255}.; TRANSMEM 132 152 Helical. {ECO:0000255}.	TOPO_DOM 1 10 Lumenal. {ECO:0000255}.; TOPO_DOM 34 55 Cytoplasmic. {ECO:0000255}.; TOPO_DOM 77 92 Lumenal. {ECO:0000255}.; TOPO_DOM 115 131 Cytoplasmic. {ECO:0000255}.; TOPO_DOM 153 155 Lumenal. {ECO:0000255}.	SUBCELLULAR LOCATION: Vacuole membrane; Multi-pass membrane protein.		2456571; 2527163	2456571; 2527163; 1334459
15	P02663	1	Alpha-S2-casein	Bos taurus	CSN1S2	Alpha-S2-casein OS=Bos taurus GN=CSN1S2 PE=1 SV=2	222	78.8	1577	2.879	-14.6587	141.516	ALNEINQFYQK+AMKPWIQPK+ENLCSTFCK+EQLSTSEENSK+EQLSTSEENSKK+EQLSTSEENSKKTVDMESTEVFTK+FALPQYLK+FPQYLQYLYQGPIVLNPWDQVK+KTVDMESTEVFTK+KTVDMESTEVFTKK+NANEEEYSIGSSSEESAEVATEEVK+NANEEEYSIGSSSEESAEVATEEVKITVDDKHYQK+NAVPITPTLNR+NMAINPSK+NMAINPSKENLCSTFCK+NTMEHVSSSEESIISQETYK+QEKNMAINPSK+RNAVPITPTLNR+TVDMESTEVFTK+TVDMESTEVFTKK+TVDMESTEVFTKKTK+VIPYVRYL+YQKFALPQYLK	353	P02663	P02663	CASA2_BOVIN	reviewed	Alpha-S2-casein [Cleaved into: Casocidin-1 (Casocidin-I)]	CSN1S2	Bos taurus (Bovine)	222		Evidence at protein level	UP000009136: Chromosome 6		MASS SPECTROMETRY: Mass=4870; Method=Electrospray; Range=165-203; Evidence={ECO:0000269|PubMed:7556666};			TISSUE SPECIFICITY: Mammary gland specific. Secreted in milk.	GO:0005615; GO:0005794; GO:0005796; GO:0032355; GO:0032570; GO:0035375; GO:0042742; GO:0042803; GO:0060416; GO:1903494; GO:1903496	protein homodimerization activity [GO:0042803]; zymogen binding [GO:0035375]	extracellular space [GO:0005615]; Golgi apparatus [GO:0005794]; Golgi lumen [GO:0005796]; protein homodimerization activity [GO:0042803]; zymogen binding [GO:0035375]; defense response to bacterium [GO:0042742]; response to 11-deoxycorticosterone [GO:1903496]; response to dehydroepiandrosterone [GO:1903494]; response to estradiol [GO:0032355]; response to growth hormone [GO:0060416]; response to …	extracellular space [GO:0005615]; Golgi apparatus [GO:0005794]; Golgi lumen [GO:0005796]	defense response to bacterium [GO:0042742]; response to 11-deoxycorticosterone [GO:1903496]; response to dehydroepiandrosterone [GO:1903494]; response to estradiol [GO:0032355]; response to growth hormone [GO:0060416]; response to progesterone [GO:0032570]										SUBCELLULAR LOCATION: Secreted.		2833669; 862906; 469044; 7556666; 17510049	2833669; 862906; 469044; 7556666; 17510049; 30243923	PS00306;
16	L8HQF7	1	Collagen alpha-2(I) chain	Bos mutus	M91_14202	Collagen alpha-2(I) chain OS=Bos mutus GN=M91_14202 PE=4 SV=1	1366	78.6	594	0.13	-21.2306	39.6026	AAGRTGPPGPSGISGPPGPPGPAGKEGLR+AAQFDAKGGGPGPMGLMGPRGPPGASGAPGPQGFQGPPGEPGEPGQTGPAGAR+AGANGDRGEAGPAGPAGPAGPR+AGAPGLPGPRGIPGPVGASGATGAR+AGARGAPGPDGNNGAQGPPGLQGVQGGK+AGARGSDGSVGPVGPAGPIGSAGPPGFPGAPGPK+AGEKGHAGLAGARGAPGPDGNNGA+AGEKGHAGLAGARGAPGPDGNNGAQGP+AGPAGPAGPAGPRGSPGERGEVGPAGPNGFAGPAGAAGQPGAK+AGPIGSAGPPGFPGAPGPKGELGPVGNPGPAGPAGPR+AGPNGFAGPAGAAGQPGAK+AGPNGFAGPAGAAGQPGAKGERGTK+AGPRGSPGERGEVGPAGPNGF…	10313	L8HQF7	L8HQF7	L8HQF7_9CETA	unreviewed	Collagen alpha-2(I) chain	M91_14202	Bos mutus (wild yak)	1366		Predicted							GO:0005201; GO:0005581	extracellular matrix structural constituent [GO:0005201]	collagen trimer [GO:0005581]; extracellular matrix structural constituent [GO:0005201]	collagen trimer [GO:0005581]													22751099		PS51461;
17	P15497	1	Apolipoprotein A-I	Bos taurus	APOA1	Apolipoprotein A-I OS=Bos taurus GN=APOA1 PE=1 SV=3;Apolipoprotein A-I OS=Bos taurus GN=APOA1 PE=1 SV=1	265	78.5	144	0.266	-15.7244	67.6076	ASEQLKALGEK+DFATVYVEAIK+DFATVYVEAIKDSGR+DYVAQFEASALGK+EGARQKVQELQDK+EGGGSLAEYHAK+EQLGPVTQEFWDNLEK+HFWQQDDPQSSWDR+LLDNWDTLASTLSK+LSPLAQELR+QEMHKDLEEVK+QEMHKDLEEVKQK+QGLLPVLESLK+QKVAPLGEEFREGAR+QLNLKLLDNWDTLASTLSKVR+QQLAPYSDDLR+VAPLGEEFR+VAPLGEEFREGARQK+VKDFATVYVEAIK+VQPYLDEFQK+VREQLGPVTQEFWDNLEK+VSILAAIDEASK+VSILAAIDEASKKLNAQ+WHEEVEIYR	336	P15497	P15497	APOA1_BOVIN	reviewed	Apolipoprotein A-I (Apo-AI) (ApoA-I) (Apolipoprotein A1) [Cleaved into: Proapolipoprotein A-I (ProapoA-I); Truncated apolipoprotein A-I]	APOA1	Bos taurus (Bovine)	265		Evidence at protein level	UP000009136: Chromosome 15					TISSUE SPECIFICITY: Major protein of plasma HDL, also found in chylomicrons.	GO:0001540; GO:0001932; GO:0001935; GO:0002740; GO:0005543; GO:0006656; GO:0006695; GO:0007186; GO:0007229; GO:0008035; GO:0008211; GO:0010804; GO:0010873; GO:0010875; GO:0010903; GO:0015485; GO:0018158; GO:0018206; GO:0019433; GO:0019899; GO:0019915; GO:0030139; GO:0030300; GO:0030325; GO:0031072; GO:0032374; GO:0032489; GO:0033344; GO:0033700; GO:0034115; GO:0034191; GO:0034361; GO:0034364; GO:…	amyloid-beta binding [GO:0001540]; apolipoprotein A-I receptor binding [GO:0034191]; chemorepellent activity [GO:0045499]; cholesterol binding [GO:0015485]; cholesterol transfer activity [GO:0120020]; enzyme binding [GO:0019899]; heat shock protein binding [GO:0031072]; high-density lipoprotein particle binding [GO:0008035]; high-density lipoprotein particle receptor binding [GO:0070653]; identic…	chylomicron [GO:0042627]; endocytic vesicle [GO:0030139]; high-density lipoprotein particle [GO:0034364]; spherical high-density lipoprotein particle [GO:0034366]; very-low-density lipoprotein particle [GO:0034361]; amyloid-beta binding [GO:0001540]; apolipoprotein A-I receptor binding [GO:0034191]; chemorepellent activity [GO:0045499]; cholesterol binding [GO:0015485]; cholesterol transfer activ…	chylomicron [GO:0042627]; endocytic vesicle [GO:0030139]; high-density lipoprotein particle [GO:0034364]; spherical high-density lipoprotein particle [GO:0034366]; very-low-density lipoprotein particle [GO:0034361]	adrenal gland development [GO:0030325]; blood vessel endothelial cell migration [GO:0043534]; cholesterol biosynthetic process [GO:0006695]; cholesterol efflux [GO:0033344]; cholesterol homeostasis [GO:0042632]; cholesterol import [GO:0070508]; endothelial cell proliferation [GO:0001935]; glucocorticoid metabolic process [GO:0008211]; G protein-coupled receptor signaling pathway [GO:0007186]; hig…										SUBCELLULAR LOCATION: Secreted.		2117227; 1739745; 2105728	2117227; 1739745; 2105728; 21209084
18	L8ISP4	1	Serum albumin	Bos mutus	M91_08159	Serum albumin OS=Bos mutus GN=M91_08159 PE=4 SV=1	607	77.9	2896	2.228	-21.2475	1.47015	ADLAKYICDNQDTISSK+AEFVEVTK+CASIQKFGERALK+CCTESLVNR+DAFLGSFLYEYSR+DAVPENLPPLTADFAEDKDVCK+DDPHACYSTVFDK+DDSPDLPK+DLGEEHFK+EACFVVEGPK+ECCDKPLLEK+ECCDKPLLEKSHCIAEVEK+ECCHGDLLECADDR+ECCHGDLLECADDRADLAK+ETYGDMADCCEK+EYEATLEECCAK+FKDLGEEHFK+FWGKYLYEIAR+GLVLIAFSQYLQQCPFDEHVK+HLVDEPQNLIK+HPEYAVSVLLR+HPYFYAPELLYYANK+KQTALVELLK+KQTALVELLKHKPK+KVPQVSTPTLVEVSR+LAKEYEATLEECCAK+LCVLHEK+LFTFHADICTLPDTEK+LGEYGFQN…	767	L8ISP4	L8ISP4	L8ISP4_9CETA	unreviewed	Serum albumin	M91_08159	Bos mutus (wild yak)	607	METAL 91 91 Zinc. {ECO:0000256|PIRSR:PIRSR002520-1}.; METAL 123 123 Zinc. {ECO:0000256|PIRSR:PIRSR002520-1}.; METAL 270 270 Zinc. {ECO:0000256|PIRSR:PIRSR002520-1}.; METAL 272 272 Zinc. {ECO:0000256|PIRSR:PIRSR002520-1}.	Predicted							GO:0005615; GO:0046872	metal ion binding [GO:0046872]	extracellular space [GO:0005615]; metal ion binding [GO:0046872]	extracellular space [GO:0005615]													22751099		PS00212;PS51438;
19	P54349	0.9686	Interleukin-12 subunit alpha	Bos taurus	IL12A	Interleukin-12 subunit alpha OS=Bos taurus GN=IL12A PE=2 SV=1;Interleukin 12 polypeptide 35 (Fragment) OS=Bos taurus GN=Il-12 p35 PE=4 SV=1	221	77	1	0.002	-22.2761	0.89276	ETSFITNGHCLASGK+TSFMTTLCLR+TSTVEACLPLELATNESCLASR	49	P54349	P54349	IL12A_BOVIN	reviewed	Interleukin-12 subunit alpha (IL-12A) (Cytotoxic lymphocyte maturation factor 35 kDa subunit) (CLMF p35) (IL-12 subunit p35)	IL12A	Bos taurus (Bovine)	221		Evidence at transcript level	UP000009136: Chromosome 1						GO:0005125; GO:0005143; GO:0005615; GO:0008083; GO:0030101; GO:0042093; GO:0042095; GO:0042104; GO:0072643	cytokine activity [GO:0005125]; growth factor activity [GO:0008083]; interleukin-12 receptor binding [GO:0005143]	extracellular space [GO:0005615]; cytokine activity [GO:0005125]; growth factor activity [GO:0008083]; interleukin-12 receptor binding [GO:0005143]; interferon-gamma biosynthetic process [GO:0042095]; interferon-gamma secretion [GO:0072643]; natural killer cell activation [GO:0030101]; positive regulation of activated T cell proliferation [GO:0042104]; T-helper cell differentiation [GO:0042093]	extracellular space [GO:0005615]	interferon-gamma biosynthetic process [GO:0042095]; interferon-gamma secretion [GO:0072643]; natural killer cell activation [GO:0030101]; positive regulation of activated T cell proliferation [GO:0042104]; T-helper cell differentiation [GO:0042093]										SUBCELLULAR LOCATION: Secreted {ECO:0000250|UniProtKB:P29459}.		7727547;
20	A5PJV8	1	Mitotic-spindle organizing protein 2	Bos taurus	MZT2	Mitotic-spindle organizing protein 2 OS=Bos taurus GN=MZT2 PE=2 SV=1	158	75.3	32	0.009			AAAGAGPGPGPGAPPGLEAALQKLALR+AAGAGPGPGPGAPPGLEAALQK+AAGAGPGPGPGAPPGLEAALQKLALRR+ALGGGPALAERGGRDGPGQR+ELAQAAGGAMDPDVFKILVDLLKLNVAPLAVFQMLK+GGGALGGGPALAERGGRDG+GGGALGGGPALAERGGRDGPGQ+MAAAGAGPGPGPGAPPGLEA+MAAAGAGPGPGPGAPPGLEAAL+MAAAGAGPGPGPGAPPGLEAALQK+MAAAGAGPGPGPGAPPGLEAALQKLALR+PTAAPLPTPSVPETRGR+QMLKSMCAGQRVASDSQDPTAAPLPTPSVPETR+SMCAGQRVASDSQDPTAAPLPT	352	A5PJV8	A5PJV8	MZT2_BOVIN	reviewed	Mitotic-spindle organizing protein 2 (Mitotic-spindle organizing protein associated with a ring of gamma-tubulin 2)	MZT2 FAM128 MOZART2	Bos taurus (Bovine)	158		Evidence at transcript level	UP000009136: Chromosome 17						GO:0005813; GO:0005819; GO:0008274		centrosome [GO:0005813]; gamma-tubulin ring complex [GO:0008274]; spindle [GO:0005819]	centrosome [GO:0005813]; gamma-tubulin ring complex [GO:0008274]; spindle [GO:0005819]											SUBCELLULAR LOCATION: Cytoplasm, cytoskeleton, microtubule organizing center, centrosome {ECO:0000250}. Cytoplasm, cytoskeleton, spindle {ECO:0000250}.
21	L8IPH2	1	Elastin	Bos mutus	M91_01070	Elastin OS=Bos mutus GN=M91_01070 PE=4 SV=1	809	74.9	766	0.195	-17.4431	546.849	AAAGLPAGVPGLGVGVGVPG+AAAGLPAGVPGLGVGVGVPGL+AAAGLPAGVPGLGVGVGVPGLG+AAAGLPAGVPGLGVGVGVPGLGV+AAAGLPAGVPGLGVGVGVPGLGVG+AAAGLPAGVPGLGVGVGVPGLGVGV+AAAGLPAGVPGLGVGVGVPGLGVGVG+AAAGLPAGVPGLGVGVGVPGLGVGVGV+AAAGLPAGVPGLGVGVGVPGLGVGVGVPG+AAAGLPAGVPGLGVGVGVPGLGVGVGVPGLG+AAAGLPAGVPGLGVGVGVPGLGVGVGVPGLGVG+AAAGLPAGVPGLGVGVGVPGLGVGVGVPGLGVGAG+AAAGLPAGVPGLGVGVGVPGLGVGVGVPGLGVGAGV+AAAGLPAGVPGLGVGVGVPGLGVGVGVPGLGVGA…	11919	L8IPH2	L8IPH2	L8IPH2_9CETA	unreviewed	Elastin	M91_01070	Bos mutus (wild yak)	809		Predicted							GO:0005201; GO:0062023	extracellular matrix structural constituent [GO:0005201]	collagen-containing extracellular matrix [GO:0062023]; extracellular matrix structural constituent [GO:0005201]	collagen-containing extracellular matrix [GO:0062023]													22751099
22	P10790	1	Fatty acid-binding protein, heart	Bos taurus	FABP3	Fatty acid-binding protein, heart OS=Bos taurus GN=FABP3 PE=1 SV=2;Fatty acid-binding protein, heart OS=Bos mutus grunniens GN=FABP3 PE=3 SV=3;Fatty acid-binding protein OS=Bos mutus grunniens GN=H-FABP PE=2 SV=1;Fatty acid-binding protein, heart OS=Bos mutus GN=M91_11074 PE=3 SV=1	133	74.4	170	0.271			KVKSIVTLDGGK+LGVEFDETTADDR+LGVEFDETTADDRK+LILTLTHGTAVCTR+LVDSKNFDDYMK+NFDDYMK+NTEISFK+QVGNMTKPTTIIEVNGDTVIIK+SIVTLDGGK+SLGVGFATR+VKSIVTLDGGK+WNGQETSLVR	151	P10790	P10790	FABPH_BOVIN	reviewed	Fatty acid-binding protein, heart (Fatty acid-binding protein 3) (Heart-type fatty acid-binding protein) (H-FABP) (Mammary-derived growth inhibitor) (MDGI)	FABP3	Bos taurus (Bovine)	133		Evidence at protein level	UP000009136: Chromosome 2					TISSUE SPECIFICITY: Mammary epithelial cells of developing lobuloalveolar structures and heart.	GO:0005759; GO:0008289	lipid binding [GO:0008289]	mitochondrial matrix [GO:0005759]; lipid binding [GO:0008289]	mitochondrial matrix [GO:0005759]											SUBCELLULAR LOCATION: Cytoplasm. Mitochondrion matrix.		3409882; 2335570; 2398054; 3667628; 8312397; 2070787; 1483473; 7601110; 9490052; 8354262		PS00214;
23	A7YY40	1	COL13A1 protein	Bos taurus	COL13A1	COL13A1 protein OS=Bos taurus GN=COL13A1 PE=2 SV=1	686	74.2	112	0.047	-19.0729	176.699	AKGEKGAAGSPGPLGLLGQK+CPPGPPGPAGRPGLPGDKGAIGMPGR+DRGPLGLPGTPGPIGVPGPAGPK+EGGRGEPGLPGPPGPPGPK+EKGDAGNSIEGGRGEPGLPGPPGPPGPK+EKGDPGMEVPGPPGPEGPPGPPGLQGVPGPKGEAGLDGAK+EPGEKGDPGMEVPGPPGPEGPPGPPGLQGVPGPK+GAAGSPGPLGLLGQKGEKGD+GAPGDAGMSIIGPRGPPGQPG+GAPGIPGEKGEIGLPGPPGLDGEK+GDPGMTGPTGAAGLPGLHGPPGDKGNRG+GDQGAPGLDAPCPLGEDGLPV+GEIGLPGPPGLDGEKGPRGKPGDVGPPGPQ+GEIGLPGPPGLDGEKGPRGKPGDVGPPGPQGPPG+GEIGLPGPPGLDGEKGP…	2247	A7YY40	A7YY40	A7YY40_BOVIN	unreviewed	COL13A1 protein	COL13A1	Bos taurus (Bovine)	686		Evidence at transcript level							GO:0001763; GO:0001958; GO:0005201; GO:0005615; GO:0005911; GO:0007160; GO:0008201; GO:0030198; GO:0031012; GO:0098609	extracellular matrix structural constituent [GO:0005201]; heparin binding [GO:0008201]	cell-cell junction [GO:0005911]; extracellular matrix [GO:0031012]; extracellular space [GO:0005615]; extracellular matrix structural constituent [GO:0005201]; heparin binding [GO:0008201]; cell-cell adhesion [GO:0098609]; cell-matrix adhesion [GO:0007160]; endochondral ossification [GO:0001958]; extracellular matrix organization [GO:0030198]; morphogenesis of a branching structure [GO:0001763]	cell-cell junction [GO:0005911]; extracellular matrix [GO:0031012]; extracellular space [GO:0005615]	cell-cell adhesion [GO:0098609]; cell-matrix adhesion [GO:0007160]; endochondral ossification [GO:0001958]; extracellular matrix organization [GO:0030198]; morphogenesis of a branching structure [GO:0001763]
24	Q3SYV1	0.9924	Transmembrane protein 263	Bos taurus	TMEM263	Transmembrane protein 263 OS=Bos taurus GN=TMEM263 PE=3 SV=1;Uncharacterized protein OS=Bos mutus GN=M91_13982 PE=4 SV=1	116	74.1	11	0.003			DHPQQQPGMLSRVTGGIFSVTKGAVGATI+GAVGATIGGVAWIGGK+GAVGATIGGVAWIGGKSLEVTK+GAVGATIGGVAWIGGKSLEVTKTAVTT+GAVGATIGGVAWIGGKSLEVTKTAVTTVPSMGIGLV+GGVTAVGSAVVNKVPLTGKK+KGGVSAVAGGVTAVGSAVVNK+PSMGIGLVKGGVSAVAGGVTAVGSAVVNK+QQQPGMLSRVTGGIFSVTKGAVGATIGGVAWIGGK+SLEVTKTAVTTVPSMGIGLVKGGVSAVAGGVTAVG+TKTAVTTVPSMGIGLVKGGVSAVAGGVTAVGSAVVNK+TVPSMGIGLVKGGVSAVAGGVTAVGSAVVNK+VTGGIFSVTKGAVGATIGGVAWIGGKSLEVT	381	Q3SYV1	Q3SYV1	TM263_BOVIN	reviewed	Transmembrane protein 263	TMEM263	Bos taurus (Bovine)	116		Inferred from homology	UP000009136: Unplaced						GO:0016021		integral component of membrane [GO:0016021]	integral component of membrane [GO:0016021]									TRANSMEM 40 60 Helical. {ECO:0000255}.; TRANSMEM 78 98 Helical. {ECO:0000255}.		SUBCELLULAR LOCATION: Membrane {ECO:0000305}; Multi-pass membrane protein {ECO:0000305}.
25	F1MJR6	0.9934	Uncharacterized protein	Bos taurus	COL8A2	Uncharacterized protein OS=Bos taurus GN=COL8A2 PE=4 SV=2	704	73.4	2	0.021	-23.6702	7.29995	AVPGKPGPQGVPGPPGFGGEPGPQGEPGPPGDR+AVPGKPGPQGVPGPPGFGGEPGPQGEPGPPGDRGLK+DGVGAPGSAGLPGPQGPPGAK+DGVGAPGSAGLPGPQGPPGAKGEPGTR+EDGEPGEQGPQGLGGPPGLPGSAGLPGRRGVPGPK+ENGVGQPGLPGAPGQGGAPGPPGLPGPAGLGKPGLDGLPGAPGDK+EPGFTGRPGGPGAAGALGQKGDLGLPGQPGLR+EPGTRGPPGLIGPTGYGMPGLPGPK+EQGPQGLGGPPGLPGSAGLPGR+ERGLPGAHGPPGPTGPKGEPGFTGRPGGPGAAGALGQK+GALGPKGPPGVDGVGAPGSAGLPGPQGPPGAKGEPGTR+GAPGQGGAPGPPGLPGPAGLGKPGLDGLPGAPGDK+…	2998	F1MJR6	F1MJR6	F1MJR6_BOVIN	unreviewed	Collagen type VIII alpha 2 chain	COL8A2	Bos taurus (Bovine)	704		Predicted	UP000009136: Chromosome 3						GO:0005201; GO:0005581; GO:0005615; GO:0030198; GO:0031012	extracellular matrix structural constituent [GO:0005201]	collagen trimer [GO:0005581]; extracellular matrix [GO:0031012]; extracellular space [GO:0005615]; extracellular matrix structural constituent [GO:0005201]; extracellular matrix organization [GO:0030198]	collagen trimer [GO:0005581]; extracellular matrix [GO:0031012]; extracellular space [GO:0005615]	extracellular matrix organization [GO:0030198]										SUBCELLULAR LOCATION: Secreted {ECO:0000256|SAAS:SAAS00588336}.		19393038;		PS50871;
26	A0A0B6VTF2	0.982	Mucin-like protein 1	Bos taurus	MUCL1	Mucin-like protein 1 OS=Bos taurus GN=MUCL1 PE=2 SV=1	134	72.4	5	0.002			APQDTPASEAAATNSADPSASTDAPSESTASEAAATSPAD+ESADTPTTSSAASTSTAARSTSTASTTTR+ILVSAQDTTTAPQDTPASEAAATNSAD+LLAFLTLVAVSTILVSAQDTTTAPQDTPASEAAATN+QDTPASEAAATNSADPSASTDAPSESTASEAAATSPAD+TPTTSSAASTSTAARSTSTASTTTRYCFFPR	206	A0A0B6VTF2	A0A0B6VTF2	A0A0B6VTF2_BOVIN	unreviewed	Mucin-like protein 1	MUCL1	Bos taurus (Bovine)	134		Evidence at transcript level	UP000009136: Chromosome 5																						19393038;
27	Q58DW4	1	Small nuclear ribonucleoprotein-associated protein B'	Bos taurus	SNRPB	Small nuclear ribonucleoprotein-associated protein B' OS=Bos taurus GN=SNRPB PE=2 SV=1	240	69.2	15	0.013	-19.8717	101.577	AAGGPGIGRAAGRGIPAGVPMPQAPAGLAGPVR+AAGRGIPAGVPMPQAPAGLAGPVRGVGGPSQ+AGAAGGPGIGRAAGRGIPAGVPMPQAPAGLAGPVR+AGAPTQYPPGR+AGPPPPMGRGAPPPGMMGPPP+AGPPPPMGRGAPPPGMMGPPPGM+AGPPPPMGRGAPPPGMMGPPPGMRPPMGPP+AGPPPPMGRGAPPPGMMGPPPGMRPPMGPPMGIPPGRGTPMGMPP+AGPPPPMGRGAPPPGMMGPPPGMRPPMGPPMGIPPGRGTPMGMPPPG+AGPPPPMGRGAPPPGMMGPPPGMRPPMGPPMGIPPGRGTPMGMPPPGMR+ASIAGAPTQYPPGRAGPPPPMGR+ENLVSMTVEGPPPKDTGIARVPLAGAAGGPGIGR+GAAGG…	1496	Q58DW4	Q58DW4	RSMB_BOVIN	reviewed	Small nuclear ribonucleoprotein-associated protein B' (snRNP-B') (snRPB') (Sm protein B') (Sm-B') (SmB')	SNRPB	Bos taurus (Bovine)	240		Evidence at transcript level	UP000009136: Unplaced						GO:0000387; GO:0000398; GO:0003723; GO:0005634; GO:0005682; GO:0005683; GO:0005685; GO:0005686; GO:0005687; GO:0005737; GO:0005829; GO:0034709; GO:0034719; GO:0046540; GO:0071004; GO:0071005; GO:0071007; GO:0071013	RNA binding [GO:0003723]	catalytic step 2 spliceosome [GO:0071013]; cytoplasm [GO:0005737]; cytosol [GO:0005829]; methylosome [GO:0034709]; nucleus [GO:0005634]; SMN-Sm protein complex [GO:0034719]; U1 snRNP [GO:0005685]; U2 snRNP [GO:0005686]; U2-type catalytic step 2 spliceosome [GO:0071007]; U2-type precatalytic spliceosome [GO:0071005]; U2-type prespliceosome [GO:0071004]; U4 snRNP [GO:0005687]; U4/U6 x U5 tri-snRNP …	catalytic step 2 spliceosome [GO:0071013]; cytoplasm [GO:0005737]; cytosol [GO:0005829]; methylosome [GO:0034709]; nucleus [GO:0005634]; SMN-Sm protein complex [GO:0034719]; U1 snRNP [GO:0005685]; U2 snRNP [GO:0005686]; U2-type catalytic step 2 spliceosome [GO:0071007]; U2-type precatalytic spliceosome [GO:0071005]; U2-type prespliceosome [GO:0071004]; U4/U6 x U5 tri-snRNP complex [GO:0046540]; U…	mRNA splicing, via spliceosome [GO:0000398]; spliceosomal snRNP assembly [GO:0000387]										SUBCELLULAR LOCATION: Cytoplasm, cytosol {ECO:0000250|UniProtKB:P14678}. Nucleus {ECO:0000250|UniProtKB:P14678}. Note=SMN-mediated assembly into core snRNPs occurs in the cytosol before SMN-mediated transport to the nucleus to be included in spliceosomes. {ECO:0000250|UniProtKB:P14678}.		16305752
28	F1N2Y2	1	Uncharacterized protein	Bos taurus	COL5A2	Uncharacterized protein OS=Bos taurus GN=COL5A2 PE=4 SV=2	1491	68.3	370	0.081	-22.9241	12.2442	AGLPGSQGAPGTPGPVGAPGDAGQRGD+AGPKGEPGPHGVQGPIGPPGEEGKR+AGPTGPMGAMGPMGPRGMPGER+AGSPGPQGLAGSPGPHGPNGVPGLKGGRGTQGPPGATGFPGSAGR+DGAVGERGDRGDPGPAGLPGSQGAPGTPGPV+DGEVGPSGPVGPPGLAGERG+DGQPGPDGPPGPAGTTGQRGIVGMPGQR+DPGPAGLPGSQGAPGTPGPVGAPGDAGQR+DPGPAGLPGSQGAPGTPGPVGAPGDAGQRGD+DPGPAGLPGSQGAPGTPGPVGAPGDAGQRGDPGSR+EGSPGPLGPIGPPGVRGS+EGSPGPLGPIGPPGVRGSVGEAGPE+EGSPGPLGPIGPPGVRGSVGEAGPEG+EGSPGPLGPIGPPGVRGSVGEAGP…	7811	F1N2Y2	F1N2Y2	F1N2Y2_BOVIN	unreviewed	Collagen type V alpha 2 chain	COL5A2	Bos taurus (Bovine)	1294		Predicted	UP000009136: Chromosome 2						GO:0001501; GO:0005201; GO:0005581; GO:0005588; GO:0005615; GO:0030198; GO:0030199; GO:0030903; GO:0031012; GO:0043588	extracellular matrix structural constituent [GO:0005201]	collagen trimer [GO:0005581]; collagen type V trimer [GO:0005588]; extracellular matrix [GO:0031012]; extracellular space [GO:0005615]; extracellular matrix structural constituent [GO:0005201]; collagen fibril organization [GO:0030199]; extracellular matrix organization [GO:0030198]; notochord development [GO:0030903]; skeletal system development [GO:0001501]; skin development [GO:0043588]	collagen trimer [GO:0005581]; collagen type V trimer [GO:0005588]; extracellular matrix [GO:0031012]; extracellular space [GO:0005615]	collagen fibril organization [GO:0030199]; extracellular matrix organization [GO:0030198]; notochord development [GO:0030903]; skeletal system development [GO:0001501]; skin development [GO:0043588]												19393038;		PS51461;PS01208;PS50184;
29	F6R9Y9	1	Uncharacterized protein	Bos taurus	COL9A3	Uncharacterized protein OS=Bos taurus GN=COL9A3 PE=4 SV=1	689	67.6	128	0.043	-19.3133	149.586	AGPPGPPGPPGSIGHPGARGPPGYR+AGSKGEKGELGRPGELGEAGPSGEPGVPGDVGMPGER+CEGRPGPKGIPGMSGPSGEPGMPGKDGQDGVPGLDGEK+DGIDGEVGPPGLPGPVGPKGAPGKPGKPGEAGLPGLPGVD+DGVPGPPGPVGLQGVRGVPGITGKPGVPGK+DKGSAGEGLDGPDGDQGLQGPQGVPGISK+EAGHRGSAGALGPQGPPGAPGVR+EAGLPGLPGVDGLTGQDGPPGPK+EAGLPGLPGVDGLTGQDGPPGPKGAPGERGSLGPPGPPGLGGK+EAGPSGEPGVPGDVGMPGER+EAGPSGEPGVPGDVGMPGERGEAGHR+EGRPGPKGIPGMSGPSGEPGMPGK+ESGSRGELGPKGIQGPNGTSGVDGVPGPP…	2530	F6R9Y9	F6R9Y9	F6R9Y9_BOVIN	unreviewed	Collagen type IX alpha 3 chain	COL9A3	Bos taurus (Bovine)	241		Predicted	UP000009136: Chromosome 13						GO:0005201; GO:0005594; GO:0005615; GO:0008584; GO:0008585; GO:0030198; GO:0031012	extracellular matrix structural constituent [GO:0005201]	collagen type IX trimer [GO:0005594]; extracellular matrix [GO:0031012]; extracellular space [GO:0005615]; extracellular matrix structural constituent [GO:0005201]; extracellular matrix organization [GO:0030198]; female gonad development [GO:0008585]; male gonad development [GO:0008584]	collagen type IX trimer [GO:0005594]; extracellular matrix [GO:0031012]; extracellular space [GO:0005615]	extracellular matrix organization [GO:0030198]; female gonad development [GO:0008585]; male gonad development [GO:0008584]												19393038;
30	Q0VCF8	1	SRY (Sex determining region Y)-box 4	Bos taurus	SOX4	SRY (Sex determining region Y)-box 4 OS=Bos taurus GN=SOX4 PE=2 SV=1	481	67.2	1177	0.441	-15.5055	2094.8	AAAASKPGEKGDKVGGSGHGGGGGGGSHAGGGGGGGASGGGANSKPAQK+AAAATASASSSSSSSSFAAEQAGAAALLPLGA+AAAATASASSSSSSSSFAAEQAGAAALLPLGAAAAAAD+AALLPLGAAAAAADHHSLYKARTPGASASAAASASAGLAAPGK+AASPAPSSAPSHASSSASSSSSSSSS+AASPAPSSAPSHASSSASSSSSSSSSS+AASPAPSSAPSHASSSASSSSSSSSSSS+AASPAPSSAPSHASSSASSSSSSSSSSSS+AASPAPSSAPSHASSSASSSSSSSSSSSSSSSSGSSSSDDEFEDDL+AGESSDSGAGLELGIASSPTPGSTASTGGKADDPSWCK+AGGGGGGGASGGGANSKPAQK+ALLAGESSDSG…	3792	Q0VCF8	Q0VCF8	Q0VCF8_BOVIN	unreviewed	Transcription factor SOX	SOX4	Bos taurus (Bovine)	481		Evidence at transcript level	UP000009136: Chromosome 23						GO:0000976; GO:0000978; GO:0001228; GO:0001501; GO:0001841; GO:0002328; GO:0003183; GO:0003211; GO:0003215; GO:0003289; GO:0003357; GO:0003700; GO:0003713; GO:0005634; GO:0005654; GO:0005737; GO:0005739; GO:0006355; GO:0006977; GO:0007507; GO:0008284; GO:0008285; GO:0014009; GO:0021510; GO:0021522; GO:0021782; GO:0030217; GO:0031018; GO:0031397; GO:0031647; GO:0032024; GO:0035019; GO:0035910; GO:…	DNA-binding transcription activator activity, RNA polymerase II-specific [GO:0001228]; DNA-binding transcription factor activity [GO:0003700]; protein heterodimerization activity [GO:0046982]; RNA polymerase II proximal promoter sequence-specific DNA binding [GO:0000978]; transcription coactivator activity [GO:0003713]; transcription regulatory region sequence-specific DNA binding [GO:0000976]	cytoplasm [GO:0005737]; mitochondrion [GO:0005739]; nuclear transcription factor complex [GO:0044798]; nucleoplasm [GO:0005654]; nucleus [GO:0005634]; DNA-binding transcription activator activity, RNA polymerase II-specific [GO:0001228]; DNA-binding transcription factor activity [GO:0003700]; protein heterodimerization activity [GO:0046982]; RNA polymerase II proximal promoter sequence-specific D…	cytoplasm [GO:0005737]; mitochondrion [GO:0005739]; nuclear transcription factor complex [GO:0044798]; nucleoplasm [GO:0005654]; nucleus [GO:0005634]	ascending aorta morphogenesis [GO:0035910]; atrial septum primum morphogenesis [GO:0003289]; cardiac right ventricle morphogenesis [GO:0003215]; cardiac ventricle formation [GO:0003211]; cellular response to glucose stimulus [GO:0071333]; DNA damage response, detection of DNA damage [GO:0042769]; DNA damage response, signal transduction by p53 class mediator resulting in cell cycle arrest [GO:000…										SUBCELLULAR LOCATION: Nucleus {ECO:0000256|PIRNR:PIRNR038098}.		19393038;		PS50118;
31	Q0VCT9	1	Cbp/p300-interacting transactivator 2	Bos taurus	CITED2	Cbp/p300-interacting transactivator 2 OS=Bos taurus GN=CITED2 PE=2 SV=1	273	67	67	0.026	-19.0607	178.2	DCNPKHSGGSSTPGGSGGSST+DCNPKHSGGSSTPGGSGGSSTPGGSAGTSGG+DCNPKHSGGSSTPGGSGGSSTPGGSAGTSGGGAGSSN+DCNPKHSGGSSTPGGSGGSSTPGGSAGTSGGGAGSSNSGGGSGGGSS+HAMGPGTVNGGHPPSALAPAARFN+HAMGPGTVNGGHPPSALAPAARFNNSQ+HSGGSSTPGGSGGSSTPGGSA+HSGGSSTPGGSGGSSTPGGSAG+HSGGSSTPGGSGGSSTPGGSAGTSGG+HSGGSSTPGGSGGSSTPGGSAGTSGGG+HSGGSSTPGGSGGSSTPGGSAGTSGGGAG+HSGGSSTPGGSGGSSTPGGSAGTSGGGAGS+HSGGSSTPGGSGGSSTPGGSAGTSGGGAGSS+HSGGSSTPGGSGG…	1148	Q0VCT9	Q0VCT9	CITE2_BOVIN	reviewed	Cbp/p300-interacting transactivator 2	CITED2	Bos taurus (Bovine)	273		Evidence at transcript level	UP000009136: Chromosome 9						GO:0000790; GO:0001102; GO:0001570; GO:0001666; GO:0001829; GO:0001843; GO:0001889; GO:0001892; GO:0001947; GO:0002089; GO:0002244; GO:0003151; GO:0003156; GO:0003197; GO:0003682; GO:0003700; GO:0003713; GO:0003714; GO:0005634; GO:0006357; GO:0007179; GO:0007417; GO:0007422; GO:0007530; GO:0008584; GO:0021602; GO:0022409; GO:0030511; GO:0030851; GO:0035360; GO:0035802; GO:0035914; GO:0043066; GO:…	chromatin binding [GO:0003682]; DNA-binding transcription factor activity [GO:0003700]; RNA polymerase II activating transcription factor binding [GO:0001102]; SMAD binding [GO:0046332]; transcription coactivator activity [GO:0003713]; transcription corepressor activity [GO:0003714]	nuclear chromatin [GO:0000790]; nucleus [GO:0005634]; chromatin binding [GO:0003682]; DNA-binding transcription factor activity [GO:0003700]; RNA polymerase II activating transcription factor binding [GO:0001102]; SMAD binding [GO:0046332]; transcription coactivator activity [GO:0003713]; transcription corepressor activity [GO:0003714]; adrenal cortex formation [GO:0035802]; bone morphogenesis [G…	nuclear chromatin [GO:0000790]; nucleus [GO:0005634]	adrenal cortex formation [GO:0035802]; bone morphogenesis [GO:0060349]; cardiac neural crest cell development involved in heart development [GO:0061308]; central nervous system development [GO:0007417]; cranial nerve morphogenesis [GO:0021602]; decidualization [GO:0046697]; embryonic camera-type eye morphogenesis [GO:0048596]; embryonic heart tube left/right pattern formation [GO:0060971]; embryo…										SUBCELLULAR LOCATION: Nucleus {ECO:0000250}. Note=Colocalizes with EP300 in dot-like structures. {ECO:0000250}.
32	L8I8T5	0.9924	Uncharacterized protein	Bos mutus	M91_04646	Uncharacterized protein OS=Bos mutus GN=M91_04646 PE=3 SV=1	109	67	9	0.003			ALANLVCIVGAGGPAPAAGAAPAG+APAAGAAPAGGPAPSTAAAPAEEK+CIVGAGGPAPAAGAAPAGGPAPSTAAAPAEEK+CIVGAGGPAPAAGAAPAGGPAPSTAAAPAEEKK+CIVGAGGPAPAAGAAPAGGPAPSTAAAPAEEKKVEAK+EVTVTEDKINALIKAAGVNVEPFWPGLFAK+GAAPAGGPAPSTAAAPAEEKKVEAK+GGPAPAAGAAPAGGPAPSTAAAPAEEK+GGPAPAAGAAPAGGPAPSTAAAPAEEKKVEAK+IVGAGGPAPAAGAAPAGGPAPSTAAAPAEEK+IVGAGGPAPAAGAAPAGGPAPSTAAAPAEEKK+PGLFAKALANLVCIVGAGGPAPAAGAAPAGGPAPSTAAAPAEEK+WPGLFAKALANLVCIV…	428	L8I8T5	L8I8T5	L8I8T5_9CETA	unreviewed	Uncharacterized protein	M91_04646	Bos mutus (wild yak)	109		Inferred from homology							GO:0003735; GO:0005840; GO:0006414	structural constituent of ribosome [GO:0003735]	ribosome [GO:0005840]; structural constituent of ribosome [GO:0003735]; translational elongation [GO:0006414]	ribosome [GO:0005840]	translational elongation [GO:0006414]												22751099
33	A6QPL1	1	LOC514011 protein	Bos taurus	LOC514011	LOC514011 protein OS=Bos taurus GN=LOC514011 PE=2 SV=1	215	66.5	35	0.012			ALAVGSVPVVLGAMGFTGAGIAASSIAAK+AVIGGALAVGSVPVVLGAMGFTGAGIAASSIAAK+GAGIAASSIAAKMMSMAAVANGGGVAAGSLVATLQSVGAAGLSTSSNILLGSAGAK+GSNVYHYAGKTAAAVIGGALAVGSVPV+GSNVYHYAGKTAAAVIGGALAVGSVPVVLGAMGFTGAGIAASSIA+KTAAAVIGGALAVGSVPVVLGAMGFTGAGIAASSIAAK+LGAMGFTGAGIAASSIAAK+MMSMAAVANGGGVAAGSLVA+MMSMAAVANGGGVAAGSLVATL+MMSMAAVANGGGVAAGSLVATLQSVGAAGLSTS+MMSMAAVANGGGVAAGSLVATLQSVGAAGLSTSSN+MMSMAAVANGGGVAAGSLVATLQSVGAAGL…	803	A6QPL1	A6QPL1	A6QPL1_BOVIN	unreviewed	LOC514011 protein	LOC514011	Bos taurus (Bovine)	215		Evidence at transcript level	UP000009136: Chromosome 21						GO:0005739; GO:0016021		integral component of membrane [GO:0016021]; mitochondrion [GO:0005739]	integral component of membrane [GO:0016021]; mitochondrion [GO:0005739]													19393038;
34	Q0IIH5	1	Nucleobindin 2	Bos taurus	NUCB2	Nucleobindin 2 OS=Bos taurus GN=NUCB2 PE=1 SV=1	415	65.3	98	0.181	-17.8679	15.3013	AATSDLEHYDK+EHVMNEVDTNK+EHVMNEVDTNKDRLVTLDEFLK+EVWEEADGLDPNDFDPK+EYENLISVQESK+EYLKTLSEEK+FESTDLDMLIK+HENHPKVNHPGSK+IEPPDTGLYYDEYLK+KADELQKQK+KYEMMKEHER+LDSFQDTGMDHHALLK+LEYHQVVQQMEQK+LHDVNSDGFLDEQELEALFTK+LQQISPSAPGGESK+LSKELDLVSHHVRTK+LVTLDEFLK+NEEDDMVEMEEER+QEVARLRMLIK+QHDQLEAQK+QVIDVLETDSHFR+TKLDELK+TTQPVDSAK+VKTTQPVDSAKIEPPDTGLYYDEYLK	340	Q0IIH5	Q0IIH5	Q0IIH5_BOVIN	unreviewed	Nucleobindin 2	NUCB2	Bos taurus (Bovine)	415		Evidence at transcript level							GO:0005509; GO:0005640; GO:0005783; GO:0005793; GO:0032099	calcium ion binding [GO:0005509]	endoplasmic reticulum [GO:0005783]; endoplasmic reticulum-Golgi intermediate compartment [GO:0005793]; nuclear outer membrane [GO:0005640]; calcium ion binding [GO:0005509]; negative regulation of appetite [GO:0032099]	endoplasmic reticulum [GO:0005783]; endoplasmic reticulum-Golgi intermediate compartment [GO:0005793]; nuclear outer membrane [GO:0005640]	negative regulation of appetite [GO:0032099]														PS00018;PS50222;
35	F1MIK5	1	Uncharacterized protein	Bos taurus	SOX1	Uncharacterized protein OS=Bos taurus GN=SOX1 PE=4 SV=2	369	64.8	287	0.106	-17.598	491.166	AAASSGALGALGSLVKSEPSGSPPAAAHSR+AAGAGGGAAVAVGVGAAAVGQR+AGAGGGAAVAVGVGAAAVGQR+AGAGGGGGGGGGGSKANQDRVK+AGGGGGGGGGGSK+AGGLLAAGAGGGAAVAVGVGAAAVGQR+APCPGDLREMISMYLPAGEGGDPAAAQ+APTNLSGPAGAGGGGGGGGGGSKANQDR+DKYSLAGGLLAAGAGGGAAVAVGV+DKYSLAGGLLAAGAGGGAAVAVGVG+DKYSLAGGLLAAGAGGGAAVAVGVGAAAVGQRLESPGGAAGG+DKYSLAGGLLAAGAGGGAAVAVGVGAAAVGQRLESPGGAAGGGYA+DLHSPGGAQAPTNLSGPAGAGGGGGGGGGGSKANQDR+GAQAPTNLSGPAGAGGGGGGGGG…	2137	F1MIK5	F1MIK5	F1MIK5_BOVIN		Deleted.
36	E1BER7	0.9582	Uncharacterized protein	Bos taurus	SPATA25	Uncharacterized protein OS=Bos taurus GN=SPATA25 PE=4 SV=1	218	64.7	17	0.003			AEQVTPVAQAWGPAPGGTGWEPP+APQLGGLSRPAPLLLCGLSPGAPLMPA+FMMAHPEPDGAVEGAQWAQAQTHIASGPMALAR+GAASPGSSLGLYSPIEPGMVASGGQGPLSQK+LCGLSPGAPLMPAEAGGK+LSRPAPLLLCGLSPGAPLMPAEAGGK+MSYFMSPQTQPGLPSSGQGGA+MSYFMSPQTQPGLPSSGQGGAASPGSSLGLYSPIE+PAPLLLCGLSPGAPLMPAEAGGK+QGGAASPGSSLGLYSPIEPGMVASGGQGPLSQK+QLGGLSRPAPLLLCGLSPGAPLMPAEAGGK+RSRAPQLGGLSRPAPLLLCGLSPGAPLMPAEAGGK+SSLGLYSPIEPGMVASGGQGPLSQK	372	E1BER7	E1BER7	E1BER7_BOVIN	unreviewed	Spermatogenesis associated 25	SPATA25	Bos taurus (Bovine)	218		Predicted	UP000009136: Chromosome 13						GO:0007283		spermatogenesis [GO:0007283]		spermatogenesis [GO:0007283]												19393038;
37	A6QQ94	1	Doublesex- and mab-3-related transcription factor A2	Bos taurus	DMRTA2	Doublesex- and mab-3-related transcription factor A2 OS=Bos taurus GN=DMRTA2 PE=2 SV=1	535	64.3	127	0.047	-18.8556	205.431	AAATATGPPVASVASVAAAAAAAASLPVSVAGGLLRAPPLLLR+AADGGGPGAGAPAGTGGGAAGAGSSEAK+ADGGGPGAGAPAGTGGGAAGAGSSEAK+ADGGGPGAGAPAGTGGGAAGAGSSEAKLQK+APAGTGGGAAGAGSSEAKLQKFDLFPK+ASKEAGGSCPGSAGPGGGGEED+ASKEAGGSCPGSAGPGGGGEEDSPGSASPLGSES+ATAAATATGPPVASVASVAAAAAAAASLPVSVAGGLLRAPPLLLR+CAADGGGPGAGAPAGTGGGAAGAGSSEAK+DGGGPGAGAPAGTGGGAAGAGSSEAK+DKAAVGAVGAADDAWPGR+EAGGSCPGSAGPGGGGEEDSP+EAGGSCPGSAGPGGGGEEDSPGS+EAGGSCPGSAGPG…	2027	A6QQ94	A6QQ94	DMTA2_BOVIN	reviewed	Doublesex- and mab-3-related transcription factor A2 (Doublesex- and mab-3-related transcription factor 5)	DMRTA2 DMRT5	Bos taurus (Bovine)	535		Evidence at transcript level	UP000009136: Unplaced						GO:0002052; GO:0003700; GO:0005634; GO:0021796; GO:0035914; GO:0042803; GO:0043565; GO:0046872; GO:0046982; GO:0048665; GO:0071542	DNA-binding transcription factor activity [GO:0003700]; metal ion binding [GO:0046872]; protein heterodimerization activity [GO:0046982]; protein homodimerization activity [GO:0042803]; sequence-specific DNA binding [GO:0043565]	nucleus [GO:0005634]; DNA-binding transcription factor activity [GO:0003700]; metal ion binding [GO:0046872]; protein heterodimerization activity [GO:0046982]; protein homodimerization activity [GO:0042803]; sequence-specific DNA binding [GO:0043565]; cerebral cortex regionalization [GO:0021796]; dopaminergic neuron differentiation [GO:0071542]; neuron fate specification [GO:0048665]; positive re…	nucleus [GO:0005634]	cerebral cortex regionalization [GO:0021796]; dopaminergic neuron differentiation [GO:0071542]; neuron fate specification [GO:0048665]; positive regulation of neuroblast proliferation [GO:0002052]; skeletal muscle cell differentiation [GO:0035914]										SUBCELLULAR LOCATION: Nucleus {ECO:0000255|PROSITE-ProRule:PRU00070}.				PS40000;PS50809;
38	P23206	1	Collagen alpha-1(X) chain	Bos taurus	COL10A1	Collagen alpha-1(X) chain OS=Bos taurus GN=COL10A1 PE=2 SV=1	674	63.8	145	0.03	-23.1037	10.8104	AGHPGEAGLPGPSGNMGPQGPKGIPGNPGLPGPK+AKGVPGHNGEAGPRGVPGIPGTR+APGIPGQPGIPGMKGQPGAPGTAGLPGAPGFGKPGLPGLKGQR+EAGLPGPSGNMGPQGPKGIPGNPGLPGPK+EGIGKPGAPGIPGQPGIPGMK+EMGPVGPAGNPGAKGER+GAAGPSGPQGPPGEQGPEGIGKPGAPGIP+GAAGPSGPQGPPGEQGPEGIGKPGAPGIPGQ+GAAGPSGPQGPPGEQGPEGIGKPGAPGIPGQPG+GAAGPSGPQGPPGEQGPEGIGKPGAPGIPGQPGIP+GAAGPSGPQGPPGEQGPEGIGKPGAPGIPGQPGIPGM+GAAGPSGPQGPPGEQGPEGIGKPGAPGIPGQPGIPGMKG+GAAGPSGPQGPPGEQG…	2964	P23206	P23206	COAA1_BOVIN	reviewed	Collagen alpha-1(X) chain	COL10A1	Bos taurus (Bovine)	674	METAL 620 620 Calcium 1. {ECO:0000250|UniProtKB:Q03692}.; METAL 621 621 Calcium 1; via carbonyl oxygen. {ECO:0000250|UniProtKB:Q03692}.; METAL 627 627 Calcium 1; via carbonyl oxygen. {ECO:0000250|UniProtKB:Q03692}.; METAL 628 628 Calcium 1. {ECO:0000250|UniProtKB:Q03692}.; METAL 628 628 Calcium 2; shared with neighboring subunits. {ECO:0000250|UniProtKB:Q03692}.	Evidence at transcript level	UP000009136: Unplaced						GO:0005201; GO:0005576; GO:0005581; GO:0005615; GO:0030198; GO:0031012; GO:0046872	extracellular matrix structural constituent [GO:0005201]; metal ion binding [GO:0046872]	collagen trimer [GO:0005581]; extracellular matrix [GO:0031012]; extracellular region [GO:0005576]; extracellular space [GO:0005615]; extracellular matrix structural constituent [GO:0005201]; metal ion binding [GO:0046872]; extracellular matrix organization [GO:0030198]	collagen trimer [GO:0005581]; extracellular matrix [GO:0031012]; extracellular region [GO:0005576]; extracellular space [GO:0005615]	extracellular matrix organization [GO:0030198]										SUBCELLULAR LOCATION: Secreted, extracellular space, extracellular matrix {ECO:0000250}.		1703407		PS50871;
39	A5PKM1	1	Uncharacterized protein	Bos taurus	ZNRF2	Uncharacterized protein OS=Bos taurus GN=ZNRF2 PE=2 SV=1	238	63.4	50	0.019	-20.6756	58.1816	AAAAGRFPAQVPSAHQPSASGGAAAA+AAAASAAPRSRSLGGAVGTVASGAR+AANGRTRAYSGSDLPSSSSSSGGANGTAGGGAR+ASGGAAAASAAPRSRSLGGAVGTVASGAR+AYSGSDLPSSSSSSGGANGTAGGGARAAAAGR+AYSGSDLPSSSSSSGGANGTAGGGARAAAAGRFPAQVPSAH+EDGGSSGGRDRPASGGPGGPR+FPAQVPSAHQPSASGGAAAASAAP+FPAQVPSAHQPSASGGAAAASAAPR+GAAAASAAPRSRSLGGAVGTVASGAR+GGAVGTVASGARAAQSTFSIPNSSSGPYGSQDSVHSSPEDGGSSGGR+LPSSSSSSGGANGTAGGGARAAAAGR+PASGGPGGPRLVIGSLPAHLSPHMFGGFK+PS…	805	A5PKM1	A5PKM1	A5PKM1_BOVIN	unreviewed	ZNRF2 protein (Zinc and ring finger 2)	ZNRF2	Bos taurus (Bovine)	238		Evidence at transcript level	UP000009136: Chromosome 4						GO:0005886; GO:0030659; GO:0032991; GO:0061630	ubiquitin protein ligase activity [GO:0061630]	cytoplasmic vesicle membrane [GO:0030659]; plasma membrane [GO:0005886]; protein-containing complex [GO:0032991]; ubiquitin protein ligase activity [GO:0061630]	cytoplasmic vesicle membrane [GO:0030659]; plasma membrane [GO:0005886]; protein-containing complex [GO:0032991]													19393038;		PS50089;
40	Q17QN3	1	Small nuclear ribonucleoprotein-associated protein N	Bos taurus	SNRPN	Small nuclear ribonucleoprotein-associated protein N OS=Bos taurus GN=SNRPN PE=2 SV=1;Small nuclear ribonucleoprotein-associated protein N (Fragment) OS=Bos mutus GN=M91_07247 PE=4 SV=1	240	63.3	34	0.012			AAGGPGVGRAAGRGVPAGVPIPQAPAGLAGPVR+AGAPTQYPPGR+ATPPPGIMAPPPGMRPPMGPPIGL+ATPPPGIMAPPPGMRPPMGPPIGLPPTRGTPIGMPPPGM+DTGIARVPLAGAAGGPGVGR+GGPGVGRAAGRGVPAGVPIPQAPAGLAGPVR+GRATPPPGIMAPPPGMRPPMGPPIGLPPTR+GRGVPAGVPIPQAPAGLAGPVR+GTPIGMPPPGMRPPPP+GTVAAAAVAATASIAGAPTQY+GTVAAAAVAATASIAGAPTQYP+GTVAAAAVAATASIAGAPTQYPPGRGTAPT+GTVAAAAVAATASIAGAPTQYPPGRGTAPTPVGRATPPP+GVGGPSQQVMTPQGRGTVAAAAVAATA+GVPAGVPIPQAPAGLAGPVR…	753	Q17QN3	Q17QN3	RSMN_BOVIN	reviewed	Small nuclear ribonucleoprotein-associated protein N (snRNP-N) (Sm protein N) (Sm-N) (SmN)	SNRPN	Bos taurus (Bovine)	240		Evidence at transcript level	UP000009136: Chromosome 21						GO:0000398; GO:0003723; GO:0005654; GO:0005682; GO:0005685; GO:0005686; GO:0005687; GO:0005737; GO:0046540; GO:0071004; GO:0071013	RNA binding [GO:0003723]	catalytic step 2 spliceosome [GO:0071013]; cytoplasm [GO:0005737]; nucleoplasm [GO:0005654]; U1 snRNP [GO:0005685]; U2 snRNP [GO:0005686]; U2-type prespliceosome [GO:0071004]; U4 snRNP [GO:0005687]; U4/U6 x U5 tri-snRNP complex [GO:0046540]; U5 snRNP [GO:0005682]; RNA binding [GO:0003723]; mRNA splicing, via spliceosome [GO:0000398]	catalytic step 2 spliceosome [GO:0071013]; cytoplasm [GO:0005737]; nucleoplasm [GO:0005654]; U1 snRNP [GO:0005685]; U2 snRNP [GO:0005686]; U2-type prespliceosome [GO:0071004]; U4/U6 x U5 tri-snRNP complex [GO:0046540]; U4 snRNP [GO:0005687]; U5 snRNP [GO:0005682]	mRNA splicing, via spliceosome [GO:0000398]										SUBCELLULAR LOCATION: Nucleus {ECO:0000250}.
41	L8HZI4	1	Collagen alpha-1(XVI) chain	Bos mutus	M91_11080	Collagen alpha-1(XVI) chain OS=Bos mutus GN=M91_11080 PE=4 SV=1	1628	62.8	103	0.064	-20.9955	46.6096	AGAKGDVGPPGLGLPGLPGKAGAPGLTGLK+AGAPGLTGLKGEKGNFGEVGPAGNP+AGAPGLTGLKGEKGNFGEVGPAGNPGPP+AGAPGLTGLKGEKGNFGEVGPAGNPGPPGP+AGAPGPPGPQAEKGSEGI+AGAPGPPGPQAEKGSEGIRGPSGLPGP+AGAPGPPGPQAEKGSEGIRGPSGLPGPPGPPGSPGIQG+AGEPGPPGLPGPPGIGLPGTPGDPGGPPGPK+AGEPGPPGLPGPPGIGLPGTPGDPGGPPGPKGDKGNSGVPGK+AGMPGGPGKSGSMGPAGPP+AGMPGGPGKSGSMGPAGPPG+AGMPGGPGKSGSMGPAGPPGP+AGMPGGPGKSGSMGPAGPPGPA+AGMPGGPGKSGSMGPAGPPGPAG+AGMPGGPGKSG…	5452	L8HZI4	L8HZI4	L8HZI4_9CETA	unreviewed	Collagen alpha-1(XVI) chain	M91_11080	Bos mutus (wild yak)	1628		Predicted							GO:0005581		collagen trimer [GO:0005581]	collagen trimer [GO:0005581]													22751099
42	E1BL92	0.9488	Uncharacterized protein	Bos taurus	RPRML	Uncharacterized protein OS=Bos taurus GN=RPRML PE=4 SV=1	121	62.8	7	0.002			CVLSLTVVFGVFFLGCNLLIK+HSGLETAGGLGGGGGGAALGNR+MNSTFLNHSGLETAGGLGGGGGGAALGNRSH+MNSTFLNHSGLETAGGLGGGGGGAALGNRSHGLGT+SGLETAGGLGGGGGGAALGNR+SHGLGTWLGCCPGGAPLS+SHGLGTWLGCCPGGAPLSASDGVPAG	180	E1BL92	E1BL92	E1BL92_BOVIN	unreviewed	Reprimo like	RPRML	Bos taurus (Bovine)	121		Predicted	UP000009136: Chromosome 19						GO:0016021		integral component of membrane [GO:0016021]	integral component of membrane [GO:0016021]									TRANSMEM 71 94 Helical. {ECO:0000256|SAM:Phobius}.				19393038;
43	O46375	1	Transthyretin	Bos taurus	TTR	Transthyretin OS=Bos taurus GN=TTR PE=1 SV=1	147	62.6	32	0.055	-19.8483	3.87768	AADETWEPFASGK+FVEGLYK+GSPAANVGVK+HYTIAALLSPYSYSTTALVSSPK+HYTIAALLSPYSYSTTALVSSPKA+SLGISPFHEFAEVVFTANDSGPR+TSESGELHGLTTEDK	121	O46375	O46375	TTHY_BOVIN	reviewed	Transthyretin (Prealbumin)	TTR	Bos taurus (Bovine)	147		Evidence at protein level	UP000009136: Chromosome 24					TISSUE SPECIFICITY: Detected in serum (at protein level). {ECO:0000269|PubMed:2598638}.	GO:0005179; GO:0005615; GO:0006144; GO:0042572; GO:0070324; GO:0070327	hormone activity [GO:0005179]; thyroid hormone binding [GO:0070324]	extracellular space [GO:0005615]; hormone activity [GO:0005179]; thyroid hormone binding [GO:0070324]; purine nucleobase metabolic process [GO:0006144]; retinol metabolic process [GO:0042572]; thyroid hormone transport [GO:0070327]	extracellular space [GO:0005615]	purine nucleobase metabolic process [GO:0006144]; retinol metabolic process [GO:0042572]; thyroid hormone transport [GO:0070327]										SUBCELLULAR LOCATION: Secreted {ECO:0000269|PubMed:2598638}.		2598638		PS00768;PS00769;
44	E1BEW2	1	Uncharacterized protein	Bos taurus	BHLHE22	Uncharacterized protein OS=Bos taurus GN=BHLHE22 PE=4 SV=2	330	62.4	455	0.17	-16.3645	1154.93	AAEGCSNALLHSGGGAPPGAPSSGG+AAEGCSNALLHSGGGAPPGAPSSGGGGGSGGGGGGSGGS+AAEGCSNALLHSGGGAPPGAPSSGGGGGSGGGGGGSGGSKK+AGGGGGGGVGVPGLLVGSAGVGGDPSLSSLPAGAALCLK+AGGGGTKAAEGCSNALLHSGGGAPPGAPSSGGGGGSGGGGGGSGGSK+ALLHSGGGAPPGAPSSGGGGGSGGGGGGSGGSK+ALLHSGGGAPPGAPSSGGGGGSGGGGGGSGGSKK+APPGAPSSGGGGGSGGGGGGSGGSKK+APSSGGGGGSGGGGGGSGGSKK+APSSGGGGGSGGGGGGSGGSKKSK+ASPGAGGGGTKAAEGCSNALL+ASPGAGGGGTKAAEGCSNALLHSGGGAPP+ASPGAGG…	2664	E1BEW2	E1BEW2	E1BEW2_BOVIN	unreviewed	Basic helix-loop-helix family member e22	BHLHE22	Bos taurus (Bovine)	361		Predicted	UP000009136: Chromosome 14						GO:0000981; GO:0022008; GO:0046983	DNA-binding transcription factor activity, RNA polymerase II-specific [GO:0000981]; protein dimerization activity [GO:0046983]	DNA-binding transcription factor activity, RNA polymerase II-specific [GO:0000981]; protein dimerization activity [GO:0046983]; neurogenesis [GO:0022008]		neurogenesis [GO:0022008]												19393038;		PS50888;
45	Q08DC9	0.9968	Cell cycle exit and neuronal differentiation 1	Bos taurus	CEND1	Cell cycle exit and neuronal differentiation 1 OS=Bos taurus GN=CEND1 PE=2 SV=1	146	62.3	13	0.003			APAAPSTPDAAPAPKGPGDGAEEGGAPTGGPGSR+DAAPAPKGPGDGAEEGGAPTGGPGSR+KPAPAAPSTPDAAPAPKGPGDGAEEGGAPTGGPGSR+NLKPAPAAPSTPDAAPAPKGPGDGAEEGGAPTGGPGSR+QEPPAAPTPPPAKKTPAK+TPAKADPALLNNHSNLKPAPAAPSTPDAAPAPKGPG+TPDAAPAPKGPGDGAEEGGAPTGGPGSR+TPLLVAGGVAVAAAALVLGVAFLVR	248	Q08DC9	Q08DC9	Q08DC9_BOVIN	unreviewed	Cell cycle exit and neuronal differentiation 1	CEND1	Bos taurus (Bovine)	146		Evidence at transcript level	UP000009136: Chromosome 29						GO:0005739; GO:0007628; GO:0016021; GO:0021686; GO:0021702; GO:0021933; GO:0021941; GO:0030182; GO:0031982		integral component of membrane [GO:0016021]; mitochondrion [GO:0005739]; vesicle [GO:0031982]; adult walking behavior [GO:0007628]; cerebellar granular layer maturation [GO:0021686]; cerebellar Purkinje cell differentiation [GO:0021702]; negative regulation of cerebellar granule cell precursor proliferation [GO:0021941]; neuron differentiation [GO:0030182]; radial glia guided migration of cerebel…	integral component of membrane [GO:0016021]; mitochondrion [GO:0005739]; vesicle [GO:0031982]	adult walking behavior [GO:0007628]; cerebellar granular layer maturation [GO:0021686]; cerebellar Purkinje cell differentiation [GO:0021702]; negative regulation of cerebellar granule cell precursor proliferation [GO:0021941]; neuron differentiation [GO:0030182]; radial glia guided migration of cerebellar granule cell [GO:0021933]								TRANSMEM 122 143 Helical. {ECO:0000256|SAM:Phobius}.				19393038;
46	L8J518	0.9982	Actin, cytoplasmic 1	Bos mutus	M91_16383	Actin, cytoplasmic 1 OS=Bos mutus GN=M91_16383 PE=3 SV=1	393	61.8	59	0.008			AGFAGDDAPR+AVFPSIVGR+DDDIAALVVDNGSGMCK+DFEQEMATAASSSSLEK+DSYVGDEAQSK+EITALAPSTMK+EKMTQIMFETFNTPAMYVAIQAVLSLYASGRTTGIVM+GIHETTFNSIMK+GIVTNWDDMEK+GYSFTTTAER+QEYDESGPSIVHR+QSGVWLGASSLLSPQGVMVGMG+SIVGRPRHQVWRQSGVWLGASSLLSPQGVMVGMGQK+SYELPDGQVITIGNER+TTGIVMDSGDGVTH+TTGIVMDSGDGVTHTVPIYEGY+TVLSGGTTMYPGIADR+VALDFEQEMATAASSSSLEK+VLSGGTTMYPGIADRMQKEITALAPSTMK	351	L8J518	L8J518	L8J518_9CETA	unreviewed	Actin, cytoplasmic 1	M91_16383	Bos mutus (wild yak)	393		Inferred from homology							GO:0005524; GO:0005737; GO:0005856	ATP binding [GO:0005524]	cytoplasm [GO:0005737]; cytoskeleton [GO:0005856]; ATP binding [GO:0005524]	cytoplasm [GO:0005737]; cytoskeleton [GO:0005856]											SUBCELLULAR LOCATION: Cytoplasm, cytoskeleton {ECO:0000256|SAAS:SAAS00092513}.		22751099		PS00406;PS00432;PS01132;
47	G3MZI7	1	Uncharacterized protein	Bos taurus	COL5A1	Uncharacterized protein OS=Bos taurus GN=COL5A1 PE=4 SV=1	2021	61.5	336	0.081	-21.912	24.6942	AAGPIGIPGRPGPQGPPGPAGEKGAPGEKGPQGPAGR+ADGLPGPPGTMLMLPFRFGGGGDAGSKGPMVSAQESQAQAILQQAR+AGAAGPIGIPGRPGPQGPPGPAGEKGAPGEK+AGPMGLTGRPGPMGPPGSGGLK+AGSDGARGMPGQTGPKGDR+AGSPGERGPAGAAGPIGIPGRPGPQGPPGPAGEK+ALRGPAGPMGLTGRPGPMGPPGSGGLK+DGLPGHPGQRGETGFQGKTGPPGPPGVVGPQGPT+DGLQGPVGLPGPAGPVGPPGE+DGLQGPVGLPGPAGPVGPPGEDGDKGEIG+DGLQGPVGLPGPAGPVGPPGEDGDKGEIGEPGQ+EGPPGEKGGQGPPGPQGPI+EGPPGEKGGQGPPGPQGPIGYPGPRGVK+EIGPGM…	7118	G3MZI7	G3MZI7	G3MZI7_BOVIN	unreviewed	Collagen type V alpha 1 chain	COL5A1	Bos taurus (Bovine)	1847		Predicted	UP000009136: Chromosome 11						GO:0001568; GO:0003007; GO:0005201; GO:0005588; GO:0005604; GO:0005615; GO:0007155; GO:0008201; GO:0030198; GO:0030199; GO:0031012; GO:0032964; GO:0035313; GO:0035989; GO:0043394; GO:0043588; GO:0045112; GO:0048407; GO:0048592; GO:0051128; GO:1903225	extracellular matrix structural constituent [GO:0005201]; heparin binding [GO:0008201]; platelet-derived growth factor binding [GO:0048407]; proteoglycan binding [GO:0043394]	basement membrane [GO:0005604]; collagen type V trimer [GO:0005588]; extracellular matrix [GO:0031012]; extracellular space [GO:0005615]; extracellular matrix structural constituent [GO:0005201]; heparin binding [GO:0008201]; platelet-derived growth factor binding [GO:0048407]; proteoglycan binding [GO:0043394]; blood vessel development [GO:0001568]; cell adhesion [GO:0007155]; collagen biosynthe…	basement membrane [GO:0005604]; collagen type V trimer [GO:0005588]; extracellular matrix [GO:0031012]; extracellular space [GO:0005615]	blood vessel development [GO:0001568]; cell adhesion [GO:0007155]; collagen biosynthetic process [GO:0032964]; collagen fibril organization [GO:0030199]; extracellular matrix organization [GO:0030198]; eye morphogenesis [GO:0048592]; heart morphogenesis [GO:0003007]; integrin biosynthetic process [GO:0045112]; negative regulation of endodermal cell differentiation [GO:1903225]; regulation of cell…												19393038;		PS51461;
48	P24627	1	Lactotransferrin	Bos taurus	LTF	Lactotransferrin OS=Bos taurus GN=LTF PE=1 SV=2;Lactoferrin OS=Bos taurus PE=2 SV=1;Lactoferrin OS=Bos taurus GN=LF PE=2 SV=1;Lactoferrin (Fragment) OS=Bos taurus PE=2 SV=1;Lactoferrin OS=Bos indicus x Bos taurus PE=2 SV=1	708	61.3	1049	0.486			ADAVTLDGGMVFEAGR+ADAVTLDGGMVFEAGRDPYK+ADRDQYELLCLNNSR+AFALECIR+ANEGLTWNSLK+CGLVPVLAENR+CGLVPVLAENRK+CLAEDVGDVAFVK+CLQDGAGDVAFVK+CSTSPLLEACAFLTR+DSALGFLR+ECHLAQVPSHAVVAR+EDLIWK+EPYFGYSGAFK+ESPQTHYYAVAVVK+ETTVFENLPEK+FFSASCVPCIDR+GEADALNLDGGYIYTAGK+GSNFQLDQLQGR+IPSKVDSALYLGSR+KADAVTLDGGMVFEAGR+KADAVTLDGGMVFEAGRDPYK+KANEGLTWNSLK+KCSTSPLLEACAFLTR+KGSNFQLDQLQGR+KPVTEAQSCHLAVAPNHAVVSR+LCALCAGDDQGLDK+LG…	608	P24627	P24627	TRFL_BOVIN	reviewed	Lactotransferrin (Lactoferrin) (EC 3.4.21.-) [Cleaved into: Lactoferricin-B (Lfcin-B)]	LTF	Bos taurus (Bovine)	708	METAL 79 79 Iron 1. {ECO:0000255|PROSITE-ProRule:PRU00741, ECO:0000269|PubMed:9398529}.; METAL 111 111 Iron 1. {ECO:0000255|PROSITE-ProRule:PRU00741, ECO:0000269|PubMed:9398529}.; METAL 211 211 Iron 1. {ECO:0000255|PROSITE-ProRule:PRU00741, ECO:0000269|PubMed:9398529}.; METAL 272 272 Iron 1. {ECO:0000255|PROSITE-ProRule:PRU00741, ECO:0000269|PubMed:9398529}.; METAL 414 414 Iron 2. {ECO:0000255|PR…	Evidence at protein level	UP000009136: Chromosome 22						GO:0001503; GO:0001530; GO:0001817; GO:0002227; GO:0004252; GO:0004869; GO:0005102; GO:0005506; GO:0005615; GO:0006811; GO:0008201; GO:0009986; GO:0019731; GO:0019732; GO:0031640; GO:0031665; GO:0032680; GO:0032780; GO:0032991; GO:0033690; GO:0034145; GO:0042581; GO:0043066; GO:0043123; GO:0043539; GO:0044218; GO:0044793; GO:0045071; GO:0045669; GO:0050829; GO:0051092; GO:0051673; GO:0055072; GO:…	cysteine-type endopeptidase inhibitor activity [GO:0004869]; heparin binding [GO:0008201]; iron ion binding [GO:0005506]; lipopolysaccharide binding [GO:0001530]; protein serine/threonine kinase activator activity [GO:0043539]; serine-type endopeptidase activity [GO:0004252]; signaling receptor binding [GO:0005102]	cell surface [GO:0009986]; extracellular space [GO:0005615]; other organism cell membrane [GO:0044218]; protein-containing complex [GO:0032991]; specific granule [GO:0042581]; cysteine-type endopeptidase inhibitor activity [GO:0004869]; heparin binding [GO:0008201]; iron ion binding [GO:0005506]; lipopolysaccharide binding [GO:0001530]; protein serine/threonine kinase activator activity [GO:00435…	cell surface [GO:0009986]; extracellular space [GO:0005615]; other organism cell membrane [GO:0044218]; protein-containing complex [GO:0032991]; specific granule [GO:0042581]	antibacterial humoral response [GO:0019731]; antifungal humoral response [GO:0019732]; antimicrobial humoral immune response mediated by antimicrobial peptide [GO:0061844]; bone morphogenesis [GO:0060349]; defense response to Gram-negative bacterium [GO:0050829]; innate immune response in mucosa [GO:0002227]; ion transport [GO:0006811]; iron ion homeostasis [GO:0055072]; killing of cells of other…										SUBCELLULAR LOCATION: Secreted. Cytoplasmic granule {ECO:0000250}. Note=Secreted into most exocrine fluids by various endothelial cells. Stored in the secondary granules of neutrophils (By similarity). {ECO:0000250}.		2001696; 1718281; 8206385; 2805645; 1599934; 8980754; 14650542; 15222473; 15166119; 20345905; 9398529; 9521752	2001696; 1718281; 8206385; 2805645; 1599934; 8980754; 14650542; 15222473; 15166119; 20345905; 9398529; 9521752; 12522210; 12888354; 15635665; 16041076; 20006955; 20371371; 23050782; 24714742; 24798798; 26850578; 9223490	PS00205;PS00206;PS00207;PS51408;
49	Q0P569	1	Nucleobindin-1	Bos taurus	NUCB1	Nucleobindin-1 OS=Bos taurus GN=NUCB1 PE=2 SV=1;Nucleobindin-1 OS=Bos mutus GN=M91_16014 PE=4 SV=1	474	61.2	147	0.265	-15.1731	99.072	AQRLSQETEALGR+AVLAVPLERGAPK+DLELLIQTATR+DVDASEKK+EENPATESPDTGLYYHR+EFGDTGEGWEQGK+ELQQAVLQMEQR+EVWEELDGLDPNR+FEEELAAR+FHPDTDDVPVPAPAGDQK+KVPEQTPEPPQLDSQHL+LQAANAEDIK+LSQETEALGR+LVTLEEFLASTQR+MDAQQEPNIQLDHLNLLK+MREHVMKNVDTNQDR+QEVSRLRMLLK+QFEHLDPQNQHTFEAR+QQQQSHNNPAPGPEGQLK+RRYLESLGEEQR+RYLESLGEEQR+TKLDELK+VNVPGSQAQLK+YLESLGEEQR+YLESLGEEQRK+YLQEVINVLETDGHFR	357	Q0P569	Q0P569	NUCB1_BOVIN	reviewed	Nucleobindin-1	NUCB1	Bos taurus (Bovine)	474		Evidence at transcript level	UP000009136: Unplaced						GO:0003677; GO:0005509; GO:0005576; GO:0005793; GO:0005794; GO:0016020	calcium ion binding [GO:0005509]; DNA binding [GO:0003677]	endoplasmic reticulum-Golgi intermediate compartment [GO:0005793]; extracellular region [GO:0005576]; Golgi apparatus [GO:0005794]; membrane [GO:0016020]; calcium ion binding [GO:0005509]; DNA binding [GO:0003677]	endoplasmic reticulum-Golgi intermediate compartment [GO:0005793]; extracellular region [GO:0005576]; Golgi apparatus [GO:0005794]; membrane [GO:0016020]											SUBCELLULAR LOCATION: Golgi apparatus, cis-Golgi network membrane {ECO:0000250|UniProtKB:Q63083}; Peripheral membrane protein {ECO:0000250|UniProtKB:Q63083}; Lumenal side {ECO:0000250|UniProtKB:Q63083}. Cytoplasm {ECO:0000250|UniProtKB:Q63083}. Secreted {ECO:0000250|UniProtKB:Q63083}. Note=A small fraction of the protein may be cytoplasmic. {ECO:0000250|UniProtKB:Q63083}.				PS00018;PS50222;
50	P80195	1	Glycosylation-dependent cell adhesion molecule 1	Bos taurus	GLYCAM1	Glycosylation-dependent cell adhesion molecule 1 OS=Bos taurus GN=GLYCAM1 PE=1 SV=2	153	60.8	476	0.6	-13.8611	245.97	EDLISKEQIVIR+EPSISREDLISK+EPSISREDLISKEQIVIR+NATLGSEETTEHTPSDASTTEGK+NLENTVK+NLENTVKETIK+NLQISNEDLSK+NLQISNEDLSKEPSISR+NLQISNEDLSKEPSISREDLISK+QPQSQNPKLPLSILK+SLFSHAFEVVK+SLFSHAFEVVKT+YLKSLFSHAFEVVK	198	P80195	P80195	GLCM1_BOVIN	reviewed	Glycosylation-dependent cell adhesion molecule 1 (GlyCAM-1) (28 kDa milk glycoprotein PP3) (Lactophorin) (Proteose-peptone component 3) (PP3)	GLYCAM1	Bos taurus (Bovine)	153		Evidence at protein level	UP000009136: Chromosome 5					TISSUE SPECIFICITY: Highly and specifically expressed in the lactating mammary gland.	GO:0016020; GO:0042802	identical protein binding [GO:0042802]	membrane [GO:0016020]; identical protein binding [GO:0042802]	membrane [GO:0016020]											SUBCELLULAR LOCATION: Membrane; Peripheral membrane protein.		7999787; 7607540; 8294608; 8320368; 12918977
51	E1BKJ9	1	Uncharacterized protein	Bos taurus	COL26A1	Uncharacterized protein OS=Bos taurus GN=COL26A1 PE=4 SV=1;Collagen alpha-1(XXVI) chain (Fragment) OS=Bos mutus GN=M91_01025 PE=4 SV=1	438	60.8	43	0.016			AIPLAHPGPQMRRPTGPAGPPGQTGPPGPAGPPGSK+DSGDVQLASAAVDTVLAGVPGPRGPPGPPGPPGPHGPPGP+EGLLPDAIPLAHPGPQMR+GDRGQAGEKGPAGPPGLLGP+GLPGEMGRPGPPGPPGPAGSPGLPPNGP+GLPGEMGRPGPPGPPGPAGSPGLPPNGPQGVLYSLQPPTDKDSG+GPAGPPGLLGPPGPRGLPGEMGRPGPPGP+GPAGPPGLLGPPGPRGLPGEMGRPGPPGPPGPAGSPG+GPPGPPGPHGPPGPPGVPGSQGLAGERGATGPSGEPGGK+GPPGPPGPPGPHGPPGPPGVPGSQGLAGER+GPPGPPGPPGPHGPPGPPGVPGSQGLAGERGATGPSG+GPPGPPGPPGPHGPPGPPGVPGSQGLAGER…	1043	E1BKJ9	E1BKJ9	E1BKJ9_BOVIN	unreviewed	Collagen type XXVI alpha 1 chain	COL26A1	Bos taurus (Bovine)	438		Predicted	UP000009136: Chromosome 25						GO:0005783; GO:0005794; GO:0010811; GO:0031012		endoplasmic reticulum [GO:0005783]; extracellular matrix [GO:0031012]; Golgi apparatus [GO:0005794]; positive regulation of cell-substrate adhesion [GO:0010811]	endoplasmic reticulum [GO:0005783]; extracellular matrix [GO:0031012]; Golgi apparatus [GO:0005794]	positive regulation of cell-substrate adhesion [GO:0010811]												19393038;		PS51041;
52	G3N3S1	1	Uncharacterized protein	Bos taurus	GSX2	Uncharacterized protein OS=Bos taurus GN=GSX2 PE=4 SV=1	305	60	148	0.05	-20.5653	62.8021	AGTAGAAGGGAAGAAGALPLLK+AGTAGAAGGGAAGAAGALPLLKSQFSSGPGDAQFCPR+ASSGGGNAGAGTAGAAGGGAAGAAGALPLLK+CVTSHLHSSRGPASSGGGNAGAGTAGAAGGGAAGAAGALPLLK+GGGNAGAGTAGAAGGGAAGAAGALPLLK+GGNAGAGTAGAAGGGAAGAAGALPLLK+GPASSGGGNAGAGTAGAAGGGAA+GPASSGGGNAGAGTAGAAGGGAAG+GPASSGGGNAGAGTAGAAGGGAAGA+GPASSGGGNAGAGTAGAAGGGAAGAA+GPASSGGGNAGAGTAGAAGGGAAGAAG+GPASSGGGNAGAGTAGAAGGGAAGAAGA+GPASSGGGNAGAGTAGAAGGGAAGAAGALP+GPASSGGGNAGAGTA…	861	G3N3S1	G3N3S1	G3N3S1_BOVIN	unreviewed	GS homeobox 2	GSX2	Bos taurus (Bovine)	305		Predicted	UP000009136: Chromosome 6						GO:0002087; GO:0003677; GO:0003700; GO:0005634; GO:0021527; GO:0021575; GO:0021798; GO:0021889; GO:0021978; GO:0030334; GO:0043565; GO:0045747; GO:0048665; GO:0048714; GO:0048853; GO:0060163	DNA binding [GO:0003677]; DNA-binding transcription factor activity [GO:0003700]; sequence-specific DNA binding [GO:0043565]	nucleus [GO:0005634]; DNA binding [GO:0003677]; DNA-binding transcription factor activity [GO:0003700]; sequence-specific DNA binding [GO:0043565]; forebrain dorsal/ventral pattern formation [GO:0021798]; forebrain morphogenesis [GO:0048853]; hindbrain morphogenesis [GO:0021575]; neuron fate specification [GO:0048665]; olfactory bulb interneuron differentiation [GO:0021889]; positive regulation o…	nucleus [GO:0005634]	forebrain dorsal/ventral pattern formation [GO:0021798]; forebrain morphogenesis [GO:0048853]; hindbrain morphogenesis [GO:0021575]; neuron fate specification [GO:0048665]; olfactory bulb interneuron differentiation [GO:0021889]; positive regulation of Notch signaling pathway [GO:0045747]; positive regulation of oligodendrocyte differentiation [GO:0048714]; regulation of cell migration [GO:003033…										SUBCELLULAR LOCATION: Nucleus {ECO:0000256|PROSITE-ProRule:PRU00108, ECO:0000256|RuleBase:RU000682, ECO:0000256|SAAS:SAAS00860360}.		19393038;		PS00027;PS50071;
53	Q29443	1	Serotransferrin	Bos taurus	TF	Serotransferrin OS=Bos taurus GN=TF PE=2 SV=1	704	59.9	351	0.221			AAANFFSASCVPCADQSSFPK+CACSNHEPYFGYSGAFK+CGLVPVLAENYK+CLMEGAGDVAFVK+CLVEKGDVAFVK+DNPQTHYYAVAVVK+DNPQTHYYAVAVVKK+DQTVIQNTDGNNNEAWAK+DSADGFLK+ECVPNSNER+ELPDPQESIQR+ENFEVLCK+ESKPPDSSK+ESKPPDSSKDECMVK+FDEFFSAGCAPGSPR+GDVAFVKDQTVIQNTDGNNNEAWAK+GEADAMSLDGGYLYIAGK+GKKSCHTGLGR+GPNHAVVSR+GTDKCACSNHEPYFGYSGAFK+GYLAVAVVK+ILESGPFVSCVK+IMKGEADAMSLDGGYLYIAGK+KDTDFKLNELR+KENFEVLCK+KNYELLCGDNTR+KNYELLCGDNTRK+KSCH…	632	Q29443	Q29443	TRFE_BOVIN	reviewed	Serotransferrin (Transferrin) (Beta-1 metal-binding globulin) (Siderophilin)	TF	Bos taurus (Bovine)	704	METAL 81 81 Iron 1. {ECO:0000255|PROSITE-ProRule:PRU00741}.; METAL 113 113 Iron 1. {ECO:0000255|PROSITE-ProRule:PRU00741}.; METAL 211 211 Iron 1. {ECO:0000255|PROSITE-ProRule:PRU00741}.; METAL 272 272 Iron 1. {ECO:0000255|PROSITE-ProRule:PRU00741}.; METAL 414 414 Iron 2. {ECO:0000255|PROSITE-ProRule:PRU00741}.; METAL 449 449 Iron 2. {ECO:0000255|PROSITE-ProRule:PRU00741}.; METAL 543 543 Iron 2. {…	Evidence at transcript level	UP000009136: Unplaced					TISSUE SPECIFICITY: Expressed by the liver and secreted in plasma.	GO:0005615; GO:0005623; GO:0006879; GO:0008199; GO:0015091	ferric iron binding [GO:0008199]; ferric iron transmembrane transporter activity [GO:0015091]	cell [GO:0005623]; extracellular space [GO:0005615]; ferric iron binding [GO:0008199]; ferric iron transmembrane transporter activity [GO:0015091]; cellular iron ion homeostasis [GO:0006879]	cell [GO:0005623]; extracellular space [GO:0005615]	cellular iron ion homeostasis [GO:0006879]										SUBCELLULAR LOCATION: Secreted.		8557646;	8557646; 22038862	PS00205;PS00206;PS00207;PS51408;
54	F1MKX5	0.9986	Uncharacterized protein	Bos taurus	NKX2-4	Uncharacterized protein OS=Bos taurus GN=NKX2-4 PE=4 SV=2	278	59.7	10	0.004			AMDGTPPGLGAPLGAAYR+FMGPSAGVNVAGMGSLT+FMGPSAGVNVAGMGSLTGIADAAKSLAPLHAA+GAGAGLAGLDAAAAGDYGGSALGANLLYGR+GAMDGTPPGLGAPLGAAYR+GGAAAAATGWYGANPDPRYSSISRFMGPSAGVNVAGMGSL+GLGAPLGAAYRALPAYTDGVRGGAAAAATGWYGANPD+GPSAGVNVAGMGSLTGIADAAK+GPSAGVNVAGMGSLTGIADAAKSLAPLHAAAAPR+KFGGAMDGTPPGLGAPLGA+MDGTPPGLGAPLGAAYR+MGPSAGVNVAGMGSLTGIADAAK+PSAGVNVAGMGSLTGIADAAK+VAVPVLVKDGKPCQNGAATPTPQAGPQPPAPTPELEELSPSPPA	386	F1MKX5	F1MKX5	F1MKX5_BOVIN	unreviewed	NK2 homeobox 4	NKX2-4	Bos taurus (Bovine)	347		Predicted	UP000009136: Chromosome 13						GO:0000978; GO:0003700; GO:0005634; GO:0030154; GO:0043565; GO:0045944	DNA-binding transcription factor activity [GO:0003700]; RNA polymerase II proximal promoter sequence-specific DNA binding [GO:0000978]; sequence-specific DNA binding [GO:0043565]	nucleus [GO:0005634]; DNA-binding transcription factor activity [GO:0003700]; RNA polymerase II proximal promoter sequence-specific DNA binding [GO:0000978]; sequence-specific DNA binding [GO:0043565]; cell differentiation [GO:0030154]; positive regulation of transcription by RNA polymerase II [GO:0045944]	nucleus [GO:0005634]	cell differentiation [GO:0030154]; positive regulation of transcription by RNA polymerase II [GO:0045944]										SUBCELLULAR LOCATION: Nucleus {ECO:0000256|PROSITE-ProRule:PRU00108, ECO:0000256|RuleBase:RU000682, ECO:0000256|SAAS:SAAS00860360}.		19393038;		PS00027;PS50071;
55	A7E303	1	COL8A1 protein	Bos taurus	COL8A1	COL8A1 protein OS=Bos taurus GN=COL8A1 PE=2 SV=1;Collagen alpha-1(VIII) chain OS=Bos mutus GN=M91_09452 PE=4 SV=1;Alpha 1 type VIII collagen (Fragment) OS=Bos taurus GN=COL8A1 PE=2 SV=1	745	59.5	123	0.05	-18.8512	206.048	AMGMPGAKGEIGPKGEIGPMGIPGPQGPPGPHGLPGIGKPGGPGLPGQPGAK+EPGPRGPPGPPGLPGQGIPGVK+EQGLQGPPGIPGISGPSGPIGPPGIPGPK+EVGPPGMRGLPGPIGPK+GAIGFPGPKGEGGVVGPQGPPGPK+GEAGLKGLPGLPGAPGLLGP+GEIGPKGEIGPMGIPGPQGPPGPHG+GEIGPKGEIGPMGIPGPQGPPGPHGLPG+GEIGPKGEIGPMGIPGPQGPPGPHGLPGIGKPGGPGLPGQP+GEIGPMGIPGPQGPPGPHGLP+GEIGPMGIPGPQGPPGPHGLPG+GEIGPMGIPGPQGPPGPHGLPGIGKPGGPGLP+GEIGPMGIPGPQGPPGPHGLPGIGKPGGPGLPGQPGAKG+GEKGPVGAPGLGGP…	2710	A7E303	A7E303	A7E303_BOVIN	unreviewed	COL8A1 protein (Collagen type VIII alpha 1 chain)	COL8A1	Bos taurus (Bovine)	745		Evidence at transcript level	UP000009136: Chromosome 1						GO:0005201; GO:0005581; GO:0005615; GO:0010811; GO:0030198; GO:0031012; GO:0035987; GO:0048593; GO:0050673	extracellular matrix structural constituent [GO:0005201]	collagen trimer [GO:0005581]; extracellular matrix [GO:0031012]; extracellular space [GO:0005615]; extracellular matrix structural constituent [GO:0005201]; camera-type eye morphogenesis [GO:0048593]; endodermal cell differentiation [GO:0035987]; epithelial cell proliferation [GO:0050673]; extracellular matrix organization [GO:0030198]; positive regulation of cell-substrate adhesion [GO:0010811]	collagen trimer [GO:0005581]; extracellular matrix [GO:0031012]; extracellular space [GO:0005615]	camera-type eye morphogenesis [GO:0048593]; endodermal cell differentiation [GO:0035987]; epithelial cell proliferation [GO:0050673]; extracellular matrix organization [GO:0030198]; positive regulation of cell-substrate adhesion [GO:0010811]										SUBCELLULAR LOCATION: Secreted {ECO:0000256|SAAS:SAAS00588336}.		19393038;		PS50871;
56	G3X7A5	1	Complement C3	Bos taurus	C3	Complement C3 OS=Bos taurus GN=C3 PE=1 SV=1	1661	59.2	582	0.538	-23.0127	0.432498	AAVYNHFISDGVK+ACEPGVDYVYK+ADALVGKSIYVSATVILQSGSSLTGK+ADIGCTPGSGR+ADPQCPQPATR+AEGKGQGTLSVVTVYHAK+AFLDCCEYITQLR+AGQYSSDLR+AGQYSSDLRKCCEDGMR+AILYNYR+AQFILQGDACVK+AYYEDSPQQVFSAEFEVK+DGALELAR+DICEAQVNSLGR+DLCETVK+DPLTITVR+DSCMGTLVVK+DSITTWEILAVSLSDK+DSITTWEILAVSLSDKK+DSNKNTLIIYLDK+DTWVELWPEAEECQDEENQK+DYDTTPPVVR+EDGMLSKLCHK+EDGMLSKLCHKDTCR+EEVPAADLSDQVPDTESETK+EGAHYLVWGVSSDLWGEKPK+EVTLEDR+EVVADSVWVDVK…	1374	G3X7A5	G3X7A5	G3X7A5_BOVIN	unreviewed	Complement C3	C3	Bos taurus (Bovine)	1661		Evidence at protein level	UP000009136: Chromosome 7						GO:0001798; GO:0001934; GO:0001970; GO:0004866; GO:0005615; GO:0006954; GO:0006956; GO:0009617; GO:0009986; GO:0010575; GO:0010828; GO:0010866; GO:0010884; GO:0016322; GO:0031715; GO:0032991; GO:0045745; GO:0045766; GO:0048260; GO:0060100; GO:0097242; GO:0097278; GO:0150062; GO:0150064; GO:1905114; GO:2000427	C5L2 anaphylatoxin chemotactic receptor binding [GO:0031715]; endopeptidase inhibitor activity [GO:0004866]	cell surface [GO:0009986]; extracellular space [GO:0005615]; protein-containing complex [GO:0032991]; C5L2 anaphylatoxin chemotactic receptor binding [GO:0031715]; endopeptidase inhibitor activity [GO:0004866]; amyloid-beta clearance [GO:0097242]; cell surface receptor signaling pathway involved in cell-cell signaling [GO:1905114]; complement activation [GO:0006956]; complement-dependent cytotoxi…	cell surface [GO:0009986]; extracellular space [GO:0005615]; protein-containing complex [GO:0032991]	amyloid-beta clearance [GO:0097242]; cell surface receptor signaling pathway involved in cell-cell signaling [GO:1905114]; complement activation [GO:0006956]; complement-dependent cytotoxicity [GO:0097278]; complement-mediated synapse pruning [GO:0150062]; inflammatory response [GO:0006954]; neuron remodeling [GO:0016322]; positive regulation of activation of membrane attack complex [GO:0001970];…										SUBCELLULAR LOCATION: Secreted {ECO:0000256|SAAS:SAAS00562025}.		19393038;		PS00477;PS01178;PS50189;
57	Q32PA0	0.9351	U1 small nuclear ribonucleoprotein C	Bos taurus	SNRPC	U1 small nuclear ribonucleoprotein C OS=Bos taurus GN=SNRPC PE=2 SV=2	159	59.1	8	0.003			IPPTPFSAPPPAGAMIPPPPSLPGPPRPGMMPAPH+IPPTPFSAPPPAGAMIPPPPSLPGPPRPGMMPAPHM+IPPTPFSAPPPAGAMIPPPPSLPGPPRPGMMPAPHMGGPPM+IPPTPFSAPPPAGAMIPPPPSLPGPPRPGMMPAPHMGGPPMMPMMGPPP+PPMGGHMPMMPGPPMMRPPARPMMVPTRPGMTRPDR+TTAAFQQGKIPPTPFSAPPPAGAMI	227	Q32PA0	Q32PA0	RU1C_BOVIN	reviewed	U1 small nuclear ribonucleoprotein C (U1 snRNP C) (U1-C) (U1C)	SNRPC	Bos taurus (Bovine)	159		Evidence at transcript level	UP000009136: Chromosome 23						GO:0000243; GO:0000387; GO:0000395; GO:0003729; GO:0005685; GO:0008270; GO:0030619; GO:0030627; GO:0071004	mRNA binding [GO:0003729]; pre-mRNA 5'-splice site binding [GO:0030627]; U1 snRNA binding [GO:0030619]; zinc ion binding [GO:0008270]	commitment complex [GO:0000243]; U1 snRNP [GO:0005685]; U2-type prespliceosome [GO:0071004]; mRNA binding [GO:0003729]; pre-mRNA 5'-splice site binding [GO:0030627]; U1 snRNA binding [GO:0030619]; zinc ion binding [GO:0008270]; mRNA 5'-splice site recognition [GO:0000395]; spliceosomal snRNP assembly [GO:0000387]	commitment complex [GO:0000243]; U1 snRNP [GO:0005685]; U2-type prespliceosome [GO:0071004]	mRNA 5'-splice site recognition [GO:0000395]; spliceosomal snRNP assembly [GO:0000387]										SUBCELLULAR LOCATION: Nucleus {ECO:0000255|HAMAP-Rule:MF_03153}.		19390049;		PS50171;
58	Q3ZC75	0.9997	ATP synthase F(0) complex subunit C3, mitochondrial	Bos taurus	ATP5G3	ATP synthase F(0) complex subunit C3, mitochondrial OS=Bos taurus GN=ATP5G3 PE=2 SV=1;ATP synthase lipid-binding protein, mitochondrial OS=Bos mutus GN=M91_07803 PE=3 SV=1	141	58.9	13	0.004			AGSGAGIGTVFGSLIIGYARNPSLK+DIDTAAKFIGAGAATVGVAGSGAGIGT+EFQTTAVNRDIDTAAKFIGAGAATVGVAGSGAG+EFQTTAVNRDIDTAAKFIGAGAATVGVAGSGAGIGTVFGSLIIGYAR+FIGAGAATVGVAGSGAGIGTVFG+FIGAGAATVGVAGSGAGIGTVFGS+FIGAGAATVGVAGSGAGIGTVFGSLI+FIGAGAATVGVAGSGAGIGTVFGSLII+ILGFALSEAMGLFCLMVAFLILFAM+LFCLMVAFLILFAM+QLFSYAILGFALSEAMGLFCLMVAFLILFAM	312	Q3ZC75	Q3ZC75	AT5G3_BOVIN	reviewed	ATP synthase F(0) complex subunit C3, mitochondrial (ATP synthase lipid-binding protein) (ATP synthase membrane subunit c locus 3) (ATP synthase proteolipid P3) (ATPase protein 9) (ATPase subunit c)	ATP5MC3 ATP5G3	Bos taurus (Bovine)	141		Evidence at transcript level	UP000009136: Chromosome 2						GO:0000276; GO:0005753; GO:0008289; GO:0015986; GO:0016021; GO:0045263; GO:0046933	lipid binding [GO:0008289]; proton-transporting ATP synthase activity, rotational mechanism [GO:0046933]	integral component of membrane [GO:0016021]; mitochondrial proton-transporting ATP synthase complex [GO:0005753]; mitochondrial proton-transporting ATP synthase complex, coupling factor F(o) [GO:0000276]; proton-transporting ATP synthase complex, coupling factor F(o) [GO:0045263]; lipid binding [GO:0008289]; proton-transporting ATP synthase activity, rotational mechanism [GO:0046933]; ATP synthes…	integral component of membrane [GO:0016021]; mitochondrial proton-transporting ATP synthase complex [GO:0005753]; mitochondrial proton-transporting ATP synthase complex, coupling factor F(o) [GO:0000276]; proton-transporting ATP synthase complex, coupling factor F(o) [GO:0045263]	ATP synthesis coupled proton transport [GO:0015986]				DISEASE: Note=This protein is the major protein stored in the storage bodies of animals or humans affected with ceroid lipofuscinosis (Batten disease).				TRANSMEM 82 102 Helical. {ECO:0000255}.; TRANSMEM 117 137 Helical. {ECO:0000255}.		SUBCELLULAR LOCATION: Mitochondrion membrane {ECO:0000250}; Multi-pass membrane protein {ECO:0000250}.			17570365	PS00605;
59	Q0IIG8	1	Ras-related protein Rab-18	Bos taurus	RAB18	Ras-related protein Rab-18 OS=Bos taurus GN=RAB18 PE=2 SV=1	206	58.7	31	0.027	-21.1816	1.53889	GAQGVILVYDVTR+GAQGVILVYDVTRR+HSMLFIEASAK+IIQTPGLWESENQNK+ILIIGESGVGK+KHSMLFIEASAK+LAIWDTAGQER+LDNWLNELETYCTR+NDIVNMLVGNK+TCDGVQCAFEELVEK+TISVDGNKAK+TLTPSYYR	156	Q0IIG8	Q0IIG8	RAB18_BOVIN	reviewed	Ras-related protein Rab-18	RAB18	Bos taurus (Bovine)	206		Evidence at transcript level	UP000009136: Unplaced						GO:0001654; GO:0003924; GO:0005525; GO:0005794; GO:0005886; GO:0006886; GO:0007420; GO:0019003; GO:0032482; GO:0034389	GDP binding [GO:0019003]; GTPase activity [GO:0003924]; GTP binding [GO:0005525]	Golgi apparatus [GO:0005794]; plasma membrane [GO:0005886]; GDP binding [GO:0019003]; GTP binding [GO:0005525]; GTPase activity [GO:0003924]; brain development [GO:0007420]; eye development [GO:0001654]; intracellular protein transport [GO:0006886]; lipid droplet organization [GO:0034389]; Rab protein signal transduction [GO:0032482]	Golgi apparatus [GO:0005794]; plasma membrane [GO:0005886]	brain development [GO:0007420]; eye development [GO:0001654]; intracellular protein transport [GO:0006886]; lipid droplet organization [GO:0034389]; Rab protein signal transduction [GO:0032482]										SUBCELLULAR LOCATION: Cell membrane {ECO:0000305}; Lipid-anchor {ECO:0000305}; Cytoplasmic side {ECO:0000305}.				PS51419;
60	L8IR95	0.9943	Cbp/p300-interacting transactivator 2	Bos mutus	M91_20308	Cbp/p300-interacting transactivator 2 OS=Bos mutus GN=M91_20308 PE=4 SV=1	244	58.6	10	0.002			HAMGPGTVNGGHPPSALAPAARFN+HAMGPGTVNGGHPPSALAPAARFNNSQ+HSGGSSTPGGSGGSNMPASVAHVPAAV+MADHMMAMNHGRFPDGTNGLHHHPAHRMGMGQ+MADHMMAMNHGRFPDGTNGLHHHPAHRMGMGQFPSPH+PPSALAPAARFNNSQFMGPPVASQGGSLPASMQLQK+QQQQPQHAFNALMGEHIHYGASNMNASSGIR	220	L8IR95	L8IR95	L8IR95_9CETA	unreviewed	Cbp/p300-interacting transactivator 2	M91_20308	Bos mutus (wild yak)	244		Predicted							GO:0005634; GO:0006355		nucleus [GO:0005634]; regulation of transcription, DNA-templated [GO:0006355]	nucleus [GO:0005634]	regulation of transcription, DNA-templated [GO:0006355]												22751099
61	E1BBV0	1	Uncharacterized protein	Bos taurus	ZNF703	Uncharacterized protein OS=Bos taurus GN=ZNF703 PE=4 SV=2	586	58.4	68	0.029	-19.5716	125.061	AAVSRSSSGDPGPHGGGGGGEPGASGR+AAVSRSSSGDPGPHGGGGGGEPGASGRK+AEKLLATYPGASGLGSAAAAAAAAASCHLHLPPPAAPGSPGSLSLR+ANGLGAEKDPGRSASGAASASAALK+DQESKPSPEPAAVSRSSSGDPGPHGGGGGGEPG+DSPAGSNPRTPESSGSGSGGGGK+DSPAGSNPRTPESSGSGSGGGGKRPAAVSLLPPAD+ESKPSPEPAAVSRSSSGDPGPHGGGGGGEPGASGR+ESSGSGSGGGGKRPAAVSLLPPADPLR+GGGGGGEPGASGRK+GLPTVLPAGIMPETSTAWEVTAP+GSGGGDSRKDSGSSSVSSSSSSSSSLSPGD+KDPGRSASGAASASAALK+KPSPEPAAVSRSSSGDPGPHGG…	1200	E1BBV0	E1BBV0	E1BBV0_BOVIN	unreviewed	Zinc finger protein 703	ZNF703	Bos taurus (Bovine)	587		Predicted	UP000009136: Chromosome 27						GO:0003676; GO:0005737; GO:0010718; GO:0016363; GO:0017015; GO:0030335; GO:0032991; GO:0033601; GO:0034111; GO:0034333; GO:0045892; GO:0051726; GO:0060644; GO:0060828; GO:0070491; GO:0071392	nucleic acid binding [GO:0003676]; repressing transcription factor binding [GO:0070491]	cytoplasm [GO:0005737]; nuclear matrix [GO:0016363]; protein-containing complex [GO:0032991]; nucleic acid binding [GO:0003676]; repressing transcription factor binding [GO:0070491]; adherens junction assembly [GO:0034333]; cellular response to estradiol stimulus [GO:0071392]; mammary gland epithelial cell differentiation [GO:0060644]; negative regulation of homotypic cell-cell adhesion [GO:00341…	cytoplasm [GO:0005737]; nuclear matrix [GO:0016363]; protein-containing complex [GO:0032991]	adherens junction assembly [GO:0034333]; cellular response to estradiol stimulus [GO:0071392]; mammary gland epithelial cell differentiation [GO:0060644]; negative regulation of homotypic cell-cell adhesion [GO:0034111]; negative regulation of transcription, DNA-templated [GO:0045892]; positive regulation of cell migration [GO:0030335]; positive regulation of epithelial to mesenchymal transition …												19393038;		PS50157;
62	E1B8C3	0.9809	Uncharacterized protein	Bos taurus	KNCN	Uncharacterized protein OS=Bos taurus GN=KNCN PE=4 SV=2	101	58.4	11	0.003			AAAAVGGIFIGAAGLGSLRIHPQPGADHGEGR+CLQLACVALGLVAGSIIIGVSISKAAAAVGGIFIGAAGLGSLR+CVALGLVAGSIIIGVSISKAAAAVGGIFIGAAGLGSLR+CVALGLVAGSIIIGVSISKAAAAVGGIFIGAAGLGSLRIHPQPGADHGEGR+DFRCLQLACVALGLVAGSIIIGVSISKAAAAVGGIFIGA+GLVAGSIIIGVSISKAAAAVGGIFIGAAGLGSLR+KAAAAVGGIFIGAAGLGSLR+SIIIGVSISKAAAAVGGIFIGAAGLGSLR+VSISKAAAAVGGIFIGAAGLGSLR	318	E1B8C3	E1B8C3	E1B8C3_BOVIN	unreviewed	Kinocilin	KNCN	Bos taurus (Bovine)	101		Predicted	UP000009136: Chromosome 3						GO:0005737; GO:0016021; GO:0016324; GO:0032437; GO:0036064; GO:0043025; GO:0045177; GO:0060091		apical part of cell [GO:0045177]; apical plasma membrane [GO:0016324]; ciliary basal body [GO:0036064]; cuticular plate [GO:0032437]; cytoplasm [GO:0005737]; integral component of membrane [GO:0016021]; kinocilium [GO:0060091]; neuronal cell body [GO:0043025]	apical part of cell [GO:0045177]; apical plasma membrane [GO:0016324]; ciliary basal body [GO:0036064]; cuticular plate [GO:0032437]; cytoplasm [GO:0005737]; integral component of membrane [GO:0016021]; kinocilium [GO:0060091]; neuronal cell body [GO:0043025]									TRANSMEM 12 30 Helical. {ECO:0000256|SAM:Phobius}.				19393038;
63	L8IIA5	1	Collagen alpha-1(XI) chain	Bos mutus	M91_14129	Collagen alpha-1(XI) chain OS=Bos mutus GN=M91_14129 PE=4 SV=1	1819	58.1	309	0.055	-24.4996	4.10806	AEGPPGKTGPVGPQGPAGKPGPEGLR+AGAEGPPGKTGPVGPQGPAGKPGPEGLR+AGPPGAAGPPGAK+AGPPGPPGKR+AGPTGDPGPPGQAGEKGKLGVPGLPGYP+AQGAPGLKGGEGPQGPPGPVENVDQQEK+AQGAPGLKGGEGPQGPPGPVENVDQQEKK+ARIALRGPPGPMGLTGRPGPVGGPGSSGAK+AVVEPGMLIEGPPGPAGPAGLMGPPGLQGPTGPPGDPGER+DGPKGNPGPVGFPGDPGPPGEPGPAGQDGVGGDK+DGVGGDKGEDGDPGQPGPPGPSGEAGPPGPPGK+DGVQGPVGLPGPAGPAGSPGE+DGVQGPVGLPGPAGPAGSPGEDGDK+DSGLPGPPGPPGPPGEVIQPLPILSPK+EAGAEGPPGKTGP…	6399	L8IIA5	L8IIA5	L8IIA5_9CETA	unreviewed	Collagen alpha-1(XI) chain	M91_14129	Bos mutus (wild yak)	1819		Predicted							GO:0005201; GO:0005581	extracellular matrix structural constituent [GO:0005201]	collagen trimer [GO:0005581]; extracellular matrix structural constituent [GO:0005201]	collagen trimer [GO:0005581]													22751099		PS51461;
64	L8HVM6	0.9952	Protein-L-isoaspartate O-methyltransferase	Bos mutus	M91_11433	Protein-L-isoaspartate O-methyltransferase OS=Bos mutus GN=M91_11433 PE=3 SV=1	285	57.9	9	0.003			AKALDVGSGSGILTACFARMVGPSGK+ALIDQLKPGGRLILPVGPAGGNQMLEQYDK+GDDGSNSGGSSGDENGAVTVWEVVSLLGKLLGTVAALK+GSGSGILTACFARMVGPSGKVIGIDHIK+MGYAAEAPYDAIHVGAAAPVVPQ+MPGARSGGSGDDGSNSGGS+MPGARSGGSGDDGSNSGGSSGDEN+MPGARSGGSGDDGSNSGGSSGDENGAVTV+SGGSGDDGSNSGGSSGDENGAVTV+TISAPHMHAYALELLFDQLHEGAK+VQLVVGDGRMGYAAEAPYDAIHVGAAAPVVP	306	L8HVM6	L8HVM6	L8HVM6_9CETA	unreviewed	Protein-L-isoaspartate O-methyltransferase (EC 2.1.1.77)	M91_11433	Bos mutus (wild yak)	285		Inferred from homology							GO:0004719; GO:0005829	protein-L-isoaspartate (D-aspartate) O-methyltransferase activity [GO:0004719]	cytosol [GO:0005829]; protein-L-isoaspartate (D-aspartate) O-methyltransferase activity [GO:0004719]	cytosol [GO:0005829]													22751099		PS01279;
65	G3N384	0.9699	Claudin	Bos taurus	CLDN9	Claudin OS=Bos taurus GN=CLDN9 PE=3 SV=1	217	57.1	9	0.002			ALCVIALLLALLGVLVAITGAQCTT+ALCVIALLLALLGVLVAITGAQCTTCVEDEGAK+LQAARALCVIALLLALLGVLVAITGAQCTTCVEDEGAK+MASTGLELLGMTLAVLGWLGTLVSCALP+MASTGLELLGMTLAVLGWLGTLVSCALPLWKVTAF+RELGASLYLGWAASALLLLGG+VYDSLLALPQDLQAARAL+WEGLWMSCVVQSTGQMQCK	224	G3N384	G3N384	G3N384_BOVIN	unreviewed	Claudin	CLDN9	Bos taurus (Bovine)	186		Inferred from homology	UP000009136: Chromosome 25						GO:0001618; GO:0005198; GO:0005886; GO:0005923; GO:0016021; GO:0043231; GO:0120193	structural molecule activity [GO:0005198]; virus receptor activity [GO:0001618]	bicellular tight junction [GO:0005923]; integral component of membrane [GO:0016021]; intracellular membrane-bounded organelle [GO:0043231]; plasma membrane [GO:0005886]; structural molecule activity [GO:0005198]; virus receptor activity [GO:0001618]; tight junction organization [GO:0120193]	bicellular tight junction [GO:0005923]; integral component of membrane [GO:0016021]; intracellular membrane-bounded organelle [GO:0043231]; plasma membrane [GO:0005886]	tight junction organization [GO:0120193]								TRANSMEM 79 105 Helical. {ECO:0000256|RuleBase:RU060637}.; TRANSMEM 117 144 Helical. {ECO:0000256|RuleBase:RU060637}.; TRANSMEM 164 183 Helical. {ECO:0000256|RuleBase:RU060637}.		SUBCELLULAR LOCATION: Cell membrane {ECO:0000256|SAAS:SAAS00567644}; Multi-pass membrane protein {ECO:0000256|SAAS:SAAS00567644}.		19393038;		PS01346;
66	G3MX55	1	Uncharacterized protein	Bos taurus	FOXD2	Uncharacterized protein OS=Bos taurus GN=FOXD2 PE=4 SV=1	424	56.8	81	0.033	-18.6742	232.955	AAAPPPGPPTASVFASAASGPAPAPA+AAAPPPGPPTASVFASAASGPAPAPAPSAGSGPGPSGL+AAAPPPGPPTASVFASAASGPAPAPAPSAGSGPGPSGLPGFLGA+AAAPPPGPPTASVFASAASGPAPAPAPSAGSGPGPSGLPGFLGAELGCAKA+AARGAAGPGPGPPSGGAATR+ADADIDVVGPPEEAAGEAVEDEEESGGCSDGEPR+AGEGSPGSPFSAARRAAGPGGQAQVLAMLTAPALAPVAGHVR+ALAPRGAAAAAGSPGPVSAAA+ALAPRGAAAAAGSPGPVSAAAR+ALAPRGAAAAAGSPGPVSAAARGAAG+ALAPRGAAAAAGSPGPVSAAARGAAGP+ALAPRGAAAAAGSPGPVSAAARGAAGPGPGP+ALAPR…	1711	G3MX55	G3MX55	G3MX55_BOVIN	unreviewed	Forkhead box D2	FOXD2	Bos taurus (Bovine)	486		Predicted	UP000009136: Chromosome 3						GO:0000981; GO:0005634; GO:0006357; GO:0009653; GO:0030154; GO:0043565; GO:0045944	DNA-binding transcription factor activity, RNA polymerase II-specific [GO:0000981]; sequence-specific DNA binding [GO:0043565]	nucleus [GO:0005634]; DNA-binding transcription factor activity, RNA polymerase II-specific [GO:0000981]; sequence-specific DNA binding [GO:0043565]; anatomical structure morphogenesis [GO:0009653]; cell differentiation [GO:0030154]; positive regulation of transcription by RNA polymerase II [GO:0045944]; regulation of transcription by RNA polymerase II [GO:0006357]	nucleus [GO:0005634]	anatomical structure morphogenesis [GO:0009653]; cell differentiation [GO:0030154]; positive regulation of transcription by RNA polymerase II [GO:0045944]; regulation of transcription by RNA polymerase II [GO:0006357]										SUBCELLULAR LOCATION: Nucleus {ECO:0000256|PROSITE-ProRule:PRU00089}.		19393038;		PS00657;PS00658;PS50039;
67	L8I864	1	Uncharacterized protein	Bos mutus	M91_12359	Uncharacterized protein OS=Bos mutus GN=M91_12359 PE=4 SV=1	234	56.8	34	0.014			ALDAGIELMGLAMGGGGSVSFDRAIK+AMGPALDAGIELMGLAMGGGGSVSFDR+ERIGPAMGPALDAGIELMGLAMGGGGSVSFDR+GLESTGPVMDHTATSLECMGLR+GPAMGPALDAGIELMGLAMGGGGSVSFDRAIK+GWSLAMPIDHVGQNIGHMGSGVER+HMVPPGMGTGLESTGPVMDHT+HMVPPGMGTGLESTGPVMDHTA+HMVPPGMGTGLESTGPVMDHTATSLE+IGPAMGPALDAGIELMGLAMGGGGSVSF+IGPAMGPALDAGIELMGLAMGGGGSVSFD+IGPAMGPALDAGIELMGLAMGGGGSVSFDRAIKMEHGNFGGS+MALERMGANSLERIGPAMGPALDAGIELMGLAMG+MALERMGANSLERIGPAMGPA…	669	L8I864	L8I864	L8I864_9CETA	unreviewed	RRM domain-containing protein	M91_12359	Bos mutus (wild yak)	234		Predicted							GO:0000398; GO:0003723	RNA binding [GO:0003723]	RNA binding [GO:0003723]; mRNA splicing, via spliceosome [GO:0000398]		mRNA splicing, via spliceosome [GO:0000398]												22751099		PS50102;
68	V6F869	0.9676	Apolipoprotein A-I-like	Bos taurus	LOC100297695	Apolipoprotein A-I-like OS=Bos taurus GN=LOC100297695 PE=4 SV=1	208	56.7	56	0.008			EAALSLLGGNGPVSPGSLK+EGGGSLAEYHA+EGGGSLAEYHAK+EQLGPVTQEFWDNLEK+HEEVEIYRQKVAPLGEEFR+LLDNWDTLASTLSK+LSPLAQELR+MCVEPLEEAALSLLGGNGPVSPGSL+QQLAPYSDDLR+VAPLGEEFR+VQPYLDEFQK+WHEEVEIYR	175	V6F869	V6F869	V6F869_BOVIN	unreviewed	Apolipoprotein A-I-like	LOC100297695 BOS_14420	Bos taurus (Bovine)	208		Inferred from homology							GO:0005543; GO:0006695; GO:0010873; GO:0015485; GO:0019433; GO:0032374; GO:0033344; GO:0033700; GO:0034364; GO:0034372; GO:0034380; GO:0042157; GO:0042627; GO:0042632; GO:0043691; GO:0046889; GO:0060228; GO:0070328; GO:0070653; GO:0120020	cholesterol binding [GO:0015485]; cholesterol transfer activity [GO:0120020]; high-density lipoprotein particle receptor binding [GO:0070653]; phosphatidylcholine-sterol O-acyltransferase activator activity [GO:0060228]; phospholipid binding [GO:0005543]	chylomicron [GO:0042627]; high-density lipoprotein particle [GO:0034364]; cholesterol binding [GO:0015485]; cholesterol transfer activity [GO:0120020]; high-density lipoprotein particle receptor binding [GO:0070653]; phosphatidylcholine-sterol O-acyltransferase activator activity [GO:0060228]; phospholipid binding [GO:0005543]; cholesterol biosynthetic process [GO:0006695]; cholesterol efflux [GO…	chylomicron [GO:0042627]; high-density lipoprotein particle [GO:0034364]	cholesterol biosynthetic process [GO:0006695]; cholesterol efflux [GO:0033344]; cholesterol homeostasis [GO:0042632]; high-density lipoprotein particle assembly [GO:0034380]; lipoprotein metabolic process [GO:0042157]; phospholipid efflux [GO:0033700]; positive regulation of cholesterol esterification [GO:0010873]; positive regulation of lipid biosynthetic process [GO:0046889]; regulation of chol…										SUBCELLULAR LOCATION: Secreted {ECO:0000256|SAAS:SAAS00143437}.		19393038
69	A6QL85	1	RCC2 protein	Bos taurus	RCC2	RCC2 protein OS=Bos taurus GN=RCC2 PE=2 SV=1	520	56.7	17	0.006			AARPAATKAGGAAAVITEPEHTKE+CSSSSGGGSSGDEDGLELDGAPGGGK+CSSSSGGGSSGDEDGLELDGAPGGGKRAAR+DGQILPVPNVVVRDVACGANH+ERCSSSSGGGSSGDEDGLELDGAPGGGK+ERCSSSSGGGSSGDEDGLELDGAPGGGKR+FAVSEVGGLFFWGATNTSRESTMYPK+IRSLACGKSSIIVAADESTISWGPSPTFGELGYGDHK+MGQLGLGNQTDAVPSPAQIMYNGQPITKMACGAEFSMIMDCK+PKSSTAAQEVKTLDGIFTEQVAMGYSHSLVIAR+QQAAYRNLGQNLWGPHR+RAARPAATKAGGAAAVITE+SSSGGGSSGDEDGLELDGAPGGGKR+VEAPRLVEGLSHEVIVSAACGRNHTLALT…	448	A6QL85	A6QL85	A6QL85_BOVIN	unreviewed	RCC2 protein (Regulator of chromosome condensation 2)	RCC2	Bos taurus (Bovine)	520		Evidence at protein level	UP000009136: Chromosome 2						GO:0005634; GO:0005886; GO:0007229; GO:0008017; GO:0010762; GO:0010971; GO:0019901; GO:0019904; GO:0030334; GO:0030496; GO:0031901; GO:0034260; GO:0034506; GO:0045184; GO:0048041; GO:0048365; GO:0051895; GO:0051987; GO:0072356; GO:0090630; GO:1900025; GO:1900027; GO:1990023	microtubule binding [GO:0008017]; protein domain specific binding [GO:0019904]; protein kinase binding [GO:0019901]; Rac GTPase binding [GO:0048365]	chromosome, centromeric core domain [GO:0034506]; early endosome membrane [GO:0031901]; midbody [GO:0030496]; mitotic spindle midzone [GO:1990023]; nucleus [GO:0005634]; plasma membrane [GO:0005886]; microtubule binding [GO:0008017]; protein domain specific binding [GO:0019904]; protein kinase binding [GO:0019901]; Rac GTPase binding [GO:0048365]; activation of GTPase activity [GO:0090630]; chrom…	chromosome, centromeric core domain [GO:0034506]; early endosome membrane [GO:0031901]; midbody [GO:0030496]; mitotic spindle midzone [GO:1990023]; nucleus [GO:0005634]; plasma membrane [GO:0005886]	activation of GTPase activity [GO:0090630]; chromosome passenger complex localization to kinetochore [GO:0072356]; establishment of protein localization [GO:0045184]; focal adhesion assembly [GO:0048041]; integrin-mediated signaling pathway [GO:0007229]; negative regulation of focal adhesion assembly [GO:0051895]; negative regulation of GTPase activity [GO:0034260]; negative regulation of substra…												19393038;		PS00626;PS50012;
70	P19660	1	Cathelicidin-2	Bos taurus	CATHL2	Cathelicidin-2 OS=Bos taurus GN=CATHL2 PE=1 SV=2;Preprocathelicidin antimicrobial peptide OS=Bos indicus GN=CATHL2 PE=4 SV=1;Cathelicidin 2 (Fragment) OS=Bos indicus x Bos taurus PE=4 SV=1;Cathelicidin 2 (Fragment) OS=Bos indicus PE=4 SV=1	176	56.6	39	0.045	-18.0396	13.5846	AVDQFNER+ETQRASLSLGR+LLELDPTPNDDLDPGTR+LLELDPTPNDDLDPGTRKPVSFRVK+QCVGTVTLDPSNDQFDINCNELQSVR+SSEANLYR+TSQQPLEQCDFK	113	P19660	P19660	CTHL2_BOVIN	reviewed	Cathelicidin-2 (Bactenecin-5) (Bac5) (PR-42)	CATHL2 BAC5	Bos taurus (Bovine)	176		Evidence at protein level	UP000009136: Chromosome 22		MASS SPECTROMETRY: Mass=16570; Mass_error=1; Method=Electrospray; Range=30-173; Evidence={ECO:0000269|PubMed:8706679};			TISSUE SPECIFICITY: Large granules of neutrophils.	GO:0001530; GO:0005615; GO:0042581; GO:0045087; GO:0050829; GO:0050830; GO:0061844	lipopolysaccharide binding [GO:0001530]	extracellular space [GO:0005615]; specific granule [GO:0042581]; lipopolysaccharide binding [GO:0001530]; antimicrobial humoral immune response mediated by antimicrobial peptide [GO:0061844]; defense response to Gram-negative bacterium [GO:0050829]; defense response to Gram-positive bacterium [GO:0050830]; innate immune response [GO:0045087]	extracellular space [GO:0005615]; specific granule [GO:0042581]	antimicrobial humoral immune response mediated by antimicrobial peptide [GO:0061844]; defense response to Gram-negative bacterium [GO:0050829]; defense response to Gram-positive bacterium [GO:0050830]; innate immune response [GO:0045087]										SUBCELLULAR LOCATION: Secreted.		8416958; 19136450; 2229048; 8605180; 8706679		PS00946;PS00947;
71	Q2TBU0	1	Haptoglobin	Bos taurus	HP	Haptoglobin OS=Bos taurus GN=HP PE=2 SV=1;Haptoglobin OS=Bos taurus GN=HP PE=1 SV=1	401	56.6	87	0.142	-18.7488	8.30905	APEIANSHVEYSVR+DIGQQLPECEEDDSCPEPPK+EDDTWYAAGILSFDK+IENGYVEYLVR+IIGGSLDAKGSFPWQAK+MVSQHNLISGATLINER+NLYLGHSSDKK+NQLVEVEK+QKVPVNDK+SCAVAEYGVYVK+SPVGVQPILNENTFCVGLSK+TCGDGVYTFNSK+VDIGLIKLRQK+VGYVSGWGR+VMPICLPSK+VTSILDWVR+WLLTTAK+YQDDTCYGDAGSAFVVHDK	246	Q2TBU0	Q2TBU0	HPT_BOVIN	reviewed	Haptoglobin [Cleaved into: Haptoglobin alpha chain; Haptoglobin beta chain]	HP	Bos taurus (Bovine)	401		Evidence at transcript level	UP000009136: Unplaced					TISSUE SPECIFICITY: Expressed by the liver and secreted in plasma.	GO:0002376; GO:0002526; GO:0004252; GO:0005615; GO:0006953; GO:0010033; GO:0010942; GO:0016209; GO:0030492; GO:0042742	antioxidant activity [GO:0016209]; hemoglobin binding [GO:0030492]; serine-type endopeptidase activity [GO:0004252]	extracellular space [GO:0005615]; antioxidant activity [GO:0016209]; hemoglobin binding [GO:0030492]; serine-type endopeptidase activity [GO:0004252]; acute inflammatory response [GO:0002526]; acute-phase response [GO:0006953]; defense response to bacterium [GO:0042742]; immune system process [GO:0002376]; positive regulation of cell death [GO:0010942]; response to organic substance [GO:0010033]	extracellular space [GO:0005615]	acute inflammatory response [GO:0002526]; acute-phase response [GO:0006953]; defense response to bacterium [GO:0042742]; immune system process [GO:0002376]; positive regulation of cell death [GO:0010942]; response to organic substance [GO:0010033]										SUBCELLULAR LOCATION: Secreted, extracellular space {ECO:0000250}.				PS50923;PS50240;
72	Q3SYR8	1	Immunoglobulin J chain	Bos taurus	IGJ	Immunoglobulin J chain OS=Bos taurus GN=IGJ PE=1 SV=1	157	56.1	49	0.083	-14.9751	113.642	CARITSRIIPSAEDPSQDIVER+CDTTEVELEDQVVTASQSNICDSDAETCYTYDR+FVYHLSDLCK+IIPSAEDPSQDIVER+IIVPLNSR+KCDTTEVELEDQVVTASQSNICDSDAETCYTYDR+MVETALTPDSCYPD	142	Q3SYR8	Q3SYR8	Q3SYR8_BOVIN	unreviewed	Immunoglobulin J chain (Joining chain of multimeric IgA and IgM)	JCHAIN IGJ	Bos taurus (Bovine)	157		Evidence at protein level	UP000009136: Chromosome 6						GO:0002250; GO:0003094; GO:0003697; GO:0019731; GO:0019862; GO:0030674; GO:0031210; GO:0032461; GO:0034987; GO:0042803; GO:0042834; GO:0045087; GO:0060267; GO:0071748; GO:0071752; GO:0071756	IgA binding [GO:0019862]; immunoglobulin receptor binding [GO:0034987]; peptidoglycan binding [GO:0042834]; phosphatidylcholine binding [GO:0031210]; protein binding, bridging [GO:0030674]; protein homodimerization activity [GO:0042803]; single-stranded DNA binding [GO:0003697]	monomeric IgA immunoglobulin complex [GO:0071748]; pentameric IgM immunoglobulin complex [GO:0071756]; secretory dimeric IgA immunoglobulin complex [GO:0071752]; IgA binding [GO:0019862]; immunoglobulin receptor binding [GO:0034987]; peptidoglycan binding [GO:0042834]; phosphatidylcholine binding [GO:0031210]; protein binding, bridging [GO:0030674]; protein homodimerization activity [GO:0042803];…	monomeric IgA immunoglobulin complex [GO:0071748]; pentameric IgM immunoglobulin complex [GO:0071756]; secretory dimeric IgA immunoglobulin complex [GO:0071752]	adaptive immune response [GO:0002250]; antibacterial humoral response [GO:0019731]; glomerular filtration [GO:0003094]; innate immune response [GO:0045087]; positive regulation of protein oligomerization [GO:0032461]; positive regulation of respiratory burst [GO:0060267]												19393038;
73	F1N3Q7	1	Apolipoprotein A-IV	Bos taurus	APOA4	Apolipoprotein A-IV OS=Bos taurus GN=APOA4 PE=4 SV=1	380	56.1	101	0.095			AMVQQLDTLR+DKVSSFFNTLKEK+ESQAPALPAQEEMPVPLGG+IEENVEELR+IEENVEELRR+LDQQVEDFR+LDQQVEDFRR+LGEVSTYTDDLQK+LGPLAGDVEDHLSFLEK+LGPLAGDVEDHLSFLEKDLR+LGPYAEELR+LTPYADQLQTK+LVPFATELHERLTK+QGLVPLVNSVHGSQLGNAEDLQK+QLTPYAER+QLTPYAERMEK+RSLAPYAQDVQGK+RTVGPYGETFNK+SELTQQLNTLFQDK+SLAPYAQDVQGK+TQVDTQAQQLR+TVGPYGETFNK+TVGPYGETFNKAMVQQLDTLR+TVGPYGETFNKAMVQQLDTLRQK+VSSFFNTLK+VSSFFNTLKEK	368	F1N3Q7	F1N3Q7	F1N3Q7_BOVIN	unreviewed	Apolipoprotein A-IV	APOA4	Bos taurus (Bovine)	465		Inferred from homology	UP000009136: Chromosome 15						GO:0002227; GO:0005507; GO:0005543; GO:0006695; GO:0006982; GO:0007159; GO:0009986; GO:0010873; GO:0010898; GO:0015485; GO:0016209; GO:0019430; GO:0019433; GO:0030300; GO:0031210; GO:0032374; GO:0033344; GO:0033700; GO:0034361; GO:0034364; GO:0034372; GO:0034380; GO:0034445; GO:0042157; GO:0042627; GO:0042632; GO:0042744; GO:0042803; GO:0043691; GO:0045723; GO:0046470; GO:0046889; GO:0051006; GO:…	antioxidant activity [GO:0016209]; cholesterol binding [GO:0015485]; cholesterol transfer activity [GO:0120020]; copper ion binding [GO:0005507]; phosphatidylcholine binding [GO:0031210]; phosphatidylcholine-sterol O-acyltransferase activator activity [GO:0060228]; phospholipid binding [GO:0005543]; protein homodimerization activity [GO:0042803]	cell surface [GO:0009986]; chylomicron [GO:0042627]; high-density lipoprotein particle [GO:0034364]; very-low-density lipoprotein particle [GO:0034361]; antioxidant activity [GO:0016209]; cholesterol binding [GO:0015485]; cholesterol transfer activity [GO:0120020]; copper ion binding [GO:0005507]; phosphatidylcholine binding [GO:0031210]; phosphatidylcholine-sterol O-acyltransferase activator act…	cell surface [GO:0009986]; chylomicron [GO:0042627]; high-density lipoprotein particle [GO:0034364]; very-low-density lipoprotein particle [GO:0034361]	cholesterol biosynthetic process [GO:0006695]; cholesterol efflux [GO:0033344]; cholesterol homeostasis [GO:0042632]; high-density lipoprotein particle assembly [GO:0034380]; hydrogen peroxide catabolic process [GO:0042744]; innate immune response in mucosa [GO:0002227]; leukocyte cell-cell adhesion [GO:0007159]; lipoprotein metabolic process [GO:0042157]; negative regulation of plasma lipoprotei…										SUBCELLULAR LOCATION: Secreted {ECO:0000256|SAAS:SAAS00143437}.		19393038;
74	F1N4A2	1	Homeobox protein MSX-1	Bos taurus	MSX1	Homeobox protein MSX-1 OS=Bos taurus GN=MSX1 PE=4 SV=1	303	56.1	24	0.005			DSVLAASEGAQAAGGSAQPLGARPGSLGA+DSVLAASEGAQAAGGSAQPLGARPGSLGAP+GGPAAVAAAAGASLYGASGPFQR+GLSFPLGGPAAVAAAAGASLYGASGPFQR+KPAGGGGGQTPSTTAATVAAMGADEEGAKPK+KPAGGGGGQTPSTTAATVAAMGADEEGAKPKVSPSLLPFSVEALMADHR+KPGAKDSVLAASEGAQAAGGSAQPLGARPGSLGAPD+KPGAKDSVLAASEGAQAAGGSAQPLGARPGSLGAPDAP+KVEDSAFGKPAGGGGGQTPSTTAATVAAMGADEEGAKPK+LKMAAKPMLPPAAFGLSFPLGGPAAVAAAAGA+MAAKPMLPPAAFGLSFPLGGPAAVAAAAGASLYG+MAAKPMLPPAAFGLSFPL…	732	F1N4A2	Q0VCE4	Q0VCE4_BOVIN	unreviewed	Homeobox protein MSX-1 (MSX1 protein)	MSX1	Bos taurus (Bovine)	303		Evidence at transcript level	UP000009136: Chromosome 6						GO:0000902; GO:0000977; GO:0001227; GO:0001228; GO:0001701; GO:0002039; GO:0003198; GO:0005654; GO:0007517; GO:0008285; GO:0009952; GO:0010463; GO:0023019; GO:0030308; GO:0030513; GO:0030900; GO:0030901; GO:0034504; GO:0035115; GO:0035116; GO:0035326; GO:0035880; GO:0042474; GO:0042475; GO:0042481; GO:0043066; GO:0048863; GO:0050821; GO:0051154; GO:0060021; GO:0060325; GO:0060349; GO:0060536; GO:…	DNA-binding transcription activator activity, RNA polymerase II-specific [GO:0001228]; DNA-binding transcription repressor activity, RNA polymerase II-specific [GO:0001227]; enhancer binding [GO:0035326]; p53 binding [GO:0002039]; RNA polymerase II regulatory region sequence-specific DNA binding [GO:0000977]	nucleoplasm [GO:0005654]; DNA-binding transcription activator activity, RNA polymerase II-specific [GO:0001228]; DNA-binding transcription repressor activity, RNA polymerase II-specific [GO:0001227]; enhancer binding [GO:0035326]; p53 binding [GO:0002039]; RNA polymerase II regulatory region sequence-specific DNA binding [GO:0000977]; activation of meiosis [GO:0090427]; anterior/posterior pattern…	nucleoplasm [GO:0005654]	activation of meiosis [GO:0090427]; anterior/posterior pattern specification [GO:0009952]; BMP signaling pathway involved in heart development [GO:0061312]; bone morphogenesis [GO:0060349]; cartilage morphogenesis [GO:0060536]; cell morphogenesis [GO:0000902]; embryonic forelimb morphogenesis [GO:0035115]; embryonic hindlimb morphogenesis [GO:0035116]; embryonic nail plate morphogenesis [GO:00358…										SUBCELLULAR LOCATION: Nucleus {ECO:0000256|PROSITE-ProRule:PRU00108, ECO:0000256|RuleBase:RU000682, ECO:0000256|SAAS:SAAS00860360}.		19393038;		PS00027;PS50071;
75	Q3T0K7	1	MFGE8 protein	Bos taurus	MFGE8	MFGE8 protein OS=Bos taurus GN=MFGE8 PE=2 SV=1	431	55.9	439	0.54	-18.0396	13.5846	DFGHIQYVAAYR+DNTIPNKQITASSYYK+DPGSSESK+DPGSSESKIFPGNMDNNSHK+FNAWTAQTNSASEWLQIDLGSQK+GDVFIQYICK+IFIGNVNNSGLK+INLFDTPLETQYVR+IQPVAWHNR+KNIFETPFQAR+LHQTGIVNAWTSGNYDK+LVPIICHR+MWVTGVVTQGASR+NIFETPFQAR+NPWIQVNLMR+QFQFIQVAGR+QITASSYYK+QITASSYYKTWGLSAFSWFPYYAR+SGDKIFIGNVNNSGLK+TWGLSAFSWFPYYARLDNQGK+VAYGDDGVTWTEYK+VTGIITQGAR+WAPELAR	326	Q3T0K7	Q3T0K7	Q3T0K7_BOVIN	unreviewed	MFGE8 protein	MFGE8	Bos taurus (Bovine)	431		Evidence at transcript level																									PS00022;PS01186;PS50026;PS01285;PS01286;PS50022;
76	A6QNN0	1	MFSD3 protein	Bos taurus	MFSD3	MFSD3 protein OS=Bos taurus GN=MFSD3 PE=2 SV=1	339	55.8	21	0.006			AGTQCPAGHTLQSPGHSGAAGEAAGGHAGR+CWGNPAEPVSAAPPGGLGHNHHLH+GWLALSTAALGLLCGLLATLPPAGPGG+GWLALSTAALGLLCGLLATLPPAGPGGAALPVP+HDDALQSAGTQCPAGHTLQSPGHSGAAGEAAGGHAGR+HTLQSPGHSGAAGEAAGGHAGR+LAATYWLAAAAAWVAPALRQLPVPPPSAHPRPSLR+LQQDLLAVPGTLWTAGFVLTYKLGEQGASGLF+LQSAGTQCPAGHTLQSPGHSGAAGEAAGGHAGR+LQSPGHSGAAGEAAGGHAGR+PAGPGGAALPVPVAALLLLLNLAAAVQDVALDMLAVR+QCPAGHTLQSPGHSGAAGEAAGGHAGRSPG+QSPGHSGAAGEAAGGHAGR+QSPGHSG…	467	A6QNN0	A6QNN0	A6QNN0_BOVIN	unreviewed	MFSD3 protein	MFSD3	Bos taurus (Bovine)	339		Evidence at transcript level							GO:0008521; GO:0015295; GO:0016021	acetyl-CoA transmembrane transporter activity [GO:0008521]; solute:proton symporter activity [GO:0015295]	integral component of membrane [GO:0016021]; acetyl-CoA transmembrane transporter activity [GO:0008521]; solute:proton symporter activity [GO:0015295]	integral component of membrane [GO:0016021]
77	E1BAU0	1	Uncharacterized protein	Bos taurus	TAL1	Uncharacterized protein OS=Bos taurus GN=TAL1 PE=4 SV=1	328	55.2	77	0.027	-19.5084	130.662	AEPPVIELGTRGGGPGGGPAGGGGAAR+AKPGKDPVVGAGGGGGGGGGS+AKPGKDPVVGAGGGGGGGGGSA+AKPGKDPVVGAGGGGGGGGGSAP+AKPGKDPVVGAGGGGGGGGGSAPP+AKPGKDPVVGAGGGGGGGGGSAPPED+AKPGKDPVVGAGGGGGGGGGSAPPEDLLQDV+AKPGKDPVVGAGGGGGGGGGSAPPEDLLQDVLSPNSS+AKPGKDPVVGAGGGGGGGGGSAPPEDLLQDVLSPNSSCGSSL+AKPGKDPVVGAGGGGGGGGGSAPPEDLLQDVLSPNSSCGSSLDGA+ATPAEPPVIELGTRGGGPGGG+ATPAEPPVIELGTRGGGPGGGPAGGG+ATPAEPPVIELGTRGGGPGGGPAGGGG+ATPAEPPVIELGTR…	952	E1BAU0	E1BAU0	E1BAU0_BOVIN	unreviewed	TAL bHLH transcription factor 1, erythroid differentiation factor	TAL1	Bos taurus (Bovine)	328		Predicted	UP000009136: Chromosome 3						GO:0000977; GO:0000981; GO:0005634; GO:0006357; GO:0046983	DNA-binding transcription factor activity, RNA polymerase II-specific [GO:0000981]; protein dimerization activity [GO:0046983]; RNA polymerase II regulatory region sequence-specific DNA binding [GO:0000977]	nucleus [GO:0005634]; DNA-binding transcription factor activity, RNA polymerase II-specific [GO:0000981]; protein dimerization activity [GO:0046983]; RNA polymerase II regulatory region sequence-specific DNA binding [GO:0000977]; regulation of transcription by RNA polymerase II [GO:0006357]	nucleus [GO:0005634]	regulation of transcription by RNA polymerase II [GO:0006357]												19393038;		PS50888;
78	L8IKQ8	1	Apolipoprotein A-IV	Bos mutus	M91_20362	Apolipoprotein A-IV OS=Bos mutus GN=M91_20362 PE=4 SV=1	380	54.5	100	0.083			AMVQQLDTLR+DKVSSFFNTLKEK+ESQAPALPAQEEMPVPLGG+IEENVEELR+IEENVEELRR+LDQQVEDFR+LDQQVEDFRR+LGEVSTYTDDLQK+LGPLAGDVEDHLSFLEK+LGPLAGDVEDHLSFLEKDLR+LGPYAEELR+LLPHATEVSQKIGDNMR+LTPYADQLQTK+LVPFATELHERLTK+QLTPYAER+QLTPYAERMEK+RSLAPYAQDVQGK+RTVGPYGETFNK+SELTQQLNTLFQDK+SLAPYAQDVQGK+TQVDTQAQQLR+TVGPYGETFNK+TVGPYGETFNKAMVQQLDTLR+TVGPYGETFNKAMVQQLDTLRQK+VSSFFNTLK+VSSFFNTLKEK	362	L8IKQ8	L8IKQ8	L8IKQ8_9CETA	unreviewed	Apolipoprotein A-IV	M91_20362	Bos mutus (wild yak)	380		Inferred from homology							GO:0002227; GO:0005507; GO:0006982; GO:0007159; GO:0008203; GO:0009986; GO:0010873; GO:0010898; GO:0016042; GO:0016209; GO:0019430; GO:0030300; GO:0031210; GO:0033344; GO:0033700; GO:0034361; GO:0034364; GO:0034372; GO:0034445; GO:0035634; GO:0042157; GO:0042627; GO:0042632; GO:0042744; GO:0042803; GO:0043691; GO:0045723; GO:0046470; GO:0051006; GO:0060228; GO:0065005; GO:0120020	antioxidant activity [GO:0016209]; cholesterol transfer activity [GO:0120020]; copper ion binding [GO:0005507]; phosphatidylcholine binding [GO:0031210]; phosphatidylcholine-sterol O-acyltransferase activator activity [GO:0060228]; protein homodimerization activity [GO:0042803]	cell surface [GO:0009986]; chylomicron [GO:0042627]; high-density lipoprotein particle [GO:0034364]; very-low-density lipoprotein particle [GO:0034361]; antioxidant activity [GO:0016209]; cholesterol transfer activity [GO:0120020]; copper ion binding [GO:0005507]; phosphatidylcholine binding [GO:0031210]; phosphatidylcholine-sterol O-acyltransferase activator activity [GO:0060228]; protein homodi…	cell surface [GO:0009986]; chylomicron [GO:0042627]; high-density lipoprotein particle [GO:0034364]; very-low-density lipoprotein particle [GO:0034361]	cholesterol efflux [GO:0033344]; cholesterol homeostasis [GO:0042632]; cholesterol metabolic process [GO:0008203]; hydrogen peroxide catabolic process [GO:0042744]; innate immune response in mucosa [GO:0002227]; leukocyte cell-cell adhesion [GO:0007159]; lipid catabolic process [GO:0016042]; lipoprotein metabolic process [GO:0042157]; negative regulation of plasma lipoprotein oxidation [GO:003444…										SUBCELLULAR LOCATION: Secreted {ECO:0000256|SAAS:SAAS00143437}.		22751099
79	A7YY54	1	Transcription factor jun-D	Bos taurus	JUND	Transcription factor jun-D OS=Bos taurus GN=JUND PE=2 SV=1	347	54.5	88	0.027	-19.0058	185.12	ALEDLHKQNQLSAGAASAAAAAGGP+ALEDLHKQNQLSAGAASAAAAAGGPSGTAAGAAPPS+ALSGLGGGGSSSGGGGSFASPGRLFPGAPPTAAPGSMMKK+DALTLSLSEQVAAALKPAAAPPPGPLRTDGAPGTAPPDGLLASP+DEALSGLGGGGSSSGGGGSFASPGR+EALSGLGGGGSSSGGGGSFASPGRLFPGAPPTAAPGSMMKK+ETPFYGDEALSGLGGGGSSSGGGGSFASPGRLFPGAPPTAAPGSMMK+GDEALSGLGGGGSSSGGGGSFASPGR+GGGSSSGGGGSFASPGRLFPGAPPTAAPGSMMK+GGGSSSGGGGSFASPGRLFPGAPPTAAPGSMMKK+GGSSSGGGGSFASPGRLFPGAPPTAAPGSMMK+GGSSS…	1018	A7YY54	A7YY54	JUND_BOVIN	reviewed	Transcription factor jun-D	JUND	Bos taurus (Bovine)	347		Evidence at transcript level	UP000009136: Unplaced						GO:0000122; GO:0000790; GO:0000978; GO:0000981; GO:0003713; GO:0005654; GO:0005667; GO:0008134; GO:0009314; GO:0009612; GO:0010033; GO:0032496; GO:0032870; GO:0034097; GO:0042493; GO:0045597; GO:0045944; GO:0051591; GO:0051726	DNA-binding transcription factor activity, RNA polymerase II-specific [GO:0000981]; RNA polymerase II proximal promoter sequence-specific DNA binding [GO:0000978]; transcription coactivator activity [GO:0003713]; transcription factor binding [GO:0008134]	nuclear chromatin [GO:0000790]; nucleoplasm [GO:0005654]; transcription factor complex [GO:0005667]; DNA-binding transcription factor activity, RNA polymerase II-specific [GO:0000981]; RNA polymerase II proximal promoter sequence-specific DNA binding [GO:0000978]; transcription coactivator activity [GO:0003713]; transcription factor binding [GO:0008134]; cellular response to hormone stimulus [GO:…	nuclear chromatin [GO:0000790]; nucleoplasm [GO:0005654]; transcription factor complex [GO:0005667]	cellular response to hormone stimulus [GO:0032870]; negative regulation of transcription by RNA polymerase II [GO:0000122]; positive regulation of cell differentiation [GO:0045597]; positive regulation of transcription by RNA polymerase II [GO:0045944]; regulation of cell cycle [GO:0051726]; response to cAMP [GO:0051591]; response to cytokine [GO:0034097]; response to drug [GO:0042493]; response …										SUBCELLULAR LOCATION: Nucleus {ECO:0000255|PROSITE-ProRule:PRU00978}.				PS50217;PS00036;
80	P81265	1	Polymeric immunoglobulin receptor	Bos taurus	PIGR	Polymeric immunoglobulin receptor OS=Bos taurus GN=PIGR PE=2 SV=1;PIGR protein OS=Bos taurus GN=PIGR PE=2 SV=1	757	54.4	582	0.601	-20.7995	2.00558	AAPAGAAIQSR+ALLDPSFFAK+ANLTNFPESGTFVVDISHLTHK+CGLGISSR+CTTLISSEGYVSDDYVGR+CYYPPTSVNR+DAAGGPGAPADPGRPTGYSGSSK+DEFATTTEDTVESK+DEFATTTEDTVESKEPK+DNGVFSVHITSLR+DNMGASPEAQETSLGGK+DSGRYKCGLGISSR+EDEGWYWCGVK+EEADEAFTTFLLQAK+FYSFEK+GGSVTVSCPYNPK+GGSVTVSCPYNPKDANSAK+INIDLQVLEPEPELVYGDLR+KNGGACNVVINTLGK+LSCHFPCK+LSDAGMYVCQAGDDAK+LSDAGMYVCQAGDDAKADK+NGGACNVVINTLGK+NVTAWLGEPLK+QVKAAPAGAAIQSR+SPIFGPEEVTSVEGR+…	654	P81265	P81265	PIGR_BOVIN	reviewed	Polymeric immunoglobulin receptor (PIgR) (Poly-Ig receptor) [Cleaved into: Secretory component]	PIGR	Bos taurus (Bovine)	757		Evidence at transcript level	UP000009136: Unplaced					TISSUE SPECIFICITY: Found in mammary gland, jejunum, lung, kidney and small intestine.	GO:0005576; GO:0005886; GO:0016021		extracellular region [GO:0005576]; integral component of membrane [GO:0016021]; plasma membrane [GO:0005886]	extracellular region [GO:0005576]; integral component of membrane [GO:0016021]; plasma membrane [GO:0005886]									TRANSMEM 633 653 Helical. {ECO:0000255}.	TOPO_DOM 19 632 Extracellular. {ECO:0000255}.; TOPO_DOM 654 757 Cytoplasmic. {ECO:0000255}.	SUBCELLULAR LOCATION: Cell membrane; Single-pass type I membrane protein.; SUBCELLULAR LOCATION: Secretory component: Secreted.		7880445; 7590352		PS50835;
81	G3MYS9	1	Uncharacterized protein	Bos taurus	FAM174A	Uncharacterized protein OS=Bos taurus GN=FAM174A PE=4 SV=1	193	54.4	93	0.041	-17.0809	702.903	AAGARGAEGGNGSTPGAGPAADD+AAGARGAEGGNGSTPGAGPAADDPGGK+AAGARGAEGGNGSTPGAGPAADDPGGKAGAGGPAGGVLAVSPD+AARPAGRAPALEAAGARGAEGGNGSTPGAGPAADDPGGK+AGAGGPAGGVLAVSPDPGDK+AGAGGPAGGVLAVSPDPGDKPM+AGPAADDPGGKAGAGGPAGGVLAVSPDPGDKPMTQR+AGRAPALEAAGARGAEGGNGSTPGAGPAADD+AGRAPALEAAGARGAEGGNGSTPGAGPAADDPGGK+ALEAAGARGAEGGNGSTPGAGPAADDPGGK+APALEAAGARGAEGGNGST+APALEAAGARGAEGGNGSTPGAGPAA+APALEAAGARGAEGGNGSTPGAGPAADDPG+APALE…	1524	G3MYS9	G3MYS9	G3MYS9_BOVIN	unreviewed	Family with sequence similarity 174 member A	FAM174A	Bos taurus (Bovine)	193		Predicted	UP000009136: Chromosome 7						GO:0016021		integral component of membrane [GO:0016021]	integral component of membrane [GO:0016021]									TRANSMEM 127 147 Helical. {ECO:0000256|SAM:Phobius}.				19393038;
82	Q8MHZ9	1	Collectin-46	Bos taurus	CL46	Collectin-46 OS=Bos taurus GN=CL46 PE=2 SV=1;Collectin-46 OS=Bos taurus GN=CL46 PE=4 SV=2	371	54.2	82	0.029	-19.1991	161.908	AGPAGAIGPQGPSGARGPPGLKGDR+AGPIGPKGDNGSAGEPGPKGDTGPPGPPGMPGPAGR+AGRPGPAGPIGPKGDNGSAGEPG+AGRPGPAGPIGPKGDNGSAGEPGPKGDTGPPGPPGMP+APGMQGSPGPAGLKGERGAPGELGAPGSAGVAGPAGAIGPQGPSGAR+ASGEPNNNNAGQPENCVQIYREGK+DPGERGAKGESGLADVNALK+DTGPPGPPGMPGPAGREGPSGKQGSMGPPGTPGPK+EGPSGKQGSMGPPGTPGPKGDTGP+ELGAPGSAGVAGPAGAIGPQGPSGAR+ELGAPGSAGVAGPAGAIGPQGPSGARGPPGLK+ELGAPGSAGVAGPAGAIGPQGPSGARGPPGLKGDR+EPGPKGDTGPPGPPGMPGPAGR+…	1794	Q8MHZ9	Q8MHZ9	CL46_BOVIN	reviewed	Collectin-46 (CL-46) (46 kDa collectin)	CL46	Bos taurus (Bovine)	371		Evidence at transcript level	UP000009136: Chromosome 28					TISSUE SPECIFICITY: Highly expressed in thymus and liver.	GO:0001530; GO:0005537; GO:0005581; GO:0005615; GO:0005771; GO:0005791; GO:0032502; GO:0043129; GO:0048029; GO:0050766	lipopolysaccharide binding [GO:0001530]; mannose binding [GO:0005537]; monosaccharide binding [GO:0048029]	collagen trimer [GO:0005581]; extracellular space [GO:0005615]; multivesicular body [GO:0005771]; rough endoplasmic reticulum [GO:0005791]; lipopolysaccharide binding [GO:0001530]; mannose binding [GO:0005537]; monosaccharide binding [GO:0048029]; developmental process [GO:0032502]; positive regulation of phagocytosis [GO:0050766]; surfactant homeostasis [GO:0043129]	collagen trimer [GO:0005581]; extracellular space [GO:0005615]; multivesicular body [GO:0005771]; rough endoplasmic reticulum [GO:0005791]	developmental process [GO:0032502]; positive regulation of phagocytosis [GO:0050766]; surfactant homeostasis [GO:0043129]										SUBCELLULAR LOCATION: Secreted.		12421952		PS00615;PS50041;
83	E1BGE9	1	Uncharacterized protein	Bos taurus	C1QL2	Uncharacterized protein OS=Bos taurus GN=C1QL2 PE=4 SV=2	287	53.7	38	0.012			AAGGVGVVGGGTGGGGDSEGEVTGALSAAFSGPK+AGGVGVVGGGTGGGGDSEGEVTGALSAAFSGPK+GAGPAGAKAPPPGPSTAALEVMQDLSINPPPPFIQGPKGD+GDSGRPGLPGLQLTAGAAG+GDSGRPGLPGLQLTAGAAGGVG+GDSGRPGLPGLQLTAGAAGGVGVVGGG+GDSGRPGLPGLQLTAGAAGGVGVVGGGT+GDSGRPGLPGLQLTAGAAGGVGVVGGGTGGGG+GDSGRPGLPGLQLTAGAAGGVGVVGGGTGGGGDSE+GDSGRPGLPGLQLTAGAAGGVGVVGGGTGGGGDSEGEVTG+GDSGRPGLPGLQLTAGAAGGVGVVGGGTGGGGDSEGEVTGA+GPPGEKGDSGRPGLPGLQLTAGAAGGVGVVGGGT+GP…	947	E1BGE9	E1BGE9	E1BGE9_BOVIN	unreviewed	Adiponectin I (Complement C1q like 2)	C1QL2 ADII	Bos taurus (Bovine)	287		Predicted	UP000009136: Chromosome 2						GO:0005576; GO:0042802; GO:0051259	identical protein binding [GO:0042802]	extracellular region [GO:0005576]; identical protein binding [GO:0042802]; protein complex oligomerization [GO:0051259]	extracellular region [GO:0005576]	protein complex oligomerization [GO:0051259]												19393038; 30003153		PS50871;
84	E1BLM1	0.999	Uncharacterized protein	Bos taurus	RAB20	Uncharacterized protein OS=Bos taurus GN=RAB20 PE=4 SV=1	231	53.7	14	0.004			APGEGGQGGGRDPGQAGGGSSGSK+AQAPPQTVDIASAPPPAR+DPGQAGGGSSGSK+EAPGEGGQGGGRDPGQAGGGSSGSK+FLGLTDTASADCLFAVVGNKVDLSEEAPGEGGQGGGRDPGQAGGGSSG+FLGLTDTASADCLFAVVGNKVDLSEEAPGEGGQGGGRDPGQAGGGSSGSK+GAAAVILTYDVNHAQSLLELENRF+GEGGQGGGRDPGQAGGGSSGSKQVQLEDAMAFYK+MLDEKDVPAAEQMCFETSAKT+VDLSEEAPGEGGQGGGRD+VDLSEEAPGEGGQGGGRDPGQAGGGSSGSKQVQ	318	E1BLM1	E1BLM1	E1BLM1_BOVIN		Deleted.
85	P22226	1	Cathelicidin-1	Bos taurus	CATHL1	Cathelicidin-1 OS=Bos taurus GN=CATHL1 PE=1 SV=2;Preprocathelicidin antimicrobial peptide (Fragment) OS=Bos indicus GN=CATHL1 PE=4 SV=1;Cathelicidin-1 OS=Bos mutus GN=M91_16935 PE=4 SV=1	155	53.6	92	0.167	-13.8979	239.781	AVDQLNEQSSEPNIYR+CEGTVTLDQVR+LLELDQPPQDDEDPDSPK+LLELDQPPQDDEDPDSPKR+QPWAPPQAAR+RCEGTVTLDQVR+TTQQPPEQCDFK+TTQQPPEQCDFKENGLLK	123	P22226	P22226	CTHL1_BOVIN	reviewed	Cathelicidin-1 (Bactenecin-1) (Bac1) (Cyclic dodecapeptide)	CATHL1 BAC1	Bos taurus (Bovine)	155		Evidence at protein level	UP000009136: Chromosome 22					TISSUE SPECIFICITY: Large granules of neutrophils.	GO:0001530; GO:0005615; GO:0019835; GO:0042581; GO:0045087; GO:0050829; GO:0050830; GO:0061844	lipopolysaccharide binding [GO:0001530]	extracellular space [GO:0005615]; specific granule [GO:0042581]; lipopolysaccharide binding [GO:0001530]; antimicrobial humoral immune response mediated by antimicrobial peptide [GO:0061844]; cytolysis [GO:0019835]; defense response to Gram-negative bacterium [GO:0050829]; defense response to Gram-positive bacterium [GO:0050830]; innate immune response [GO:0045087]	extracellular space [GO:0005615]; specific granule [GO:0042581]	antimicrobial humoral immune response mediated by antimicrobial peptide [GO:0061844]; cytolysis [GO:0019835]; defense response to Gram-negative bacterium [GO:0050829]; defense response to Gram-positive bacterium [GO:0050830]; innate immune response [GO:0045087]										SUBCELLULAR LOCATION: Secreted.		1459251; 3290210; 8706679		PS00946;PS00947;
86	Q6VFT7	1	Forkhead box protein L2	Bos taurus	FOXL2	Forkhead box protein L2 OS=Bos taurus GN=FOXL2 PE=2 SV=1	377	53.6	54	0.022	-21.0861	43.7737	AAAAAAAAAAAAAAGPGSPGAAAVVK+AAAAAAAAAAGPGSPGAAAVVK+AAAAAAAAAGPGSPGAAAVVK+AAKEPEAPPPPSPGKGGGGGTGTA+AGGAAGGCGVAGAGADGYGYLAPPK+ASCQMAAAAAAAAAAAAAAGPGSPGAAAVVKGLAGPAASYGPYSR+EPEAPPPPSPGKGGGGGTG+EPEAPPPPSPGKGGGGGTGTAPEK+EPEAPPPPSPGKGGGGGTGTAPEKPDPAQKPP+FGAGGAAGGCGVAGAGADGYGYLAPPK+GAAGGCGVAGAGADGYGYLAPPK+GGAAGGCGVAGAGADGYGYLAPPK+GLAGPAASYGPYSRVQSMALPPGVVNSYNGLGGP+GLAGPAASYGPYSRVQSMALPPGVVNSYNGLGGPPAAPP+…	920	Q6VFT7	Q6VFT7	FOXL2_BOVIN	reviewed	Forkhead box protein L2	FOXL2	Bos taurus (Bovine)	377		Evidence at transcript level	UP000009136: Chromosome 1						GO:0000122; GO:0000978; GO:0000981; GO:0001228; GO:0001541; GO:0001555; GO:0002074; GO:0003677; GO:0003700; GO:0005634; GO:0006309; GO:0006357; GO:0007338; GO:0009653; GO:0019101; GO:0030154; GO:0030331; GO:0031624; GO:0033686; GO:0043028; GO:0043065; GO:0043280; GO:0045171; GO:0045893; GO:0045944; GO:0046881; GO:0048048; GO:0060014; GO:0060065	cysteine-type endopeptidase regulator activity involved in apoptotic process [GO:0043028]; DNA binding [GO:0003677]; DNA-binding transcription activator activity, RNA polymerase II-specific [GO:0001228]; DNA-binding transcription factor activity [GO:0003700]; DNA-binding transcription factor activity, RNA polymerase II-specific [GO:0000981]; estrogen receptor binding [GO:0030331]; RNA polymerase …	intercellular bridge [GO:0045171]; nucleus [GO:0005634]; cysteine-type endopeptidase regulator activity involved in apoptotic process [GO:0043028]; DNA binding [GO:0003677]; DNA-binding transcription activator activity, RNA polymerase II-specific [GO:0001228]; DNA-binding transcription factor activity [GO:0003700]; DNA-binding transcription factor activity, RNA polymerase II-specific [GO:0000981]…	intercellular bridge [GO:0045171]; nucleus [GO:0005634]	anatomical structure morphogenesis [GO:0009653]; apoptotic DNA fragmentation [GO:0006309]; cell differentiation [GO:0030154]; embryonic eye morphogenesis [GO:0048048]; extraocular skeletal muscle development [GO:0002074]; female somatic sex determination [GO:0019101]; granulosa cell differentiation [GO:0060014]; negative regulation of transcription by RNA polymerase II [GO:0000122]; oocyte growth…										SUBCELLULAR LOCATION: Nucleus {ECO:0000255|PROSITE-ProRule:PRU00089}.		14684984;		PS00657;PS00658;PS50039;
87	A1A4N3	0.9998	Ubiquilin 4	Bos taurus	UBQLN4	Ubiquilin 4 OS=Bos taurus GN=UBQLN4 PE=2 SV=1	360	53.6	21	0.005			DGLTVHLVIKTPQKVQDPATA+EQVGPGAGLWEGSLNAGAPSPDPG+EQVGPGAGLWEGSLNAGAPSPDPGKPEVLSA+GKPEVLSAPLSFPSALRVGLGLKVVFTGHSR+GPGAGLWEGSLNAGAPSPDPGKPEVLSAPLSFPSALR+GSGGGTSPGTGEGPPSATASILSGFGGILGLG+GSGGGTSPGTGEGPPSATASILSGFGGILGLGS+GSGGGTSPGTGEGPPSATASILSGFGGILGLGSLGLGSANFMEL+HMLNNPELMRQTMELARNPAMMQEMMR+RGSGGGTSPGTGEGPPSATASILSGFGGILGLGS+RGSGGGTSPGTGEGPPSATASILSGFGGILGLGSLGLGSAN+RGSGGGTSPGTGEGPPSATASILSGFGGILGLG…	538	A1A4N3	A1A4N3	A1A4N3_BOVIN	unreviewed	Ubiquilin 4	UBQLN4	Bos taurus (Bovine)	360		Evidence at transcript level																									PS50053;
88	A0A0B7FFM6	0.999	Mitochondrial carnitine/acylcarnitine carrier protein CACL	Bos taurus	SLC25A29	Mitochondrial carnitine/acylcarnitine carrier protein CACL OS=Bos taurus GN=SLC25A29 PE=2 SV=1 OS=Thanatephorus cucumeris (strain AG1-IB / isolate 7/3/14) GN=RSOLAG1IB_07812 PE=3 SV=1	352	53.4	37	0.008			AGTGILASLIATPTELIKIRQQANTSTGAQPSAWSVAK+AQMSDPNAEPTLTQITIAGAGTGILASLIAT+EERVAGLFKGISSPMAGCAFLNGLVFAGSGF+GQDASIGPITDFVAGTVGGMVGLAVGFPFDTIKVR+GYSASASSPYRTTWSTTM+LMISGGVAGVAGWIF+MASAGQDASIGPITDFVAGTVGGMVGLAVGF+MASAGQDASIGPITDFVAGTVGGMVGLAVGFPF+MASAGQDASIGPITDFVAGTVGGMVGLAVGFPFDTIKVR+PTIVRAVPVNMATFGAYEAVVQMMR+SGFFMRAQMSDPNAEPTLTQITIAGAGTGILASLIATPTELIK+VAGLFKGISSPMAGCAFLNGLVFAGSGFFMRAQMSDPNAE	390	A0A0B7FFM6	A0A0B7FFM6	A0A0B7FFM6_THACB	unreviewed	Mitochondrial carnitine/acylcarnitine carrier protein CACL	RSOLAG1IB_07812	Thanatephorus cucumeris (strain AG1-IB / isolate 7/3/14) (Lettuce bottom rot fungus) (Rhizoctonia solani)	352		Inferred from homology	UP000059188: Unassembled WGS sequence						GO:0016021		integral component of membrane [GO:0016021]	integral component of membrane [GO:0016021]									TRANSMEM 68 94 Helical. {ECO:0000256|SAM:Phobius}.; TRANSMEM 106 125 Helical. {ECO:0000256|SAM:Phobius}.; TRANSMEM 235 253 Helical. {ECO:0000256|SAM:Phobius}.						PS50920;
89	L8ID35	1	B-cell CLL/lymphoma 9 protein	Bos mutus	M91_04782	B-cell CLL/lymphoma 9 protein OS=Bos mutus GN=M91_04782 PE=4 SV=1	1426	53.2	84	0.036	-24.2342	4.93781	ALPGPGGSMGLKNGAGNGA+ALPGPGGSMGLKNGAGNGAK+APLTMASPAMLASVESGGPPPP+APLTMASPAMLASVESGGPPPPTASQSASVSIPGS+ASSDDDSPPARSPNLPSMNNMPGMGINTQNPR+AVTPVSQGSNSSSADPKA+DRGPAGLYTHPGPVGSPGMMMSMQGMMG+EFPGGQSGGPQQNTGVLDG+FAMPSSTPLYHDAIKTVASSDDDSPPARSPNLPSMNNMPGMGINT+FSHMQGMMGEQAPR+GDVSLNVSMGSNSQMIPQKMREAGAGPEEM+GMAADVGMGGFSQGPGNPGNMMF+GMIPGKDRGPAGLYTHPGPVGSPGMMMSMQGMMGPQQNIMIPPQMRPR+GMLAGPAAAASIKSPPVLGSAAASPVHLK+GPA…	1983	L8ID35	L8ID35	L8ID35_9CETA	unreviewed	B-cell CLL/lymphoma 9 protein	M91_04782	Bos mutus (wild yak)	1426		Predicted							GO:0003713; GO:0005801; GO:0008013; GO:0060070; GO:1990907	beta-catenin binding [GO:0008013]; transcription coactivator activity [GO:0003713]	beta-catenin-TCF complex [GO:1990907]; cis-Golgi network [GO:0005801]; beta-catenin binding [GO:0008013]; transcription coactivator activity [GO:0003713]; canonical Wnt signaling pathway [GO:0060070]	beta-catenin-TCF complex [GO:1990907]; cis-Golgi network [GO:0005801]	canonical Wnt signaling pathway [GO:0060070]												22751099
90	F1MH76	0.9996	60S acidic ribosomal protein P2	Bos taurus	RPLP2	60S acidic ribosomal protein P2 OS=Bos taurus GN=RPLP2 PE=1 SV=2	130	53.1	14	0.005			AGGAVVISTAPGSAAPAAGSAPAAAEEK+ASVTAGGAVVISTAPGSAAPAAGSAPAAAEEKK+EDVIAQGIGKLASVTAGGAVVISTAPGSAAPAAGSAPAAAEEK+ELNGKNIEDVIAQGIGKLASVTAGGAVVISTAPGSAAPAAGSAPAAAEEK+GIGKLASVTAGGAVVISTAPGSAAPAAGSAPAAAEEK+GIGKLASVTAGGAVVISTAPGSAAPAAGSAPAAAEEKK+IAQGIGKLASVTAGGAVVISTAPGSAAPAAGSAPAAAEEK+LASVTAGGAVVISTAPGSAAP+LASVTAGGAVVISTAPGSAAPAAGSAPAAAE+PGSAAPAAGSAPAAAEEKK+STAPGSAAPAAGSAPAAAEEKK+TAGGAVVISTAPGSAAPAAGSAPAAA…	485	F1MH76	F1MH76	F1MH76_BOVIN	unreviewed	Uncharacterized protein		Bos taurus (Bovine)	130		Inferred from homology	UP000009136: Chromosome 7						GO:0003735; GO:0005840; GO:0006414	structural constituent of ribosome [GO:0003735]	ribosome [GO:0005840]; structural constituent of ribosome [GO:0003735]; translational elongation [GO:0006414]	ribosome [GO:0005840]	translational elongation [GO:0006414]												19393038;
91	Q3ZCI0	0.9646	Coiled-coil-helix-coiled-coil-helix domain containing 9	Bos taurus	CHCHD9	Coiled-coil-helix-coiled-coil-helix domain containing 9 OS=Bos taurus GN=CHCHD9 PE=1 SV=1	153	52.9	6	0.003			APQMRAAPRPAPAAQPPAMAPPSAVGSPAAAPRQPGLMAQMATTAAGV+PPAMAPPSAVGSPAAAPR+QPGLMAQMATTAAGVAVG+QPGLMAQMATTAAGVAVGSA+QPGLMAQMATTAAGVAVGSAVGHTLGHAITG+QPGLMAQMATTAAGVAVGSAVGHTLGHAITGGFSGGSSAEP+VAPPASRAPQMRAAPRPAPAAQ+VAPPASRAPQMRAAPRPAPAAQPPAMAPPSA	236	Q3ZCI0	Q3ZCI0	Q3ZCI0_BOVIN	unreviewed	Coiled-coil-helix-coiled-coil-helix domain containing 9	CHCHD9 CHCHD2	Bos taurus (Bovine)	153		Evidence at protein level	UP000009136: Chromosome 25						GO:0005634; GO:0005739; GO:0007005; GO:0043565; GO:0045944	sequence-specific DNA binding [GO:0043565]	mitochondrion [GO:0005739]; nucleus [GO:0005634]; sequence-specific DNA binding [GO:0043565]; mitochondrion organization [GO:0007005]; positive regulation of transcription by RNA polymerase II [GO:0045944]	mitochondrion [GO:0005739]; nucleus [GO:0005634]	mitochondrion organization [GO:0007005]; positive regulation of transcription by RNA polymerase II [GO:0045944]												19393038;
92	F1MFY6	0.9866	Collectin-43	Bos taurus	CL43	Collectin-43 OS=Bos taurus GN=CL43 PE=4 SV=2	245	52.7	26	0.011			AVLFPDGQAVGEK+DGKEGPQGEKGDPGPPGMPGPAGR+GTPGPGGAIGPQGPSGAMGPPGLK+LQNIVTQYR+NLEGEVQR+QGSMGPPGTPGPK+SYSDAEQLCR+TAGAVKSYSDAEQLCREAK+TLTDPCTVVVCAPPADSLR	147	F1MFY6	F1MFY6	F1MFY6_BOVIN	unreviewed	Collectin-43	CL43	Bos taurus (Bovine)	245		Predicted	UP000009136: Chromosome 28						GO:0005201; GO:0005581; GO:0005615; GO:0030198; GO:0031012	extracellular matrix structural constituent [GO:0005201]	collagen trimer [GO:0005581]; extracellular matrix [GO:0031012]; extracellular space [GO:0005615]; extracellular matrix structural constituent [GO:0005201]; extracellular matrix organization [GO:0030198]	collagen trimer [GO:0005581]; extracellular matrix [GO:0031012]; extracellular space [GO:0005615]	extracellular matrix organization [GO:0030198]												19393038;
93	A2VE58	0.9663	Synaptogyrin-3	Bos taurus	SYNGR3	Synaptogyrin-3 OS=Bos taurus GN=SYNGR3 PE=2 SV=1;Synaptogyrin OS=Bos taurus GN=SYNGR3 PE=3 SV=1	229	52.4	6	0.002			DSGPELRCVFNGNAGACR+GAGQTYPGYPVGSGVEGTDTYQSPPFTETLDTSPKGYQVPAY+MEGGSFGAGRAGAALDPV+PIVNEGYVNADSGPELRCVFNGNAGACR+TAPGPGTAQAGDAARAVIT+TAPGPGTAQAGDAARAVITFSFFSILSWVALT	162	A2VE58	A2VE58	SNG3_BOVIN	reviewed	Synaptogyrin-3	SYNGR3	Bos taurus (Bovine)	229		Evidence at transcript level	UP000009136: Chromosome 25						GO:0008021; GO:0016021; GO:0030054; GO:0030672; GO:0031594; GO:0032411; GO:0042169; GO:0045055; GO:0047485	protein N-terminus binding [GO:0047485]; SH2 domain binding [GO:0042169]	cell junction [GO:0030054]; integral component of membrane [GO:0016021]; neuromuscular junction [GO:0031594]; synaptic vesicle [GO:0008021]; synaptic vesicle membrane [GO:0030672]; protein N-terminus binding [GO:0047485]; SH2 domain binding [GO:0042169]; positive regulation of transporter activity [GO:0032411]; regulated exocytosis [GO:0045055]	cell junction [GO:0030054]; integral component of membrane [GO:0016021]; neuromuscular junction [GO:0031594]; synaptic vesicle [GO:0008021]; synaptic vesicle membrane [GO:0030672]	positive regulation of transporter activity [GO:0032411]; regulated exocytosis [GO:0045055]								TRANSMEM 30 50 Helical. {ECO:0000255}.; TRANSMEM 70 90 Helical. {ECO:0000255}.; TRANSMEM 105 125 Helical. {ECO:0000255}.; TRANSMEM 148 168 Helical. {ECO:0000255}.		SUBCELLULAR LOCATION: Cytoplasmic vesicle, secretory vesicle, synaptic vesicle membrane {ECO:0000250|UniProtKB:Q8R191}; Multi-pass membrane protein {ECO:0000255}. Cell junction, synapse {ECO:0000250|UniProtKB:Q8R191}. Note=Found at the neuromuscular synapses. {ECO:0000250|UniProtKB:Q8R191}.				PS51225;
94	A5PJW1	1	TAF10 protein	Bos taurus	TAF10	TAF10 protein OS=Bos taurus GN=TAF10 PE=2 SV=1	218	52.3	150	0.058	-17.2621	619.921	AAENKASPAGTAGGPGAGAASGGTGAVAAR+AALPAGTAAENKASPAGTAGGPGAGAASGGTGAVAAR+AASGGTGAVAARAGEPAER+ADPEAAPASAASAPGPAPAVSAPAALPAGTAAENK+AENKASPAGTAGGPGAGAASGGTGAVAAR+AGEPAERRGAAPVTTGGAAPPEGAMS+AGEPAERRGAAPVTTGGAAPPEGAMSNGVYV+AGTAAENKASPAGTAGGPGAGAASGGTGAVAAR+AGTAGGPGAGAASGGTGAVAAR+AGTAGGPGAGAASGGTGAVAARAGEPAER+AGTAGGPGAGAASGGTGAVAARAGEPAERR+ALPAGTAAENKASPAGTAGGPGAGAASGGTGAVAARAGEPAER+ASPAGTAGGPGAGAASGGTGAV+…	1890	A5PJW1	A5PJW1	A5PJW1_BOVIN	unreviewed	Transcription initiation factor TFIID subunit 10	TAF10	Bos taurus (Bovine)	218		Evidence at transcript level	UP000009136: Chromosome 15						GO:0000082; GO:0000125; GO:0003677; GO:0004402; GO:0005669; GO:0006367; GO:0006915; GO:0010468; GO:0016251; GO:0016578; GO:0030331; GO:0030914; GO:0033276; GO:0034622; GO:0035264; GO:0043966; GO:0048471; GO:0051101; GO:0051260; GO:0070063; GO:0070365	DNA binding [GO:0003677]; estrogen receptor binding [GO:0030331]; histone acetyltransferase activity [GO:0004402]; RNA polymerase binding [GO:0070063]; RNA polymerase II general transcription initiation factor activity [GO:0016251]	PCAF complex [GO:0000125]; perinuclear region of cytoplasm [GO:0048471]; STAGA complex [GO:0030914]; transcription factor TFIID complex [GO:0005669]; transcription factor TFTC complex [GO:0033276]; DNA binding [GO:0003677]; estrogen receptor binding [GO:0030331]; histone acetyltransferase activity [GO:0004402]; RNA polymerase binding [GO:0070063]; RNA polymerase II general transcription initiatio…	PCAF complex [GO:0000125]; perinuclear region of cytoplasm [GO:0048471]; STAGA complex [GO:0030914]; transcription factor TFIID complex [GO:0005669]; transcription factor TFTC complex [GO:0033276]	apoptotic process [GO:0006915]; cellular protein-containing complex assembly [GO:0034622]; G1/S transition of mitotic cell cycle [GO:0000082]; hepatocyte differentiation [GO:0070365]; histone deubiquitination [GO:0016578]; histone H3 acetylation [GO:0043966]; multicellular organism growth [GO:0035264]; protein homooligomerization [GO:0051260]; regulation of DNA binding [GO:0051101]; regulation of…										SUBCELLULAR LOCATION: Nucleus {ECO:0000256|PIRNR:PIRNR017246}.		19393038;
95	P29392	1	Spermadhesin-1	Bos taurus	SPADH1	Spermadhesin-1 OS=Bos taurus GN=SPADH1 PE=1 SV=1	134	52.2	25	0.044	-17.7636	16.4482	EESGVIATYYGPK+EPEHPASFYEVLYFQDPQA+ICEGSLMDYR+TNCVWTIQMPPEYHVR+VSIQYLQLNCNK	74	P29392	P29392	SPAD1_BOVIN	reviewed	Spermadhesin-1 (Acidic seminal fluid protein) (ASFP)	SPADH1	Bos taurus (Bovine)	134		Evidence at protein level	UP000009136: Chromosome 26					TISSUE SPECIFICITY: Seminal vesicle tissue, ampulla and weakly in tissue of epididymis.	GO:0005576; GO:0007338; GO:0008083	growth factor activity [GO:0008083]	extracellular region [GO:0005576]; growth factor activity [GO:0008083]; single fertilization [GO:0007338]	extracellular region [GO:0005576]	single fertilization [GO:0007338]										SUBCELLULAR LOCATION: Secreted.		1543494; 1898381; 8181566; 9334740		PS01180;PS00985;PS00986;
96	E1BIV1	1	Uncharacterized protein	Bos taurus	FOXD3	Uncharacterized protein OS=Bos taurus GN=FOXD3 PE=4 SV=2	481	52.2	187	0.069	-17.9109	395.395	AAAFGSQLGPGLQLQLNSLGAAAAAAGTAGA+AAAFGSQLGPGLQLQLNSLGAAAAAAGTAGAAGTTASL+AAAFGSQLGPGLQLQLNSLGAAAAAAGTAGAAGTTASLIKSEPSA+AFGSQLGPGLQLQLNSLGAAAAAAGTAGAAGTTASLIK+ASEADGCKSGAGGEEGGGSGGGPGSGSGAAGGLAPSKPK+CKSGAGGEEGGGSGGGPGSGSGAAGGLAPSKPK+EAGASEADGCKSGAGGEEGGGSGGGPGSGSGAAGGLAPSKPK+EGGGSGGGPGSGSGAAGGLAPSKPK+EQTALMMQSFGAYSLAAAA+EQTALMMQSFGAYSLAAAAGA+EQTALMMQSFGAYSLAAAAGAAGP+EQTALMMQSFGAYSLAAAAGAAGPYGRPYGLHP…	2125	E1BIV1	E1BIV1	E1BIV1_BOVIN	unreviewed	Forkhead box D3	FOXD3	Bos taurus (Bovine)	399		Predicted	UP000009136: Chromosome 3						GO:0000790; GO:0000977; GO:0000981; GO:0001227; GO:0005634; GO:0006357; GO:0009653; GO:0030154; GO:0045944	DNA-binding transcription factor activity, RNA polymerase II-specific [GO:0000981]; DNA-binding transcription repressor activity, RNA polymerase II-specific [GO:0001227]; RNA polymerase II regulatory region sequence-specific DNA binding [GO:0000977]	nuclear chromatin [GO:0000790]; nucleus [GO:0005634]; DNA-binding transcription factor activity, RNA polymerase II-specific [GO:0000981]; DNA-binding transcription repressor activity, RNA polymerase II-specific [GO:0001227]; RNA polymerase II regulatory region sequence-specific DNA binding [GO:0000977]; anatomical structure morphogenesis [GO:0009653]; cell differentiation [GO:0030154]; positive r…	nuclear chromatin [GO:0000790]; nucleus [GO:0005634]	anatomical structure morphogenesis [GO:0009653]; cell differentiation [GO:0030154]; positive regulation of transcription by RNA polymerase II [GO:0045944]; regulation of transcription by RNA polymerase II [GO:0006357]										SUBCELLULAR LOCATION: Nucleus {ECO:0000256|PROSITE-ProRule:PRU00089}.		19393038;		PS00657;PS00658;PS50039;
97	Q1RMK9	1	Membrane protein FAM174B	Bos taurus	FAM174B	Membrane protein FAM174B OS=Bos taurus GN=FAM174B PE=2 SV=1	159	52.2	26	0.008			AAGGGGSSNSSGDALVTRISSLLR+AERQPRPPPGPGPGNATGTGSGEAAGGGGSSNSSGDALVTR+AQSAAPPQPGAERQPRP+AQSAAPPQPGAERQPRPPPGPGPG+AQSAAPPQPGAERQPRPPPGPGPGNATGTGSGEA+AQSAAPPQPGAERQPRPPPGPGPGNATGTGSGEAAGGGGSSNSSGD+ASRAQSAAPPQPGAERQPRPPPGPGPGNATGTGSGEAAGGGGSSNSSGDA+GGGSSNSSGDALVTRISSLLRDLHTLK+GPGNATGTGSGEAAGGGGSSNSSGDALVTR+GPGPGNATGTGSGEAAGGGGSSNSSGDALVTR+LLPLLLLLALLGAPAARASRAQSAAPPQPG+PGNATGTGSGEAAGGGGSSNSSGDALVTR+PGP…	741	Q1RMK9	Q1RMK9	F174B_BOVIN	reviewed	Membrane protein FAM174B	FAM174B	Bos taurus (Bovine)	159		Evidence at transcript level	UP000009136: Unplaced						GO:0016021		integral component of membrane [GO:0016021]	integral component of membrane [GO:0016021]									TRANSMEM 91 111 Helical. {ECO:0000255}.	TOPO_DOM 28 90 Extracellular. {ECO:0000255}.; TOPO_DOM 112 159 Cytoplasmic. {ECO:0000255}.	SUBCELLULAR LOCATION: Membrane {ECO:0000305}; Single-pass type I membrane protein {ECO:0000305}.
98	Q2YDD4	0.9605	Zinc transporter ZIP11	Bos taurus	SLC39A11	Zinc transporter ZIP11 OS=Bos taurus GN=SLC39A11 PE=2 SV=1	341	52.2	6	0.002			ARNLALGIGIQNFPEGLAVSLPLR+AVATDLAEGPAAPGPPRGSAA+HGHSPVSQALLGTFFTWGLTAAGAALVFVFSSGQR+ILDGSLGFAAGVMLAASYWSLLAPAVEMAMSSGGFGSLAFLP+LASWASILGFVVMMSLDVGL+LTAAGAALVFVFSSGQRR+VAIGFTLGAAFVYVADLLMPHWGAAED+VATDLAEGPAAPGPPRGSAAQPGGSSWR	222	Q2YDD4	Q2YDD4	S39AB_BOVIN	reviewed	Zinc transporter ZIP11 (Solute carrier family 39 member 11) (Zrt- and Irt-like protein 11) (ZIP-11)	SLC39A11 ZIP11	Bos taurus (Bovine)	341		Evidence at transcript level	UP000009136: Chromosome 19						GO:0000329; GO:0005385; GO:0005634; GO:0005737; GO:0005794; GO:0005886; GO:0016021; GO:0071577	zinc ion transmembrane transporter activity [GO:0005385]	cytoplasm [GO:0005737]; fungal-type vacuole membrane [GO:0000329]; Golgi apparatus [GO:0005794]; integral component of membrane [GO:0016021]; nucleus [GO:0005634]; plasma membrane [GO:0005886]; zinc ion transmembrane transporter activity [GO:0005385]; zinc ion transmembrane transport [GO:0071577]	cytoplasm [GO:0005737]; fungal-type vacuole membrane [GO:0000329]; Golgi apparatus [GO:0005794]; integral component of membrane [GO:0016021]; nucleus [GO:0005634]; plasma membrane [GO:0005886]	zinc ion transmembrane transport [GO:0071577]								TRANSMEM 12 32 Helical. {ECO:0000255}.; TRANSMEM 44 64 Helical. {ECO:0000255}.; TRANSMEM 72 92 Helical. {ECO:0000255}.; TRANSMEM 193 213 Helical. {ECO:0000255}.; TRANSMEM 262 284 Helical. {ECO:0000255}.; TRANSMEM 289 306 Helical. {ECO:0000255}.; TRANSMEM 321 341 Helical. {ECO:0000255}.		SUBCELLULAR LOCATION: Cell membrane {ECO:0000250|UniProtKB:Q8BWY7}; Multi-pass membrane protein {ECO:0000305}. Nucleus {ECO:0000250|UniProtKB:Q8BWY7}. Cytoplasm {ECO:0000250|UniProtKB:Q8BWY7}. Golgi apparatus {ECO:0000250|UniProtKB:Q8BWY7}.
99	E1BME7	1	Uncharacterized protein	Bos taurus	PHOX2B	Uncharacterized protein OS=Bos taurus GN=PHOX2B PE=4 SV=2	315	52.1	48	0.016	-19.9105	98.8775	AAAAAAAGGLAAAGGPGQGWAPGPGPITSIPDSLGGPFASVLSSLQRPNGAK+APGPGPITSIPDSLGGPFASVLSSLQRPNGAKAALVK+DDESKEAKSTDPDSTGGPGPNPNPTPSCGASGGGGGGGPSPAGA+DDESKEAKSTDPDSTGGPGPNPNPTPSCGASGGGGGGGPSPAGAPGAAGPGGPGGE+DPDSTGGPGPNPNPTPSCGASGGGGGGGPSPAGAPGAAGPGGPGGEPGK+EAKSTDPDSTGGPGPNPNPT+EAKSTDPDSTGGPGPNPNPTPSCGASGGGG+EAKSTDPDSTGGPGPNPNPTPSCGASGGGGG+EAKSTDPDSTGGPGPNPNPTPSCGASGGGGGGGP+EAKSTDPDSTGGPGPNPNPTPSCGASGGGGGGGPS+E…	1103	E1BME7	E1BME7	E1BME7_BOVIN	unreviewed	Paired like homeobox 2B	PHOX2B	Bos taurus (Bovine)	315		Predicted	UP000009136: Chromosome 6						GO:0000790; GO:0000977; GO:0000978; GO:0000981; GO:0001228; GO:0001764; GO:0002087; GO:0003358; GO:0003360; GO:0005634; GO:0005654; GO:0007399; GO:0008285; GO:0010001; GO:0021533; GO:0021723; GO:0021934; GO:0035914; GO:0045665; GO:0045666; GO:0048483; GO:0048484; GO:0048486; GO:0048839; GO:0048894; GO:0060541; GO:0061452; GO:0061549; GO:0071542; GO:0071773; GO:0120162; GO:1901166	DNA-binding transcription activator activity, RNA polymerase II-specific [GO:0001228]; DNA-binding transcription factor activity, RNA polymerase II-specific [GO:0000981]; RNA polymerase II proximal promoter sequence-specific DNA binding [GO:0000978]; RNA polymerase II regulatory region sequence-specific DNA binding [GO:0000977]	nuclear chromatin [GO:0000790]; nucleoplasm [GO:0005654]; nucleus [GO:0005634]; DNA-binding transcription activator activity, RNA polymerase II-specific [GO:0001228]; DNA-binding transcription factor activity, RNA polymerase II-specific [GO:0000981]; RNA polymerase II proximal promoter sequence-specific DNA binding [GO:0000978]; RNA polymerase II regulatory region sequence-specific DNA binding [G…	nuclear chromatin [GO:0000790]; nucleoplasm [GO:0005654]; nucleus [GO:0005634]	autonomic nervous system development [GO:0048483]; brainstem development [GO:0003360]; cell differentiation in hindbrain [GO:0021533]; cellular response to BMP stimulus [GO:0071773]; dopaminergic neuron differentiation [GO:0071542]; efferent axon development in a lateral line nerve [GO:0048894]; enteric nervous system development [GO:0048484]; glial cell differentiation [GO:0010001]; hindbrain ta…										SUBCELLULAR LOCATION: Nucleus {ECO:0000256|PROSITE-ProRule:PRU00108, ECO:0000256|RuleBase:RU000682}.		19393038;		PS00027;PS50071;
100	E1BIJ0	0.9116	Uncharacterized protein	Bos taurus	SUSD3	Uncharacterized protein OS=Bos taurus GN=SUSD3 PE=4 SV=1;Sushi domain-containing protein 3 (Fragment) OS=Bos mutus GN=M91_09022 PE=4 SV=1	256	52	6	0.002			ELASMARGMDKDFWTASGPTSSPCSQVMVHTANPGQ+ETVQAPYLGLKGLNSDSSISGVSR+QMVGSGLLTCAWKGNIAEWSSGTPMCKTVPPYETFGFK+SQVMVHTANPGQILPPSRPTVMLRQPAAYVPG	133	E1BIJ0	E1BIJ0	E1BIJ0_BOVIN	unreviewed	Sushi domain containing 3	SUSD3	Bos taurus (Bovine)	256		Predicted	UP000009136: Chromosome 8						GO:0005886; GO:0016021		integral component of membrane [GO:0016021]; plasma membrane [GO:0005886]	integral component of membrane [GO:0016021]; plasma membrane [GO:0005886]									TRANSMEM 104 129 Helical. {ECO:0000256|SAM:Phobius}.				19393038;		PS50923;
101	Q2KI80	1	RELT-like protein 2	Bos taurus	RELL2	RELT-like protein 2 OS=Bos taurus GN=RELL2 PE=2 SV=1	303	51.8	13	0.005			CRTSRGSEPDDAQLQPPEDDDMN+DGSPTDRSWGSGGGQDPGGGQGPGGGQPRTGMPAIESLPPER+EGNPGASAEPMLGAGGRGPSPGPARK+EMLGDSEGEGTVQLSSVDATSSLQDGAPSHHHTVHLGSS+GASAEPMLGAGGRGPSPGPAR+RDGSPTDRSWGSGGGQD+SLPPERPQPPALASTPMQNGGLRDSSRVPR+SWGSGGGQDPGGGQGPGGGQP+SWGSGGGQDPGGGQGPGGGQPRT+SWGSGGGQDPGGGQGPGGGQPRTGMPAIESLPPERPQPPALAST+VPRALEGNPGASAEPMLGAGGRGPSPG+VPRALEGNPGASAEPMLGAGGRGPSPGPA	353	Q2KI80	Q2KI80	RELL2_BOVIN	reviewed	RELT-like protein 2	RELL2	Bos taurus (Bovine)	303		Evidence at transcript level	UP000009136: Chromosome 7						GO:0005518; GO:0005604; GO:0005886; GO:0010811; GO:0016021; GO:1900745	collagen binding [GO:0005518]	basement membrane [GO:0005604]; integral component of membrane [GO:0016021]; plasma membrane [GO:0005886]; collagen binding [GO:0005518]; positive regulation of cell-substrate adhesion [GO:0010811]; positive regulation of p38MAPK cascade [GO:1900745]	basement membrane [GO:0005604]; integral component of membrane [GO:0016021]; plasma membrane [GO:0005886]	positive regulation of cell-substrate adhesion [GO:0010811]; positive regulation of p38MAPK cascade [GO:1900745]								TRANSMEM 15 35 Helical. {ECO:0000255}.		SUBCELLULAR LOCATION: Cell membrane {ECO:0000250|UniProtKB:Q8NC24}; Single-pass membrane protein {ECO:0000250|UniProtKB:Q8NC24}.
102	L8I7V8	0.9983	Uncharacterized protein	Bos mutus	M91_02722	Uncharacterized protein OS=Bos mutus GN=M91_02722 PE=4 SV=1	311	51.8	11	0.004			ALSTMASSGVLPAQAPGL+ATSFLPSTTQHMTGPSVAALSTMASSGVLPAQAPGL+EEVVEMMLMQNAQTHQLLMQALMLRALPPPALAPT+GAAASSLKHSAVCPAEDAQRTRPAAQRPPPAH+GAAASSLKHSAVCPAEDAQRTRPAAQRPPPAHHHHCYAPPALS+MTGPSVAALSTMASSGVLPAQAPGL+QHMTGPSVAALSTMASSGVLPAQAPGL+SVAALSTMASSGVLPAQAPGL+TGPSVAALSTMASSGVLPAQAPGL+TPQGPCGARGRGAAASSLK+VHHHRGVHGGAQGSVLPPEAPPVSIHPTVSPAPPAL	326	L8I7V8	L8I7V8	L8I7V8_9CETA	unreviewed	DUF4587 domain-containing protein	M91_02722	Bos mutus (wild yak)	311		Predicted																							22751099
103	G3N248	0.9773	One cut domain family member	Bos taurus	ONECUT1	One cut domain family member OS=Bos taurus GN=ONECUT1 PE=3 SV=1;One cut domain family member OS=Bos mutus GN=M91_11862 PE=3 SV=1	465	51.8	8	0.003			APEHSLAGPLHPTMTMACETPPGMSM+DVAGMGQSLSPLSGSGLGGIHNSQQG+DVAGMGQSLSPLSGSGLGGIHNSQQGL+EPNPSVTGAQVSNGSN+EPNPSVTGAQVSNGSNSGQMEEINTKEVAQRITT+GSHLPPAHPRSMGMASLLDGGGGSGDY+GSHLPPAHPRSMGMASLLDGGGGSGDYHHHHRAPEHSLA+HGEQHLTPTSAGMVPINGLPP+HGEQHLTPTSAGMVPINGLPPHHPHAHLNAQGHGQLLGTAR+LSGSGLGGIHNSQQGLPHYAHPGAAMPTDK+MNAQLTMEAIGELHGVSHEPVPAPADLLGGSPHARSSVAHRGSHLP+RSLDKWQDEGGSNSGNSSSSSSTCTK+SLDKWQDEGGSNSGNSSS+SSVAHRGSH…	408	G3N248	G3N248	G3N248_BOVIN	unreviewed	One cut domain family member	ONECUT1	Bos taurus (Bovine)	465		Inferred from homology	UP000009136: Chromosome 10						GO:0001228; GO:0001889; GO:0001952; GO:0002064; GO:0003677; GO:0005634; GO:0006006; GO:0007219; GO:0007492; GO:0009653; GO:0030154; GO:0030183; GO:0030335; GO:0030512; GO:0031018; GO:0045165; GO:0045944; GO:0048536; GO:0060271	DNA binding [GO:0003677]; DNA-binding transcription activator activity, RNA polymerase II-specific [GO:0001228]	nucleus [GO:0005634]; DNA binding [GO:0003677]; DNA-binding transcription activator activity, RNA polymerase II-specific [GO:0001228]; anatomical structure morphogenesis [GO:0009653]; B cell differentiation [GO:0030183]; cell differentiation [GO:0030154]; cell fate commitment [GO:0045165]; cilium assembly [GO:0060271]; endocrine pancreas development [GO:0031018]; endoderm development [GO:0007492]…	nucleus [GO:0005634]	anatomical structure morphogenesis [GO:0009653]; B cell differentiation [GO:0030183]; cell differentiation [GO:0030154]; cell fate commitment [GO:0045165]; cilium assembly [GO:0060271]; endocrine pancreas development [GO:0031018]; endoderm development [GO:0007492]; epithelial cell development [GO:0002064]; glucose metabolic process [GO:0006006]; liver development [GO:0001889]; negative regulation…										SUBCELLULAR LOCATION: Nucleus {ECO:0000256|PROSITE-ProRule:PRU00108, ECO:0000256|RuleBase:RU000682}.		19393038;		PS51042;PS50071;
104	A4IFQ3	1	GSX1 protein	Bos taurus	GSX1	GSX1 protein OS=Bos taurus GN=GSX1 PE=2 SV=1	161	51.6	70	0.022			AGAGEGAPQGCKCASLSSAK+AHGGGGGGGAGAGEGAPQGCKCASLSSAK+ASFPPFGSQYCHAPLGRQHSAVSPGVAHGGGGGGGA+CHAPLGRQHSAVSPGVAHGGGGGGGAGAGEGAPQGCK+GGGGAGAGEGAPQGCKCASLSSAK+KAGLLCVCPLCVTASQLHGPPG+PGVAHGGGGGGGAGAGEGAPQGCK+PGVAHGGGGGGGAGAGEGAPQGCKCASLSSAK+QHSAVSPGVAHGGGGGGGAG+QHSAVSPGVAHGGGGGGGAGAG+QHSAVSPGVAHGGGGGGGAGAGE+QHSAVSPGVAHGGGGGGGAGAGEGAP+QHSAVSPGVAHGGGGGGGAGAGEGAPQ+QHSAVSPGVAHGGGGGGGAGAGEGAPQG+QHSAVSPGVAHGGGG…	635	A4IFQ3	A4IFQ3	A4IFQ3_BOVIN	unreviewed	GSX1 protein	GSX1	Bos taurus (Bovine)	161		Evidence at transcript level							GO:0000978; GO:0001162; GO:0001227; GO:0001228; GO:0005634; GO:0006357; GO:0007417; GO:0021527; GO:0021854; GO:0021984; GO:0030182; GO:0045944; GO:0048663	DNA-binding transcription activator activity, RNA polymerase II-specific [GO:0001228]; DNA-binding transcription repressor activity, RNA polymerase II-specific [GO:0001227]; RNA polymerase II intronic transcription regulatory region sequence-specific DNA binding [GO:0001162]; RNA polymerase II proximal promoter sequence-specific DNA binding [GO:0000978]	nucleus [GO:0005634]; DNA-binding transcription activator activity, RNA polymerase II-specific [GO:0001228]; DNA-binding transcription repressor activity, RNA polymerase II-specific [GO:0001227]; RNA polymerase II intronic transcription regulatory region sequence-specific DNA binding [GO:0001162]; RNA polymerase II proximal promoter sequence-specific DNA binding [GO:0000978]; adenohypophysis deve…	nucleus [GO:0005634]	adenohypophysis development [GO:0021984]; central nervous system development [GO:0007417]; hypothalamus development [GO:0021854]; neuron differentiation [GO:0030182]; neuron fate commitment [GO:0048663]; positive regulation of transcription by RNA polymerase II [GO:0045944]; regulation of transcription by RNA polymerase II [GO:0006357]; spinal cord association neuron differentiation [GO:0021527]
105	E1BIR7	1	Uncharacterized protein	Bos taurus	C1QL1	Uncharacterized protein OS=Bos taurus GN=C1QL1 PE=4 SV=1	258	51.6	35	0.01			EPGKTGPPGLPGAGGSGAISTATYTTVPRVAFYAGLK+EQSGAPPPSTLVQGPQGKPGR+GEPGKTGPPGLPGAGGSGAIST+GEPGKTGPPGLPGAGGSGAISTATYT+GPGAGARPDGGDALSEQSGAPPPSTLVQGPQGKPGRTGKPG+GPPGDPGPPGPVGPPGEKGEPGKTGPPGLPGAGGSGAISTATYTTVPR+GPPGLPGAGGSGAISTATYTTVPRVAFYAGLK+GPPGPPGDPGPPGPVGPPGEK+GPPGPPGDPGPPGPVGPPGEKGEPGKTGPPGLPGAGGSGAISTATYTTVPR+IAQDADQNYDYASNSVILHLDAGDEVFIKLDGGK+PGPPGPPGDPGPPGPVGPPGEKGEPGK+PPGPPGDPGPPGPVGPPGEKGEPGKTGP…	708	E1BIR7	E1BIR7	E1BIR7_BOVIN	unreviewed	Complement C1q like 1	C1QL1	Bos taurus (Bovine)	258		Predicted	UP000009136: Chromosome 19						GO:0005102; GO:0005581; GO:0005737; GO:0016322; GO:0043083; GO:0044301; GO:0061743; GO:0098793; GO:0099558	signaling receptor binding [GO:0005102]	climbing fiber [GO:0044301]; collagen trimer [GO:0005581]; cytoplasm [GO:0005737]; presynapse [GO:0098793]; synaptic cleft [GO:0043083]; signaling receptor binding [GO:0005102]; maintenance of synapse structure [GO:0099558]; motor learning [GO:0061743]; neuron remodeling [GO:0016322]	climbing fiber [GO:0044301]; collagen trimer [GO:0005581]; cytoplasm [GO:0005737]; presynapse [GO:0098793]; synaptic cleft [GO:0043083]	maintenance of synapse structure [GO:0099558]; motor learning [GO:0061743]; neuron remodeling [GO:0016322]										SUBCELLULAR LOCATION: Secreted {ECO:0000256|SAAS:SAAS00588336}.		19393038;		PS50871;
106	P80025	1	Lactoperoxidase	Bos taurus	LPO	Lactoperoxidase OS=Bos taurus GN=LPO PE=1 SV=1;Lactoperoxidase OS=Bos mutus GN=M91_18575 PE=4 SV=1	712	51.4	351	0.638	-18.4712	10.0721	AGFVCPTPPYQSLAR+ASEQILLATAHTLLLR+CDENSPYR+CDENSPYRTITGDCNNR+CMPFFRAGFVCPTPPYQSLAR+DGGIDPLVR+DHGMPGYNSWR+DYLPIVLGSEMQK+EQINAVTSFLDASLVYGSEPSLASRLR+FGHMEVPSTVSR+FWWENPGVFTEK+GFCGLSQPK+IHGFDLAAINLQR+ILGAFIQIITFR+ISNVFTFAFR+IVGYLDEEGVLDQNR+KLMDLYK+KPSPCEFINTTAR+LDLSPWASR+MVTSELR+NGQVWEESLK+QFQQIR+SPALGAANR+SPALGAANRALAR+TITGDCNNR+TLKGLQTVLK+TLKGLQTVLKNK+TPDNIDIWIGGNAEPMVER+TQCEEYCIQGDNCFPIMFPK+TRTAIR…	459	P80025	P80025	PERL_BOVIN	reviewed	Lactoperoxidase (LPO) (EC 1.11.1.7)	LPO	Bos taurus (Bovine)	712	METAL 227 227 Calcium. {ECO:0000255|PROSITE-ProRule:PRU00298, ECO:0000269|PubMed:19339248}.; METAL 301 301 Calcium. {ECO:0000255|PROSITE-ProRule:PRU00298, ECO:0000269|PubMed:19339248}.; METAL 303 303 Calcium; via carbonyl oxygen. {ECO:0000255|PROSITE-ProRule:PRU00298, ECO:0000269|PubMed:19339248}.; METAL 305 305 Calcium. {ECO:0000255|PROSITE-ProRule:PRU00298, ECO:0000269|PubMed:19339248}.; METAL …	Evidence at protein level	UP000009136: Chromosome 19					TISSUE SPECIFICITY: Mammary gland; milk.	GO:0004601; GO:0005509; GO:0005615; GO:0005737; GO:0006979; GO:0019731; GO:0020037; GO:0036393; GO:0042742; GO:0042744	calcium ion binding [GO:0005509]; heme binding [GO:0020037]; peroxidase activity [GO:0004601]; thiocyanate peroxidase activity [GO:0036393]	cytoplasm [GO:0005737]; extracellular space [GO:0005615]; calcium ion binding [GO:0005509]; heme binding [GO:0020037]; peroxidase activity [GO:0004601]; thiocyanate peroxidase activity [GO:0036393]; antibacterial humoral response [GO:0019731]; defense response to bacterium [GO:0042742]; hydrogen peroxide catabolic process [GO:0042744]; response to oxidative stress [GO:0006979]	cytoplasm [GO:0005737]; extracellular space [GO:0005615]	antibacterial humoral response [GO:0019731]; defense response to bacterium [GO:0042742]; hydrogen peroxide catabolic process [GO:0042744]; response to oxidative stress [GO:0006979]			MUTAGEN 225 225 D->E: Partially bound heme and decrease in activity. Loss of heme binding and activity; when associated with D-375. {ECO:0000269|PubMed:11597409, ECO:0000269|PubMed:11756449}.; MUTAGEN 225 225 D->V: Partially bound heme. {ECO:0000269|PubMed:11597409, ECO:0000269|PubMed:11756449}.; MUTAGEN 375 375 E->D: Partially bound heme. Loss of heme binding and activity; when associated with E…							SUBCELLULAR LOCATION: Secreted {ECO:0000269|PubMed:2050150}.		2222811; 2050150; 10924350; 9083001; 9774411; 11597409; 11756449; 19167310; 19339248	2222811; 2050150; 10924350; 9083001; 9774411; 11597409; 11756449; 19167310; 19339248; 19465478; 19907057; 20461536; 27986533; 28653416; 29174286	PS50292;
107	F1MAV0	1	Fibrinogen beta chain	Bos taurus	FGB	Fibrinogen beta chain OS=Bos taurus GN=FGB PE=1 SV=2;Fibrinogen beta chain (Fragment) OS=Bos mutus GN=M91_16183 PE=4 SV=1	495	51.4	133	0.237			ARPATATVGQKK+ECEEIIR+EDGGGWWYNR+EEAPSLRPVPPPISGGGYR+GGWTVIQNR+IRPYFPEQ+ISQLTNMGPTK+KSIEDLR+KWDPYKQGFGNIATNAEGK+KYCGVPGEYWLGNDR+LESDVSTQMEYCR+LLIEMEDWK+MISCNFEK+QDGSVDFGR+QGFGNIATNAEGK+QGFGNIATNAEGKK+QNQVQDNENVVNEYSSHLEK+SIEDLR+TMTIHNSMFFSTYDR+TPCTVTCNIPVVSGK+TSSSTFQYITLLK+TSSSTFQYITLLKNMWK+VTALYEGFTVQNEANK+YCGVPGEYWLGNDR+YYWGGAYTWDMAK	336	F1MAV0	F1MAV0	F1MAV0_BOVIN	unreviewed	Fibrinogen beta chain	FGB	Bos taurus (Bovine)	477		Predicted	UP000009136: Chromosome 17						GO:0005102; GO:0005577; GO:0030168; GO:0051258	signaling receptor binding [GO:0005102]	fibrinogen complex [GO:0005577]; signaling receptor binding [GO:0005102]; platelet activation [GO:0030168]; protein polymerization [GO:0051258]	fibrinogen complex [GO:0005577]	platelet activation [GO:0030168]; protein polymerization [GO:0051258]												19393038;		PS00514;PS51406;
108	L8I6Q0	1	Uncharacterized protein	Bos mutus	M91_12935	Uncharacterized protein OS=Bos mutus GN=M91_12935 PE=4 SV=1	416	51.4	19	0.006			AGTCTSTRPGTAASATAGTSTSTRPGTAASATAGPSASATVHPRAASSR+AGTSTSTRPGTAASATAGTSTSTRPGTAASAAAGR+ATAGTSTSTRPGTAASATAGPSASATVHPR+GTAASATAGPSASATVHPRAASSR+PGTAASATAGPSASATVHPRAASSRLSRP+PGTAASATAGTSTSTRPGTAASATAGPSASATVHPR+PLGAQGTTSAAEGAIRKR+QARAETQGVHNQATTSGGEET+SAAGTSKGPLGAQGTTSAAEGAIRK+SAPSSSSAAGTSKGPLGAQGTTSAAEGAIR+SASTRPGTAASATAGTSAS+SASTRPGTAASATAGTSASTRPGTAASAAAGTCTSTRPGTAASATAGT+SASTRPGTAASATAGTSASTRPG…	633	L8I6Q0	L8I6Q0	L8I6Q0_9CETA	unreviewed	MAGE domain-containing protein	M91_12935	Bos mutus (wild yak)	416		Predicted																							22751099		PS50838;
109	A7Z017	1	Transcription factor Maf	Bos taurus	MAF	Transcription factor Maf OS=Bos taurus GN=MAF PE=2 SV=1	377	51.2	62	0.02			AGGAGGSGGGSGGPASAGGGGGGGGGGGGGAAGAGGALHPHHAAAGGLHFDDR+AGGGGGGGGGGGGGAAGAGGALHPHHAAAGGLHFDDR+ASAGGAGGSGGGSGGPASAGGGGGGGGGGGGGAAGAGGALHPHHAAAGGLHFDDR+ASAGGGGGGGGGGGGGAAGAGGALHPHHAAAGGLHFDDR+ASASAGGAGGSGGGSGGPASAGGGGGGGGGGGGGAAGAGGALHPHHAAAGGLHFDDR+GAGGSGGGSGGPASAGGGGGGGGGGGGGAAGAGGALHPHHAAAGGLHFDDR+GAPGAAGSASASAGGAGGSGGGSGGPASAGGGGGGGGGGGGGAAGAGGALHPHHAAAGGLHFDDR+GAQQLASAAGAGAGASLGGS+GAQQLASAAGAGAG…	1171	A7Z017	A7Z017	MAF_BOVIN	reviewed	Transcription factor Maf (Proto-oncogene c-Maf) (V-maf musculoaponeurotic fibrosarcoma oncogene homolog)	MAF	Bos taurus (Bovine)	377		Evidence at transcript level	UP000009136: Unplaced						GO:0000978; GO:0003700; GO:0005634; GO:0043565; GO:0070306	DNA-binding transcription factor activity [GO:0003700]; RNA polymerase II proximal promoter sequence-specific DNA binding [GO:0000978]; sequence-specific DNA binding [GO:0043565]	nucleus [GO:0005634]; DNA-binding transcription factor activity [GO:0003700]; RNA polymerase II proximal promoter sequence-specific DNA binding [GO:0000978]; sequence-specific DNA binding [GO:0043565]; lens fiber cell differentiation [GO:0070306]	nucleus [GO:0005634]	lens fiber cell differentiation [GO:0070306]										SUBCELLULAR LOCATION: Nucleus {ECO:0000255|PROSITE-ProRule:PRU00978}.				PS50217;
110	F1MND9	1	Uncharacterized protein	Bos taurus	COL9A1	Uncharacterized protein OS=Bos taurus GN=COL9A1 PE=4 SV=2	926	51.2	80	0.026	-22.4234	17.324	ASGLPGLPGPPGPPGPPGENGFPGQMGLR+DGEPGPQGLPGAPGDQGQRGPPGEIGPKGDR+DGERGPPGVAGIPGVPGPPGPPGP+DGIPGMPGTKGEPGKPGPPGEAGL+DRGPQGSPGIPGLPGPK+EEGDQGGLGEVGAQGPPGAQGLRGITGVAGEKGEK+ENGFPGQMGLRGLPGMK+EPGKPGAPGKPGTPGADGK+EVGAQGPPGAQGLRGITGVAGEK+EVGPVGPPGPPGKLGSLGSPGLPGLPGPPGLPGMKGDR+GDTGLPGVDGRDGIPGMPGTKGEPG+GEAGERGELGDIGLPGPKGSAGNPGEPGVR+GEPGKPGPPGEAGLQGLPGIPGLPGAKGVAGE+GEPGKPGPPGEAGLQGLPGIPGLPGAKGVAGEKGNTGAPG+G…	1983	F1MND9	F1MND9	F1MND9_BOVIN	unreviewed	Collagen type IX alpha 1 chain	COL9A1	Bos taurus (Bovine)	156		Predicted	UP000009136: Chromosome 9						GO:0005201; GO:0005594; GO:0005615; GO:0030198; GO:0031012	extracellular matrix structural constituent [GO:0005201]	collagen type IX trimer [GO:0005594]; extracellular matrix [GO:0031012]; extracellular space [GO:0005615]; extracellular matrix structural constituent [GO:0005201]; extracellular matrix organization [GO:0030198]	collagen type IX trimer [GO:0005594]; extracellular matrix [GO:0031012]; extracellular space [GO:0005615]	extracellular matrix organization [GO:0030198]												19393038;
111	L8INT5	0.9991	Cdc42 effector protein 1	Bos mutus	M91_14173	Cdc42 effector protein 1 OS=Bos mutus GN=M91_14173 PE=4 SV=1	361	51	23	0.007			AEGLGALSQARASWGSLD+CPNGVTTGLGPVAEARASVVGKG+CPNGVTTGLGPVAEARASVVGKGP+GGDVFGDTSFLSNHGGGSGST+GRGGDVFGDTSFLSNHGGGSGSTHR+LSEGSAAETPAPAPAASPPASVANPPAPASSPSLR+LSFDRSPASSTDGHSAYGLDSGFC+MASPPAPSPAPPAISPI+MASPPAPSPAPPAISPII+MPGPQGAGGAPAMNLGKL+MPGPQGAGGAPAMNLGKLS+MPGPQGAGGAPAMNLGKLSP+MPGPQGAGGAPAMNLGKLSPV+MPGPQGAGGAPAMNLGKLSPVGWV+MSLSEGSAAETPAPAPAASPPASVANPPAPASSPSLR+PAASPPASVANPPAPASSPSLRGR+PQGAGGAPAMNLGKL…	436	L8INT5	L8INT5	L8INT5_9CETA	unreviewed	Cdc42 effector protein 1	M91_14173	Bos mutus (wild yak)	361		Predicted							GO:0008360; GO:0031274		positive regulation of pseudopodium assembly [GO:0031274]; regulation of cell shape [GO:0008360]		positive regulation of pseudopodium assembly [GO:0031274]; regulation of cell shape [GO:0008360]												22751099		PS50108;
112	L8HS85	0.994	Uncharacterized protein	Bos mutus	M91_19927	Uncharacterized protein OS=Bos mutus GN=M91_19927 PE=4 SV=1	389	50.9	11	0.003			APEPTVSTAAASTPHTSPAPTVEATTPTTRPSPAT+APGNGTSSRPTTAMPPTTRTPATSAQPAAG+ATPSPVTLTRGTWGGDHTSLAVTAGATHRTDVGTSATAGGTR+NVSGPAGSHGLPGPTASLTPSSPQALSESTQGR+PGTTQTPEQTEPAATPGTTSPGPTPGDSK+PTTRPSPATSTPGAAGPGTTQTPEQTEPAATPGTTSPGPTPGDSK+RGGAASRAPPVPPAPASAWR+TDVGTSATAGGTRGGAASRAPPVPPA+TPATSAQPAAGTPTNVSGPAGSHG+TPATSAQPAAGTPTNVSGPAGSHGL	318	L8HS85	L8HS85	L8HS85_9CETA	unreviewed	Uncharacterized protein	M91_19927	Bos mutus (wild yak)	389		Predicted							GO:0016021		integral component of membrane [GO:0016021]	integral component of membrane [GO:0016021]									TRANSMEM 341 362 Helical. {ECO:0000256|SAM:Phobius}.				22751099
113	Q32L49	0.9155	Protein FAM71E1	Bos taurus	FAM71E1	Protein FAM71E1 OS=Bos taurus GN=FAM71E1 PE=2 SV=2;Protein FAM71E1 OS=Bos taurus GN=FAM71E1 PE=4 SV=2;Protein FAM71E1 (Fragment) OS=Bos mutus GN=M91_17083 PE=4 SV=1	215	50.9	7	0.003			GHEPKPAFGGAGEAGPGV+LGEVANKVTMGVAASSPALELPDLLLL+LGEVANKVTMGVAASSPALELPDLLLLA+SPALELPDLLLLAGPAK+VTMGVAASSPALELPDLLLLAGPAKENGHLQL	126	Q32L49	Q32L49	F71E1_BOVIN	reviewed	Protein FAM71E1	FAM71E1	Bos taurus (Bovine)	215		Evidence at transcript level	UP000009136: Unplaced
114	F1N5R9	1	Homeobox protein engrailed-like	Bos taurus	EN1	Homeobox protein engrailed-like OS=Bos taurus GN=EN1 PE=3 SV=2	400	50.8	324	0.114	-17.5705	500.618	AAAAAAAAAAAKPSDSGGGSGGGVGSPGAQGAK+AAAAAAAAAAAVAAAAAAAAAAAKPSDSGGGSGGGVGSPGAQGAK+AAAAAAAAAAVAAAAAAAAAAAKPSDSGGGSGGGVGSPGAQGAK+AAAAAAAAAKPSDSGGGSGGGVGSPGAQGAK+AAAAAAAAKPSDSGGGSGGGVGSPGAQGAK+AAAAAAAAVAAAAAAAAAAAKPSDSGGGSGGGVGSPGAQGAK+AAAAAAAVAAAAAAAAAAAKPSDSGGGSGGGVGSPGAQGAK+AAAAAAKPSDSGGGSGGGVGSPGAQGAK+AAAAAVAAAAAAAAAAAKPSDSGGGSGGGVGSPGAQGAK+AAAAKPSDSGGGSGGGVGSPGAQGAK+AAAAVAAAAAAAAAAAKPSDSGGGSGGGVG…	2490	F1N5R9	F1N5R9	F1N5R9_BOVIN	unreviewed	Homeobox protein engrailed-like	EN1	Bos taurus (Bovine)	400		Inferred from homology	UP000009136: Chromosome 2						GO:0000978; GO:0001227; GO:0005634; GO:0006357; GO:0008344; GO:0009953; GO:0009954; GO:0016586; GO:0021549; GO:0030182; GO:0030901; GO:0030917; GO:0035115; GO:0035176; GO:0035264; GO:0042756; GO:0043473; GO:0043524; GO:0043565; GO:0045944; GO:0048666; GO:0061743; GO:1990403	DNA-binding transcription repressor activity, RNA polymerase II-specific [GO:0001227]; RNA polymerase II proximal promoter sequence-specific DNA binding [GO:0000978]; sequence-specific DNA binding [GO:0043565]	nucleus [GO:0005634]; RSC-type complex [GO:0016586]; DNA-binding transcription repressor activity, RNA polymerase II-specific [GO:0001227]; RNA polymerase II proximal promoter sequence-specific DNA binding [GO:0000978]; sequence-specific DNA binding [GO:0043565]; adult locomotory behavior [GO:0008344]; cerebellum development [GO:0021549]; dorsal/ventral pattern formation [GO:0009953]; drinking be…	nucleus [GO:0005634]; RSC-type complex [GO:0016586]	adult locomotory behavior [GO:0008344]; cerebellum development [GO:0021549]; dorsal/ventral pattern formation [GO:0009953]; drinking behavior [GO:0042756]; embryonic brain development [GO:1990403]; embryonic forelimb morphogenesis [GO:0035115]; midbrain development [GO:0030901]; midbrain-hindbrain boundary development [GO:0030917]; motor learning [GO:0061743]; multicellular organism growth [GO:00…										SUBCELLULAR LOCATION: Nucleus {ECO:0000256|PROSITE-ProRule:PRU00108, ECO:0000256|RuleBase:RU000682, ECO:0000256|SAAS:SAAS00860360}.		19393038;		PS00033;PS00027;PS50071;
115	B9UKM4	0.9922	Cathelicidin 6	Bos indicus	CATHL6	Cathelicidin 6 OS=Bos indicus GN=CATHL6 PE=4 SV=1	158	50.6	23	0.015			AVDQFNER+ENGLVKQCVGTVTLDAVK+ETQRASLSLGR+ETVCPR+LLELDPPPK+QCVGTVTLDAVK+QCVGTVTLDAVKGKMNVTCK+SSEANLYR+TSQQPAQQCDFK	112	B9UKM4	B9UKM4	B9UKM4_BOSIN	unreviewed	Cathelicidin 6	CATHL6	Bos indicus (Zebu)	158		Inferred from homology							GO:0005576; GO:0006952		extracellular region [GO:0005576]; defense response [GO:0006952]	extracellular region [GO:0005576]	defense response [GO:0006952]										SUBCELLULAR LOCATION: Secreted {ECO:0000256|SAAS:SAAS00581465}.		19136450		PS00946;PS00947;
116	A6H7J1	1	Insulinoma-associated protein 1	Bos taurus	INSM1	Insulinoma-associated protein 1 OS=Bos taurus GN=INSM1 PE=2 SV=1	522	50.6	88	0.035	-19.691	115.131	AALAAALACAPGPPPPPPGLR+AALLVGGGGGGGGGGANGAGGGGTCSGD+AESFPTPAALLVGGGGGGGGGGANGAGGGGTCSGDPLLFAPAELKMGTAFSAAAEAAR+AHAALAAALACAPGPPPPPP+AHAALAAALACAPGPPPPPPGLRAAHFGNPEAAHPA+ALAAALACAPGPPPPPPGLR+ALLLLPGCGGARASPPAPGPGP+ASPPAPGPGPVP+ASPPAPGPGPVPGPLQPPPPTERAHAALAAALACA+DTPSPGGVSESGSEDGLY+EATGGGGSDRDTPSPGGVSESGSEDGLYE+ERSFNLGSPVSAESFPTPAALLVGGGGGGGGGGANGAGGGGTCSGDPLLFAPAELK+FPTPAALLVGGGGGGGGGGANGAGGGGTCSGD…	1398	A6H7J1	A6H7J1	INSM1_BOVIN	reviewed	Insulinoma-associated protein 1 (Zinc finger protein IA-1)	INSM1 IA1	Bos taurus (Bovine)	522		Evidence at transcript level	UP000009136: Unplaced						GO:0000122; GO:0000978; GO:0001227; GO:0001933; GO:0003309; GO:0003310; GO:0003358; GO:0003700; GO:0005634; GO:0007049; GO:0008285; GO:0010468; GO:0010564; GO:0017053; GO:0030182; GO:0031490; GO:0042421; GO:0043254; GO:0045597; GO:0046872; GO:0060290; GO:0061104; GO:0061549; GO:0071158; GO:2000179	chromatin DNA binding [GO:0031490]; DNA-binding transcription factor activity [GO:0003700]; DNA-binding transcription repressor activity, RNA polymerase II-specific [GO:0001227]; metal ion binding [GO:0046872]; RNA polymerase II proximal promoter sequence-specific DNA binding [GO:0000978]	nucleus [GO:0005634]; transcriptional repressor complex [GO:0017053]; chromatin DNA binding [GO:0031490]; DNA-binding transcription factor activity [GO:0003700]; DNA-binding transcription repressor activity, RNA polymerase II-specific [GO:0001227]; metal ion binding [GO:0046872]; RNA polymerase II proximal promoter sequence-specific DNA binding [GO:0000978]; adrenal chromaffin cell differentiatio…	nucleus [GO:0005634]; transcriptional repressor complex [GO:0017053]	adrenal chromaffin cell differentiation [GO:0061104]; cell cycle [GO:0007049]; negative regulation of cell population proliferation [GO:0008285]; negative regulation of protein phosphorylation [GO:0001933]; negative regulation of transcription by RNA polymerase II [GO:0000122]; neuron differentiation [GO:0030182]; noradrenergic neuron development [GO:0003358]; norepinephrine biosynthetic process …										SUBCELLULAR LOCATION: Nucleus {ECO:0000250|UniProtKB:Q63ZV0}.				PS00028;PS50157;
117	L8HSE1	1	Dermokine	Bos mutus	M91_17376	Dermokine OS=Bos mutus GN=M91_17376 PE=4 SV=1	493	50.5	88	0.037	-18.5432	255.089	AAAEMGGYGHPGSQGSSGGPGDTQDHVFSGGSGGSFGANAQ+AAAEMGGYGHPGSQGSSGGPGDTQDHVFSGGSGGSFGANAQG+AAAEMGGYGHPGSQGSSGGPGDTQDHVFSGGSGGSFGANAQGGSWG+CTTPPGSGGSSGNPGGSSSSGASTNGGGSSGGSNGGSNGSTSSNSGGSNGGNGGGIKAR+EASHALKNTGSEAGRQAEN+GDTQDHVFSGGSGGSFGANAQGGSWGQGGHR+GGGSSGGSNGGSNGSTSSNSGGSNGGNGGGIKAR+GGSSGGSNGGSNGSTSSNSGGSNGGNGGGIKARSSGSSGSSSDTR+GGSSSSGASTNGGGSSGGSNGGSNGSTSSNSGGSNGGNGGGIKAR+GSNGGSNGSTSSNSGGSNGGNGGGIKAR…	1752	L8HSE1	L8HSE1	L8HSE1_9CETA	unreviewed	Dermokine	M91_17376	Bos mutus (wild yak)	493		Predicted							GO:1903575		cornified envelope assembly [GO:1903575]		cornified envelope assembly [GO:1903575]												22751099
118	A5PKI4	1	HOXB3 protein	Bos taurus	HOXB3	HOXB3 protein OS=Bos taurus GN=HOXB3 PE=2 SV=1	426	50.5	511	0.189	-16.7639	875.615	AAPTSTTSNSSNGGGPSKSGPPK+AATHLESDYQRSACSLQSLGNAAPHAK+AEGCGSGGGGGGGSGSSGGGGGGGDKSPPGSAASK+AKGLASSSGGPSPAGSPSQPM+AKGLASSSGGPSPAGSPSQPMQSTAGFMNALH+AKGLASSSGGPSPAGSPSQPMQSTAGFMNALHSMTPSYESPSPPAFGKAHQN+AKGLASSSGGPSPAGSPSQPMQSTAGFMNALHSMTPSYESPSPPAFGKAHQNA+CGSGGGGGGGSGSSGGGGGGGDK+CGSGGGGGGGSGSSGGGGGGGDKSPPGSAASK+CGSGGGGGGGSGSSGGGGGGGDKSPPGSAASKR+EGCGSGGGGGGGSGSSGGGGGGGDK+EGCGSGGGGGGGSGSSGGGGGGGDKSPPGSAA…	2698	A5PKI4	A5PKI4	A5PKI4_BOVIN	unreviewed	HOXB3 protein (Homeobox B3)	HOXB3	Bos taurus (Bovine)	426		Evidence at transcript level	UP000009136: Chromosome 19						GO:0000122; GO:0000978; GO:0001525; GO:0002244; GO:0003700; GO:0005634; GO:0009952; GO:0021546; GO:0021615; GO:0030878; GO:0045944; GO:0048704; GO:0050767; GO:0051216; GO:0060216; GO:0060324	DNA-binding transcription factor activity [GO:0003700]; RNA polymerase II proximal promoter sequence-specific DNA binding [GO:0000978]	nucleus [GO:0005634]; DNA-binding transcription factor activity [GO:0003700]; RNA polymerase II proximal promoter sequence-specific DNA binding [GO:0000978]; angiogenesis [GO:0001525]; anterior/posterior pattern specification [GO:0009952]; cartilage development [GO:0051216]; definitive hemopoiesis [GO:0060216]; embryonic skeletal system morphogenesis [GO:0048704]; face development [GO:0060324]; g…	nucleus [GO:0005634]	angiogenesis [GO:0001525]; anterior/posterior pattern specification [GO:0009952]; cartilage development [GO:0051216]; definitive hemopoiesis [GO:0060216]; embryonic skeletal system morphogenesis [GO:0048704]; face development [GO:0060324]; glossopharyngeal nerve morphogenesis [GO:0021615]; hematopoietic progenitor cell differentiation [GO:0002244]; negative regulation of transcription by RNA poly…										SUBCELLULAR LOCATION: Nucleus {ECO:0000256|PROSITE-ProRule:PRU00108, ECO:0000256|RuleBase:RU000682, ECO:0000256|SAAS:SAAS00860360}.		19393038;		PS00032;PS00027;PS50071;
119	E1B8K0	1	Uncharacterized protein	Bos taurus	BCL9L	Uncharacterized protein OS=Bos taurus GN=BCL9L PE=4 SV=2	1495	50.4	75	0.017	-23.1263	10.6427	AGPPFPGPRFPGNQMQRMPGFGGMQGM+AQNSGGMMGGPQKMLMPSQFPS+AQNSGGMMGGPQKMLMPSQFPSQGQQGFSGG+DPAMFPGQMAGGEGLAGTPMGMEFAGGR+DPSSAPGPALLGEAPTGNGQRSLVGSEGLSK+EAPGSPPLSPRGHCPPAPAKPMHP+EGPPEDANQDLTPNSVGAASTGGGTGGTHPNTPTASTTNNPLPPGGD+EVDPPMGPGNLNMNMNVNMNMNMN+EVDPPMGPGNLNMNMNVNMNMNMNLNVQMTPQQQM+EVPGHPPGGDVGQMNVMMQRLGQDSLTPEQVAWRK+GGDPSSAPGPALLGEAPTGNGQR+GGRSLQDMMGMGGMMVR+GLNMSMCHPGQMSLLGRTGMPPQQGMVP+GLNMSMCHPGQMSL…	1969	E1B8K0	E1B8K0	E1B8K0_BOVIN	unreviewed	BCL9 like	BCL9L	Bos taurus (Bovine)	1458		Predicted	UP000009136: Chromosome 15						GO:0003713; GO:0008013; GO:0030512; GO:0045944; GO:0060070; GO:1990907	beta-catenin binding [GO:0008013]; transcription coactivator activity [GO:0003713]	beta-catenin-TCF complex [GO:1990907]; beta-catenin binding [GO:0008013]; transcription coactivator activity [GO:0003713]; canonical Wnt signaling pathway [GO:0060070]; negative regulation of transforming growth factor beta receptor signaling pathway [GO:0030512]; positive regulation of transcription by RNA polymerase II [GO:0045944]	beta-catenin-TCF complex [GO:1990907]	canonical Wnt signaling pathway [GO:0060070]; negative regulation of transforming growth factor beta receptor signaling pathway [GO:0030512]; positive regulation of transcription by RNA polymerase II [GO:0045944]												19393038;
120	E1BG70	1	Uncharacterized protein	Bos taurus	HMX1	Uncharacterized protein OS=Bos taurus GN=HMX1 PE=4 SV=2	347	50.4	21	0.008			AARGPAAGAEEAAELAEAPVATAAAGEARGGGGGR+AEAPVATAAAGEARGGGGGRK+AGSGAQGGGGREEEEDDDDD+APVATAAAGEARGGGGGRK+EAPVATAAAGEARGGGGGRK+ELAEAPVATAAAGEARGGGGGRK+ENLLAAEAKGAGSGAQGGGGR+GPAAGAEEAAELAEAPVATAAAGEARGGGGG+GPAAGAEEAAELAEAPVATAAAGEARGGGGGRK+LAAELEAASLSPPGTQR+LAEAPVATAAAGEARGGGGGRK+MVRVPVLYHESSPAAGAAA+NLLAAEAKGAGSGAQGGGGR+PAAGAEEAAELAEAPVATAAAGEARGGGGGR+QLRAGSGPSAEARARPLL+QLRAGSGPSAEARARPLLGPGALGLGPRPPP+QL…	528	E1BG70	E1BG70	E1BG70_BOVIN	unreviewed	H6 family homeobox 1	HMX1	Bos taurus (Bovine)	347		Predicted	UP000009136: Chromosome 6						GO:0000977; GO:0001227; GO:0005634	DNA-binding transcription repressor activity, RNA polymerase II-specific [GO:0001227]; RNA polymerase II regulatory region sequence-specific DNA binding [GO:0000977]	nucleus [GO:0005634]; DNA-binding transcription repressor activity, RNA polymerase II-specific [GO:0001227]; RNA polymerase II regulatory region sequence-specific DNA binding [GO:0000977]	nucleus [GO:0005634]											SUBCELLULAR LOCATION: Nucleus {ECO:0000256|PROSITE-ProRule:PRU00108, ECO:0000256|RuleBase:RU000682, ECO:0000256|SAAS:SAAS00860360}.		19393038;		PS00027;PS50071;
121	F1N7K7	1	Uncharacterized protein	Bos taurus	MARCO	Uncharacterized protein OS=Bos taurus GN=MARCO PE=4 SV=2	478	50.4	69	0.026	-22.7519	13.7965	ARGDKGDSGKPGFPGVAGIPGIK+DPSGARGGPGSGGETAGSEDK+EAGEQGLGITGGKGRPGSAGNSGK+EQGLGITGGKGRPGSAGNSGK+GAPGPTGQKGEPGSRGATGPQ+GAPGPTGQKGEPGSRGATGPQG+GAPGPTGQKGEPGSRGATGPQGAK+GDQGPPGMKGLPGFPGAVGSPGAKGDTGS+GDQGPPGMKGLPGFPGAVGSPGAKGDTGSIGPT+GDQGPPGMKGLPGFPGAVGSPGAKGDTGSIGPTGPIGPPGLPGTP+GDQGPPGMKGLPGFPGAVGSPGAKGDTGSIGPTGPIGPPGLPGTPG+GDSGKPGFPGVAGIPGIKGDQGPPGMKGLPGF+GDTGSIGPTGPIGPPGLPGTPGVEGVKGSKGD+GFPGLSGVKGEKG…	1091	F1N7K7	F1N7K7	F1N7K7_BOVIN	unreviewed	Macrophage receptor with collagenous structure	MARCO	Bos taurus (Bovine)	390		Predicted	UP000009136: Chromosome 2						GO:0001664; GO:0005044; GO:0009897; GO:0016021	G protein-coupled receptor binding [GO:0001664]; scavenger receptor activity [GO:0005044]	external side of plasma membrane [GO:0009897]; integral component of membrane [GO:0016021]; G protein-coupled receptor binding [GO:0001664]; scavenger receptor activity [GO:0005044]	external side of plasma membrane [GO:0009897]; integral component of membrane [GO:0016021]													19393038;		PS50287;
122	P50397	1	Rab GDP dissociation inhibitor beta	Bos taurus	GDI2	Rab GDP dissociation inhibitor beta OS=Bos taurus GN=GDI2 PE=2 SV=3	445	50.3	60	0.098			DLGTESQIFISR+EIRPALELLEPIEQK+FVSISDLLVPK+IPGAPPASMGR+MLLFTEVTR+MMGSEFDFEEMK+NPYYGGESASITPLEDLYK+NTNDANSCQIIIPQNQVNR+QLICDPSYVK+SDIYVCMISSAHNVAAQGK+TDDYLDQPCCETINR+TDDYLDQPCCETINRIK+TFEGIDPKK+TSMREVYK+TSMREVYKK+TYDATTHFETTCDDIK+VIGVKSEGEIAR+VTEGSFVYK+VTEGSFVYKGGK+YIAIASTTVETK	275	P50397	P50397	GDIB_BOVIN	reviewed	Rab GDP dissociation inhibitor beta (Rab GDI beta) (Guanosine diphosphate dissociation inhibitor 2) (GDI-2)	GDI2 RABGDIB	Bos taurus (Bovine)	445		Evidence at transcript level	UP000009136: Unplaced					TISSUE SPECIFICITY: Ubiquitously expressed.	GO:0005093; GO:0005096; GO:0005737; GO:0007264; GO:0015031; GO:0016020; GO:0016192; GO:0017137	GTPase activator activity [GO:0005096]; Rab GDP-dissociation inhibitor activity [GO:0005093]; Rab GTPase binding [GO:0017137]	cytoplasm [GO:0005737]; membrane [GO:0016020]; GTPase activator activity [GO:0005096]; Rab GDP-dissociation inhibitor activity [GO:0005093]; Rab GTPase binding [GO:0017137]; protein transport [GO:0015031]; small GTPase mediated signal transduction [GO:0007264]; vesicle-mediated transport [GO:0016192]	cytoplasm [GO:0005737]; membrane [GO:0016020]	protein transport [GO:0015031]; small GTPase mediated signal transduction [GO:0007264]; vesicle-mediated transport [GO:0016192]										SUBCELLULAR LOCATION: Cytoplasm. Membrane; Peripheral membrane protein.		7513052; 16305752;	7513052; 16305752; 16615898
123	Q3ZCH5	1	Zinc-alpha-2-glycoprotein	Bos taurus	AZGP1	Zinc-alpha-2-glycoprotein OS=Bos taurus GN=AZGP1 PE=2 SV=1	299	50.2	141	0.258	-17.6158	18.2227	AEPLAPWSQVEGMEDWEK+AYLEEECPGMLR+AYLEEECPGMLRR+CLAYDFYPR+EDIFMETLSDIMDYYK+EDIFMETLSDIMDYYKDR+EGSHTFQGAFGCELR+EIPAWVPLDPAAQNTK+EIPAWVPLDPAAQNTKR+FDKEIPAWVPLDPAAQNTK+KWEAEAVYVQR+QESPSVSVTGHAAPGHK+RAEPLAPWSQVEGMEDWEK+RKWEAEAVYVQR+SLTRPLTVPWDPR+SLTRPLTVPWDPRQQAE+THLDRQESPSVSVTGHAAPGHK+WEAEAVYVQR+YLPYSR	298	Q3ZCH5	Q3ZCH5	ZA2G_BOVIN	reviewed	Zinc-alpha-2-glycoprotein (Zn-alpha-2-GP) (Zn-alpha-2-glycoprotein)	AZGP1	Bos taurus (Bovine)	299		Evidence at transcript level	UP000009136: Unplaced						GO:0001580; GO:0005615; GO:0005886; GO:0006955; GO:0007155; GO:0009897		external side of plasma membrane [GO:0009897]; extracellular space [GO:0005615]; plasma membrane [GO:0005886]; cell adhesion [GO:0007155]; detection of chemical stimulus involved in sensory perception of bitter taste [GO:0001580]; immune response [GO:0006955]	external side of plasma membrane [GO:0009897]; extracellular space [GO:0005615]; plasma membrane [GO:0005886]	cell adhesion [GO:0007155]; detection of chemical stimulus involved in sensory perception of bitter taste [GO:0001580]; immune response [GO:0006955]										SUBCELLULAR LOCATION: Secreted {ECO:0000250}.				PS50835;PS00290;
124	E1BHE5	1	Uncharacterized protein	Bos taurus	SEPHS2	Uncharacterized protein OS=Bos taurus GN=SEPHS2 PE=4 SV=2	406	50.2	22	0.008			ATLNRIAAGLMHTFNAHAATDITGFGILGHSQNLAKQQR+EVAATGAGGEAMAAVAAGEGSSGPVGLPLGRPSWR+GFRDAAEEGGTAVTGGQTVVNPWIIIGGVATVVCQ+HGGLSLVQTTDFFYPLVEDPYMMGRIACANVLSDLYAMGI+LNRIAAGLMHTFNAHAATDITGFGILGHSQNLAKQQR+MAEVAATGAGGEAMAAVAAG+MAEVAATGAGGEAMAAVAAGEG+MAEVAATGAGGEAMAAVAAGEGSS+MAEVAATGAGGEAMAAVAAGEGSSGPV+MAEVAATGAGGEAMAAVAAGEGSSGPVGLP+MAEVAATGAGGEAMAAVAAGEGSSGPVGLPL+MAEVAATGAGGEAMAAVAAGEGSSGPVGLPLG+MAEVAATGAGGEAMA…	679	E1BHE5	E1BHE5	E1BHE5_BOVIN		Deleted.
125	L8ISQ6	0.9988	Homeobox protein MSX-1	Bos mutus	M91_03512	Homeobox protein MSX-1 OS=Bos mutus GN=M91_03512 PE=4 SV=1;MSX1 protein OS=Bos taurus GN=MSX1 PE=2 SV=1	303	50.2	21	0.004			AGGGGGQTPSTTAATAAAMGADEEGAKPK+DSVLAASEGAQAAGGSAQPLGARPGSLGA+DSVLAASEGAQAAGGSAQPLGARPGSLGAP+GGPAAVAAAAGASLYGASGPFQR+GLSFPLGGPAAVAAAAGASLYGASGPFQR+KPGAKDSVLAASEGAQAAGGSAQPLGARPGSLGAPD+KPGAKDSVLAASEGAQAAGGSAQPLGARPGSLGAPDAP+LKMAAKPMLPPAAFGLSFPLGGPAAVAAAAGA+MAAKPMLPPAAFGLSFPLGGPAAVAAAAGASLYG+MAAKPMLPPAAFGLSFPLGGPAAVAAAAGASLYGASGP+MAPAADMTSLPLGVKVEDSAFGKPAGGGGGQTPSTTAATAAAM+MAPAADMTSLPLGVKVEDSAFGKPAGG…	538	L8ISQ6	L8ISQ6	L8ISQ6_9CETA	unreviewed	Homeobox protein MSX-1	M91_03512	Bos mutus (wild yak)	303		Predicted							GO:0000902; GO:0000977; GO:0001227; GO:0001228; GO:0001701; GO:0002039; GO:0003198; GO:0005654; GO:0007517; GO:0008285; GO:0009952; GO:0010463; GO:0023019; GO:0030308; GO:0030513; GO:0030900; GO:0030901; GO:0034504; GO:0035115; GO:0035116; GO:0035326; GO:0035880; GO:0042474; GO:0042475; GO:0042481; GO:0043066; GO:0048863; GO:0050821; GO:0051154; GO:0060021; GO:0060325; GO:0060349; GO:0060536; GO:…	DNA-binding transcription activator activity, RNA polymerase II-specific [GO:0001228]; DNA-binding transcription repressor activity, RNA polymerase II-specific [GO:0001227]; enhancer binding [GO:0035326]; p53 binding [GO:0002039]; RNA polymerase II regulatory region sequence-specific DNA binding [GO:0000977]	nucleoplasm [GO:0005654]; DNA-binding transcription activator activity, RNA polymerase II-specific [GO:0001228]; DNA-binding transcription repressor activity, RNA polymerase II-specific [GO:0001227]; enhancer binding [GO:0035326]; p53 binding [GO:0002039]; RNA polymerase II regulatory region sequence-specific DNA binding [GO:0000977]; activation of meiosis [GO:0090427]; anterior/posterior pattern…	nucleoplasm [GO:0005654]	activation of meiosis [GO:0090427]; anterior/posterior pattern specification [GO:0009952]; BMP signaling pathway involved in heart development [GO:0061312]; bone morphogenesis [GO:0060349]; cartilage morphogenesis [GO:0060536]; cell morphogenesis [GO:0000902]; embryonic forelimb morphogenesis [GO:0035115]; embryonic hindlimb morphogenesis [GO:0035116]; embryonic nail plate morphogenesis [GO:00358…										SUBCELLULAR LOCATION: Nucleus {ECO:0000256|PROSITE-ProRule:PRU00108, ECO:0000256|RuleBase:RU000682, ECO:0000256|SAAS:SAAS00860360}.		22751099		PS00027;PS50071;
126	A4FV94	1	KRT6A protein	Bos taurus	KRT6A	KRT6A protein OS=Bos taurus GN=KRT6A PE=2 SV=1	571	50.1	69	0.019	-19.9111	98.8391	AQYEEIAQR+GAGGYGGASGLGSGLGVSGGSGYSYSSGHSLGGGFSSGSGR+GFSAGSARVPGVCRSGFSSVSL+GSGGLAGVCGGAGFGSRSLYGL+GYGGASGLGSGLGVSGGSGYSYSSGHSLGGGFSSGSGRAIGCGFGSSGGSSSTIK+IGVGYGFGGGV+IGVGYGFGGGVGSGFGFGAGAGSGFGLGGGAGFGG+IGVGYGFGGGVGSGFGFGAGAGSGFGLGGGAGFGGGFGG+IGVGYGFGGGVGSGFGFGAGAGSGFGLGGGAGFGGGFGGPGFLVC+IGVGYGFGGGVGSGFGFGAGAGSGFGLGGGAGFGGGFGGPGFLVCPPGGIQ+ISIAGGSCAIGGGYGGRIGVGY+ISIAGGSCAIGGGYGGRIGVGYGFGGGV+ISIAGGS…	848	A4FV94	A4FV94	A4FV94_BOVIN	unreviewed	KRT6A protein	KRT6A	Bos taurus (Bovine)	571		Evidence at transcript level							GO:0045095		keratin filament [GO:0045095]	keratin filament [GO:0045095]															PS00226;PS51842;
127	A2VDX8	1	SOX2 protein	Bos taurus	SOX2	SOX2 protein OS=Bos taurus GN=SOX2 PE=2 SV=1	320	50	37	0.013			DKYTLPGGLLAPGGNSMASGVGVGAG+DKYTLPGGLLAPGGNSMASGVGVGAGLGAGVN+DKYTLPGGLLAPGGNSMASGVGVGAGLGAGVNQR+DMISMYLPGAEVPEPAAPSRLHMS+GGLLAPGGNSMASGVGVGAGLGAGVNQR+GLLAPGGNSMASGVGVGAGLGAGVNQR+GPQQTSGGGGGGGGNSTAAAAGGNQK+KDKYTLPGGLLAPGGNSMASGV+KDKYTLPGGLLAPGGNSMASGVGVGAG+KDKYTLPGGLLAPGGNSMASGVGVGAGL+KDKYTLPGGLLAPGGNSMASGVGVGAGLGAGV+LKPPGPQQTSGGGGGGGGNSTAAAAGGNQKNSPDRVK+MASGVGVGAGLGAGVNQR+METELKPPGPQQTSGGGGGGGGNST…	789	A2VDX8	A2VDX8	A2VDX8_BOVIN	unreviewed	SOX2 protein	SOX2	Bos taurus (Bovine)	320		Evidence at transcript level							GO:0000122; GO:0000981; GO:0003677; GO:0005634; GO:0006355; GO:0007417; GO:0030154; GO:0030182; GO:0030900; GO:0044798; GO:0045165; GO:0045944; GO:0048839	DNA binding [GO:0003677]; DNA-binding transcription factor activity, RNA polymerase II-specific [GO:0000981]	nuclear transcription factor complex [GO:0044798]; nucleus [GO:0005634]; DNA binding [GO:0003677]; DNA-binding transcription factor activity, RNA polymerase II-specific [GO:0000981]; cell differentiation [GO:0030154]; cell fate commitment [GO:0045165]; central nervous system development [GO:0007417]; forebrain development [GO:0030900]; inner ear development [GO:0048839]; negative regulation of tr…	nuclear transcription factor complex [GO:0044798]; nucleus [GO:0005634]	cell differentiation [GO:0030154]; cell fate commitment [GO:0045165]; central nervous system development [GO:0007417]; forebrain development [GO:0030900]; inner ear development [GO:0048839]; negative regulation of transcription by RNA polymerase II [GO:0000122]; neuron differentiation [GO:0030182]; positive regulation of transcription by RNA polymerase II [GO:0045944]; regulation of transcription…														PS50118;
128	A0JNK5	0.9567	FXYD domain containing ion transport regulator 3	Bos taurus	FXYD3	FXYD domain containing ion transport regulator 3 OS=Bos taurus GN=FXYD3 PE=2 SV=1;FXYD domain-containing ion transport regulator 3 (Fragment) OS=Bos mutus GN=M91_10150 PE=4 SV=1	70	50	3	0.001			FYYDWYSLRVGGLIFAGILCAMGIIVLMSGK+LCAMGIIVLMSGKCKCK+LRVGGLIFAGILCAMGIIVLMSGKCK+RVGGLIFAGILCAMGIIVLMSGK	100	A0JNK5	A0JNK5	A0JNK5_BOVIN	unreviewed	FXYD domain-containing ion transport regulator	FXYD3	Bos taurus (Bovine)	70		Evidence at transcript level							GO:0006811; GO:0016021; GO:0017080; GO:0099106; GO:2000649	ion channel regulator activity [GO:0099106]; sodium channel regulator activity [GO:0017080]	integral component of membrane [GO:0016021]; ion channel regulator activity [GO:0099106]; sodium channel regulator activity [GO:0017080]; ion transport [GO:0006811]; regulation of sodium ion transmembrane transporter activity [GO:2000649]	integral component of membrane [GO:0016021]	ion transport [GO:0006811]; regulation of sodium ion transmembrane transporter activity [GO:2000649]								TRANSMEM 36 58 Helical. {ECO:0000256|RuleBase:RU364131}.						PS01310;
129	F1MGU7	1	Fibrinogen gamma-B chain	Bos taurus	FGG	Fibrinogen gamma-B chain OS=Bos taurus GN=FGG PE=1 SV=1;FGG protein OS=Bos taurus GN=FGG PE=1 SV=1	443	49.9	90	0.157			AIQISYNPDQPSKPNNIESATK+DKVVQLEANCQEPCQDTVK+DNCCILDER+EGFGHLSPTGNTEFWLGNEK+FGSYCPTTCGIADFLNNYQTSVDK+FGSYCPTTCGIADFLNNYQTSVDKDLR+FLQEIYNSNSQK+IQLEDWNGR+LAIGEGQQHQLGGAK+LDGSLDFK+RLDGSLDFK+SMMEEIMK+TSTADYASFK+TSTPNGYDNGIIWATWK+VVQLEANCQEPCQDTVK+WYSMKKTTMK+YDGNCAEQDGSGWWMNK+YETLISTHESTIR	283	F1MGU7	F1MGU7	F1MGU7_BOVIN	unreviewed	Fibrinogen gamma-B chain	FGG	Bos taurus (Bovine)	443		Predicted	UP000009136: Chromosome 17						GO:0005102; GO:0005198; GO:0005577; GO:0007160; GO:0009306; GO:0009897; GO:0031091; GO:0031639; GO:0034116; GO:0042730; GO:0045907; GO:0045921; GO:0050714; GO:0050839; GO:0051258; GO:0051592; GO:0070374; GO:0070527; GO:0072378; GO:0090277; GO:1902042; GO:2000352	cell adhesion molecule binding [GO:0050839]; signaling receptor binding [GO:0005102]; structural molecule activity [GO:0005198]	external side of plasma membrane [GO:0009897]; fibrinogen complex [GO:0005577]; platelet alpha granule [GO:0031091]; cell adhesion molecule binding [GO:0050839]; signaling receptor binding [GO:0005102]; structural molecule activity [GO:0005198]; blood coagulation, fibrin clot formation [GO:0072378]; cell-matrix adhesion [GO:0007160]; fibrinolysis [GO:0042730]; negative regulation of endothelial c…	external side of plasma membrane [GO:0009897]; fibrinogen complex [GO:0005577]; platelet alpha granule [GO:0031091]	blood coagulation, fibrin clot formation [GO:0072378]; cell-matrix adhesion [GO:0007160]; fibrinolysis [GO:0042730]; negative regulation of endothelial cell apoptotic process [GO:2000352]; negative regulation of extrinsic apoptotic signaling pathway via death domain receptors [GO:1902042]; plasminogen activation [GO:0031639]; platelet aggregation [GO:0070527]; positive regulation of ERK1 and ERK2…												19393038;		PS00514;PS51406;
130	A6QQP8	0.9954	OTP protein	Bos taurus	OTP	OTP protein OS=Bos taurus GN=OTP PE=2 SV=1	325	49.8	4	0.002			APGTLLPTPGLPQFPSAAAAAAAAMGDSL+CRLGVGGSDPGGHPGDLAP+KTTNVFRAPGTLLPTPGLPQFPSAAAAAAAAMG+LSHADLLDARLGMKDAAELLGHR+MVPASLPGPSNVSGSPQLCSSPDSSDVWRGTSIASLR+QQAMAQSLSQCSLAAGPP+QQAMAQSLSQCSLAAGPPPNSMGLSNSLAGSNGAGLQSHLYQPAFPGMVPAS	217	A6QQP8	A6QQP8	A6QQP8_BOVIN	unreviewed	OTP protein (Orthopedia homeobox)	OTP	Bos taurus (Bovine)	325		Evidence at transcript level	UP000009136: Chromosome 10						GO:0002052; GO:0005634; GO:0006355; GO:0021879; GO:0021979; GO:0021985; GO:0043565	sequence-specific DNA binding [GO:0043565]	nucleus [GO:0005634]; sequence-specific DNA binding [GO:0043565]; forebrain neuron differentiation [GO:0021879]; hypothalamus cell differentiation [GO:0021979]; neurohypophysis development [GO:0021985]; positive regulation of neuroblast proliferation [GO:0002052]; regulation of transcription, DNA-templated [GO:0006355]	nucleus [GO:0005634]	forebrain neuron differentiation [GO:0021879]; hypothalamus cell differentiation [GO:0021979]; neurohypophysis development [GO:0021985]; positive regulation of neuroblast proliferation [GO:0002052]; regulation of transcription, DNA-templated [GO:0006355]										SUBCELLULAR LOCATION: Nucleus {ECO:0000256|PROSITE-ProRule:PRU00138, ECO:0000256|RuleBase:RU000682, ECO:0000256|SAAS:SAAS00868163}.		19393038;		PS00027;PS50071;PS50803;
131	Q2HJD4	1	CSTF2 protein	Bos taurus	CSTF2	CSTF2 protein OS=Bos taurus GN=CSTF2 PE=2 SV=1	632	49.7	171	0.061	-19.4969	131.711	AGHDSRGPSSHEMRGGPLADPR+AGLQGAGMQGAGMQGGGMQGPGMQGAGMQGAGMQGAGMQGAGMQGAGMQGPGMQGAGK+AGMQGAGMQGAGMQGAGMQGAGMQGPGMQGAGK+AGMQGAGMQGAGMQGPGMQGAGK+AGMQGAGMQGGGMQGPGMQGAGMQGAGMQGAGMQGAGMQGAGMQGPGMQGAGK+AGMQGGGMQGPGMQGAGMQGAGMQGAGMQGAGMQGAGMQGPGMQGAGK+DIPPLMQTPIQGGIPPQGPMPAAVPGPGPLTPGGTMQPQVGMPGVGPVPLERGQ+EARNMLLQNPQLAYALLQAQVVMRIMD+EPRGYLGPPHQGPPMHHAAGHDSRGPSSHEMR+GAGLQGAGMQGAGMQGGGMQGPGMQGAGMQGAGMQGAGMQ…	3416
132	Q2HJD7	0.9987	3-hydroxyisobutyrate dehydrogenase, mitochondrial	Bos taurus	HIBADH	3-hydroxyisobutyrate dehydrogenase, mitochondrial OS=Bos taurus GN=HIBADH PE=2 SV=1	336	49.7	11	0.003			EVEKMGAVFMDAPVSGGVGA+EVEKMGAVFMDAPVSGGVGAARSGNLTFMV+EVEKMGAVFMDAPVSGGVGAARSGNLTFMVGG+EVEKMGAVFMDAPVSGGVGAARSGNLTFMVGGVEEE+GTGQAAKICNNLLLAISMIGTAEAMNLGIR+LLAISMIGTAEAMNLGIRLGLDPK+LPTSINAIEAYSGANGILKK+PSANNYQGGFGTTLMAKDLGLAQDSATSTK+QAAKICNNLLLAISMIGTAEAMNLGIRLGLD+QPPAVASLAAVCSRSMASKT+QPPAVASLAAVCSRSMASKTPVG+QPPAVASLAAVCSRSMASKTPVGFIGVGNMGNP+TPVGFIGVGNMGNPMAKNLMK+VMDGVPSANNYQGGFGTTLMAKDLGLAQDSATSTK	398	Q2HJD7	Q2HJD7	3HIDH_BOVIN	reviewed	3-hydroxyisobutyrate dehydrogenase, mitochondrial (HIBADH) (EC 1.1.1.31)	HIBADH	Bos taurus (Bovine)	336		Evidence at transcript level	UP000009136: Chromosome 4						GO:0005739; GO:0006574; GO:0008442; GO:0050661; GO:0051287	3-hydroxyisobutyrate dehydrogenase activity [GO:0008442]; NAD binding [GO:0051287]; NADP binding [GO:0050661]	mitochondrion [GO:0005739]; 3-hydroxyisobutyrate dehydrogenase activity [GO:0008442]; NAD binding [GO:0051287]; NADP binding [GO:0050661]; valine catabolic process [GO:0006574]	mitochondrion [GO:0005739]	valine catabolic process [GO:0006574]										SUBCELLULAR LOCATION: Mitochondrion {ECO:0000250}.
133	P35246	1	Pulmonary surfactant-associated protein D	Bos taurus	SFTPD	Pulmonary surfactant-associated protein D OS=Bos taurus GN=SFTPD PE=1 SV=2	369	49.6	136	0.043	-18.9514	192.232	AGAPGPAGAIGPQGPSGARG+AGAPGPAGAIGPQGPSGARGP+AGAPGPAGAIGPQGPSGARGPP+AGAPGPAGAIGPQGPSGARGPPG+AGAPGPAGAIGPQGPSGARGPPGLK+AGAPGPAGAIGPQGPSGARGPPGLKG+AGLKGERGAPGEPGAPGR+AGMPGPAGPIGLKGDNGSAG+AGMPGPAGPIGLKGDNGSAGE+AGMPGPAGPIGLKGDNGSAGEPGP+AGMPGPAGPIGLKGDNGSAGEPGPKG+AGMPGPAGPIGLKGDNGSAGEPGPKGDT+AGMPGPAGPIGLKGDNGSAGEPGPKGDTGP+AGMPGPAGPIGLKGDNGSAGEPGPKGDTGPPGP+AGMPGPAGPIGLKGDNGSAGEPGPKGDTGPPGPPGM+AGMPGPAGPIG…	1740	P35246	P35246	SFTPD_BOVIN	reviewed	Pulmonary surfactant-associated protein D (PSP-D) (SP-D) (Lung surfactant protein D)	SFTPD SFTP4	Bos taurus (Bovine)	369		Evidence at protein level	UP000009136: Chromosome 28						GO:0001530; GO:0005581; GO:0005615; GO:0005771; GO:0005791; GO:0007585; GO:0032502; GO:0043129; GO:0045087; GO:0048029; GO:0048286; GO:0050766	lipopolysaccharide binding [GO:0001530]; monosaccharide binding [GO:0048029]	collagen trimer [GO:0005581]; extracellular space [GO:0005615]; multivesicular body [GO:0005771]; rough endoplasmic reticulum [GO:0005791]; lipopolysaccharide binding [GO:0001530]; monosaccharide binding [GO:0048029]; developmental process [GO:0032502]; innate immune response [GO:0045087]; lung alveolus development [GO:0048286]; positive regulation of phagocytosis [GO:0050766]; respiratory gaseou…	collagen trimer [GO:0005581]; extracellular space [GO:0005615]; multivesicular body [GO:0005771]; rough endoplasmic reticulum [GO:0005791]	developmental process [GO:0032502]; innate immune response [GO:0045087]; lung alveolus development [GO:0048286]; positive regulation of phagocytosis [GO:0050766]; respiratory gaseous exchange by respiratory system [GO:0007585]; surfactant homeostasis [GO:0043129]										SUBCELLULAR LOCATION: Secreted, extracellular space, extracellular matrix. Secreted, extracellular space, surface film.		8436402;		PS00615;PS50041;
134	E1BJE6	0.9978	Uncharacterized protein	Bos taurus	SLC25A28	Uncharacterized protein OS=Bos taurus GN=SLC25A28 PE=3 SV=1	364	49.5	11	0.003			AAGCVATLLHDAAMNPVEVVK+EALPAGATVTTHMVAGAVAGILEHCVMYPVDCVKTR+ESLALNSNLTGHITGMASAFR+GAGGVAGGPAAGPGRSPGESAL+GLNVTATGAGPAHALYFAC+GRGAGGVAGGPAAGPGRSPGESALLDGWLQR+KTLSDVIHPGGNSHIANGAAGCV+PAAGPGRSPGESALLDGWLQRGVGR+QDPDSSPDYEALPAGAT+QDPDSSPDYEALPAGATVTTHMVAGAVAGIL+SPGESALLDGWLQRGVGRGASGG+SYTTQLTMNVPFQAIH+TLSDVIHPGGNSHIANGAAGCVAT	321	E1BJE6	E1BJE6	E1BJE6_BOVIN	unreviewed	Solute carrier family 25 member 28	SLC25A28	Bos taurus (Bovine)	364		Inferred from homology	UP000009136: Chromosome 26						GO:0005381; GO:0005739; GO:0016021; GO:0048250	iron ion transmembrane transporter activity [GO:0005381]	integral component of membrane [GO:0016021]; mitochondrion [GO:0005739]; iron ion transmembrane transporter activity [GO:0005381]; iron import into the mitochondrion [GO:0048250]	integral component of membrane [GO:0016021]; mitochondrion [GO:0005739]	iron import into the mitochondrion [GO:0048250]												19393038;		PS50920;
135	Q9GMA3	1	Visual system homeobox 1	Bos taurus	VSX1	Visual system homeobox 1 OS=Bos taurus GN=VSX1 PE=2 SV=1	365	49.3	14	0.005			AGPGLGGSCPARGALPLGLGLLCGFGAQPPAAAR+ALVPGGPSTGSRPRGFAIT+ALVPGGPSTGSRPRGFAITDLL+APEGPGPGSGCEGPAAAPR+EAELPAPEGPGPGSGCEGPAAAPRAGPGLGGSCPAR+EEGSPVSGVEDVVIDLSSSTR+EYGLYGAMVRHCIPLPDSVLGSGEGGLLGSCAPWLLGMHK+GALPLGLGLLCGFGAQPP+GALPLGLGLLCGFGAQPPAAARAPCLLLADVPF+GSGCEGPAAAPRAGPGLGGSCPAR+PGPGSGCEGPAAAPRAGPGLGGSCPAR+RAQQGVGAQGRPDSEGLEGLQPGKEGAL	332	Q9GMA3	Q9GMA3	VSX1_BOVIN	reviewed	Visual system homeobox 1 (Homeodomain protein RINX) (Retinal inner nuclear layer homeobox protein) (Transcription factor VSX1)	VSX1 RINX	Bos taurus (Bovine)	365		Evidence at transcript level	UP000009136: Unplaced					TISSUE SPECIFICITY: Expressed in a subset of cells in the inner nuclear layer of the retina.	GO:0003682; GO:0005634; GO:0006355; GO:0007601; GO:0042551; GO:0043565; GO:0044212; GO:0048666; GO:0050896; GO:0060040	chromatin binding [GO:0003682]; sequence-specific DNA binding [GO:0043565]; transcription regulatory region DNA binding [GO:0044212]	nucleus [GO:0005634]; chromatin binding [GO:0003682]; sequence-specific DNA binding [GO:0043565]; transcription regulatory region DNA binding [GO:0044212]; neuron development [GO:0048666]; neuron maturation [GO:0042551]; regulation of transcription, DNA-templated [GO:0006355]; response to stimulus [GO:0050896]; retinal bipolar neuron differentiation [GO:0060040]; visual perception [GO:0007601]	nucleus [GO:0005634]	neuron development [GO:0048666]; neuron maturation [GO:0042551]; regulation of transcription, DNA-templated [GO:0006355]; response to stimulus [GO:0050896]; retinal bipolar neuron differentiation [GO:0060040]; visual perception [GO:0007601]										SUBCELLULAR LOCATION: Nucleus {ECO:0000250|UniProtKB:Q91V10}.		10903837		PS51496;PS00027;PS50071;
136	L8I6N0	0.9995	Glycosylation-dependent cell adhesion molecule 1	Bos mutus	M91_06015	Glycosylation-dependent cell adhesion molecule 1 OS=Bos mutus GN=M91_06015 PE=4 SV=1	153	49	78	0.359	-15.9528	57.7078	EDLISKEQIVIR+EPSISREDLISK+EPSISREDLISKEQIVIR+NATLGSEETTEHTPSDASTTEGK+NLENTVK+NLENTVKETIK+NLQISNEDLSK+NLQISNEDLSKEPSISR+NLQISNEDLSKEPSISREDLISK+SLFSHASEVVKP	155	L8I6N0	L8I6N0	L8I6N0_9CETA	unreviewed	Glycosylation-dependent cell adhesion molecule 1	M91_06015	Bos mutus (wild yak)	153		Predicted																							22751099
137	L8HQH4	0.9999	Alpha-2-HS-glycoprotein	Bos mutus	M91_05077	Alpha-2-HS-glycoprotein OS=Bos mutus GN=M91_05077 PE=4 SV=1	359	49	34	0.009			APSAAGPPVASVVVGPSVVAVPLPLHR+AVAATDCIAK+CDSSPDSAEDVR+CDSSPDSAEDVRK+GEAFHVGKTPIVGQPSVPGGPVHLCPGR+HTFSGVASVESSSGEAF+IPLDPVAGYK+IPLDPVAGYKEPACDDPDTEQAALAAVDYINK+NAESNGSYLQLVEISR+QDGQFSVLFTK+QQTQHAVEGDCDIHVLK+SAVPDAAGPAPSAAGPPVASVVVGPSVVAVPLPLHR	240	L8HQH4	L8HQH4	L8HQH4_9CETA	unreviewed	Alpha-2-HS-glycoprotein	M91_05077	Bos mutus (wild yak)	359		Predicted							GO:0001503; GO:0004869; GO:0005615; GO:0005794; GO:0030502	cysteine-type endopeptidase inhibitor activity [GO:0004869]	extracellular space [GO:0005615]; Golgi apparatus [GO:0005794]; cysteine-type endopeptidase inhibitor activity [GO:0004869]; negative regulation of bone mineralization [GO:0030502]; ossification [GO:0001503]	extracellular space [GO:0005615]; Golgi apparatus [GO:0005794]	negative regulation of bone mineralization [GO:0030502]; ossification [GO:0001503]												22751099		PS51529;PS01254;PS01255;
138	G3X824	1	Uncharacterized protein	Bos taurus	MAGEB4	Uncharacterized protein OS=Bos taurus GN=MAGEB4 PE=4 SV=1;Melanoma antigen family B, 4 OS=Bos taurus GN=MAGEB4 PE=2 SV=1	369	48.8	35	0.011			AAAGRSASATAHPRAASSHSSCA+AAGTSKGPPGAQGTTSAAAGAIR+AGTSASTRPGAAASAAAGRSA+AGTSASTRPGAAASAAAGRSASATAHPRAAS+AGTSKGPPGAQGTTSAAAGAIR+CGGGGAACSRSGVGAEGQVQEGENS+EETTSSSPPDSESALSSLSAAGTSKGPPGAQGTTSAAAGAIR+EEVESTGARGAARAGTSAST+EEVESTGARGAARAGTSASTRP+GAARAGTSASTRPGAAASAAAGRSA+GAARAGTSASTRPGAAASAAAGRSAS+GAARAGTSASTRPGAAASAAAGRSASA+GAARAGTSASTRPGAAASAAAGRSASATA+GAARAGTSASTRPGAAASAAAGRSASATAH+GAEGQVQEGENSSQASAAA…	778	G3X824	G3X824	G3X824_BOVIN	unreviewed	MAGE domain-containing protein	MAGEB4	Bos taurus (Bovine)	369		Predicted	UP000009136: Unplaced																						19393038;		PS50838;
139	Q3T0E0	0.9992	Copper transport protein ATOX1	Bos taurus	ATOX1	Copper transport protein ATOX1 OS=Bos taurus GN=ATOX1 PE=3 SV=1;Copper transport protein ATOX1 (Fragment) OS=Bos mutus GN=M91_20718 PE=4 SV=1	68	48.5	2	0.002	-18.8038	7.99829	LGGVQFDIDLPNKK+VCINSEHSVDTLLETLGK	33	Q3T0E0	Q3T0E0	ATOX1_BOVIN	reviewed	Copper transport protein ATOX1 (Metal transport protein ATX1)	ATOX1	Bos taurus (Bovine)	68	METAL 12 12 Copper. {ECO:0000255|PROSITE-ProRule:PRU00280}.; METAL 15 15 Copper. {ECO:0000255|PROSITE-ProRule:PRU00280}.	Inferred from homology	UP000009136: Chromosome 7						GO:0005829; GO:0006825; GO:0006878; GO:0006979; GO:0016531	copper chaperone activity [GO:0016531]	cytosol [GO:0005829]; copper chaperone activity [GO:0016531]; cellular copper ion homeostasis [GO:0006878]; copper ion transport [GO:0006825]; response to oxidative stress [GO:0006979]	cytosol [GO:0005829]	cellular copper ion homeostasis [GO:0006878]; copper ion transport [GO:0006825]; response to oxidative stress [GO:0006979]														PS01047;PS50846;
140	A2VDX9	1	Transmembrane protein 158	Bos taurus	TMEM158	Transmembrane protein 158 OS=Bos taurus GN=TMEM158 PE=2 SV=1	291	48.5	72	0.024	-22.7708	13.6164	AAAAAAAAAAAAAAAVTSGTATK+AAAAAAAAAAAAAVTSGTATK+AAVPAGTTAAAAAAAAAAAAAAAVTSGTATK+AGTTAAAAAAAAAAAAAAAVTSGTATK+CPLPPARGGAVDAPGLLGAPLNASVNASSSDEPAAPR+EQRRTTASAAAAAPAAVPAGTTAAAAAAAAAAAAAAAVTSGTATK+GTTAAAAAAAAAAAAAAAVTSGTATK+LLASAAPGAPERPEEEAAAPCNISV+LRPTGATAGAPTALPAYPAAEP+MLPLLAALLAAACPLPPARGGAVDAPGLLG+MLPLLAALLAAACPLPPARGGAVDAPGLLGA+RTTASAAAAAPAAVPAGTT+RTTASAAAAAPAAVPAGTTA+RTTASAAAAAPAAVPAGTTAA+RTTASAA…	881	A2VDX9	A2VDX9	TM158_BOVIN	reviewed	Transmembrane protein 158 (Ras-induced senescence protein 1)	TMEM158 RIS1	Bos taurus (Bovine)	291		Evidence at transcript level	UP000009136: Chromosome 22						GO:0016021; GO:0042277	peptide binding [GO:0042277]	integral component of membrane [GO:0016021]; peptide binding [GO:0042277]	integral component of membrane [GO:0016021]									TRANSMEM 221 241 Helical. {ECO:0000255}.; TRANSMEM 261 281 Helical. {ECO:0000255}.		SUBCELLULAR LOCATION: Membrane {ECO:0000305}; Multi-pass membrane protein {ECO:0000305}.
141	L8IAY0	0.961	Sorcin	Bos mutus	M91_02389	Sorcin OS=Bos mutus GN=M91_02389 PE=4 SV=1	198	48.5	9	0.003			KALTTMGFRLSPQAVNSIAK+MAYPGHPGAGGGYYAGGYGGAP+MAYPGHPGAGGGYYAGGYGGAPGGPA+MAYPGHPGAGGGYYAGGYGGAPGGPAFPGQ+MAYPGHPGAGGGYYAGGYGGAPGGPAFPGQT+MAYPGHPGAGGGYYAGGYGGAPGGPAFPGQTQ+MAYPGHPGAGGGYYAGGYGGAPGGPAFPGQTQDPLYGYFAAVAGQDGQIDA+MAYPGHPGAGGGYYAGGYGGAPGGPAFPGQTQDPLYGYFAAVAGQDGQIDADELQ+TAQQGVVNFPYDDFIQCVMSV	296	L8IAY0	L8IAY0	L8IAY0_9CETA	unreviewed	Sorcin	M91_02389	Bos mutus (wild yak)	198		Predicted							GO:0005509	calcium ion binding [GO:0005509]	calcium ion binding [GO:0005509]														22751099		PS00018;PS50222;
142	Q9TUM6-2	1	Isoform 2 of Perilipin-2	Bos taurus	PLIN2	Isoform 2 of Perilipin-2 OS=Bos taurus GN=PLIN2;Perilipin-2 OS=Bos taurus GN=PLIN2 PE=2 SV=1;Perilipin OS=Bos taurus GN=PLIN2 PE=3 SV=1;Perilipin OS=Bos taurus GN=PLIN2 PE=3 SV=1;Perilipin OS=Bos taurus GN=PLIN2 PE=3 SV=1;Perilipin OS=Bos taurus GN=ADRP PE=2 SV=1	447	48.4	38	0.032			ANHLGVMAGDIYSVFR+DAVTTTVTGAK+DSVASTITGVVDR+EVSDGLLASSK+EVSDGLLASSKGQLQK+EVSDGLLASSKGQLQKMK+GAMTGAKDAVTTTVTGAK+GQETISQLHSAFNLSELAR+LEPQIAVANTYACK+LPILNQPTNQVVANAK+LYLSWLEWK+NAASFKEVSDGLLASSK+SLCEMAEK+TITSVAVTSALPIIQK+TKSVVSGSINTVLRSR+VEGFDMVQKPSYYVR+VMQLMSSGVENALTK	264	Q9TUM6-2	Q9TUM6	PLIN2_BOVIN	reviewed	Perilipin-2 (Adipophilin) (Adipose differentiation-related protein) (ADRP)	PLIN2 ADFP ADRP	Bos taurus (Bovine)	450		Evidence at transcript level	UP000009136: Unplaced					TISSUE SPECIFICITY: Milk lipid globules.	GO:0005811; GO:0016020		lipid droplet [GO:0005811]; membrane [GO:0016020]	lipid droplet [GO:0005811]; membrane [GO:0016020]											SUBCELLULAR LOCATION: Membrane {ECO:0000250|UniProtKB:P43883}; Peripheral membrane protein {ECO:0000250|UniProtKB:P43883}. Lipid droplet {ECO:0000250|UniProtKB:P43883}.		10629799;
143	L8HRY7	1	AT-rich interactive domain-containing protein 3A	Bos mutus	M91_15537	AT-rich interactive domain-containing protein 3A OS=Bos mutus GN=M91_15537 PE=4 SV=1	591	48.2	44	0.011	-24.0699	5.53335	AAAAGLGHAPSPSSEDGPPGSEV+ALGGQERPGTGPAVPGGGAHAAPQLQPPDHGD+AQMAALAAMRAAAAGLGH+AQMAALAAMRAAAAGLGHAPS+AQMAALAAMRAAAAGLGHAPSPSSE+AQMAALAAMRAAAAGLGHAPSPSSEDGPP+AQMAALAAMRAAAAGLGHAPSPSSEDGPPGSEVEDVALEGAP+AQPLQAFRGDSGSRALGGQERPGTGPAVPGGGAH+EEDEDYEDEEGLGPPGAASLGPAALFPR+EVEDVALEGAPGSPTPPSR+GDSGSRALGGQERPGTGPAVPGGGA+GDSGSRALGGQERPGTGPAVPGGGAHAAPQLQPPDHGD+GGGSSSRGGNSGTNSSSSSSAGS+GGGSSSRGGNSGTNSSSSSSAGSQAGPAG…	959	L8HRY7	L8HRY7	L8HRY7_9CETA	unreviewed	AT-rich interactive domain-containing protein 3A	M91_15537	Bos mutus (wild yak)	591		Predicted							GO:0003677; GO:0005654; GO:0005829; GO:0045121	DNA binding [GO:0003677]	cytosol [GO:0005829]; membrane raft [GO:0045121]; nucleoplasm [GO:0005654]; DNA binding [GO:0003677]	cytosol [GO:0005829]; membrane raft [GO:0045121]; nucleoplasm [GO:0005654]											SUBCELLULAR LOCATION: Nucleus {ECO:0000256|SAAS:SAAS00704572}.		22751099		PS51011;PS51486;
144	E1BAI4	1	Chloride intracellular channel protein	Bos taurus	CLIC6	Chloride intracellular channel protein OS=Bos taurus GN=CLIC6 PE=3 SV=1	655	48.2	136	0.058	-18.6872	230.868	AEAPGGEGAGAAATAAGPEGEGPGPAGGRAGGLEPGSGGGPGAETR+AGESVGAEESMADSTDVGGPTGASTDVGVPTAGAQGSEGESRDGGDSK+AGGLEPGSGGGPGAETRGGS+AGGLEPGSGGGPGAETRGGSG+AGGLEPGSGGGPGAETRGGSGAQGQA+AGGLEPGSGGGPGAETRGGSGAQGQAEA+AGGLEPGSGGGPGAETRGGSGAQGQAEAGED+AKEEAGNGPGEPAGSAPGASGAR+AQREEAREGPAEAPGGEGAGAAATA+AQREEAREGPAEAPGGEGAGAAATAAGPEGEGPGP+AREGPAEAPGGEGAGAAATAAGPEGEGPGPAGGR+ARVDAPESVGESVVAEGSMGALVDAPESVGNSVDSEGSVGAR+ATAAGPEG…	2745	E1BAI4	E1BAI4	E1BAI4_BOVIN	unreviewed	Chloride intracellular channel protein	CLIC6	Bos taurus (Bovine)	655		Inferred from homology	UP000009136: Chromosome 1						GO:0005244; GO:0005254; GO:0005737; GO:0005886; GO:0031749; GO:0031750; GO:0031751; GO:0034707; GO:0034765	chloride channel activity [GO:0005254]; D2 dopamine receptor binding [GO:0031749]; D3 dopamine receptor binding [GO:0031750]; D4 dopamine receptor binding [GO:0031751]; voltage-gated ion channel activity [GO:0005244]	chloride channel complex [GO:0034707]; cytoplasm [GO:0005737]; plasma membrane [GO:0005886]; chloride channel activity [GO:0005254]; D2 dopamine receptor binding [GO:0031749]; D3 dopamine receptor binding [GO:0031750]; D4 dopamine receptor binding [GO:0031751]; voltage-gated ion channel activity [GO:0005244]; regulation of ion transmembrane transport [GO:0034765]	chloride channel complex [GO:0034707]; cytoplasm [GO:0005737]; plasma membrane [GO:0005886]	regulation of ion transmembrane transport [GO:0034765]										SUBCELLULAR LOCATION: Membrane {ECO:0000256|RuleBase:RU362009}; Single-pass membrane protein {ECO:0000256|RuleBase:RU362009}. Cytoplasm {ECO:0000256|RuleBase:RU362009}.		19393038;		PS50405;
145	F1MS72	0.9997	Uncharacterized protein	Bos taurus	NKX2-1	Uncharacterized protein OS=Bos taurus GN=NKX2-1 PE=4 SV=2	370	48.1	23	0.006			AAQQQLQQDSGGGGGGAGCQQQQQQAQ+DKAAQQQLQQDSGGGGGGAGCQQ+DKAAQQQLQQDSGGGGGGAGCQQQ+FMGPASGMNMSGMGGLGSLGDVSKNM+FMGPASGMNMSGMGGLGSLGDVSKNMAPLP+FMGPASGMNMSGMGGLGSLGDVSKNMAPLPS+FPAISRFMGPASGMNMSGMGGLGS+GPASGMNMSGMGGLGSLGDVSK+HMTAAAVPQLSHSAVGGYCNGNLGNMSELPPYQDTMR+ISRFMGPASGMNMSGMGGLGSLGDVSKNMAPLPSAPR+KKVGMEGGGLGAPLAAYR+MSPKHTTPFSVSDILSPLEESYK+PASGMNMSGMGGLGSLGDVSK+PASGMNMSGMGGLGSLGDVSKNMAPLPSAPR+SGGGGGGAGCQ…	505	F1MS72	F1MS72	F1MS72_BOVIN	unreviewed	NK2 homeobox 1	NKX2-1	Bos taurus (Bovine)	370		Predicted	UP000009136: Chromosome 21						GO:0000978; GO:0003700; GO:0005634; GO:0030154; GO:0043565; GO:0045944	DNA-binding transcription factor activity [GO:0003700]; RNA polymerase II proximal promoter sequence-specific DNA binding [GO:0000978]; sequence-specific DNA binding [GO:0043565]	nucleus [GO:0005634]; DNA-binding transcription factor activity [GO:0003700]; RNA polymerase II proximal promoter sequence-specific DNA binding [GO:0000978]; sequence-specific DNA binding [GO:0043565]; cell differentiation [GO:0030154]; positive regulation of transcription by RNA polymerase II [GO:0045944]	nucleus [GO:0005634]	cell differentiation [GO:0030154]; positive regulation of transcription by RNA polymerase II [GO:0045944]										SUBCELLULAR LOCATION: Nucleus {ECO:0000256|PROSITE-ProRule:PRU00108, ECO:0000256|RuleBase:RU000682, ECO:0000256|SAAS:SAAS00860360}.		19393038;		PS00027;PS50071;
146	A7MBD2	0.9867	MRM1 protein	Bos taurus	MRM1	MRM1 protein OS=Bos taurus GN=MRM1 PE=2 SV=1	360	48.1	9	0.003			CPLTPVVSKASAGAMEVMDVFSTDDLAGFLQAR+GPELLFGLSPCLLALRAAR+LVAGTVGCPGPEIALSSKIPVTRCLDFLWDRPTLLVLGNEGSGLSR+MEVSPLRPRPWAEAEVARPGDD+PRNLGAVLRSAHFLGVDK+PSASSEAARVAQHPGLSSGSEK+RPGDDPQQLWLVLEGLQDPRNLGAVLR	193	A7MBD2	A7MBD2	A7MBD2_BOVIN	unreviewed	MRM1 protein (Mitochondrial rRNA methyltransferase 1)	MRM1	Bos taurus (Bovine)	360		Evidence at transcript level	UP000009136: Chromosome 19						GO:0003723; GO:0005739; GO:0006396; GO:0008173	RNA binding [GO:0003723]; RNA methyltransferase activity [GO:0008173]	mitochondrion [GO:0005739]; RNA binding [GO:0003723]; RNA methyltransferase activity [GO:0008173]; RNA processing [GO:0006396]	mitochondrion [GO:0005739]	RNA processing [GO:0006396]												19393038;
147	A2VE23	1	Dermokine	Bos taurus	DMKN	Dermokine OS=Bos taurus GN=DMKN PE=2 SV=1;Dermokine OS=Bos taurus GN=DMKN PE=4 SV=2	510	48	61	0.023	-20.8638	51.065	ALGDVLGEAAIHGIEKAIGQGTGK+EEVGEAIGHGVGEALGDVLG+EEVGEAIGHGVGEALGDVLGEAAIHGIEKAIGQ+GDTQDQVFSGGSGGSFGANAQGGSWGQGGHR+GGGSSNGGGSNAGSSGSSGSSSDTR+GGSNGGGSSNGGGSNAGSSGSSGSSSDTR+GGSSNGGGSNAGSSGSSGSSSDTRNSDHGGSSQGYNPSPSSGSR+GGSSNSGGSNGGGSNGGGSSNGGGSNAGSSGSSGSSSDTR+GIPGSQGSSGGPGDTQDQVFSGGSGGSFGANAQGGSWGQGGHR+GSFGANAQGGSWGQGGHRGAFNLGANSQGTSPQPGSVR+GSSGGSNGGSNGSTSSNSGSSNGGGSSNSGGSNGGGSNGGGSSNGGGSNAGSSGSSGSSSDT…	1089	A2VE23	A2VE23	DMKN_BOVIN	reviewed	Dermokine	DMKN	Bos taurus (Bovine)	510		Evidence at transcript level	UP000009136: Chromosome 18						GO:0005615; GO:1903575		extracellular space [GO:0005615]; cornified envelope assembly [GO:1903575]	extracellular space [GO:0005615]	cornified envelope assembly [GO:1903575]										SUBCELLULAR LOCATION: Secreted {ECO:0000250}.
148	A2VE34	0.9216	PABPN1 protein	Bos taurus	PABPN1	PABPN1 protein OS=Bos taurus GN=PABPN1 PE=2 SV=1;Polyadenylate-binding protein 2 OS=Bos taurus GN=PABPN1 PE=4 SV=2	275	48	25	0.002			AAAAAAAAAAGAAGGRGSGPGR+AAAAAAAAAAGAAGGRGSGPGRR+AAAAAAAAAGAAGGRGSGPGR+AAAAAAAAAGAAGGRGSGPGRR+ELQNEVEKQMNMSPPPGNAGPVIMSIEEKMEADA+MAAAAAAAAAAGAAGGRGSGP+MAAAAAAAAAAGAAGGRGSGPG+MAAAAAAAAAAGAAGGRGSGPGR+QMNMSPPPGNAGPVIMS+RHLVPGAGGEAGEGAPGGAG+RHLVPGAGGEAGEGAPGGAGDYGNGLESEELEPGSGAPGNQEEEE+RRHLVPGAGGEAGEGAPGGAGD+RSIYVGNVDYGATAEELEAHFHGCGSVNR+VGNVDYGATAEELEAHFHGCGSVNR	359	A2VE34	A2VE34	A2VE34_BOVIN	unreviewed	PABPN1 protein	PABPN1	Bos taurus (Bovine)	275		Evidence at transcript level							GO:0003723; GO:1904247	RNA binding [GO:0003723]	RNA binding [GO:0003723]; positive regulation of polynucleotide adenylyltransferase activity [GO:1904247]		positive regulation of polynucleotide adenylyltransferase activity [GO:1904247]														PS50102;
149	F1MYX5	1	Uncharacterized protein	Bos taurus	LCP1	Uncharacterized protein OS=Bos taurus GN=LCP1 PE=1 SV=1;Lymphocyte cytosolic protein 1 (L-plastin) OS=Bos taurus GN=LCP1 PE=2 SV=1	627	47.8	88	0.139	-17.6522	17.7683	AECMLQQAER+ALENDPDCR+EAEKNSCISSFK+EGESLEDLMK+EGICAIGGTSEQSSVGTQHSYSEEEK+EITENLMTTGDLDQDGK+FSLVGIGGQDLNEGNRTLTLALVWQLMR+GDEEGIPAVVIDMSGLR+IENCNYAVELGK+IGARVYALPEDLVEVNPKMVMTVFACLMGK+INNFSSDIK+ISFDEFIK+LNNAKYAISMARK+LSPEELLLR+MARGSVSDEEMLELR+NEALAALLR+QFVTATDVVRGNPK+QFVTATDVVRGNPKLNLAFIANLFNK+VDTDGNGYISCSELNDLFK+VDTDGNGYISCSELNDLFKAACLPLPGYRVR+VFHGLKSTEVAK+VYALPEDLVEVNPK+VYALPEDLVEVNPKMVMTVFACLMGK+…	408	F1MYX5	F1MYX5	F1MYX5_BOVIN	unreviewed	Lymphocyte cytosolic protein 1	LCP1	Bos taurus (Bovine)	631		Evidence at protein level	UP000009136: Chromosome 12						GO:0001725; GO:0001726; GO:0001891; GO:0002102; GO:0002286; GO:0005178; GO:0005509; GO:0005737; GO:0005829; GO:0005884; GO:0005925; GO:0010737; GO:0016477; GO:0022617; GO:0030175; GO:0032432; GO:0033157; GO:0042802; GO:0048471; GO:0051015; GO:0051017; GO:0051020; GO:0051639; GO:0071803	actin filament binding [GO:0051015]; calcium ion binding [GO:0005509]; GTPase binding [GO:0051020]; identical protein binding [GO:0042802]; integrin binding [GO:0005178]	actin filament [GO:0005884]; actin filament bundle [GO:0032432]; cytoplasm [GO:0005737]; cytosol [GO:0005829]; filopodium [GO:0030175]; focal adhesion [GO:0005925]; perinuclear region of cytoplasm [GO:0048471]; phagocytic cup [GO:0001891]; podosome [GO:0002102]; ruffle [GO:0001726]; stress fiber [GO:0001725]; actin filament binding [GO:0051015]; calcium ion binding [GO:0005509]; GTPase binding [G…	actin filament [GO:0005884]; actin filament bundle [GO:0032432]; cytoplasm [GO:0005737]; cytosol [GO:0005829]; filopodium [GO:0030175]; focal adhesion [GO:0005925]; perinuclear region of cytoplasm [GO:0048471]; phagocytic cup [GO:0001891]; podosome [GO:0002102]; ruffle [GO:0001726]; stress fiber [GO:0001725]	actin filament bundle assembly [GO:0051017]; actin filament network formation [GO:0051639]; cell migration [GO:0016477]; extracellular matrix disassembly [GO:0022617]; positive regulation of podosome assembly [GO:0071803]; protein kinase A signaling [GO:0010737]; regulation of intracellular protein transport [GO:0033157]; T cell activation involved in immune response [GO:0002286]												19393038;		PS00019;PS00020;PS50021;PS00018;PS50222;
150	L8HQV4	1	Uncharacterized protein	Bos mutus	M91_00012	Uncharacterized protein OS=Bos mutus GN=M91_00012 PE=4 SV=1	316	47.8	288	0.103	-17.4797	533.145	CGGGSSGGASGGGKGVPVCHQTQQK+CGKTSGGSGGVFYSGGGGGSGSCGSSGGGGGGGCSGGSIK+CISSGGGGSGSGCGGGSSGGASGGGK+CLGGSSGGGGGCISSGGGGSGSGCGGGSSGGASGGGK+FSSGGGGSGSVCLGGSSGGGGGCISSGGGGSGSGCGGGSSGGASGGGK+FYSGGGGGSGSCGSSGGGGGGGCSGGSIK+GGGGCISSGGGGSGSGCGGGSSGGASGGGK+GGGGGCISSGGGGSGSGCGGGSSGGASGGGK+GGGGGCISSGGGGSGSGCGGGSSGGASGGGKGVPVCHQTQQK+GGGGGSGSCGSSGGGGGGGCSGGSIK+GGGGSGSGCGGGSSGGASGGGK+GGGGSGSVCLGGSSGGGGGCISSGGGGSGSGC…	2357	L8HQV4	L8HQV4	L8HQV4_9CETA	unreviewed	Uncharacterized protein	M91_00012	Bos mutus (wild yak)	316		Predicted							GO:0001533; GO:0030280	structural constituent of epidermis [GO:0030280]	cornified envelope [GO:0001533]; structural constituent of epidermis [GO:0030280]	cornified envelope [GO:0001533]													22751099
151	G3MZD4	1	Uncharacterized protein	Bos taurus	MBL1	Uncharacterized protein OS=Bos taurus GN=MBL1 PE=4 SV=1	364	47.8	37	0.011			AHMGPRVTDTTHPPPPLSTGPMGPPGGMPGLPGR+DGPKGEKGEPGHPQDAGGSFFLGSPQ+EKGEPGHPQDAGGSFFLGSPQGQGLRGSQGPPGK+EPGERGPPVACAIPVTNGTPGRDGR+EPGHPQDAGGSFFLGSPQGQGLRGSQGPPGK+GEPGERGPPVACAIPVTNGTPGRD+GPPAHMGPRVTDTTHPPPPLSTGPMGPPGGMPGLPGRDGM+GPPGGMPGLPGRDGMTGAPGLPGERGEK+GQGLRGSQGPPGKMGPPGNIGNPGLPGPR+HPPPPLSTGPMGPPGGMPGLPGRDGMTGAPGLPGER+MGPPGGMPGLPGRDGMTGAPGLPGER+MGPPGNIGNPGLPGPR+MLLCSLTLTLLWMVASGLECDV+MPGLPGRDGMTGAPG…	818	G3MZD4	G3MZD4	G3MZD4_BOVIN		Deleted.
152	F1MQ55	1	Uncharacterized protein	Bos taurus	PBX2	Uncharacterized protein OS=Bos taurus GN=PBX2 PE=4 SV=1	430	47.7	143	0.057	-17.9393	387.695	ALGLVGGEPGGPGEPPGGGD+ALGLVGGEPGGPGEPPGGGDPGGGSGGVPGGR+EMRANGGWQEAVTPSSVTSPTEGPGSV+EPGGPGEPPGGGDPGGGSGGVPGGR+EPGGPGEPPGGGDPGGGSGGVPGGRGK+EPPGGGDPGGGSGGVPGGRGK+GALGLVGGEPGGPGEPPGGGDPGGG+GALGLVGGEPGGPGEPPGGGDPGGGSG+GALGLVGGEPGGPGEPPGGGDPGGGSGG+GALGLVGGEPGGPGEPPGGGDPGGGSGGV+GALGLVGGEPGGPGEPPGGGDPGGGSGGVPGG+GALGLVGGEPGGPGEPPGGGDPGGGSGGVPGGR+GALGLVGGEPGGPGEPPGGGDPGGGSGGVPGGRGKQDIGD+GALGLVGGEPGGPGEPPGGG…	2151	F1MQ55	F1MQ55	F1MQ55_BOVIN	unreviewed	PBX homeobox 2	PBX2	Bos taurus (Bovine)	347		Predicted	UP000009136: Chromosome 23						GO:0000977; GO:0003682; GO:0003700; GO:0005634; GO:0005667; GO:0008134; GO:0009954; GO:0030326; GO:0045944	chromatin binding [GO:0003682]; DNA-binding transcription factor activity [GO:0003700]; RNA polymerase II regulatory region sequence-specific DNA binding [GO:0000977]; transcription factor binding [GO:0008134]	nucleus [GO:0005634]; transcription factor complex [GO:0005667]; chromatin binding [GO:0003682]; DNA-binding transcription factor activity [GO:0003700]; RNA polymerase II regulatory region sequence-specific DNA binding [GO:0000977]; transcription factor binding [GO:0008134]; embryonic limb morphogenesis [GO:0030326]; positive regulation of transcription by RNA polymerase II [GO:0045944]; proximal…	nucleus [GO:0005634]; transcription factor complex [GO:0005667]	embryonic limb morphogenesis [GO:0030326]; positive regulation of transcription by RNA polymerase II [GO:0045944]; proximal/distal pattern formation [GO:0009954]										SUBCELLULAR LOCATION: Nucleus {ECO:0000256|PROSITE-ProRule:PRU00108, ECO:0000256|RuleBase:RU000682}.		19393038;		PS00027;PS50071;
153	Q29RK4	0.9649	UV excision repair protein RAD23 homolog B	Bos taurus	RAD23B	UV excision repair protein RAD23 homolog B OS=Bos taurus GN=RAD23B PE=2 SV=1;UV excision repair protein RAD23-like protein B (Fragment) OS=Bos mutus GN=M91_02698 PE=4 SV=1	408	47.7	12	0.003			APASAPTPTPVSVTPAPTTASSEPAPASAAK+AVEYLLMGIPGDRESQAVVDPPPAASTGAPQSSVAA+EPVQEAGGQGGGGGGGSGGIAEAGGGHMNYIQVTPQEK+ESQAVVDPPPAASTGAPQSSVAAAAATTTATT+ESQAVVDPPPAASTGAPQSSVAAAAATTTATTTTTSS+NFVVVMVTKPKAVTTPAPATTQQSNSAATTTVSSSTAPAVTQAPA+QEAGGQGGGGGGGSGGIAEAGGGHMNYIQVTPQEK+VTGQSYENMVTEIMSMGYER	281	Q29RK4	Q29RK4	RD23B_BOVIN	reviewed	UV excision repair protein RAD23 homolog B	RAD23B	Bos taurus (Bovine)	408		Evidence at transcript level	UP000009136: Chromosome 8						GO:0000502; GO:0003684; GO:0005654; GO:0005829; GO:0006289; GO:0031593; GO:0043130; GO:0043161; GO:0070628; GO:0071942	damaged DNA binding [GO:0003684]; polyubiquitin modification-dependent protein binding [GO:0031593]; proteasome binding [GO:0070628]; ubiquitin binding [GO:0043130]	cytosol [GO:0005829]; nucleoplasm [GO:0005654]; proteasome complex [GO:0000502]; XPC complex [GO:0071942]; damaged DNA binding [GO:0003684]; polyubiquitin modification-dependent protein binding [GO:0031593]; proteasome binding [GO:0070628]; ubiquitin binding [GO:0043130]; nucleotide-excision repair [GO:0006289]; proteasome-mediated ubiquitin-dependent protein catabolic process [GO:0043161]	cytosol [GO:0005829]; nucleoplasm [GO:0005654]; proteasome complex [GO:0000502]; XPC complex [GO:0071942]	nucleotide-excision repair [GO:0006289]; proteasome-mediated ubiquitin-dependent protein catabolic process [GO:0043161]										SUBCELLULAR LOCATION: Nucleus {ECO:0000250}. Cytoplasm {ECO:0000250}.				PS50030;PS50053;
154	E1B710	1	Uncharacterized protein	Bos taurus	NKX3-2	Uncharacterized protein OS=Bos taurus GN=NKX3-2 PE=4 SV=1	330	47.6	16	0.005			AEDDGVGPGGARVPTLCSGGGGGRPAGGAEEEEG+AGALGGAEDSLLASPAGTR+ALGGAEDSLLASPAGTRTAAGR+CAEPPGASGACRAGATLGLGQPVCELPAAK+EERGGLPATEGRSVPGGTAVAVA+EERGGLPATEGRSVPGGTAVAVASAPA+GALGGAEDSLLASPAGTR+GGLPATEGRSVPGGTAVA+GGLPATEGRSVPGGTAVAVASAPAVCCWRLF+LFGETDAGALGG+LSEENEGGRRCAEPPGASGACR+QMAADLLASAPAAKKVAV+RCAEPPGASGACRAGATLGLGQPVCEL+SPRAEDDGVGPGGARVPTLCSGGGGG+SPRAEDDGVGPGGARVPTLCSGGGGGRPAGGAEE+SVPGGTAVAVASAPAVCCWRLFG…	410	E1B710	E1B710	E1B710_BOVIN	unreviewed	NK3 homeobox 2	NKX3-2	Bos taurus (Bovine)	330		Predicted	UP000009136: Chromosome 6						GO:0000978; GO:0001227; GO:0003700; GO:0005634; GO:0007368; GO:0030154; GO:0031016; GO:0032331; GO:0042474; GO:0043066; GO:0043565; GO:0045944; GO:0048536; GO:0048645; GO:0048705; GO:0048706; GO:0060576	DNA-binding transcription factor activity [GO:0003700]; DNA-binding transcription repressor activity, RNA polymerase II-specific [GO:0001227]; RNA polymerase II proximal promoter sequence-specific DNA binding [GO:0000978]; sequence-specific DNA binding [GO:0043565]	nucleus [GO:0005634]; DNA-binding transcription factor activity [GO:0003700]; DNA-binding transcription repressor activity, RNA polymerase II-specific [GO:0001227]; RNA polymerase II proximal promoter sequence-specific DNA binding [GO:0000978]; sequence-specific DNA binding [GO:0043565]; animal organ formation [GO:0048645]; cell differentiation [GO:0030154]; determination of left/right symmetry […	nucleus [GO:0005634]	animal organ formation [GO:0048645]; cell differentiation [GO:0030154]; determination of left/right symmetry [GO:0007368]; embryonic skeletal system development [GO:0048706]; intestinal epithelial cell development [GO:0060576]; middle ear morphogenesis [GO:0042474]; negative regulation of apoptotic process [GO:0043066]; negative regulation of chondrocyte differentiation [GO:0032331]; pancreas dev…										SUBCELLULAR LOCATION: Nucleus {ECO:0000256|PROSITE-ProRule:PRU00108, ECO:0000256|RuleBase:RU000682, ECO:0000256|SAAS:SAAS00860360}.		19393038;		PS00027;PS50071;
155	Q08DZ5	0.9979	Syndecan-1	Bos taurus	SDC1	Syndecan-1 OS=Bos taurus GN=SDC1 PE=2 SV=1	311	47.6	14	0.004			EATHPPSETTLHPTTHSVSTARATMAPGPATS+EATHPPSETTLHPTTHSVSTARATMAPGPATSHPHRDVQPDHH+ENAAGAAGEPGSRNGAPEDPEATGATGASQGLLDRK+EPGSRNGAPEDPEATGATGASQGLLDR+ETTLHPTTHSVSTARATMAPGPATSHPHR+EVLGGVIAGGLVGLIFAVCLVGFML+GSRNGAPEDPEATGATGASQGLLDRK+KEVLGGVIAGGLVGLIF+LSGENAAGAAGEPGSRNGAPED+STWKDLGPVTTTATAPEPTSPDAIAASTTILPTGEQPEGGR	307	Q08DZ5	Q08DZ5	SDC1_BOVIN	reviewed	Syndecan-1 (SYND1) (CD antigen CD138)	SDC1	Bos taurus (Bovine)	311		Evidence at transcript level	UP000009136: Chromosome 11						GO:0009986; GO:0016021; GO:0016477; GO:0042060; GO:0070062		cell surface [GO:0009986]; extracellular exosome [GO:0070062]; integral component of membrane [GO:0016021]; cell migration [GO:0016477]; wound healing [GO:0042060]	cell surface [GO:0009986]; extracellular exosome [GO:0070062]; integral component of membrane [GO:0016021]	cell migration [GO:0016477]; wound healing [GO:0042060]								TRANSMEM 256 276 Helical. {ECO:0000255}.	TOPO_DOM 23 255 Extracellular. {ECO:0000255}.; TOPO_DOM 277 311 Cytoplasmic. {ECO:0000255}.	SUBCELLULAR LOCATION: Membrane {ECO:0000255}; Single-pass type I membrane protein {ECO:0000255}. Secreted {ECO:0000250|UniProtKB:P18827}. Secreted, extracellular exosome {ECO:0000250|UniProtKB:P18827}. Note=Shedding of the ectodomain produces a soluble form. {ECO:0000250|UniProtKB:P18827}.				PS00964;
156	P41361	1	Antithrombin-III	Bos taurus	SERPINC1	Antithrombin-III OS=Bos taurus GN=SERPINC1 PE=1 SV=2;Antithrombin-III OS=Bos taurus GN=SERPINC1 PE=1 SV=1;Antithrombin-III OS=Bos mutus GN=M91_17757 PE=3 SV=1	465	47.5	54	0.087	-17.0758	26.4961	ADGESCSVLMMYQESK+ADGESCSVLMMYQESKFR+ANSHFATAFYQHLADSK+DIPVNPMCIYR+EQLQDMGLEDLFSPEK+EVALNTIIFMGR+FDTISEK+FSPENTR+GDDITMVLILPK+IEDSFSVK+KELFYKADGESCSVLMMYQESK+LPGIVAEGR+MISNGIGTVTAGKR+QLMEVFK+SDLYVSDAFHK+SITFNETYQDISEVVYGAK+SPVEDVCTAKPR+SRLPGIVAEGR+SSELVSANR+TSDQIHFFFAK+VAESTQVLELPFK	282	P41361	P41361	ANT3_BOVIN	reviewed	Antithrombin-III (ATIII) (Serpin C1)	SERPINC1 AT3	Bos taurus (Bovine)	465		Evidence at protein level	UP000009136: Unplaced					TISSUE SPECIFICITY: Plasma.	GO:0004867; GO:0005615; GO:0007596; GO:0008201; GO:0010951; GO:2000266	heparin binding [GO:0008201]; serine-type endopeptidase inhibitor activity [GO:0004867]	extracellular space [GO:0005615]; heparin binding [GO:0008201]; serine-type endopeptidase inhibitor activity [GO:0004867]; blood coagulation [GO:0007596]; negative regulation of endopeptidase activity [GO:0010951]; regulation of blood coagulation, intrinsic pathway [GO:2000266]	extracellular space [GO:0005615]	blood coagulation [GO:0007596]; negative regulation of endopeptidase activity [GO:0010951]; regulation of blood coagulation, intrinsic pathway [GO:2000266]										SUBCELLULAR LOCATION: Secreted, extracellular space {ECO:0000250}.		1930634; 8331659
157	F1MCN8	0.9971	Uncharacterized protein	Bos taurus	AMACR	Uncharacterized protein OS=Bos taurus GN=AMACR PE=4 SV=2;AMACR protein (Fragment) OS=Bos taurus GN=AMACR PE=2 SV=1	382	47.5	9	0.003			CVTPVLTFEEVTHHGHNK+ENPYAPLNLLADFGGGGLMCAMGIIMALFERTR+GHDINYLALSGVLSR+GITVVELAGLAPVPFCGMVLADFGAQVV+GQNMLDGGAPFYTTYRTADGGFMAVGAI+IGRSGENPYAPLNLLADFGGGGL+KEINQLKLDNIIEIHK+TADGGFMAVGAIEPQFYELLIKGLGLKSDEL+TRSGKGQVIDASMVEGTAYL+TRSGKGQVIDASMVEGTAYLS	242	F1MCN8	F1MCN8	F1MCN8_BOVIN	unreviewed	Alpha-methylacyl-CoA racemase	AMACR	Bos taurus (Bovine)	382		Evidence at protein level	UP000009136: Chromosome 20						GO:0005739; GO:0005777; GO:0005886; GO:0008111; GO:0008206; GO:0008410	alpha-methylacyl-CoA racemase activity [GO:0008111]; CoA-transferase activity [GO:0008410]	mitochondrion [GO:0005739]; peroxisome [GO:0005777]; plasma membrane [GO:0005886]; alpha-methylacyl-CoA racemase activity [GO:0008111]; CoA-transferase activity [GO:0008410]; bile acid metabolic process [GO:0008206]	mitochondrion [GO:0005739]; peroxisome [GO:0005777]; plasma membrane [GO:0005886]	bile acid metabolic process [GO:0008206]												19393038;
158	G3N0W8	1	Uncharacterized protein	Bos taurus	PURB	Uncharacterized protein OS=Bos taurus GN=PURB PE=4 SV=1	304	47.4	33	0.01			AQLGPSSPEQVAAAAGAEEGGGPR+DDYGGEDDELAGGPGGGAGGPGGGLYGELPEGTSITVDSK+EQVAAAAGAEEGGGPRRALK+GAGGPGGGLYGELPEGTSITVDSKR+GDSGSERGGGGPGGFQPASR+GDSGSERGGGGPGGFQPASRGGGEQETQELASK+GGLQSGQTIALPAQGLIEFR+GPGGGAGGPGGGLYGELPEGTSITVDSK+GPGGLQSGQTIALPAQGLIEFR+LIDDYGGEDDELAGGPGGGAGGPGGGLYGE+LIDDYGGEDDELAGGPGGGAGGPGGGLYGELPEGTSITVD+MADGDSGSERGGGGPGGFQPASRGGGE+PEQVAAAAGAEEGGGPRR+QTVNRGGGGPGPGGLQSGQT+VNRGGGGPGPGGLQSGQT…	455	G3N0W8	G3N0W8	G3N0W8_BOVIN		Deleted.
159	G3N2I1	1	Uncharacterized protein	Bos taurus	OTUD1	Uncharacterized protein OS=Bos taurus GN=OTUD1 PE=4 SV=1	462	47.4	25	0.01			AEAAPARSGEAAPGGATEAVIVSRSD+AISLSKMYIEQNACS+ALGADRLLLLAPAAGAPIP+EAAAAPAAKMPAFSSCFEMVSGAAAP+EAAAAPAAKMPAFSSCFEMVSGAAAPASAAA+EAAAAPAAKMPAFSSCFEMVSGAAAPASAAAA+EAAAAPAAKMPAFSSCFEMVSGAAAPASAAAAGPP+EAAPGGATEAVIVSRSDPR+GECQPAAAAEPREAAAAPAAK+GGQGPTAATAAPPAAATATSFK+GRPDPEAEAAPARSGEAAPGGATEAVIVSRSDPR+LESPTVSTMIHYLGPEDSLRPSIWLSWL+MPAFSSCFEMVSGAA+QALAAAKHRGPAPPPGSPEPGPGPWAEE+RDAPGAEEPGRPDPEAEAAPARSGEAAPGGATEA…	487	G3N2I1	G3N2I1	G3N2I1_BOVIN	unreviewed	OTU deubiquitinase 1	OTUD1	Bos taurus (Bovine)	481		Predicted	UP000009136: Chromosome 13						GO:0004843; GO:0016579; GO:0070536	thiol-dependent ubiquitin-specific protease activity [GO:0004843]	thiol-dependent ubiquitin-specific protease activity [GO:0004843]; protein deubiquitination [GO:0016579]; protein K63-linked deubiquitination [GO:0070536]		protein deubiquitination [GO:0016579]; protein K63-linked deubiquitination [GO:0070536]												19393038;		PS50802;
160	Q2KI86	0.9928	Replication protein A2, 32kDa	Bos taurus	RPA2	Replication protein A2, 32kDa OS=Bos taurus GN=RPA2 PE=2 SV=1	270	47.4	8	0.002			AQHIVPCTISQLLSATLVDEVFRIGNVE+HIVPCTISQLLSATLVDEVFRIGNVEISQVTIVGIIRNAEK+IGNVEISQVTIVGIIRNAEKAATNI+IPLEDMNEFTTHILEVVNAHMMLSKSNSQPSAGR+MWNSGFESYSTSSFGGAGGYTQSP+SNSQPSAGRAPISNPGMGEAGNFGGNNF+TIVGIIRNAEKAATNIVYK	205	Q2KI86	Q2KI86	Q2KI86_BOVIN	unreviewed	Replication protein A2 (Replication protein A2, 32kDa)	RPA2	Bos taurus (Bovine)	270		Evidence at transcript level	UP000009136: Chromosome 2						GO:0000724; GO:0000781; GO:0003697; GO:0005634; GO:0005662; GO:0006260; GO:0006281; GO:0006289; GO:0035861	single-stranded DNA binding [GO:0003697]	chromosome, telomeric region [GO:0000781]; DNA replication factor A complex [GO:0005662]; nucleus [GO:0005634]; site of double-strand break [GO:0035861]; single-stranded DNA binding [GO:0003697]; DNA repair [GO:0006281]; DNA replication [GO:0006260]; double-strand break repair via homologous recombination [GO:0000724]; nucleotide-excision repair [GO:0006289]	chromosome, telomeric region [GO:0000781]; DNA replication factor A complex [GO:0005662]; nucleus [GO:0005634]; site of double-strand break [GO:0035861]	DNA repair [GO:0006281]; DNA replication [GO:0006260]; double-strand break repair via homologous recombination [GO:0000724]; nucleotide-excision repair [GO:0006289]												19393038;
161	E1B6Z2	0.9726	Uncharacterized protein	Bos taurus	HES3	Uncharacterized protein OS=Bos taurus GN=HES3 PE=4 SV=1	203	47.3	3	0.002			GLPGASTSIPAPQSTSRR+GPCAPPIWAPAPAAGGSRSPPP+GTQPETQGSSGGPTGNFRK+MGTQPETQGSSGGPTGNFRKV+RGEEGGAGLHGLLVLERGGGSTMDSASPGP+VLERGGGSTMDSASPGPEAPAR	137	E1B6Z2	E1B6Z2	E1B6Z2_BOVIN	unreviewed	Hes family bHLH transcription factor 3	HES3	Bos taurus (Bovine)	178		Predicted	UP000009136: Chromosome 16						GO:0000122; GO:0000977; GO:0000978; GO:0001227; GO:0001701; GO:0005634; GO:0009952; GO:0021555; GO:0021557; GO:0021558; GO:0021575; GO:0030154; GO:0030901; GO:0045944; GO:0046983; GO:0050767; GO:0060164	DNA-binding transcription repressor activity, RNA polymerase II-specific [GO:0001227]; protein dimerization activity [GO:0046983]; RNA polymerase II proximal promoter sequence-specific DNA binding [GO:0000978]; RNA polymerase II regulatory region sequence-specific DNA binding [GO:0000977]	nucleus [GO:0005634]; DNA-binding transcription repressor activity, RNA polymerase II-specific [GO:0001227]; protein dimerization activity [GO:0046983]; RNA polymerase II proximal promoter sequence-specific DNA binding [GO:0000978]; RNA polymerase II regulatory region sequence-specific DNA binding [GO:0000977]; anterior/posterior pattern specification [GO:0009952]; cell differentiation [GO:003015…	nucleus [GO:0005634]	anterior/posterior pattern specification [GO:0009952]; cell differentiation [GO:0030154]; hindbrain morphogenesis [GO:0021575]; in utero embryonic development [GO:0001701]; midbrain development [GO:0030901]; midbrain-hindbrain boundary morphogenesis [GO:0021555]; negative regulation of transcription by RNA polymerase II [GO:0000122]; oculomotor nerve development [GO:0021557]; positive regulation …												19393038;		PS50888;
162	Q6RXL1	1	Pulmonary surfactant-associated protein A	Bos taurus	SFTPA1	Pulmonary surfactant-associated protein A OS=Bos taurus GN=SFTPA1 PE=2 SV=2;Pulmonary surfactant-associated protein A OS=Bos mutus GN=M91_17109 PE=4 SV=1	248	47.2	28	0.008			DGIKGDPGPPGPMGPPGGMPGLPGRD+GDPGPPGPMGPPGGMPGLP+GDPGPPGPMGPPGGMPGLPGRDGM+GDPGPPGPMGPPGGMPGLPGRDGMTGAPGL+GDPGPPGPMGPPGGMPGLPGRDGMTGAPGLP+GDPGPPGPMGPPGGMPGLPGRDGMTGAPGLPG+GDPGPPGPMGPPGGMPGLPGRDGMTGAPGLPGE+GDPGPPGPMGPPGGMPGLPGRDGMTGAPGLPGER+GPPGGMPGLPGRDGMTGAPGLPGERGEK+GPPGPMGPPGGMPGLPGRDGMTGAPGLPGERGEK+KGDPGPPGPMGPPGGMPGLPGR+MGPPGGMPGLPGRDGMTGAPGLPGER+MLLCSLTLTLLWMVASGLECDV+MPGLPGRDGMTGAPGLPGER+PGIP…	586	Q6RXL1	Q6RXL1	SFTPA_BOVIN	reviewed	Pulmonary surfactant-associated protein A (PSAP) (PSP-A) (SP-A)	SFTPA1 SFTPA	Bos taurus (Bovine)	248	METAL 215 215 Calcium. {ECO:0000250}.; METAL 217 217 Calcium; via carbonyl oxygen. {ECO:0000250}.; METAL 234 234 Calcium. {ECO:0000250}.; METAL 235 235 Calcium. {ECO:0000250}.	Evidence at transcript level	UP000009136: Unplaced						GO:0001530; GO:0005581; GO:0005615; GO:0005771; GO:0005791; GO:0007585; GO:0032502; GO:0043129; GO:0046872; GO:0048029; GO:0050766	lipopolysaccharide binding [GO:0001530]; metal ion binding [GO:0046872]; monosaccharide binding [GO:0048029]	collagen trimer [GO:0005581]; extracellular space [GO:0005615]; multivesicular body [GO:0005771]; rough endoplasmic reticulum [GO:0005791]; lipopolysaccharide binding [GO:0001530]; metal ion binding [GO:0046872]; monosaccharide binding [GO:0048029]; developmental process [GO:0032502]; positive regulation of phagocytosis [GO:0050766]; respiratory gaseous exchange by respiratory system [GO:0007585]…	collagen trimer [GO:0005581]; extracellular space [GO:0005615]; multivesicular body [GO:0005771]; rough endoplasmic reticulum [GO:0005791]	developmental process [GO:0032502]; positive regulation of phagocytosis [GO:0050766]; respiratory gaseous exchange by respiratory system [GO:0007585]; surfactant homeostasis [GO:0043129]										SUBCELLULAR LOCATION: Secreted, extracellular space, extracellular matrix {ECO:0000250}. Secreted, extracellular space, surface film {ECO:0000250}.			15222309	PS00615;PS50041;
163	L8HLH2	0.9912	WAP four-disulfide core domain protein 2	Bos mutus	M91_20173	WAP four-disulfide core domain protein 2 OS=Bos mutus GN=M91_20173 PE=4 SV=1	123	47.2	4	0.002			ACVLDEDCDDNLK+DQCQVDSQCPDALK+MPACRLGALLAALLLGLLLSLPPVTGSIA+MPACRLGALLAALLLGLLLSLPPVTGSIAVK	90	L8HLH2	L8HLH2	L8HLH2_9CETA	unreviewed	WAP four-disulfide core domain protein 2	M91_20173	Bos mutus (wild yak)	123		Predicted							GO:0004867; GO:0005576; GO:0019828	aspartic-type endopeptidase inhibitor activity [GO:0019828]; serine-type endopeptidase inhibitor activity [GO:0004867]	extracellular region [GO:0005576]; aspartic-type endopeptidase inhibitor activity [GO:0019828]; serine-type endopeptidase inhibitor activity [GO:0004867]	extracellular region [GO:0005576]													22751099		PS51390;
164	Q3T0T1	0.9835	Proteasome subunit beta type-10	Bos taurus	PSMB10	Proteasome subunit beta type-10 OS=Bos taurus GN=PSMB10 PE=1 SV=1;Proteasome subunit beta type OS=Bos mutus GN=M91_18250 PE=3 SV=1;Proteasome subunit LMP10 (Fragment) OS=Bos taurus PE=2 SV=1	273	47.2	3	0.001			EAAQELLVEAITAGILGDLGSGGNVDACVITAAGAK+ELLVEAITAGILGDLGSGGNVDACVITAAGAK+GAGVAADAEMTTRMAASNMELHALSTGRECR+GGVDFTGPQLYSVHPHGSYSR+ITAAGAKMLRALSSPTKPIER+MTTRMAASNMELHALSTGR+TTRMAASNMELHALSTGR	184	Q3T0T1	Q3T0T1	PSB10_BOVIN	reviewed	Proteasome subunit beta type-10 (EC 3.4.25.1) (Proteasome subunit beta-2i)	PSMB10	Bos taurus (Bovine)	273		Evidence at protein level	UP000009136: Chromosome 18				INDUCTION: Up-regulated by interferon gamma (at protein level).		GO:0002376; GO:0004175; GO:0004298; GO:0005634; GO:0005737; GO:0005839; GO:0010498; GO:0010499; GO:0019774; GO:0043161; GO:1990111	endopeptidase activity [GO:0004175]; threonine-type endopeptidase activity [GO:0004298]	cytoplasm [GO:0005737]; nucleus [GO:0005634]; proteasome core complex [GO:0005839]; proteasome core complex, beta-subunit complex [GO:0019774]; spermatoproteasome complex [GO:1990111]; endopeptidase activity [GO:0004175]; threonine-type endopeptidase activity [GO:0004298]; immune system process [GO:0002376]; proteasomal protein catabolic process [GO:0010498]; proteasomal ubiquitin-independent pro…	cytoplasm [GO:0005737]; nucleus [GO:0005634]; proteasome core complex [GO:0005839]; proteasome core complex, beta-subunit complex [GO:0019774]; spermatoproteasome complex [GO:1990111]	immune system process [GO:0002376]; proteasomal protein catabolic process [GO:0010498]; proteasomal ubiquitin-independent protein catabolic process [GO:0010499]; proteasome-mediated ubiquitin-dependent protein catabolic process [GO:0043161]										SUBCELLULAR LOCATION: Cytoplasm {ECO:0000255|PROSITE-ProRule:PRU00809}. Nucleus {ECO:0000250}.			23706739	PS00854;PS51476;
165	F1MH87	1	Uncharacterized protein	Bos taurus	PAX1	Uncharacterized protein OS=Bos taurus GN=PAX1 PE=4 SV=2	452	47.1	44	0.013			AAAAAGPGAGGGALGGGARRS+AAAAAGPGAGGGALGGGARRSSS+AAAAAGPGAGGGALGGGARRSSSPR+AAAAAGPGAGGGALGGGARRSSSPRPGR+AAAAGPGAGGGALGGGARRSSSPRPGR+AGPGAGGGALGGGARRSSSPRPGR+ALAGSEGAAYSPKMEDWAGVNR+ALPLCLFRGGGAPALPDRAGPP+EQTGALAGSEGAAYSPK+ERAAAAAGPGAGGGALGGGAR+ERAAAAAGPGAGGGALGGGARR+ETGSILPGAIGGSKPRVTTPNVVKHIR+FMEQTGALAGSEGAAYSPKMEDWAGVNRAAFPASPAVNGLEKPALDTDIK+GAGGGALGGGAR+GALAGSEGAAYSPKMEDWAGVNR+PGPPWPPAQGPPLSPPGASV…	510	F1MH87	F1MH87	F1MH87_BOVIN	unreviewed	Paired box 1	PAX1	Bos taurus (Bovine)	452		Predicted	UP000009136: Chromosome 13						GO:0000978; GO:0001228; GO:0001756; GO:0005634; GO:0008283; GO:0043367; GO:0043374; GO:0048538; GO:0060017; GO:0060349; GO:0061056	DNA-binding transcription activator activity, RNA polymerase II-specific [GO:0001228]; RNA polymerase II proximal promoter sequence-specific DNA binding [GO:0000978]	nucleus [GO:0005634]; DNA-binding transcription activator activity, RNA polymerase II-specific [GO:0001228]; RNA polymerase II proximal promoter sequence-specific DNA binding [GO:0000978]; bone morphogenesis [GO:0060349]; CD4-positive, alpha-beta T cell differentiation [GO:0043367]; CD8-positive, alpha-beta T cell differentiation [GO:0043374]; cell population proliferation [GO:0008283]; parathyro…	nucleus [GO:0005634]	bone morphogenesis [GO:0060349]; CD4-positive, alpha-beta T cell differentiation [GO:0043367]; CD8-positive, alpha-beta T cell differentiation [GO:0043374]; cell population proliferation [GO:0008283]; parathyroid gland development [GO:0060017]; sclerotome development [GO:0061056]; somitogenesis [GO:0001756]; thymus development [GO:0048538]										SUBCELLULAR LOCATION: Nucleus {ECO:0000256|SAAS:SAAS00117811}.		19393038;		PS00034;PS51057;
166	P13272	0.9357	Cytochrome b-c1 complex subunit Rieske, mitochondrial	Bos taurus	UQCRFS1	Cytochrome b-c1 complex subunit Rieske, mitochondrial OS=Bos taurus GN=UQCRFS1 PE=1 SV=3;Cytochrome b-c1 complex subunit Rieske, mitochondrial OS=Bos mutus GN=M91_16830 PE=4 SV=1	274	47.1	7	0.002			GFSYLVTATTTVGVAYAAKNVVSQFVSSMSASADVLAMSKI+GRPLVASVSLNVPASVR+MLSVAARSGPFAPVLSATSRGVAGA+MLSVAARSGPFAPVLSATSRGVAGALRP+MLSVAARSGPFAPVLSATSRGVAGALRPLVQAA+NVVSQFVSSMSASADV+PLVQAAVPATSESPVLDLKRSVLCR+TKKEIDQEAAVEVSQL+YAAKNVVSQFVSSMSASADVLAMSKIEIK	238	P13272	P13272	UCRI_BOVIN	reviewed	Cytochrome b-c1 complex subunit Rieske, mitochondrial (EC 7.1.1.8) (Complex III subunit 5) (Cytochrome b-c1 complex subunit 5) (Rieske iron-sulfur protein) (RISP) (Rieske protein UQCRFS1) (Ubiquinol-cytochrome c reductase iron-sulfur subunit) [Cleaved into: Cytochrome b-c1 complex subunit 9 (Su9) (Subunit 9) (8 kDa subunit 9) (Complex III subunit IX) (Cytochrome b-c1 complex subunit 11) (Ubiquino…	UQCRFS1	Bos taurus (Bovine)	274	METAL 217 217 Iron-sulfur (2Fe-2S).; METAL 219 219 Iron-sulfur (2Fe-2S); via pros nitrogen.; METAL 236 236 Iron-sulfur (2Fe-2S).; METAL 239 239 Iron-sulfur (2Fe-2S); via pros nitrogen.	Evidence at protein level	UP000009136: Chromosome 18						GO:0005739; GO:0005743; GO:0005750; GO:0005751; GO:0006122; GO:0008121; GO:0016021; GO:0046872; GO:0051537	2 iron, 2 sulfur cluster binding [GO:0051537]; metal ion binding [GO:0046872]; ubiquinol-cytochrome-c reductase activity [GO:0008121]	integral component of membrane [GO:0016021]; mitochondrial inner membrane [GO:0005743]; mitochondrial respiratory chain complex III [GO:0005750]; mitochondrial respiratory chain complex IV [GO:0005751]; mitochondrion [GO:0005739]; 2 iron, 2 sulfur cluster binding [GO:0051537]; metal ion binding [GO:0046872]; ubiquinol-cytochrome-c reductase activity [GO:0008121]; mitochondrial electron transport,…	integral component of membrane [GO:0016021]; mitochondrial inner membrane [GO:0005743]; mitochondrial respiratory chain complex III [GO:0005750]; mitochondrial respiratory chain complex IV [GO:0005751]; mitochondrion [GO:0005739]	mitochondrial electron transport, ubiquinol to cytochrome c [GO:0006122]								TRANSMEM 103 140 Helical.		SUBCELLULAR LOCATION: Mitochondrion inner membrane {ECO:0000250|UniProtKB:Q5ZLR5}; Single-pass membrane protein {ECO:0000250|UniProtKB:Q5ZLR5}.		2157409; 8386158; 2996928; 3036596; 8736555; 9204897; 9651245; 12269811; 15312779; 16024040; 16924113	2157409; 8386158; 2996928; 3036596; 8736555; 9204897; 9651245; 12269811; 15312779; 16024040; 16924113; 12885240; 16120479; 21909073; 25564664; 27412848; 27654917; 27758861; 27830641; 29765610; 9565029	PS51296;
167	P02672	1	Fibrinogen alpha chain	Bos taurus	FGA	Fibrinogen alpha chain OS=Bos taurus GN=FGA PE=1 SV=5;Fibrinogen alpha chain OS=Bos taurus GN=FGA PE=1 SV=1	615	47	81	0.087	-18.7911	8.06884	ALLEMQQTK+CPSGCRMK+DIQYLPLIK+DIQYLPLIKMSTITGPVPR+DLCLVLSLVGAIK+DQLVDMK+DSLFNYQK+EEGSVSSGTK+ELLIDNEK+ETGWPFCSDEDWNTK+GAHGTQKGHTK+GDSVSQGTGLAPGSPR+GIHTSPLGEPSLTP+GLIDEVDQDFTSR+GNLDDFFHR+HFKMEDEAESLEDLGFK+MEDEAESLEDLGFK+MEDEAESLEDLGFKGAHGTQKGHTK+MSTITGPVPR+NIVELMR+QFVSSSTTVNR+QFVSSSTTVNRGGSAIESKHFK+QISEDLR+SEDGSDCGDADFDWHHTFPSR+SQLQEAPLEWK+TGLAPEFAALGESGSSSSK+TSTHSKQFVSSSTTVNR+VDLEDYK+VTSGHTTTTR+VTS…	423	P02672	P02672	FIBA_BOVIN	reviewed	Fibrinogen alpha chain [Cleaved into: Fibrinopeptide A; Fibrinogen alpha chain]	FGA	Bos taurus (Bovine)	615		Evidence at protein level	UP000009136: Unplaced						GO:0002250; GO:0005102; GO:0005577; GO:0030168; GO:0045087; GO:0051258	signaling receptor binding [GO:0005102]	fibrinogen complex [GO:0005577]; signaling receptor binding [GO:0005102]; adaptive immune response [GO:0002250]; innate immune response [GO:0045087]; platelet activation [GO:0030168]; protein polymerization [GO:0051258]	fibrinogen complex [GO:0005577]	adaptive immune response [GO:0002250]; innate immune response [GO:0045087]; platelet activation [GO:0030168]; protein polymerization [GO:0051258]										SUBCELLULAR LOCATION: Secreted {ECO:0000305}.		13823737; 836881; 434821; 10618375; 17590019	13823737; 836881; 434821; 10618375; 17590019; 11593005; 16475814
168	Q0V8E0	0.9991	HLA-B associated transcript-3	Bos taurus	BAT3	HLA-B associated transcript-3 OS=Bos taurus GN=BAT3 PE=2 SV=1	492	47	21	0.005			AGAGQASSVAPSSTAVESSNEGASPPGPAPPPTTSHPR+APAQSPELTPSGPAPAGPASAPETNAPN+APAQSPELTPSGPAPAGPASAPETNAPNHPSPAE+APPQTQLPSGASSGTGSTSATHGGGPTPGTRGPGASV+GTFNLPSDGSAVDVHINMEQAPIQSEPRVRLVMAQHMIR+IRISHQSVEPVVMMHMNIQDSGTQPGGVPSAPTGPLGPPGHGQTLGK+ISHQSVEPVVMMHMNIQDSG+ISHQSVEPVVMMHMNIQDSGTQPGGVPSAPTGPLGPPGH+LVERAPPQTQLPSGASSGTGSTSATHGGGPTPGTR+PSGASSGTGSTSATHGGGPTPGTR+PTGPLGPPGHGQTLGKSEGIRAG+QPGGVPSAPTGPLGPPGHGQTLGK…	486	Q0V8E0	Q0V8E0	Q0V8E0_BOVIN	unreviewed	HLA-B associated transcript-3	BAT3	Bos taurus (Bovine)	492		Evidence at transcript level																							11282978; 16305752;		PS00299;PS50053;
169	W5QMA9	0.9996	Major prion protein	Bos mutus grunniens	PRNP	Major prion protein OS=Bos mutus grunniens GN=PRNP PE=2 SV=1	264	47	19	0.004			GAAAAGAVVGGLGGYMLGSAMNRPLIHFGSDYEDRYYR+GGGWGQGGTHGQWNKPSKPKTNMK+KRPKPGGGWNTGGSRYPGQGSPGGNR+RVAGAAAAGAVVGGLGGYML+RVAGAAAAGAVVGGLGGYMLGSAM+TNMKRVAGAAAAGAVVGGLGGY+TNMKRVAGAAAAGAVVGGLGGYM+TNMKRVAGAAAAGAVVGGLGGYMLGSAMN+TNMKRVAGAAAAGAVVGGLGGYMLGSAMNRP+TNMKRVAGAAAAGAVVGGLGGYMLGSAMNRPLIHFG+VAGAAAAGAVVGGLGGYMLGSAMNRP+VAGAAAAGAVVGGLGGYMLGSAMNRPLI+YPPQGGGGWGQPHGGGWGQPHGGGWGQPH+YPPQGGGGWGQPHGGGWGQPHGGGWGQPHG…	402	W5QMA9	W5QMA9	W5QMA9_BOSMU	unreviewed	Major prion protein	PRNP	Bos mutus grunniens (Wild yak) (Bos grunniens)	264		Evidence at transcript level							GO:0005886; GO:0016021; GO:0046872; GO:0051260	metal ion binding [GO:0046872]	integral component of membrane [GO:0016021]; plasma membrane [GO:0005886]; metal ion binding [GO:0046872]; protein homooligomerization [GO:0051260]	integral component of membrane [GO:0016021]; plasma membrane [GO:0005886]	protein homooligomerization [GO:0051260]								TRANSMEM 6 24 Helical. {ECO:0000256|SAM:Phobius}.; TRANSMEM 123 142 Helical. {ECO:0000256|SAM:Phobius}.; TRANSMEM 243 263 Helical. {ECO:0000256|SAM:Phobius}.		SUBCELLULAR LOCATION: Cell membrane {ECO:0000256|SAAS:SAAS00541856}; Lipid-anchor, GPI-anchor {ECO:0000256|SAAS:SAAS00541856}.				PS00291;PS00706;
170	L8HXL9	0.948	Uncharacterized protein	Bos mutus	M91_18079	Uncharacterized protein OS=Bos mutus GN=M91_18079 PE=4 SV=1	302	47	13	0.003			CGVDFLAERGPVGSETSESGRGGEASLTGA+EDGIMNMATFLRGFEEKGIK+KIRPCIILLPVTDILKPLAAVLPWMSLTSGIK+QLSDGQPSSPAQGSGPPPPASP+RVKQLSDGQPSSPAQGSGPPPPA+SSELEPSLRSPVLHWAHPGSFVYPAWWFLKLVK+VKQLSDGQPSSPAQGSGPPPPASPST	192	L8HXL9	L8HXL9	L8HXL9_9CETA	unreviewed	U1-type domain-containing protein	M91_18079	Bos mutus (wild yak)	302		Predicted							GO:0003676; GO:0008270	nucleic acid binding [GO:0003676]; zinc ion binding [GO:0008270]	nucleic acid binding [GO:0003676]; zinc ion binding [GO:0008270]														22751099
171	Q0IIF1	0.996	KCNE1-like	Bos taurus	KCNE1L	KCNE1-like OS=Bos taurus GN=KCNE1L PE=2 SV=1	145	46.9	12	0.003			GNASGLGAGPGPSMGMGVVPDPFVGREVTSAKGDDAYL+LLELHHRGNASGLGAGPGPSMGMGVVPDPFVGREVTSAK+LLLELHHRGNASGLGAGPGPSMGMGVVP+LLLELHHRGNASGLGAGPGPSMGMGVVPDPFVGREVTSA+NASGLGAGPGPSMGMGVVPD+PGGVPATADAATVAGSPAEGR+SGLGAGPGPSMGMGVVPDPFVGREVTSAK+VPATADAATVAGSPAEGRR	240	Q0IIF1	Q0IIF1	Q0IIF1_BOVIN	unreviewed	KCNE1-like (Potassium voltage-gated channel subfamily E regulatory subunit 5)	KCNE5 KCNE1L	Bos taurus (Bovine)	145		Evidence at transcript level	UP000009136: Chromosome X						GO:0008076; GO:0015459; GO:0044325; GO:0060307; GO:0060372; GO:0086005; GO:0086008; GO:0086011; GO:0086014; GO:0086091; GO:0097623; GO:0098915; GO:1901381; GO:1902260; GO:1903765	ion channel binding [GO:0044325]; potassium channel regulator activity [GO:0015459]; voltage-gated potassium channel activity involved in cardiac muscle cell action potential repolarization [GO:0086008]	voltage-gated potassium channel complex [GO:0008076]; ion channel binding [GO:0044325]; potassium channel regulator activity [GO:0015459]; voltage-gated potassium channel activity involved in cardiac muscle cell action potential repolarization [GO:0086008]; atrial cardiac muscle cell action potential [GO:0086014]; membrane repolarization during action potential [GO:0086011]; membrane repolarizati…	voltage-gated potassium channel complex [GO:0008076]	atrial cardiac muscle cell action potential [GO:0086014]; membrane repolarization during action potential [GO:0086011]; membrane repolarization during ventricular cardiac muscle cell action potential [GO:0098915]; negative regulation of delayed rectifier potassium channel activity [GO:1902260]; negative regulation of potassium ion export across plasma membrane [GO:1903765]; positive regulation of…								TRANSMEM 59 81 Helical. {ECO:0000256|SAM:Phobius}.				19393038;
172	L8IAS2	1	Doublesex-and mab-3-related transcription factor 1	Bos mutus	M91_20989	Doublesex-and mab-3-related transcription factor 1 OS=Bos mutus GN=M91_20989 PE=4 SV=1	355	46.8	195	0.072	-17.4188	556.15	AGGGGGGGGSDSGASGTGAVSGK+AGGGGGGGGSDSGASGTGAVSGKK+AGGGGGGGGSDSGASGTGAVSGKKS+AGGGGGGGGSDSGASGTGAVSGKKSP+APPQGKAGGGGGGGGSDSGASGTGAVSGKK+APQTPGAPPQGKAGGGGGGGGSDSGASGTGAVSGK+APQTPGAPPQGKAGGGGGGGGSDSGASGTGAVSGKK+APSEAPQTPGAPPQGKAGGGGGGGGSDSGASGTGAVSGK+AVLDCESASEPSNFAVAP+AYSKPSAPSEAPQTPGAPPQGK+DAYSKPSAPSEAPQTPGAPPQGKAGGGGGGGGSDSGASGTGAVSGKK+EAPQTPGAPPQGKAGGGGGGGGSDSGASGTGAVSGKK+ENSSGNPCLMIE+GGGGGGGGSDSG…	1408	L8IAS2	L8IAS2	L8IAS2_9CETA	unreviewed	Doublesex-and mab-3-related transcription factor 1	M91_20989	Bos mutus (wild yak)	355		Predicted							GO:0003700; GO:0005634; GO:0043565; GO:0046872	DNA-binding transcription factor activity [GO:0003700]; metal ion binding [GO:0046872]; sequence-specific DNA binding [GO:0043565]	nucleus [GO:0005634]; DNA-binding transcription factor activity [GO:0003700]; metal ion binding [GO:0046872]; sequence-specific DNA binding [GO:0043565]	nucleus [GO:0005634]											SUBCELLULAR LOCATION: Nucleus {ECO:0000256|PROSITE-ProRule:PRU00070}.		22751099		PS40000;PS50809;
173	L8IND9	1	Ephrin-B3	Bos mutus	M91_20389	Ephrin-B3 OS=Bos mutus GN=M91_20389 PE=3 SV=1	353	46.7	13	0.011			AEGPLPPPSMPAVAGAAGGLALLLLGVAGAGGAMCWRR+AKPSESRHPGPGSFGRGGSLGLGGGGGM+DRGAAHSLEPGKESTAAPPPL+EGPLPPPSMPAVAGAAGGLALLLLGVAGAGGAMCWR+ESTAAPPPLSSFTPSLPGDPTSNATS+ESTAAPPPLSSFTPSLPGDPTSNATSRGAEGPLPPPSM+GAEGPLPPPSMPAVAGAAGGLAL+GAEGPLPPPSMPAVAGAAGGLALLLLGVAGAGGA+GGSLGLGGGGGMGPRETEPGELGIALRGGGT+HPGPGSFGRGGSLGLGGGGGMGP+HPGPGSFGRGGSLGLGGGGGMGPR+HPGPGSFGRGGSLGLGGGGGMGPRETEPGEL+HPGPGSFGRGGSLGLGGGGGMGPRETEPGELGIA…	733	L8IND9	L8IND9	L8IND9_9CETA	unreviewed	Ephrin-B3	M91_20389	Bos mutus (wild yak)	353		Inferred from homology							GO:0016021		integral component of membrane [GO:0016021]	integral component of membrane [GO:0016021]									TRANSMEM 240 264 Helical. {ECO:0000256|SAM:Phobius}.				22751099		PS01299;PS51551;
174	P23805	1	Conglutinin	Bos taurus	CGN1	Conglutinin OS=Bos taurus GN=CGN1 PE=1 SV=2	371	46.6	24	0.012	-21.1896	40.7423	AGRPGWVGPIGPKGDNGFVGEPGPKGD+AGVTGPSGAIGPQGPSGAR+AGVTGPSGAIGPQGPSGARGP+AVLFPDGQAVGEK+DNGFVGEPGPKGDTGPRGPPGMPGPAGR+DPGSPGPAGRAGRPGWVGPIGPKGDNGFVGEPGPK+EKGAPGETGAPGRAGVTGPSGAIGPQGPSGAR+ETGAPGRAGVTGPSGAIGPQGPSGAR+GAPGETGAPG+GAPGETGAPGRAGVTGPSGAIGPQ+GAPGETGAPGRAGVTGPSGAIGPQG+GDNGFVGEPGPKGDTGPRGPPGMPGPAG+GEKGAPGETGAPGRAGVTGPSGAI+GEKGAPGETGAPGRAGVTGPSGAIGPQGPSGA+GETGPKGGVGAPGIQGFPGPSGLKGE+GGVGAPGIQGFPGP…	895	P23805	P23805	CONG_BOVIN	reviewed	Conglutinin	CGN1	Bos taurus (Bovine)	371		Evidence at protein level	UP000009136: Chromosome 28						GO:0001530; GO:0005537; GO:0005581; GO:0005615; GO:0005771; GO:0005791; GO:0032502; GO:0043129; GO:0048029; GO:0050766	lipopolysaccharide binding [GO:0001530]; mannose binding [GO:0005537]; monosaccharide binding [GO:0048029]	collagen trimer [GO:0005581]; extracellular space [GO:0005615]; multivesicular body [GO:0005771]; rough endoplasmic reticulum [GO:0005791]; lipopolysaccharide binding [GO:0001530]; mannose binding [GO:0005537]; monosaccharide binding [GO:0048029]; developmental process [GO:0032502]; positive regulation of phagocytosis [GO:0050766]; surfactant homeostasis [GO:0043129]	collagen trimer [GO:0005581]; extracellular space [GO:0005615]; multivesicular body [GO:0005771]; rough endoplasmic reticulum [GO:0005791]	developmental process [GO:0032502]; positive regulation of phagocytosis [GO:0050766]; surfactant homeostasis [GO:0043129]												8460993; 7684896; 8163202; 8207234; 8297370; 16305752; 1993651; 3566740; 8328957		PS00615;PS50041;
175	L8IJU8	0.9986	Nucleobindin-1	Bos mutus	M91_16014	Nucleobindin-1 OS=Bos mutus GN=M91_16014 PE=4 SV=1	474	46.6	71	0.011			AKAQRLSQETEALGR+AKMDAQQEPNIQLDHLNLLKQFEHLDPQN+AQYDAAHHEEFKR+EAELNAKAQRLSQET+EAELNAKAQRLSQETEALGR+EENPATESPDTGLYYHR+ELQQAVLQMEQ+ELQQAVLQMEQR+EVWEELDGLDPNR+FEEELAAR+GGVPLPTSPVLTLQTVEMHPAYTEEELR+LQAANAEDIK+LSQETEALGR+LVTLEEFLASTQR+MLLKAKMDAQQEPNIQLDHLNLLK+PGSQAQLK+PNIQLDHLNLLK+QDRLVTLEEFLASTQRK+QFEHLDPQNQHTFEAR+QQQQSHNNPAPGPEGQLK+QTVEMHPAYTEEELRRFEEELAAR+RDLAQYDAAHHEEFK+VNVPGSQAQLK+YLESLGEEQR	392	L8IJU8	L8IJU8	L8IJU8_9CETA	unreviewed	Nucleobindin-1	M91_16014	Bos mutus (wild yak)	474		Predicted							GO:0005509	calcium ion binding [GO:0005509]	calcium ion binding [GO:0005509]														22751099		PS00018;PS50222;
176	Q17QW4	0.9931	EP300-interacting inhibitor of differentiation 2	Bos taurus	EID2	EP300-interacting inhibitor of differentiation 2 OS=Bos taurus GN=EID2 PE=2 SV=1	219	46.6	10	0.003			DRPMAAAVEGSMASPVEGPVPEAREGPMAASR+EPAPAQPVAARDRPMAAAVEGSMASP+EPAPAQPVAARDRPMAAAVEGSMASPVEGPVPEAREGPMAASR+GAANDNGDVRQAEVGGRR+LLAEPAEEEGPEGRPRSRPGNGPGLAAL+MSELPADQGVPPAGAAN+PADQGVPPAGAANDNGDVRQAEVGGRR+PAGAANDNGDVRQAEVGGR+QPVAARDRPMAAAVEGSMASPVEGPVPEAREGPMAASR	256	Q17QW4	Q17QW4	EID2_BOVIN	reviewed	EP300-interacting inhibitor of differentiation 2 (EID-2) (CREBBP/EP300 inhibitor 2) (EID-1-like inhibitor of differentiation 2)	EID2	Bos taurus (Bovine)	219		Evidence at transcript level	UP000009136: Chromosome 18						GO:0000122; GO:0005654; GO:0007181; GO:0007183; GO:0007517; GO:0030154; GO:0030512; GO:0042127; GO:0046332	SMAD binding [GO:0046332]	nucleoplasm [GO:0005654]; SMAD binding [GO:0046332]; cell differentiation [GO:0030154]; muscle organ development [GO:0007517]; negative regulation of transcription by RNA polymerase II [GO:0000122]; negative regulation of transforming growth factor beta receptor signaling pathway [GO:0030512]; regulation of cell population proliferation [GO:0042127]; SMAD protein complex assembly [GO:0007183]; tr…	nucleoplasm [GO:0005654]	cell differentiation [GO:0030154]; muscle organ development [GO:0007517]; negative regulation of transcription by RNA polymerase II [GO:0000122]; negative regulation of transforming growth factor beta receptor signaling pathway [GO:0030512]; regulation of cell population proliferation [GO:0042127]; SMAD protein complex assembly [GO:0007183]; transforming growth factor beta receptor complex assemb…										SUBCELLULAR LOCATION: Nucleus {ECO:0000250|UniProtKB:Q8N6I1}.
177	Q5E9B2	0.9262	PCNA-associated factor	Bos taurus	PAF	PCNA-associated factor OS=Bos taurus GN=PAF PE=3 SV=1;PCNA-associated factor (Fragment) OS=Bos mutus GN=M91_14385 PE=4 SV=1	111	46.4	10	0.007			ANSVPGSYR+KAENKYAGGNPVCVRPTPK+VLGSSTSAANSTPLSSR+YAGGNPVCVRPTPK	62	Q5E9B2	Q5E9B2	PAF15_BOVIN	reviewed	PCNA-associated factor (PCNA-associated factor of 15 kDa) (PAF15) (p15PAF) (PCNA-clamp-associated factor)	PCLAF PAF	Bos taurus (Bovine)	111		Inferred from homology	UP000009136: Chromosome 10						GO:0003682; GO:0005634; GO:0006260; GO:0006974; GO:0007098; GO:0009411; GO:0019985; GO:0048471; GO:0051726	chromatin binding [GO:0003682]	nucleus [GO:0005634]; perinuclear region of cytoplasm [GO:0048471]; chromatin binding [GO:0003682]; cellular response to DNA damage stimulus [GO:0006974]; centrosome cycle [GO:0007098]; DNA replication [GO:0006260]; regulation of cell cycle [GO:0051726]; response to UV [GO:0009411]; translesion synthesis [GO:0019985]	nucleus [GO:0005634]; perinuclear region of cytoplasm [GO:0048471]	cellular response to DNA damage stimulus [GO:0006974]; centrosome cycle [GO:0007098]; DNA replication [GO:0006260]; regulation of cell cycle [GO:0051726]; response to UV [GO:0009411]; translesion synthesis [GO:0019985]										SUBCELLULAR LOCATION: Nucleus {ECO:0000250|UniProtKB:Q15004}. Cytoplasm, perinuclear region {ECO:0000250|UniProtKB:Q15004}. Note=Following DNA damage, localizes to DNA damage sites. Colocalizes with centrosomes in perinuclear region. {ECO:0000250|UniProtKB:Q15004}.		16305752;
178	A7E348	1	PYGO2 protein	Bos taurus	PYGO2	PYGO2 protein OS=Bos taurus GN=PYGO2 PE=2 SV=1;Pygopus-like protein 2 OS=Bos mutus GN=M91_20851 PE=4 SV=1	405	46.4	17	0.006			FPPNSSGRGGGTPDANSLAPPGK+GELGPPSLPQRFAQPGAPF+GSPVPFGGFRVQGGMAGQVPPGYGTGGGGGPQPLR+MAASAPPPPDKLEGGGGPAPP+MAASAPPPPDKLEGGGGPAPPP+MAASAPPPPDKLEGGGGPAPPPAPPS+MAASAPPPPDKLEGGGGPAPPPAPPSTGR+MAGQVPPGYGTGGGGGPQPLR+PPPGNMNFPSQPFNQPLGQNFSPPGGQMMPGPVGGFGPMISPTMGQPPR+QGGMAGQVPPGYGTGGGGGPQPLR+QPPPFPPSPMGPAFNMPPQGPGY+QPPPFPPSPMGPAFNMPPQGPGYP+QVPPGYGTGGGGGPQPLRR+VGGAAPPFLGSPVPFGGFRVQGGMAGQVPPGYG+VGGAAPPFLGSPVPFGG…	467	A7E348	A7E348	A7E348_BOVIN	unreviewed	PYGO2 protein	PYGO2	Bos taurus (Bovine)	405		Evidence at transcript level							GO:0001822; GO:0007289		kidney development [GO:0001822]; spermatid nucleus differentiation [GO:0007289]		kidney development [GO:0001822]; spermatid nucleus differentiation [GO:0007289]														PS01359;PS50016;
179	L8IE84	1	Keratin, type I cytoskeletal 24	Bos mutus	M91_05308	Keratin, type I cytoskeletal 24 OS=Bos mutus GN=M91_05308 PE=3 SV=1	519	46.4	62	0.019	-20.032	90.8893	AGGSSFSSGSRIGLGGGSARGFR+AGGSSSVRVSAGGSSFSSG+AGGVGGGVGGGLGDGGLFSGGEKQAMQNLNDR+DSSMSDGSRSGTSVQGRDPSK+EEEMKSMQGSSGGDVTVEMNAAPGTDLTK+EGGGSGFGGSDYRRSGSR+GFRGGAGSYGLSGGSSGGFG+GFRGGAGSYGLSGGSSGGFGGGF+GFRGGAGSYGLSGGSSGGFGGGFGSCSIGGGFGGA+GFRGGAGSYGLSGGSSGGFGGGFGSCSIGGGFGGASG+GFRGGAGSYGLSGGSSGGFGGGFGSCSIGGGFGGASGSGIG+GFRGGAGSYGLSGGSSGGFGGGFGSCSIGGGFGGASGSGIGFG+GFRGGAGSYGLSGGSSGGFGGGFGSCSIGGGFGGASGSGIGFGGGS…	1312	L8IE84	L8IE84	L8IE84_9CETA	unreviewed	Keratin, type I cytoskeletal 24	M91_05308	Bos mutus (wild yak)	519		Inferred from homology							GO:0005198; GO:0005882	structural molecule activity [GO:0005198]	intermediate filament [GO:0005882]; structural molecule activity [GO:0005198]	intermediate filament [GO:0005882]													22751099		PS00226;PS51842;
180	Q0VCG3	0.9887	Parvalbumin alpha	Bos taurus	PVALB	Parvalbumin alpha OS=Bos taurus GN=PVALB PE=3 SV=3;Parvalbumin alpha OS=Bos mutus GN=M91_10494 PE=4 SV=1	110	46.4	4	0.002			AGDKDGDGKIGADEFSTLVAES+SGFIEEEELGFILKGFSPDARDLSV+TLLAAGDKDGDGKIGADEF	68	Q0VCG3	Q0VCG3	PRVA_BOVIN	reviewed	Parvalbumin alpha	PVALB	Bos taurus (Bovine)	110		Inferred from homology	UP000009136: Chromosome 5						GO:0005509; GO:0005634; GO:0005737; GO:0030424	calcium ion binding [GO:0005509]	axon [GO:0030424]; cytoplasm [GO:0005737]; nucleus [GO:0005634]; calcium ion binding [GO:0005509]	axon [GO:0030424]; cytoplasm [GO:0005737]; nucleus [GO:0005634]															PS00018;PS50222;
181	L8IKW5	0.9969	Corneodesmosin	Bos mutus	M91_16122	Corneodesmosin OS=Bos mutus GN=M91_16122 PE=4 SV=1	559	46.3	61	0.006			CGGVSQGPCSPPGTGSLSGSSSSLSGGK+DPTRITSPNDPCLLGKGGSSSSSGGSSGSSGGGS+DPTRITSPNDPCLLGKGGSSSSSGGSSGSSGGGSS+EGPIKGSPGVPSFAAGPPIS+GGSSSSSGGSSGSSGGGSSGSSS+GGSSSSSGGSSGSSGGGSSGSSSG+GGSSSSSGGSSGSSGGGSSGSSSGSS+GGSSSSSGGSSGSSGGGSSGSSSGSSG+GGSSSSSGGSSGSSGGGSSGSSSGSSGSSS+GGSSSSSGGSSGSSGGGSSGSSSGSSGSSSS+GGSSSSSGGSSGSSGGGSSGSSSGSSGSSSSS+GGSSSSSGGSSGSSGGGSSGSSSGSSGSSSSSS+GGSSSSSGGSSGSSGGGSSGSSSGSSGSSSSSSGVSSGLSGH+G…	799	L8IKW5	L8IKW5	L8IKW5_9CETA	unreviewed	Corneodesmosin	M91_16122	Bos mutus (wild yak)	559		Predicted							GO:0043589		skin morphogenesis [GO:0043589]		skin morphogenesis [GO:0043589]												22751099
182	P80724	0.9148	Brain acid soluble protein 1	Bos taurus	BASP1	Brain acid soluble protein 1 OS=Bos taurus GN=BASP1 PE=1 SV=3	227	46.3	11	0.003			AEQEPAAASGPSTGGDAPKASEAEAAEPAAPTKDDK+EDAPKAEPEPTEGAEGKPEPPKDAE+ENEAQAAAET+EPAAASGPSTGGDAPKASEAEAAEPAAPTKDDK+EQEPAAASGPSTGGDAPK+GKPEPPKDAEQEPAAASGPSTGGDAPK+SDGAPASDSKPSSTEAAPSS+SDGAPASDSKPSSTEAAPSSKET+TEAPAAPAAQETKSDGAPASDSKPSST	227	P80724	P80724	BASP1_BOVIN	reviewed	Brain acid soluble protein 1 (22 kDa neuronal tissue-enriched acidic protein) (Neuronal axonal membrane protein NAP-22)	BASP1 NAP22	Bos taurus (Bovine)	227		Evidence at protein level	UP000009136: Chromosome 20					TISSUE SPECIFICITY: Brain.	GO:0003714; GO:0005634; GO:0005737; GO:0005886; GO:0008180; GO:0016607; GO:0019904; GO:0030054; GO:0030426; GO:0044212; GO:0045892; GO:0072112	protein domain specific binding [GO:0019904]; transcription corepressor activity [GO:0003714]; transcription regulatory region DNA binding [GO:0044212]	cell junction [GO:0030054]; COP9 signalosome [GO:0008180]; cytoplasm [GO:0005737]; growth cone [GO:0030426]; nuclear speck [GO:0016607]; nucleus [GO:0005634]; plasma membrane [GO:0005886]; protein domain specific binding [GO:0019904]; transcription corepressor activity [GO:0003714]; transcription regulatory region DNA binding [GO:0044212]; glomerular visceral epithelial cell differentiation [GO:0…	cell junction [GO:0030054]; COP9 signalosome [GO:0008180]; cytoplasm [GO:0005737]; growth cone [GO:0030426]; nuclear speck [GO:0016607]; nucleus [GO:0005634]; plasma membrane [GO:0005886]	glomerular visceral epithelial cell differentiation [GO:0072112]; negative regulation of transcription, DNA-templated [GO:0045892]										SUBCELLULAR LOCATION: Cell membrane; Lipid-anchor. Cell projection, growth cone. Note=Associated with the membranes of growth cones that form the tips of elongating axons.		9749536; 9310187
183	A2VE37	0.9302	CABP1 protein	Bos taurus	CABP1	CABP1 protein OS=Bos taurus GN=CABP1 PE=2 SV=1	106	46.2	5	0.001			PPGHASAGPAAMSSHIAKSESKTPPPPPPPPPPR+RTAPPPPGHASAGPAAM+SLPAGGPAPRRTAPPPPGHASAGPAAMS+TAPPPPGHASAGPAAMSSHIAK+TAPPPPGHASAGPAAMSSHIAKSE	129	A2VE37	A2VE37	A2VE37_BOVIN	unreviewed	CABP1 protein	CABP1	Bos taurus (Bovine)	106		Evidence at transcript level
184	G3MX98	1	Uncharacterized protein	Bos taurus	KRT9	Uncharacterized protein OS=Bos taurus GN=KRT9 PE=4 SV=1	518	46.1	202	0.07	-18.6147	242.767	CGGGSGGSSGGGSSSGGGSGGSCEEGSGRTSQSQSYSSKSGG+GAGGGGSRFSSTSSYVVGSSGACGRGGSGSLSSSYGR+GAVGGSGGLWGFGGGIGSAVGGFGGAVGGGDAGILPADEK+GGGCGGSFK+GGGCGGSFKSSSRFSSLGAGGGGSR+GGSCEEGSGRTSQSQSYSSKSGG+GGSGGSCGGGSGGSSGGGSSSG+GGSGGSCGGGSGGSSGGGSSSGG+GGSGGSCGGGSGGSSGGGSSSGGG+GGSGGSCGGGSGGSSGGGSSSGGGS+GGSGGSCGGGSGGSSGGGSSSGGGSG+GGSGGSCGGGSGGSSGGGSSSGGGSGG+GGSGGSCGGGSGGSSGGGSSSGGGSGGS+GGSGGSCGGGSGGSSGGGSSSGGGSGGSC+GGSGG…	2135	G3MX98	G3MX98	G3MX98_BOVIN	unreviewed	Keratin 9	KRT9	Bos taurus (Bovine)	528		Inferred from homology	UP000009136: Chromosome 19						GO:0005198; GO:0005882; GO:0043588; GO:0045109	structural molecule activity [GO:0005198]	intermediate filament [GO:0005882]; structural molecule activity [GO:0005198]; intermediate filament organization [GO:0045109]; skin development [GO:0043588]	intermediate filament [GO:0005882]	intermediate filament organization [GO:0045109]; skin development [GO:0043588]												19393038;		PS51842;
185	G5E6D1	1	Uncharacterized protein	Bos taurus	LOC526966	Uncharacterized protein OS=Bos taurus GN=LOC526966 PE=4 SV=1	419	46.1	54	0.02	-20.0761	88.1535	AAARAGTSASARADMSALASGGPSASAR+AATGTGPSASASPGPSASARPGT+AATGTGPSASASPGPSASARPGTSAAARAGTS+AATGTGPSASASPGPSASARPGTSAAARAGTSASA+AATGTGPSASASPGPSASARPGTSAAARAGTSASARADMSAL+AGTSASARADMSALASGGPSASARDGT+AGTSASARADMSALASGGPSASARDGTSAA+APSSSSAAGTATGPPGAQGTTSAAAGAIRK+APSSSSAAGTATGPPGAQGTTSAAAGAIRKR+EEAERTGARAATGTGPSA+EEAERTGARAATGTGPSASASP+EEAERTGARAATGTGPSASASPG+ESAPSSSSAAGTATGPPGAQGTTSAAAGAIR+ETTSFSPPDSESAP…	1136	G5E6D1	G5E6D1	G5E6D1_BOVIN	unreviewed	MAGE domain-containing protein	LOC112445770	Bos taurus (Bovine)	379		Predicted	UP000009136: Unplaced																						19393038;		PS50838;
186	Q0P5K6	1	Corneodesmosin	Bos taurus	CDSN	Corneodesmosin OS=Bos taurus GN=CDSN PE=2 SV=1	562	46.1	64	0.019	-23.4362	8.58543	CGGVSQGPCSPPGTGSLSGSSSSLSGGK+DPTRITSPNDPCLLGKGGSSSSSGGSSGSSGGGS+DPTRITSPNDPCLLGKGGSSSSSGGSSGSSGGGSS+EGPIKGSPGVPSFAAGPPIS+GGSSSSSGGSSGSSGGGSSGSSS+GGSSSSSGGSSGSSGGGSSGSSSG+GGSSSSSGGSSGSSGGGSSGSSSGSS+GGSSSSSGGSSGSSGGGSSGSSSGSSG+GGSSSSSGGSSGSSGGGSSGSSSGSSGSSS+GGSSSSSGGSSGSSGGGSSGSSSGSSGSSSS+GGSSSSSGGSSGSSGGGSSGSSSGSSGSSSSS+GGSSSSSGGSSGSSGGGSSGSSSGSSGSSSSSS+GGSSSSSGGSSGSSGGGSSGSSSGSSGSSSSSSGVSSGLSGH+G…	948	Q0P5K6	Q0P5K6	Q0P5K6_BOVIN	unreviewed	Corneodesmosin	CDSN	Bos taurus (Bovine)	562		Evidence at transcript level							GO:0043589		skin morphogenesis [GO:0043589]		skin morphogenesis [GO:0043589]
187	F1MY44	1	Uncharacterized protein	Bos taurus	HNRNPM	Uncharacterized protein OS=Bos taurus GN=HNRNPM PE=1 SV=2;Heterogeneous nuclear ribonucleoprotein M OS=Bos mutus GN=M91_08696 PE=4 SV=1	730	45.9	140	0.04	-20.9678	47.5126	AGMGMEGIGFGINKMGGMEGPFGGGMENMGRFGSGMNMGR+AMQKVMATTGGMGMGPGGPGMINI+AMQKVMATTGGMGMGPGGPGMINIPP+AMQKVMATTGGMGMGPGGPGMINIPPSIL+AMQKVMATTGGMGMGPGGPGMINIPPSILN+ANSLERMGPAMGPALGAGIERMGLAMGGGGGASFDR+EAAAEVAATEPKMEEESGAPGVPSGNGAPGPK+EESGAPGVPSGNGAPGPK+ERMGPAMGPALGAGIERMGLAMGGGGGASFDR+GGQPIDANHLNKGIGMGNLGPAGMGMEGIGFGINKMGGMEGPFGGGMENMGR+GIGMGNLGPAGMGMEGIGFG+GIGMGNLGPAGMGMEGIGFGIN+GIGMGNLGPAGMGMEGIGFGINK+GI…	2218	F1MY44	F1MY44	F1MY44_BOVIN	unreviewed	Heterogeneous nuclear ribonucleoprotein M	HNRNPM	Bos taurus (Bovine)	691		Evidence at protein level	UP000009136: Chromosome 7						GO:0000380; GO:0003729; GO:0005634; GO:0005737; GO:0071014; GO:1990904; GO:2000815	mRNA binding [GO:0003729]	cytoplasm [GO:0005737]; nucleus [GO:0005634]; post-mRNA release spliceosomal complex [GO:0071014]; ribonucleoprotein complex [GO:1990904]; mRNA binding [GO:0003729]; alternative mRNA splicing, via spliceosome [GO:0000380]; regulation of mRNA stability involved in response to oxidative stress [GO:2000815]	cytoplasm [GO:0005737]; nucleus [GO:0005634]; post-mRNA release spliceosomal complex [GO:0071014]; ribonucleoprotein complex [GO:1990904]	alternative mRNA splicing, via spliceosome [GO:0000380]; regulation of mRNA stability involved in response to oxidative stress [GO:2000815]												19393038;		PS50102;
188	F1MY37	0.9791	Uncharacterized protein	Bos taurus	SLC39A9	Uncharacterized protein OS=Bos taurus GN=SLC39A9 PE=4 SV=2	307	45.9	4	0.001			EVGGVGHSHKPDPAGGRGLSR+GRGLSRLEVAALVLGCLIPLVLSIGHQH+ITTTLGLVVHAAADGVALGAAASTSQTSVQLI+MDDFISISLLSLAMLVGCYVAGIIPLAVNFSEERLKLVTVL+VNATGVAMLFSAGTFLYVATVHVLPEVGGVGHSHKPD	163	F1MY37	F1MY37	F1MY37_BOVIN	unreviewed	Solute carrier family 39 member 9	SLC39A9	Bos taurus (Bovine)	313		Predicted	UP000009136: Chromosome 10						GO:0016021; GO:0046873	metal ion transmembrane transporter activity [GO:0046873]	integral component of membrane [GO:0016021]; metal ion transmembrane transporter activity [GO:0046873]	integral component of membrane [GO:0016021]									TRANSMEM 12 34 Helical. {ECO:0000256|SAM:Phobius}.; TRANSMEM 41 61 Helical. {ECO:0000256|SAM:Phobius}.; TRANSMEM 110 128 Helical. {ECO:0000256|SAM:Phobius}.; TRANSMEM 182 204 Helical. {ECO:0000256|SAM:Phobius}.; TRANSMEM 216 235 Helical. {ECO:0000256|SAM:Phobius}.; TRANSMEM 247 269 Helical. {ECO:0000256|SAM:Phobius}.; TRANSMEM 289 310 Helical. {ECO:0000256|SAM:Phobius}.				19393038;
189	Q9TSR4	1	Alpha-lactalbumin	Bos mutus grunniens	LALBA	Alpha-lactalbumin OS=Bos mutus grunniens GN=LALBA PE=2 SV=1	142	45.8	1025	0.665	-13.3298	355.501	ALCSEKLDQWLCEK+ALCSEKLDQWLCEKL+DDQNPHSSDICNISCDK+FLDDDLTDDIMCVK+FLDDDLTDDIMCVKK+IWCKDDQNPHSSDICNISCDK+KILDKVGINYWLAHK+LDQWLCEK+LDQWLCEKL+VGINYWLAHK	147	Q9TSR4	Q9TSR4	LALBA_BOSMU	reviewed	Alpha-lactalbumin (Lactose synthase B protein)	LALBA	Bos mutus grunniens (Wild yak) (Bos grunniens)	142		Evidence at transcript level						TISSUE SPECIFICITY: Mammary gland specific. Secreted in milk.	GO:0004461; GO:0005509; GO:0005576; GO:0005989	calcium ion binding [GO:0005509]; lactose synthase activity [GO:0004461]	extracellular region [GO:0005576]; calcium ion binding [GO:0005509]; lactose synthase activity [GO:0004461]; lactose biosynthetic process [GO:0005989]	extracellular region [GO:0005576]	lactose biosynthetic process [GO:0005989]										SUBCELLULAR LOCATION: Secreted.		11057044		PS00128;PS51348;
190	L8HPS5	0.9512	Ras-related protein Rab-7b	Bos mutus	M91_08985	Ras-related protein Rab-7b OS=Bos mutus GN=M91_08985 PE=3 SV=1	212	45.8	1	0.002			GDVLAKTIPMEQPYPMVVLGNKIDLEDR+LIIIGALGVGK+NDINVVQAFEMLAGRALSR+SILESYLTDSIK+TFYEDYQTTLGASILSKIIILEDTTLK	101	L8HPS5	L8HPS5	L8HPS5_9CETA	unreviewed	Ras-related protein Rab-7b	M91_08985	Bos mutus (wild yak)	212		Predicted							GO:0003924; GO:0005525	GTPase activity [GO:0003924]; GTP binding [GO:0005525]	GTP binding [GO:0005525]; GTPase activity [GO:0003924]														22751099
191	Q6UL09	0.9922	Major prion protein	Bos mutus grunniens	PrP	Major prion protein OS=Bos mutus grunniens GN=PrP PE=3 SV=1	264	45.8	14	0.003			GGGWGQGGTHGQWNKPSKPKTNMK+GQWNKPSKPKTNMKHVAGAAAVGAVVGGLGGYMLGSAMSRPLIHFGSDYEDR+HVAGAAAVGAVVGGLGGYM+HVAGAAAVGAVVGGLGGYMLG+HVAGAAAVGAVVGGLGGYMLGS+HVAGAAAVGAVVGGLGGYMLGSA+HVAGAAAVGAVVGGLGGYMLGSAM+KRPKPGGGWNTGGSRYPGQGSPGGNR+TNMKHVAGAAAVGAVVGGLGG+VAGAAAVGAVVGGLGGYMLGSAMSRPLIHFGSDYEDR+YPPQGGGGWGQPHGGGWGQPHGGGWGQPH+YPPQGGGGWGQPHGGGWGQPHGGGWGQPHGGGW	342	Q6UL09	Q6UL09	Q6UL09_BOSMU	unreviewed	Major prion protein	PrP	Bos mutus grunniens (Wild yak) (Bos grunniens)	264		Inferred from homology							GO:0005886; GO:0016021; GO:0046872; GO:0051260	metal ion binding [GO:0046872]	integral component of membrane [GO:0016021]; plasma membrane [GO:0005886]; metal ion binding [GO:0046872]; protein homooligomerization [GO:0051260]	integral component of membrane [GO:0016021]; plasma membrane [GO:0005886]	protein homooligomerization [GO:0051260]								TRANSMEM 6 24 Helical. {ECO:0000256|SAM:Phobius}.; TRANSMEM 122 142 Helical. {ECO:0000256|SAM:Phobius}.; TRANSMEM 243 263 Helical. {ECO:0000256|SAM:Phobius}.		SUBCELLULAR LOCATION: Cell membrane {ECO:0000256|SAAS:SAAS00541856}; Lipid-anchor, GPI-anchor {ECO:0000256|SAAS:SAAS00541856}.				PS00706;
192	A4IFJ3	0.9954	MGC151592 protein	Bos taurus	MGC151592	MGC151592 protein OS=Bos taurus GN=MGC151592 PE=2 SV=1	140	45.7	6	0.002			DAETAAAAAAVAAAERGASSSSGVVVQV+ILTAIVMVGWIMSIFWGMDMVILAISQGYK+MEPSHKDAETAAAAAAVAAAERGASSSSGVVV+PSHKDAETAAAAAAVAAAER	113	A4IFJ3	A4IFJ3	A4IFJ3_BOVIN	unreviewed	MGC151592 protein (Stum, mechanosensory transduction mediator homolog)	STUM MGC151592	Bos taurus (Bovine)	140		Evidence at transcript level	UP000009136: Chromosome 16						GO:0016021		integral component of membrane [GO:0016021]	integral component of membrane [GO:0016021]									TRANSMEM 52 79 Helical. {ECO:0000256|SAM:Phobius}.; TRANSMEM 91 118 Helical. {ECO:0000256|SAM:Phobius}.				19393038;
193	L8HQD6	0.9999	Pulmonary surfactant-associated protein D	Bos mutus	M91_17107	Pulmonary surfactant-associated protein D OS=Bos mutus GN=M91_17107 PE=4 SV=1	318	45.6	10	0.006			GAPGPAGAIGPQGPSGARGP+GAPGPAGAIGPQGPSGARGPPG+GDPGPPGMPGPAGREGPS+GGVGAPGIQGSPGPAGLKGERG+GGVGAPGIQGSPGPAGLKGERGAPGPAGAIG+GMPGPAGREGPSGKQGSMGPPGTPGPK+GPKGGVGAPGIQGSPGPAGLKGER+GVGAPGIQGSPGPAGLKGERGAPGPAGAIGPQGPSGAR+KGERGAPGPAGAIGPQGPSGAR+KQGSMGPPGTPGPKGETGPK+MPGPAGREGPSGKQGSMGPPGTPGPK+PGIQGSPGPAGLKGERGAPGPAGAIGPQGPSGAR+PNNDGGSENCVEIFPNGKWNDK+QGSMGPPGTPGPKGETGP+QGSMGPPGTPGPKGETGPKGGVGAPG+QGSMGPPGTPGPKG…	510	L8HQD6	L8HQD6	L8HQD6_9CETA	unreviewed	Pulmonary surfactant-associated protein D	M91_17107	Bos mutus (wild yak)	318		Predicted							GO:0005581		collagen trimer [GO:0005581]	collagen trimer [GO:0005581]													22751099		PS00615;PS50041;
194	P68250-2	1	Isoform Short of 14-3-3 protein beta/alpha	Bos taurus	YWHAB	Isoform Short of 14-3-3 protein beta/alpha OS=Bos taurus GN=YWHAB;14-3-3 protein beta/alpha OS=Bos taurus GN=YWHAB PE=1 SV=2;14-3-3 protein beta/alpha (Fragment) OS=Bos mutus GN=M91_07786 PE=3 SV=1	244	45.5	29	0.023	-18.2407	11.8169	AKLAEQAERYDDMAAAMK+DNLTLWTSENQGDEGDAGEGEN+DSTLIMQLLR+NLLSVAYK+NLLSVAYKNVVGAR+NVVGARRSSWR+QTTVSNSQQAYQEAFEISK+YDDMAAAMK+YLIPNATQPESK+YLSEVASGDNK	143	P68250-2	P68250	1433B_BOVIN	reviewed	14-3-3 protein beta/alpha (Protein kinase C inhibitor protein 1) (KCIP-1) [Cleaved into: 14-3-3 protein beta/alpha, N-terminally processed]	YWHAB	Bos taurus (Bovine)	246		Evidence at protein level	UP000009136: Unplaced						GO:0005737; GO:0006605; GO:0019904; GO:0042470; GO:0045744; GO:0048471	protein domain specific binding [GO:0019904]	cytoplasm [GO:0005737]; melanosome [GO:0042470]; perinuclear region of cytoplasm [GO:0048471]; protein domain specific binding [GO:0019904]; negative regulation of G protein-coupled receptor signaling pathway [GO:0045744]; protein targeting [GO:0006605]	cytoplasm [GO:0005737]; melanosome [GO:0042470]; perinuclear region of cytoplasm [GO:0048471]	negative regulation of G protein-coupled receptor signaling pathway [GO:0045744]; protein targeting [GO:0006605]										SUBCELLULAR LOCATION: Cytoplasm {ECO:0000250|UniProtKB:P31946}. Melanosome {ECO:0000250|UniProtKB:P31946}.		1671102; 7931346		PS00796;PS00797;
195	L8HMX5	1	Cathelicidin-2	Bos mutus	M91_03174	Cathelicidin-2 OS=Bos mutus GN=M91_03174 PE=4 SV=1	174	45.4	22	0.024	-18.1269	12.7866	AVDQFNER+ETQRASLSLGR+LDPTPNDDFNPGTR+QCVGTVTLDPSNDQFDINCNELQSVR+SSEANLYR+TTQQPLEQCDFK	84	L8HMX5	L8HMX5	L8HMX5_9CETA	unreviewed	Cathelicidin-2	M91_03174	Bos mutus (wild yak)	174		Inferred from homology							GO:0005576; GO:0006952		extracellular region [GO:0005576]; defense response [GO:0006952]	extracellular region [GO:0005576]	defense response [GO:0006952]										SUBCELLULAR LOCATION: Secreted {ECO:0000256|SAAS:SAAS00581465}.		22751099		PS00946;PS00947;
196	G3MZ78	0.9772	Uncharacterized protein	Bos taurus	CSTF2T	Uncharacterized protein OS=Bos taurus GN=CSTF2T PE=4 SV=1	632	45.4	3	0.044	-23.9082	6.18983	AGHDSRGPSSHEMRGGPLADPR+AGLQGAGMQGAGMQGGGMQGPGMQGAGMQGAGMQGAGMQGAGMQGAGMQGPGMQGAGK+AGMQGAGMQGAGMQGAGMQGAGMQGPGMQGAGK+AGMQGAGMQGAGMQGPGMQGAGK+AGMQGAGMQGGGMQGPGMQGAGMQGAGMQGAGMQGAGMQGAGMQGPGMQGAGK+AGMQGGGMQGPGMQGAGMQGAGMQGAGMQGAGMQGAGMQGPGMQGAGK+DIPPLMQTPIQGGIPPQGPMPAAVPGPGPLTPGGTMQPQVGMPGVGPVPLERGQ+EPRGYLGPPHQGPPMHHAAGHDSRGPSSHEMR+GAGLQGAGMQGAGMQGGGMQGPGMQGAGMQGAGMQGAGMQGAGMQGAGMQGPGMQGAGK+GAGMQGAG…	3429	Q2HJD4,G3MZ78	Q2HJD4	Q2HJD4_BOVIN	unreviewed	CSTF2 protein (Cleavage stimulation factor subunit 2 tau variant)	CSTF2T CSTF2	Bos taurus (Bovine)	632		Evidence at transcript level	UP000009136: Chromosome 26						GO:0003723; GO:0005654; GO:0031124	RNA binding [GO:0003723]	nucleoplasm [GO:0005654]; RNA binding [GO:0003723]; mRNA 3'-end processing [GO:0031124]	nucleoplasm [GO:0005654]	mRNA 3'-end processing [GO:0031124]												19393038;		PS50102;
197	L8IFV5	1	B-cell CLL/lymphoma 9-like protein	Bos mutus	M91_09725	B-cell CLL/lymphoma 9-like protein OS=Bos mutus GN=M91_09725 PE=4 SV=1	1495	45.3	13	0.016	-23.9652	5.94989	AGPPFPGPRFPGNQMQRMPGFGGMQGM+AQNSGGMMGGPQKMLMPSQFPS+AQNSGGMMGGPQKMLMPSQFPSQGQQGFSGG+DPAMFPGQMAGGEGLAGTPMGMEFAGGR+DPSSAPGPALLGEAPTGNGQRSLVGSEGLSK+EAPGSPPLSPRGHCPPAPAKPMHP+EVDPPMGPGNLNMNMNVNMNMNMN+EVDPPMGPGNLNMNMNVNMNMNMNLNVQMTPQQQM+GGDPSSAPGPALLGEAPTGNGQR+GGGGGGGPGLQQHYPSGMALPPEDLPSQPPGPMPPQQHMMGK+GGRSLQDMMGMGGMMVR+GLNMSMCHPGQMSLLGRTGMPPQQGMVP+GLNMSMCHPGQMSLLGRTGMPPQQGMVPHGLHQG+GLNMSMCHPGQMSLLGRTGM…	1906	L8IFV5	L8IFV5	L8IFV5_9CETA	unreviewed	B-cell CLL/lymphoma 9-like protein	M91_09725	Bos mutus (wild yak)	1495		Predicted							GO:0003713; GO:0005654; GO:0005730; GO:0008013; GO:0010718; GO:0022604; GO:0030512; GO:0035019; GO:0035914; GO:0045944; GO:0060070; GO:1990907	beta-catenin binding [GO:0008013]; transcription coactivator activity [GO:0003713]	beta-catenin-TCF complex [GO:1990907]; nucleolus [GO:0005730]; nucleoplasm [GO:0005654]; beta-catenin binding [GO:0008013]; transcription coactivator activity [GO:0003713]; canonical Wnt signaling pathway [GO:0060070]; negative regulation of transforming growth factor beta receptor signaling pathway [GO:0030512]; positive regulation of epithelial to mesenchymal transition [GO:0010718]; positive r…	beta-catenin-TCF complex [GO:1990907]; nucleolus [GO:0005730]; nucleoplasm [GO:0005654]	canonical Wnt signaling pathway [GO:0060070]; negative regulation of transforming growth factor beta receptor signaling pathway [GO:0030512]; positive regulation of epithelial to mesenchymal transition [GO:0010718]; positive regulation of transcription by RNA polymerase II [GO:0045944]; regulation of cell morphogenesis [GO:0022604]; skeletal muscle cell differentiation [GO:0035914]; somatic stem …												22751099
198	F1MLP0	1	Uncharacterized protein	Bos taurus	ZBTB22	Uncharacterized protein OS=Bos taurus GN=ZBTB22 PE=4 SV=2	634	45.1	109	0.031	-20.2104	80.3208	AGALGGPGGTGGTPGGTGSGDGNK+ALGGPGGTGGTPGGTGSGDGNK+ASASATTVTTAAATSVTVPGAGVPS+ASASATTVTTAAATSVTVPGAGVPSGSGGTVAPATVSSVRS+AVGSGERRTGGPVFPAPVVGSGGATSGK+AVTLGGTLAGALGGPGGTGGTPGGTGSGDGNK+DEDEELGGGSGVPARGGPEATLSISDVR+EASGATPPSSRCVWSPLSVHKVEMGFSGGGGAN+EGRASASATTVTTAAATSV+EGRASASATTVTTAAATSVTVPGAGVP+EGRASASATTVTTAAATSVTVPGAGVPS+EGRASASATTVTTAAATSVTVPGAGVPSGSGGT+EGRASASATTVTTAAATSVTVPGAGVPSGSGGTVA+EGRASASATTV…	1831	F1MLP0	F1MLP0	F1MLP0_BOVIN	unreviewed	Zinc finger and BTB domain containing 22	ZBTB22	Bos taurus (Bovine)	634		Predicted	UP000009136: Chromosome 23						GO:0003677; GO:0005634	DNA binding [GO:0003677]	nucleus [GO:0005634]; DNA binding [GO:0003677]	nucleus [GO:0005634]													19393038;		PS50097;PS00028;PS50157;
199	M5FMV4	1	Uncharacterized protein	Bos taurus	LOC505972	Uncharacterized protein OS=Bos taurus GN=LOC505972 PE=4 SV=1	863	45.1	94	0.039	-19.0446	180.2	AGAQPGLAAPNGFGPGFGGVGKPQKPGFR+ALGAGAFPGLGAQPGFGAR+APPPATPCHHHHTSGLHWG+EEAGADLLQQQEVGAGPLGSASPA+EGEGLGEPRAVGSGAAAVAK+EGLGEPRAVGSGAAAVAK+GLGAGAFPAAGAQPGLAAPNGFGPGFGGVGKPQKPGFR+GLGAQPGPPAQNGYGAGVGGGVKPQKLGV+GLGAQPGPPAQNGYGAGVGGGVKPQKLGVSPGFRN+GLGAQPGPPAQNGYGAGVGGGVKPQKLGVSPGFRNG+GLGGSNGYRSGYGPPSGLGAG+GLGGSNGYRSGYGPPSGLGAGFGNGRGLG+GLGKGLGGSNGYRSGYGPPSGLGAGFGNGR+GLTSESLQGGLPPLSPGLGKGLGGSNGYR+GNGLGAGAF…	1315	M5FMV4	M5FMV4	M5FMV4_BOVIN	unreviewed	Uncharacterized protein	LOC505972 BOS_22550	Bos taurus (Bovine)	863		Predicted																							19393038
200	E1B8U7	1	Uncharacterized protein	Bos taurus	RCCD1	Uncharacterized protein OS=Bos taurus GN=RCCD1 PE=4 SV=2	377	45.1	15	0.005			FGFGFCGFGQALGSGLGRQVHSPEPLR+GGRVQLSGAAGGTADGCT+GGRVQLSGAAGGTADGCTDAWASEELLVLLRAGPGAGAELQA+LRAGPGAGAELQAWAPGSAMRGD+PPFYRPLAPTLRARR+RGSAGEDGAPAPFIAVQPFPALLDLSPGSEAVKV+TKSLAEDGKTTAGEASGLEEDGSEVK+TTAGEASGLEEDGSEVKRGSAGEDGAPAPFIAVQPFPA+VLLRAGPGAGAELQAWAPGSAMR+VLLRAGPGAGAELQAWAPGSAMRGDPLWSQAVQEAEHGPSR	296	E1B8U7	E1B8U7	E1B8U7_BOVIN	unreviewed	RCC1 domain containing 1	RCCD1	Bos taurus (Bovine)	377		Predicted	UP000009136: Chromosome 21						GO:0005829; GO:0005886		cytosol [GO:0005829]; plasma membrane [GO:0005886]	cytosol [GO:0005829]; plasma membrane [GO:0005886]													19393038;		PS00626;PS50012;
201	E1BMT1	1	Uncharacterized protein	Bos taurus	SIX3	Uncharacterized protein OS=Bos taurus GN=SIX3 PE=4 SV=1	328	45.1	415	0.149	-16.6991	915.873	AESPSTAASPTTSVSSLTER+ASSGGGNGSGGGGGGSGGNGVGGGGAGGAGGGGGGGSR+DSHHRSLLLASSGGGNGSGGGGGGSGGNGVGGGGAGGAGGGGGGGSR+ELAQATGLT+FADSHHRSLLLASSGGGNGSGGGGGGSGGNGVGGGGAGGAGGGGGGGSR+GGGGGGSGGNGVGGGGAGGAGGGGGGGSR+GGGNGSGGGGGGSGGNGVGGGGAGGAGGGGGGGSR+GGGSGGNGVGGGGAGGAGGGGGGGSR+GGSGGNGVGGGGAGGAGGGGGGGSR+GMRSLAEPGCPTHGSAESPSTAASPTTSVSSLTER+GNGSGGGGGGSGGNGVGGGGAGGAGGGGGGGSR+GSGGGGGGSGGNGVGGGGAGGAGGGGGGGSR+GSGGNGVGGG…	1824	E1BMT1	E1BMT1	E1BMT1_BOVIN	unreviewed	SIX homeobox 3	SIX3	Bos taurus (Bovine)	328		Predicted	UP000009136: Chromosome 11						GO:0000976; GO:0000980; GO:0000981; GO:0001222; GO:0001228; GO:0001654; GO:0002070; GO:0003404; GO:0003713; GO:0005634; GO:0005667; GO:0006606; GO:0007420; GO:0009946; GO:0014016; GO:0021797; GO:0021798; GO:0021846; GO:0021978; GO:0021983; GO:0030178; GO:0042826; GO:0045665; GO:0045892; GO:0048512; GO:0048856; GO:0060235; GO:0061074; GO:0070306; GO:0097402; GO:1901987; GO:1902692; GO:1902742; GO:…	DNA-binding transcription activator activity, RNA polymerase II-specific [GO:0001228]; DNA-binding transcription factor activity, RNA polymerase II-specific [GO:0000981]; histone deacetylase binding [GO:0042826]; RNA polymerase II distal enhancer sequence-specific DNA binding [GO:0000980]; transcription coactivator activity [GO:0003713]; transcription corepressor binding [GO:0001222]; transcripti…	nucleus [GO:0005634]; transcription factor complex [GO:0005667]; DNA-binding transcription activator activity, RNA polymerase II-specific [GO:0001228]; DNA-binding transcription factor activity, RNA polymerase II-specific [GO:0000981]; histone deacetylase binding [GO:0042826]; RNA polymerase II distal enhancer sequence-specific DNA binding [GO:0000980]; transcription coactivator activity [GO:0003…	nucleus [GO:0005634]; transcription factor complex [GO:0005667]	anatomical structure development [GO:0048856]; apoptotic process involved in development [GO:1902742]; brain development [GO:0007420]; cell proliferation in forebrain [GO:0021846]; circadian behavior [GO:0048512]; epithelial cell maturation [GO:0002070]; eye development [GO:0001654]; forebrain anterior/posterior pattern specification [GO:0021797]; forebrain dorsal/ventral pattern formation [GO:00…										SUBCELLULAR LOCATION: Nucleus {ECO:0000256|PROSITE-ProRule:PRU00108, ECO:0000256|RuleBase:RU000682}.		19393038;		PS50071;
202	F1MMB0	0.9854	Uncharacterized protein	Bos taurus	ARHGAP27	Uncharacterized protein OS=Bos taurus GN=ARHGAP27 PE=4 SV=2;Uncharacterized protein OS=Bos taurus GN=ARHGAP27 PE=4 SV=1	865	45.1	9	0.003			ARTAAPPAGLLGSGGGFK+FMSASAPSGPDGAPAEPRGRAG+FMSASAPSGPDGAPAEPRGRAGSLC+MSASAPSGPDGAPAEPR+QSLDDLARTAAPPAGLLGSGGGFK+SEPGGRPFYLPAQYVRELPALGHPAPAPPPPAPLQ+TAAPPAGLLGSGGGFKACS+TRPAAPVRPAQSLDDLARTAAPPAGLLGSGGGFKACSVAGSWVCPRPLAR	217	F1MMB0	F1MMB0	F1MMB0_BOVIN	unreviewed	Rho GTPase activating protein 27	ARHGAP27	Bos taurus (Bovine)	667		Predicted	UP000009136: Chromosome 19						GO:0005096; GO:0005654; GO:0005737; GO:0005829; GO:0007165; GO:0043087	GTPase activator activity [GO:0005096]	cytoplasm [GO:0005737]; cytosol [GO:0005829]; nucleoplasm [GO:0005654]; GTPase activator activity [GO:0005096]; regulation of GTPase activity [GO:0043087]; signal transduction [GO:0007165]	cytoplasm [GO:0005737]; cytosol [GO:0005829]; nucleoplasm [GO:0005654]	regulation of GTPase activity [GO:0043087]; signal transduction [GO:0007165]												19393038;		PS50003;PS50238;PS50020;
203	P06836	1	Neuromodulin	Bos taurus	GAP43	Neuromodulin OS=Bos taurus GN=GAP43 PE=1 SV=3;Neuromodulin (Fragment) OS=Bos mutus GN=M91_09193 PE=4 SV=1	242	45	15	0.005			AAEDAAAMATAQPPTETAESSQAEEK+AEDAAAMATAQPPTETAESSQAEEK+AEDAPAKEEPKQADVPAAVTAAAATAPAAEDAAAMAT+EDAAAMATAQPPTETAESSQAEEKIEAVDETKPK+EEPKQADVPAAVTAAAATAPA+EEPKQADVPAAVTAAAATAPAAED+GDAPAAEAEANEKDEAAVAEGTE+GTEKKEGEGSTPAEAAPGAGPKPEEK+PAAEAEANEKDEAAVAEGTEKK+QADVPAAVTAAAATAPAAEDAAAM+QADVPAAVTAAAATAPAAEDAAAMA+QADVPAAVTAAAATAPAAEDAAAMAT+QADVPAAVTAAAATAPAAEDAAAMATAQPPT+QADVPAAVTAAAATAPAAEDAAAMATAQPPTE+QADVPAAVT…	506	P06836	P06836	NEUM_BOVIN	reviewed	Neuromodulin (Axonal membrane protein GAP-43) (Calmodulin-binding protein P-57) (Growth-associated protein 43)	GAP43	Bos taurus (Bovine)	242		Evidence at protein level	UP000009136: Chromosome 1						GO:0001786; GO:0005516; GO:0005737; GO:0005886; GO:0007399; GO:0010001; GO:0014069; GO:0016198; GO:0030054; GO:0031103; GO:0031527; GO:0032584; GO:0035727; GO:0040008; GO:0042246; GO:0045165; GO:0051489; GO:1901981	calmodulin binding [GO:0005516]; lysophosphatidic acid binding [GO:0035727]; phosphatidylinositol phosphate binding [GO:1901981]; phosphatidylserine binding [GO:0001786]	cell junction [GO:0030054]; cytoplasm [GO:0005737]; filopodium membrane [GO:0031527]; growth cone membrane [GO:0032584]; plasma membrane [GO:0005886]; postsynaptic density [GO:0014069]; calmodulin binding [GO:0005516]; lysophosphatidic acid binding [GO:0035727]; phosphatidylinositol phosphate binding [GO:1901981]; phosphatidylserine binding [GO:0001786]; axon choice point recognition [GO:0016198]…	cell junction [GO:0030054]; cytoplasm [GO:0005737]; filopodium membrane [GO:0031527]; growth cone membrane [GO:0032584]; plasma membrane [GO:0005886]; postsynaptic density [GO:0014069]	axon choice point recognition [GO:0016198]; axon regeneration [GO:0031103]; cell fate commitment [GO:0045165]; glial cell differentiation [GO:0010001]; nervous system development [GO:0007399]; regulation of filopodium assembly [GO:0051489]; regulation of growth [GO:0040008]; tissue regeneration [GO:0042246]			MUTAGEN 3 3 C->G: Lack of palmitoylation; when associated with G-4. {ECO:0000269|PubMed:8399217}.; MUTAGEN 3 3 C->L: Decreased palmitoylation level. {ECO:0000269|PubMed:8399217}.; MUTAGEN 4 4 C->G: Lack of palmitoylation; when associated with G-3. {ECO:0000269|PubMed:8399217}.; MUTAGEN 4 4 C->L: Decreased palmitoylation level. {ECO:0000269|PubMed:8399217}.							SUBCELLULAR LOCATION: Cell membrane {ECO:0000250|UniProtKB:P17677}; Peripheral membrane protein {ECO:0000250|UniProtKB:P17677}; Cytoplasmic side {ECO:0000250|UniProtKB:P17677}. Cell projection, growth cone membrane {ECO:0000250|UniProtKB:P17677}; Peripheral membrane protein {ECO:0000250|UniProtKB:P17677}; Cytoplasmic side {ECO:0000250|UniProtKB:P17677}. Cell junction, synapse {ECO:0000250|UniProt…		2962637; 2140056; 1828073; 1824693; 8399217; 8454596	2962637; 2140056; 1828073; 1824693; 8399217; 8454596; 19146979; 20109554	PS50096;PS00412;PS00413;
204	L8IIE9	0.9991	Complement C1q-like protein 4	Bos mutus	M91_03114	Complement C1q-like protein 4 OS=Bos mutus GN=M91_03114 PE=4 SV=1	238	45	12	0.004			CDPHGPRGPGPDGAPASVPPFPPGAKGEAGR+EPGRPGPPGPPGPGPGGVAPPAGYVPR+GAPASVPPFPPGAKGEAGR+GPGPDGAPASVPPFPPGAKGEAG+GPPGPPGPRGPPGEPGRPGPPGPPGPGPGGVAPPAG+GPPGPPGPRGPPGEPGRPGPPGPPGPGPGGVAPPAGYVP+GPPGPPGPRGPPGEPGRPGPPGPPGPGPGGVAPPAGYVPRIAFYAGL+MPGVYFFAYHVLMRGGDGTSMWADLMK+PASVPPFPPGAKGEAGRR+PGPPGPRGPPGEPGRPGPPGPPGPGPGGVAPPAGYVPRIAFYAGLR	322	L8IIE9	L8IIE9	L8IIE9_9CETA	unreviewed	Complement C1q-like protein 4	M91_03114	Bos mutus (wild yak)	238		Predicted							GO:0005615; GO:0042802; GO:0045599; GO:0048147; GO:0070373	identical protein binding [GO:0042802]	extracellular space [GO:0005615]; identical protein binding [GO:0042802]; negative regulation of ERK1 and ERK2 cascade [GO:0070373]; negative regulation of fat cell differentiation [GO:0045599]; negative regulation of fibroblast proliferation [GO:0048147]	extracellular space [GO:0005615]	negative regulation of ERK1 and ERK2 cascade [GO:0070373]; negative regulation of fat cell differentiation [GO:0045599]; negative regulation of fibroblast proliferation [GO:0048147]												22751099		PS50871;
205	P19120	1	Heat shock cognate 71 kDa protein	Bos taurus	HSPA8	Heat shock cognate 71 kDa protein OS=Bos taurus GN=HSPA8 PE=1 SV=2	650	44.9	81	0.108	-17.9131	14.8292	DAGTIAGLNVLR+DAKLDKSQIHDIVLVGGSTR+EIAEAYLGK+FDDAVVQSDMK+FEELNADLFR+GTLDPVEK+IINEPTAAAIAYGLDK+IINEPTAAAIAYGLDKK+ITITNDKGR+ITITNDKGRLSK+KDISENK+LLQDFFNGK+MSKGPAVGIDLGTTYSCVGVFQHGK+NQVAMNPTNTVFDAK+QATKDAGTIAGLNVLR+RFDDAVVQSDMK+RNTTIPTK+SFYPEEVSSMVLTK+SFYPEEVSSMVLTKMK+SINPDEAVAYGAAVQAAILSGDK+SQIHDIVLVGGSTR+STAGDTHLGGEDFDNR+TLSSSTQASIEIDSLYEGIDFYTSITR+TTPSYVAFTDTER+TVTNAVVTVPAYFNDSQR+VEIIANDQGNR	393	P19120	P19120	HSP7C_BOVIN	reviewed	Heat shock cognate 71 kDa protein (Heat shock 70 kDa protein 8)	HSPA8 HSC70	Bos taurus (Bovine)	650		Evidence at protein level	UP000009136: Chromosome 15				INDUCTION: Constitutively synthesized.	TISSUE SPECIFICITY: Ubiquitous.	GO:0000974; GO:0005524; GO:0005634; GO:0005681; GO:0005730; GO:0005737; GO:0005764; GO:0005776; GO:0005829; GO:0005886; GO:0006397; GO:0006986; GO:0008088; GO:0008380; GO:0016191; GO:0016192; GO:0016887; GO:0030424; GO:0030425; GO:0031072; GO:0034605; GO:0034620; GO:0042026; GO:0042470; GO:0042623; GO:0043195; GO:0044183; GO:0045892; GO:0051082; GO:0051085; GO:0051787; GO:0061738; GO:0061740; GO:…	ATPase activity [GO:0016887]; ATPase activity, coupled [GO:0042623]; ATP binding [GO:0005524]; clathrin-uncoating ATPase activity [GO:1990833]; heat shock protein binding [GO:0031072]; misfolded protein binding [GO:0051787]; protein folding chaperone [GO:0044183]; unfolded protein binding [GO:0051082]	autophagosome [GO:0005776]; axon [GO:0030424]; cytoplasm [GO:0005737]; cytosol [GO:0005829]; dendrite [GO:0030425]; lysosome [GO:0005764]; melanosome [GO:0042470]; nucleolus [GO:0005730]; nucleus [GO:0005634]; plasma membrane [GO:0005886]; postsynaptic cytosol [GO:0099524]; presynaptic cytosol [GO:0099523]; Prp19 complex [GO:0000974]; ribonucleoprotein complex [GO:1990904]; spliceosomal complex […	autophagosome [GO:0005776]; axon [GO:0030424]; cytoplasm [GO:0005737]; cytosol [GO:0005829]; dendrite [GO:0030425]; lysosome [GO:0005764]; melanosome [GO:0042470]; nucleolus [GO:0005730]; nucleus [GO:0005634]; plasma membrane [GO:0005886]; postsynaptic cytosol [GO:0099524]; presynaptic cytosol [GO:0099523]; Prp19 complex [GO:0000974]; ribonucleoprotein complex [GO:1990904]; spliceosomal complex […	axo-dendritic transport [GO:0008088]; cellular response to heat [GO:0034605]; cellular response to unfolded protein [GO:0034620]; chaperone cofactor-dependent protein refolding [GO:0051085]; chaperone-mediated autophagy translocation complex disassembly [GO:1904764]; chaperone-mediated protein transport involved in chaperone-mediated autophagy [GO:0061741]; late endosomal microautophagy [GO:00617…										SUBCELLULAR LOCATION: Cytoplasm {ECO:0000250}. Melanosome {ECO:0000250}. Nucleus, nucleolus {ECO:0000250}. Cell membrane {ECO:0000250}. Note=Localized in cytoplasmic mRNP granules containing untranslated mRNAs. Translocates rapidly from the cytoplasm to the nuclei, and especially to the nucleoli, upon heat shock (By similarity). {ECO:0000250}.		2216746; 16305752; 2143562; 8175707; 9585559; 9799500; 10451379; 18550409	2216746; 16305752; 2143562; 8175707; 9585559; 9799500; 10451379; 18550409; 11222862; 16307916; 16470652; 17996706; 19878303; 23612611; 7836458; 8226982; 8663302	PS00297;PS00329;PS01036;
206	Q08DX4	1	WAS/WASL interacting protein family, member 1	Bos taurus	WIPF1	WAS/WASL interacting protein family, member 1 OS=Bos taurus GN=WIPF1 PE=2 SV=1	503	44.9	905	0.327	-16.4499	1088.54	AAAGGGGGGGGGGSYGGGGGGGGGGNFGGGGPPGLGGLFQAGMPK+AAAGGGGGGGGGGSYGGGGGGGGGGNFGGGGPPGLGGLFQAGMPKLR+AAAGGGGGGGGGGSYGGGGGGGGGGNFGGGGPPGLGGLFQAGMPKLRSTANR+AAGGGGGGGGGGSYGGGGGGGGGGNFGGGGPPGLGGLFQAGMPK+AGGGGGGGGGGSYGGGGGGGGGGNFGGGGPPGLGGLFQAGMPKLRSTANR+APILDKPKGAAAGGGGGGGGGGSYGGGGGGGGGGNFGGGGPPGLGGLFQAGMPKLR+DRSAPILDKPKGAAAGGGGGGGGGGSYGGGGGGGGGGNFGGGGPPGLGGLFQAGMPK+FGGGGPPGLGGLFQAGMPKLR+GAAAGGGGGGGGGGSYGGG…	3515	Q08DX4	Q08DX4	Q08DX4_BOVIN	unreviewed	WAS/WASL interacting protein family member 1 (WAS/WASL interacting protein family, member 1)	WIPF1	Bos taurus (Bovine)	503		Evidence at transcript level	UP000009136: Chromosome 2						GO:0003779	actin binding [GO:0003779]	actin binding [GO:0003779]														19393038;		PS51082;
207	K4P9Z1	1	Shadow of prion protein	Bos taurus	SPRN	Shadow of prion protein OS=Bos taurus GN=SPRN PE=2 SV=1	147	44.9	148	0.045	-20.3815	71.3394	AAAGAAAGAAAGAAAGLAAGSSWR+AAAGAAAGAAAGAAAGLAAGSSWRR+AAAGAAAGAAAGLAAGSSWR+AAAGAAAGAAAGLAAGSSWRRAAGPAELGPEDAEDGAPGSNGTGR+AAGAAAGAAAGAAAGAAAGLAAGSSWR+AAGAAAGAAAGAAAGLAAGSSWRR+AGAAAGAAAGAAAGAAAGLAAGSSWR+AGAAAGAAAGAAAGAAAGLAAGSSWRR+AGAAAGAAAGAAAGLAAGSSWR+EDGAPGSNGTGR+GAAAGAAAGAAAGAAAGLAAGSSWR+GAAAGAAAGAAAGAAAGLAAGSSWRR+GAAAGAAAGAAAGLAAGSSWR+MRVAAGAAAGAAAGAAAGAAAGLAAGSSWR+PAPRYAGSSMRVAAGAAAGAAAGAAAGAAAG…	1204	K4P9Z1	K4P9Z1	K4P9Z1_BOVIN	unreviewed	Shadow of prion protein	SPRN	Bos taurus (Bovine)	147		Evidence at transcript level							GO:0031225		anchored component of membrane [GO:0031225]	anchored component of membrane [GO:0031225]													23071594
208	A6H6Y8	0.9925	MGC152348 protein	Bos taurus	MGC152348	MGC152348 protein OS=Bos taurus GN=MGC152348 PE=2 SV=1;Uncharacterized protein OS=Bos taurus GN=LOC100849192 PE=4 SV=1	274	44.9	10	0.003			APGGQEGPASAAGAQAGARDGVDR+DSMPEAEAGGVVGASGGPR+EVALEGGNAE+GDSMPEAEAGGVVGASGGPRE+GQEGPASAAGAQAGARDGVDR+LAPGGQEGPASAAGAQAGAR+MSTTGDGDLAPGGQEGPASAAGAQAGAR+MSTTGDGDLAPGGQEGPASAAGAQAGARD+PAEGPAEEAPAQWAEQAEEAQEAAEAGEVQEADEACLWETATK+RGDSMPEAEAGGVVGASGGPREVALEGGNAEEGSDIQP+RGDSMPEAEAGGVVGASGGPREVALEGGNAEEGSDIQPAEEGEEEEQ	310	A6H6Y8	A6H6Y8	A6H6Y8_BOVIN	unreviewed	MGC152348 protein	MGC152348	Bos taurus (Bovine)	274		Evidence at transcript level
209	L8IFT1	0.9833	Brain acid soluble protein 1	Bos mutus	M91_11165	Brain acid soluble protein 1 OS=Bos mutus GN=M91_11165 PE=4 SV=1	227	44.9	9	0.002			AASGPSAGGDAPKASEAEAAEPAAPTK+DAEQEPAAASGPSAGGDAPKAS+DAEQEPAAASGPSAGGDAPKASEAE+EDAPKAEPEPTEGAEGKPEPPKDAE+ENEAQAAAET+EPTEGAEGKPEPPKDAEQEPAAASGPSAGGDAPK+PAAASGPSAGGDAPKASEAEAAEPAAPTK+SDGAPASDSKPSSTEAAPSS+SDGAPASDSKPSSTEAAPSSKET+TEAPAAPAAQETKSDGAPASDSKPSST	251	L8IFT1	L8IFT1	L8IFT1_9CETA	unreviewed	Brain acid soluble protein 1	M91_11165	Bos mutus (wild yak)	227		Predicted																							22751099
210	L8HZZ0	0.9757	Uncharacterized protein	Bos mutus	M91_02031	Uncharacterized protein OS=Bos mutus GN=M91_02031 PE=4 SV=1	277	44.8	31	0.01			ALHGLSGAMASISVQSGAPGSPPQASEVAGAGR+EAIALHGLSGAMASISVQSGAPGSPPQASEVAGAGRR+LSGAMASISVQSGAPGSPPQASEVAGAGRRR+LSMWDPFQNAAMAVTSLYK+MPAKPASEAPNQAAATGSGSSVDV+MPAKPASEAPNQAAATGSGSSVDVDLQPFH+QCLAEVEQEEELPPDLQEEAAPET+VPPAPPPPSRISRMPAKPASEAPNQAAATGSGSSV	240	L8HZZ0	L8HZZ0	L8HZZ0_9CETA	unreviewed	Uncharacterized protein	M91_02031	Bos mutus (wild yak)	277		Predicted																							22751099
211	Q05B90	0.9521	Hypothetical LOC512024	Bos taurus	MGC139698	Hypothetical LOC512024 OS=Bos taurus GN=MGC139698 PE=2 SV=1	172	44.8	8	0.002			MSGAGGAAVAPGSSAQPAQ+MSGAGGAAVAPGSSAQPAQEEG+MSGAGGAAVAPGSSAQPAQEEGMTWWYRWLCRLSGVLGAVSCAIS+TTLLGNAIAFATGVLYGLSALGKK+TTLLGNAIAFATGVLYGLSALGKKGDAISYAR	146	Q05B90	Q05B90	Q05B90_BOVIN	unreviewed	Calcium channel flower domain containing 1 (Hypothetical LOC512024)	CACFD1 MGC139698	Bos taurus (Bovine)	172		Evidence at transcript level	UP000009136: Chromosome 11						GO:0016021; GO:0016192		integral component of membrane [GO:0016021]; vesicle-mediated transport [GO:0016192]	integral component of membrane [GO:0016021]	vesicle-mediated transport [GO:0016192]								TRANSMEM 25 48 Helical. {ECO:0000256|SAM:Phobius}.; TRANSMEM 102 135 Helical. {ECO:0000256|SAM:Phobius}.				19393038;
212	L8IVM6	0.9697	Homeobox protein Nkx-2.1	Bos mutus	M91_01751	Homeobox protein Nkx-2.1 OS=Bos mutus GN=M91_01751 PE=4 SV=1	329	44.7	17	0.003			AAQQQLQQDSGGGGGGAGCQQQQQQAQ+DKAAQQQLQQDSGGGGGGAGCQQ+DKAAQQQLQQDSGGGGGGAGCQQQ+FMGPASGMNMSGMGGLGSLGDVSKNM+FMGPASGMNMSGMGGLGSLGDVSKNMAPLP+FMGPASGMNMSGMGGLGSLGDVSKNMAPLPS+GPASGMNMSGMGGLGSLGDVSK+KKVGMEGGGLGAPLAAYR+MSPKHTTPFSVSDILSPLEESYK+MWSGGSGKARGWEAAAG+PADAVRLSLTVSRFMGPASGMNMSGMGGLGSLGDVSK+PASGMNMSGMGGLGSLGDVSK+PASGMNMSGMGGLGSLGDVSKNMAPLPSAPR+PRALAAEVVWPGPAPADAVR	363	L8IVM6	L8IVM6	L8IVM6_9CETA	unreviewed	Homeobox protein Nkx-2.1	M91_01751	Bos mutus (wild yak)	329		Predicted							GO:0005634; GO:0006355; GO:0043565	sequence-specific DNA binding [GO:0043565]	nucleus [GO:0005634]; sequence-specific DNA binding [GO:0043565]; regulation of transcription, DNA-templated [GO:0006355]	nucleus [GO:0005634]	regulation of transcription, DNA-templated [GO:0006355]										SUBCELLULAR LOCATION: Nucleus {ECO:0000256|PROSITE-ProRule:PRU00108, ECO:0000256|RuleBase:RU000682, ECO:0000256|SAAS:SAAS00860360}.		22751099		PS00027;PS50071;
213	L8I975	0.9997	Microtubule-associated tumor suppressor candidate 2	Bos mutus	M91_03503	Microtubule-associated tumor suppressor candidate 2 OS=Bos mutus GN=M91_03503 PE=4 SV=1	969	44.7	9	0.007			AAGGDLKPAAGLYEKFKPDLQRPRVFSSGLVVSGI+AGEVQPGASAAGLSSLAHGVPHPPGAGR+ARADVLLGVPASLHPETTVNVARQPPPPSSR+ASAAGLSSLAHGVPHPPGAGR+ASAIHPPGTIAAAASLYSSDPAADLKK+EDTPTSLEGTMGPPVEKRDER+EPAGEVQPGASAAGLSSLAHG+EPAGEVQPGASAAGLSSLAHGVPHPPGAGR+EVQPGASAAGLSSLAHGVPHPPGAGRDRGEPEK+FQDLGTSSVDVGYPPAALPPA+GVLGDGNSVNTMVFDSASSVGES+GVLGDGNSVNTMVFDSASSVGESETRVPEPPNPSS+KMGTAPSPGLPCPLADGTSEGKGAR+KPQLGLGAMSRLPSAK+KSTQVGELGCRQGHGVSP…	783	L8I975	L8I975	L8I975_9CETA	unreviewed	Microtubule-associated tumor suppressor candidate 2	M91_03503	Bos mutus (wild yak)	969		Predicted																							22751099
214	F1MEP4	0.9992	Uncharacterized protein	Bos taurus	UTF1	Uncharacterized protein OS=Bos taurus GN=UTF1 PE=4 SV=2	255	44.7	14	0.004			ALAAPTTPAPPGSPASPGSPVSPGSAQRTPWSARPR+APTTPAPPGSPASPGSPVSPGSAQR+ELDSDPAWTLRFSPSPPKSADAPHAPGSPTAPSTFTPAPVRPEEP+FSPSPPKSADAPHAPGSPTAP+RPASPGALAAPTTPAPPGSPASPGSP+RPASPGALAAPTTPAPPGSPASPGSPV+RPASPGALAAPTTPAPPGSPASPGSPVSP+RPASPGALAAPTTPAPPGSPASPGSPVSPGSA+RPASPGALAAPTTPAPPGSPASPGSPVSPGSAQR+TPAPPGSPASPGSPVSPGSAQR+VRPEEPESFRAPGSPPPPSPGPAR+VRPEEPESFRAPGSPPPPSPGPAREDPDSPPAR	365	F1MEP4	F1MEP4	F1MEP4_BOVIN	unreviewed	Uncharacterized protein	UTF1	Bos taurus (Bovine)	342		Predicted	UP000009136: Chromosome 26						GO:0003713; GO:0005634; GO:0045944; GO:0071837	HMG box domain binding [GO:0071837]; transcription coactivator activity [GO:0003713]	nucleus [GO:0005634]; HMG box domain binding [GO:0071837]; transcription coactivator activity [GO:0003713]; positive regulation of transcription by RNA polymerase II [GO:0045944]	nucleus [GO:0005634]	positive regulation of transcription by RNA polymerase II [GO:0045944]												19393038;
215	L8HVJ5	0.9744	Stromal cell-derived factor 2-like protein 1	Bos mutus	M91_15508	Stromal cell-derived factor 2-like protein 1 OS=Bos mutus GN=M91_15508 PE=4 SV=1	226	44.7	9	0.003			AAGPALLGILLALSLSGGRAAKS+AAGPALLGILLALSLSGGRAAKSDAGLVT+EAAVRFQHVGTSVFLSVTGEQYGSPIRGQHEVHGMASASA+GRRCQVDGHPGDGVSSPGSGQQSV+MWSAGSGRAAGPALLGILLA+MWSAGSGRAAGPALLGILLALS	163	L8HVJ5	L8HVJ5	L8HVJ5_9CETA	unreviewed	Stromal cell-derived factor 2-like protein 1	M91_15508	Bos mutus (wild yak)	226		Predicted							GO:0016020		membrane [GO:0016020]	membrane [GO:0016020]													22751099		PS50919;
216	P62157	1	Calmodulin	Bos taurus	CALM	Calmodulin OS=Bos taurus GN=CALM PE=1 SV=2;Uncharacterized protein OS=Bos taurus GN=CALM1 PE=4 SV=2;Uncharacterized protein (Fragment) OS=Bos mutus GN=M91_02221 PE=4 SV=1;Calmodulin (Fragment) OS=Bos mutus GN=M91_10322 PE=4 SV=1;Uncharacterized protein OS=Bos mutus GN=M91_02182 PE=4 SV=1	149	44.6	21	0.035	-16.8946	30.0404	EADIDGDGQVNYEEFVQMMTAK+EAFSLFDK+EAFSLFDKDGDGTITTK+MKDTDSEEEIR+VFDKDGNGYISAAELR	78	P62157	P62157	CALM_BOVIN	reviewed	Calmodulin (CaM)	CALM CAM	Bos taurus (Bovine)	149		Evidence at protein level	UP000009136: Chromosome 10, UP000009136: Chromosome 11, UP000009136: Chromosome 18						GO:0000086; GO:0000922; GO:0002027; GO:0005509; GO:0005513; GO:0005737; GO:0005813; GO:0005829; GO:0005876; GO:0008076; GO:0008179; GO:0010856; GO:0010880; GO:0019722; GO:0019901; GO:0019904; GO:0030017; GO:0031432; GO:0031997; GO:0032465; GO:0032516; GO:0032991; GO:0034704; GO:0043209; GO:0043388; GO:0044325; GO:0051343; GO:0055117; GO:0060315; GO:0060316; GO:0072542; GO:0075206; GO:0097718; GO:…	adenylate cyclase activator activity [GO:0010856]; adenylate cyclase binding [GO:0008179]; calcium ion binding [GO:0005509]; disordered domain specific binding [GO:0097718]; ion channel binding [GO:0044325]; N-terminal myristoylation domain binding [GO:0031997]; protein domain specific binding [GO:0019904]; protein kinase binding [GO:0019901]; protein phosphatase activator activity [GO:0072542]; …	calcium channel complex [GO:0034704]; catalytic complex [GO:1902494]; centrosome [GO:0005813]; cytoplasm [GO:0005737]; cytosol [GO:0005829]; myelin sheath [GO:0043209]; protein-containing complex [GO:0032991]; sarcomere [GO:0030017]; spindle microtubule [GO:0005876]; spindle pole [GO:0000922]; voltage-gated potassium channel complex [GO:0008076]; adenylate cyclase activator activity [GO:0010856];…	calcium channel complex [GO:0034704]; catalytic complex [GO:1902494]; centrosome [GO:0005813]; cytoplasm [GO:0005737]; cytosol [GO:0005829]; myelin sheath [GO:0043209]; protein-containing complex [GO:0032991]; sarcomere [GO:0030017]; spindle microtubule [GO:0005876]; spindle pole [GO:0000922]; voltage-gated potassium channel complex [GO:0008076]	calcium-mediated signaling [GO:0019722]; detection of calcium ion [GO:0005513]; G2/M transition of mitotic cell cycle [GO:0000086]; negative regulation of ryanodine-sensitive calcium-release channel activity [GO:0060315]; positive regulation by host of symbiont cAMP-mediated signal transduction [GO:0075206]; positive regulation of cyclic-nucleotide phosphodiesterase activity [GO:0051343]; positiv…										SUBCELLULAR LOCATION: Cytoplasm. Cytoplasm, cytoskeleton, spindle. Cytoplasm, cytoskeleton, spindle pole. Note=Distributed throughout the cell during interphase, but during mitosis becomes dramatically localized to the spindle poles and the spindle microtubules. {ECO:0000250}.		12658628; 7356670; 9716384; 3058479; 2180696; 8022785; 11457842; 3375233; 9305950; 8262263; 1519061; 8259515; 8341712; 7803388; 7634090; 9438860; 11320306	12658628; 7356670; 9716384; 3058479; 2180696; 8022785; 11457842; 3375233; 9305950; 8262263; 1519061; 8259515; 8341712; 7803388; 7634090; 9438860; 11320306; 10731425; 11284722; 1321833; 14527397; 15080792; 15175337; 15233920; 1544444; 15596444; 15806159; 15922337; 16267044; 16411749; 16945920; 17110341; 17346712; 17360592; 18484746; 19523112; 20522785; 22004458; 30975749; 7552749; 9144798; 9425043…	PS00018;PS50222;
217	E1B7T6	0.9981	Uncharacterized protein	Bos taurus	MFSD2B	Uncharacterized protein OS=Bos taurus GN=MFSD2B PE=4 SV=1	502	44.6	13	0.004			EAIPGPALETPSTSLEAHTSAQGSDSGAGRL+LIGAVPTSMILIGLCILMVGPTPK+LSGAGALGISTLSLDFAGYESG+LSLDFAGYESGACRQSEQVVVTLK+MAGTLMGATVHGLIVSGAHGSHRCK+MILIGLCILMVGPTPKVPSRANSR+MSALGICAMVPFAILLAAVPMV+MSALGICAMVPFAILLAAVPMVPVAYVVAFVSGLSIAV+MSALGICAMVPFAILLAAVPMVPVAYVVAFVSGLSIAVSLLLPWSMLPD+MTLEMAGTLMGATVHGLIVSGAHGSH+QIPAAQVSLVLFGGKVSGAAAD+QSEQVVVTLKVLIGAVPTSMILIGL+QSEQVVVTLKVLIGAVPTSMILIGLC+QVSLVLFGGKVSGAAAD+SDPSTPASGQ…	434	E1B7T6	E1B7T6	E1B7T6_BOVIN	unreviewed	Major facilitator superfamily domain containing 2B	MFSD2B	Bos taurus (Bovine)	490		Predicted	UP000009136: Chromosome 11						GO:0005887; GO:0008643; GO:0015293; GO:0046624; GO:0071702	sphingolipid transporter activity [GO:0046624]; symporter activity [GO:0015293]	integral component of plasma membrane [GO:0005887]; sphingolipid transporter activity [GO:0046624]; symporter activity [GO:0015293]; carbohydrate transport [GO:0008643]; organic substance transport [GO:0071702]	integral component of plasma membrane [GO:0005887]	carbohydrate transport [GO:0008643]; organic substance transport [GO:0071702]								TRANSMEM 101 122 Helical. {ECO:0000256|SAM:Phobius}.; TRANSMEM 134 158 Helical. {ECO:0000256|SAM:Phobius}.; TRANSMEM 178 198 Helical. {ECO:0000256|SAM:Phobius}.; TRANSMEM 218 239 Helical. {ECO:0000256|SAM:Phobius}.; TRANSMEM 271 294 Helical. {ECO:0000256|SAM:Phobius}.; TRANSMEM 306 328 Helical. {ECO:0000256|SAM:Phobius}.; TRANSMEM 335 353 Helical. {ECO:0000256|SAM:Phobius}.; TRANSMEM 359 381 Heli…				19393038;
218	F1MC18	0.9865	Uncharacterized protein	Bos taurus	ALX3	Uncharacterized protein OS=Bos taurus GN=ALX3 PE=4 SV=2	343	44.6	10	0.003			CAPFGVGPGPGPYAAAGDEPPGPQ+CAPFGVGPGPGPYAAAGDEPPGPQGTPAAASHL+GGPRDGTSNLPGSPGPCLASLRVPLSPGLPDS+GPGPGPYAAAGDEPPGPQGTPAAASHLHPAPPRGPR+NPFTSAYDISMLPRTD+TDSHPQLQNSLWPSSGSGSPGGPCLVSPEGVPSP+YLQDLGPGPALNGGHFYESPEEAEEKASKAA	212	F1MC18	F1MC18	F1MC18_BOVIN	unreviewed	ALX homeobox 3	ALX3	Bos taurus (Bovine)	343		Predicted	UP000009136: Chromosome 3						GO:0000977; GO:0000981; GO:0005634; GO:0007389; GO:0035115; GO:0035116; GO:0042981; GO:0048701	DNA-binding transcription factor activity, RNA polymerase II-specific [GO:0000981]; RNA polymerase II regulatory region sequence-specific DNA binding [GO:0000977]	nucleus [GO:0005634]; DNA-binding transcription factor activity, RNA polymerase II-specific [GO:0000981]; RNA polymerase II regulatory region sequence-specific DNA binding [GO:0000977]; embryonic cranial skeleton morphogenesis [GO:0048701]; embryonic forelimb morphogenesis [GO:0035115]; embryonic hindlimb morphogenesis [GO:0035116]; pattern specification process [GO:0007389]; regulation of apopto…	nucleus [GO:0005634]	embryonic cranial skeleton morphogenesis [GO:0048701]; embryonic forelimb morphogenesis [GO:0035115]; embryonic hindlimb morphogenesis [GO:0035116]; pattern specification process [GO:0007389]; regulation of apoptotic process [GO:0042981]										SUBCELLULAR LOCATION: Nucleus {ECO:0000256|PROSITE-ProRule:PRU00108, ECO:0000256|RuleBase:RU000682}.		19393038;		PS00027;PS50071;
219	E1BQ27	0.9706	Prostacyclin receptor	Bos taurus	PTGIR	Prostacyclin receptor OS=Bos taurus GN=PTGIR PE=3 SV=1	386	44.6	6	0.002			GRPALCDAFAFAMTFFGLASTLILFA+HQGSLVPGPRAGEDEVDHLILLALMTGIMAVCSLPLTPQIR+KGNWVPLSAWGEGQGGPLPAVQLPTST+KGNWVPLSAWGEGQGGPLPAVQLPTSTVGTPSKAGS+SAEPGGCAFSLAYASLVALLV+SVGPATSTLMFVAGVVGNGLALGILGARR+TDLLGTCFLSPAVFAAYAR	205	E1BQ27	E1BQ27	E1BQ27_BOVIN	unreviewed	Prostacyclin receptor	PTGIR	Bos taurus (Bovine)	384		Inferred from homology	UP000009136: Chromosome 18						GO:0005829; GO:0005886; GO:0006954; GO:0007189; GO:0007204; GO:0010642; GO:0016021; GO:0016501; GO:0032496; GO:0048662	prostacyclin receptor activity [GO:0016501]	cytosol [GO:0005829]; integral component of membrane [GO:0016021]; plasma membrane [GO:0005886]; prostacyclin receptor activity [GO:0016501]; adenylate cyclase-activating G protein-coupled receptor signaling pathway [GO:0007189]; inflammatory response [GO:0006954]; negative regulation of platelet-derived growth factor receptor signaling pathway [GO:0010642]; negative regulation of smooth muscle c…	cytosol [GO:0005829]; integral component of membrane [GO:0016021]; plasma membrane [GO:0005886]	adenylate cyclase-activating G protein-coupled receptor signaling pathway [GO:0007189]; inflammatory response [GO:0006954]; negative regulation of platelet-derived growth factor receptor signaling pathway [GO:0010642]; negative regulation of smooth muscle cell proliferation [GO:0048662]; positive regulation of cytosolic calcium ion concentration [GO:0007204]; response to lipopolysaccharide [GO:00…								TRANSMEM 20 38 Helical. {ECO:0000256|SAM:Phobius}.; TRANSMEM 50 75 Helical. {ECO:0000256|SAM:Phobius}.; TRANSMEM 95 115 Helical. {ECO:0000256|SAM:Phobius}.; TRANSMEM 136 156 Helical. {ECO:0000256|SAM:Phobius}.; TRANSMEM 186 211 Helical. {ECO:0000256|SAM:Phobius}.; TRANSMEM 238 257 Helical. {ECO:0000256|SAM:Phobius}.; TRANSMEM 277 294 Helical. {ECO:0000256|SAM:Phobius}.				19393038;		PS00237;PS50262;
220	F1MLY5	1	Uncharacterized protein	Bos taurus	MLLT6	Uncharacterized protein OS=Bos taurus GN=MLLT6 PE=4 SV=2	1095	44.5	289	0.117			AAAAAAVAAAGGPPVLTAQTNPFLSLSGADGSASGPKGGTADK+AAAAVAAAGGPPVLTAQTNPFLSLSGADGSASGPKGGTADK+AAGGPPVLTAQTNPFLSLSGADGSASGPK+AGGPPVLTAQTNPFLSLSGADGSASGPK+APGAAGLGAMPMAEGLLGG+APGAAGLGAMPMAEGLLGGLAGSG+APGAAGLGAMPMAEGLLGGLAGSGA+APGAAGLGAMPMAEGLLGGLAGSGAL+APGAAGLGAMPMAEGLLGGLAGSGALPLNG+APGAAGLGAMPMAEGLLGGLAGSGALPLNGLLGG+APGAAGLGAMPMAEGLLGGLAGSGALPLNGLLGGL+APGAAGLGAMPMAEGLLGGLAGSGALPLNGLLGGLN+APGAAGLGAMPMAEGLL…	2302	F1MLY5	F1MLY5	F1MLY5_BOVIN	unreviewed	MLLT6, PHD finger containing	MLLT6	Bos taurus (Bovine)	1095		Predicted	UP000009136: Chromosome 19						GO:0010765; GO:0031491; GO:0035811; GO:0035812; GO:0036359; GO:0042393; GO:0045944; GO:0046872; GO:2001161	histone binding [GO:0042393]; metal ion binding [GO:0046872]; nucleosome binding [GO:0031491]	histone binding [GO:0042393]; metal ion binding [GO:0046872]; nucleosome binding [GO:0031491]; negative regulation of histone H3-K79 methylation [GO:2001161]; negative regulation of urine volume [GO:0035811]; positive regulation of sodium ion transport [GO:0010765]; positive regulation of transcription by RNA polymerase II [GO:0045944]; renal potassium excretion [GO:0036359]; renal sodium excreti…		negative regulation of histone H3-K79 methylation [GO:2001161]; negative regulation of urine volume [GO:0035811]; positive regulation of sodium ion transport [GO:0010765]; positive regulation of transcription by RNA polymerase II [GO:0045944]; renal potassium excretion [GO:0036359]; renal sodium excretion [GO:0035812]												19393038;		PS51805;PS01359;PS50016;
221	G3N2W2	0.985	Uncharacterized protein	Bos taurus	PRRT2	Uncharacterized protein OS=Bos taurus GN=PRRT2 PE=4 SV=1	346	44.5	9	0.003			EATADPESNLESAAPLEPASEPAPQ+EATADPESNLESAAPLEPASEPAPQP+MAASSSEVSEIKGVEEGPQTQGEGPGHSEGRTGSPQVPAG+MAASSSEVSEIKGVEEGPQTQGEGPGHSEGRTGSPQVPAGVSDE+NLSSSPGGEAKANSSTEETCQ+NSSTEETCQELASKPEVRKEATAD+QELASKPEVR+RGSLSRHPSSQLAGSGVEGGEGTQKPR+SPPSTKTPPANGAPPRVLQQLVEEDR	251	G3N2W2	G3N2W2	G3N2W2_BOVIN	unreviewed	Uncharacterized protein	PRRT2	Bos taurus (Bovine)	421		Predicted	UP000009136: Chromosome 25						GO:0008021; GO:0016020; GO:0017075; GO:0031629; GO:0035544; GO:0043679; GO:0050884; GO:0098978; GO:0099056; GO:0099502; GO:1905513	syntaxin-1 binding [GO:0017075]	axon terminus [GO:0043679]; glutamatergic synapse [GO:0098978]; integral component of presynaptic membrane [GO:0099056]; membrane [GO:0016020]; synaptic vesicle [GO:0008021]; syntaxin-1 binding [GO:0017075]; calcium-dependent activation of synaptic vesicle fusion [GO:0099502]; negative regulation of short-term synaptic potentiation [GO:1905513]; negative regulation of SNARE complex assembly [GO:0…	axon terminus [GO:0043679]; glutamatergic synapse [GO:0098978]; integral component of presynaptic membrane [GO:0099056]; membrane [GO:0016020]; synaptic vesicle [GO:0008021]	calcium-dependent activation of synaptic vesicle fusion [GO:0099502]; negative regulation of short-term synaptic potentiation [GO:1905513]; negative regulation of SNARE complex assembly [GO:0035544]; neuromuscular process controlling posture [GO:0050884]; synaptic vesicle fusion to presynaptic active zone membrane [GO:0031629]								TRANSMEM 349 373 Helical. {ECO:0000256|SAM:Phobius}.; TRANSMEM 394 419 Helical. {ECO:0000256|SAM:Phobius}.				19393038;
222	G3X7M1	0.9967	Uncharacterized protein	Bos taurus	SHOX	Uncharacterized protein OS=Bos taurus GN=SHOX PE=4 SV=1	306	44.4	17	0.004			DGSGGGSGGGGGGKKESITY+GLPIASLAESASAAAVVAAAAK+HLAAHAPYLMFPPPPFGLPIASLAESASAAAVVAAAAKSNSKNSSIADLR+IASLAESASAAAVVAAAAK+MPFQQVARPDCAALPPQVQAQLQLEGVAHAHPH+PIASLAESASAAAVVAAAAKSNSK+QENQMHNSVILGTASHLDACRVAPYV+SFDQKSKDGSGGGSGGGGGG	221	G3X7M1	G3X7M1	G3X7M1_BOVIN	unreviewed	Short stature homeobox	SHOX	Bos taurus (Bovine)	306		Inferred from homology	UP000009136: Chromosome 2						GO:0001228; GO:0005654; GO:0007275; GO:0043565	DNA-binding transcription activator activity, RNA polymerase II-specific [GO:0001228]; sequence-specific DNA binding [GO:0043565]	nucleoplasm [GO:0005654]; DNA-binding transcription activator activity, RNA polymerase II-specific [GO:0001228]; sequence-specific DNA binding [GO:0043565]; multicellular organism development [GO:0007275]	nucleoplasm [GO:0005654]	multicellular organism development [GO:0007275]										SUBCELLULAR LOCATION: Nucleus {ECO:0000256|PROSITE-ProRule:PRU00138, ECO:0000256|RuleBase:RU000682, ECO:0000256|SAAS:SAAS00868163}.		19393038;		PS00027;PS50071;PS50803;
223	E1BB75	0.95	Uncharacterized protein	Bos taurus	EAF1	Uncharacterized protein OS=Bos taurus GN=EAF1 PE=4 SV=2	354	44.4	9	0.002			AEVDIIEQMSSSSGSSSSDSESSSGSDDDSSSSGGEDSGPAS+APGRARGPCGAMNGTANPLLDR+ERCPGSAAPPDAGAGGSGRGR+GDEVTITLPHIPGSTPPMTVFKGNKRPY+PRAPERCPGSAAPPDAGAGGSGR+RAPTKPPAGPKTSPLK+RCPGSAAPPDAGAGGSGRGR+RPAVANGTGAARPPGSTQLMSTLR	203	E1BB75	E1BB75	E1BB75_BOVIN	unreviewed	ELL associated factor 1	EAF1	Bos taurus (Bovine)	354		Predicted	UP000009136: Chromosome 1						GO:0006355; GO:0016604; GO:0032783; GO:0045171		ELL-EAF complex [GO:0032783]; intercellular bridge [GO:0045171]; nuclear body [GO:0016604]; regulation of transcription, DNA-templated [GO:0006355]	ELL-EAF complex [GO:0032783]; intercellular bridge [GO:0045171]; nuclear body [GO:0016604]	regulation of transcription, DNA-templated [GO:0006355]												19393038;
224	L8IBN6	0.9162	RELT-like protein 1	Bos mutus	M91_01316	RELT-like protein 1 OS=Bos mutus GN=M91_01316 PE=4 SV=1	271	44.3	8	0.002			EANVDILAAMVEDNSVCD+FVGGAVSSPLVGSDHSGSHPLPSK+GLPGSAVLAAAVFVGGAVS+GLPGSAVLAAAVFVGGAVSSPLVGSDHSGSHPLPSKT+GPLSPGVTPGKHICGHHLHTVGGPVER+MAPRGLPGSAVLAAAVFVG+MAPRGLPGSAVLAAAVFVGGAVSSPLVGSDHSG+MVEDNSVCDPESPVTPSTPGSPPVSPGPLSPGVTPGK+SLMSVSGTDSVNGEVP+SLMSVSGTDSVNGEVPV	256	L8IBN6	L8IBN6	L8IBN6_9CETA	unreviewed	RELT-like protein 1	M91_01316	Bos mutus (wild yak)	271		Predicted							GO:0005886; GO:0015630; GO:0016021; GO:1900745		integral component of membrane [GO:0016021]; microtubule cytoskeleton [GO:0015630]; plasma membrane [GO:0005886]; positive regulation of p38MAPK cascade [GO:1900745]	integral component of membrane [GO:0016021]; microtubule cytoskeleton [GO:0015630]; plasma membrane [GO:0005886]	positive regulation of p38MAPK cascade [GO:1900745]								TRANSMEM 58 81 Helical. {ECO:0000256|SAM:Phobius}.				22751099
225	A1L5C2	1	Perilipin	Bos taurus	ADFP	Perilipin OS=Bos taurus GN=ADFP PE=2 SV=1	450	44.2	38	0.034	-22.9358	0.456185	ANHLGVMAGDIYSVFR+DAVTTTVTGAK+DSVASTITGVVDR+EVSDGLLASSK+EVSDGLLASSKGQLQK+EVSDGLLASSKGQLQKMK+GAMTGAKDAVTTTVTGAK+GQETISQLHSAFNLSELAR+LCLSWLEWK+LEPQIAVANTYACK+LPILNQPTNQVVANAK+NAASFKEVSDGLLASSK+SLCEMAEK+TITSVAVTSALPIIQK+TKSVVSGSINTVLRSR+VEGFDMVQKPSYYVR+VMQLMSSGVENALTK	264	A1L5C2	A1L5C2	A1L5C2_BOVIN	unreviewed	Perilipin	ADFP	Bos taurus (Bovine)	450		Evidence at transcript level																							12140684; 16305752;
226	L8HPZ7	1	Collagen alpha-1(VII) chain	Bos mutus	M91_16947	Collagen alpha-1(VII) chain OS=Bos mutus GN=M91_16947 PE=4 SV=1	2948	44.2	337	0.078	-21.6631	29.344	AGASGLKGDKGDSAVILGPPGPR+AGDPGRDGLPGLRGEQGPPGPAGPPGAPGKPG+AGPQGPSGLKGEPGETGPPGR+ALGEPGLPGLPGSPGPQGSVGPPGEK+ALGEPGLPGLPGSPGPQGSVGPPGEKGEK+ASAKGERGFPGADGPPGSPGRPGTPGAPGPK+ATGKDGDRGAPGVPGSPGLPGPVGPK+DGLPGLRGEQGPPGPAGPPGAPGKPGEDGKPGLN+DGPKGERGAPGSPGLQGPPGLPGQ+DGPKGERGAPGSPGLQGPPGLPGQVGPPGQGFPGVPGSSGPK+DPGEEGRNGSPGPSGPK+EAGRAGEPGDPGEDGQKGAPGPK+EDGRPGLEGPRGLAGPPGIR+EEGPPAVIVARTDPLGPVRSV+EGAASILTVRREPEPP…	5744	L8HPZ7	L8HPZ7	L8HPZ7_9CETA	unreviewed	Collagen alpha-1(VII) chain	M91_16947	Bos mutus (wild yak)	2948		Predicted							GO:0004867; GO:0005581	serine-type endopeptidase inhibitor activity [GO:0004867]	collagen trimer [GO:0005581]; serine-type endopeptidase inhibitor activity [GO:0004867]	collagen trimer [GO:0005581]													22751099		PS00280;PS50279;PS50853;PS50234;
227	A7YY73	0.9986	Transcription factor MafF	Bos taurus	MAFF	Transcription factor MafF OS=Bos taurus GN=MAFF PE=2 SV=1	172	44.2	10	0.004			AAARGPAALVAPASVITIVKSAPSPGPGPAPGPGPASGPGPAPGPAPAACS+ARGPAALVAPASVITIVKSAPSPGPGPAPGPGPASGPGPAPGPAPAACS+ELSENTPHLSDEALMGLSVRELN+GPAALVAPASVITIVKSAPSPGPGPAPGPGPASGP+GPAALVAPASVITIVKSAPSPGPGPAPGPGPASGPGPAPG+GPAALVAPASVITIVKSAPSPGPGPAPGPGPASGPGPAPGPAPAA+IVKSAPSPGPGPAPGPGPASGPGPAPGPAPAACS+LVAPASVITIVK+PASVITIVKSAPSPGPGPAPGPGPASGPGPAPGPAPAACS+SAPSPGPGPAPGPGPASGPGPAPGPAPAACS+SVAAARGPAALVAPASVITIVKS+TIVKS…	429	A7YY73	A7YY73	MAFF_BOVIN	reviewed	Transcription factor MafF (V-maf musculoaponeurotic fibrosarcoma oncogene homolog F)	MAFF	Bos taurus (Bovine)	172		Evidence at transcript level	UP000009136: Chromosome 5						GO:0000978; GO:0001701; GO:0003700; GO:0005634; GO:0005739; GO:0035914; GO:0043565; GO:0045604; GO:0045944	DNA-binding transcription factor activity [GO:0003700]; RNA polymerase II proximal promoter sequence-specific DNA binding [GO:0000978]; sequence-specific DNA binding [GO:0043565]	mitochondrion [GO:0005739]; nucleus [GO:0005634]; DNA-binding transcription factor activity [GO:0003700]; RNA polymerase II proximal promoter sequence-specific DNA binding [GO:0000978]; sequence-specific DNA binding [GO:0043565]; in utero embryonic development [GO:0001701]; positive regulation of transcription by RNA polymerase II [GO:0045944]; regulation of epidermal cell differentiation [GO:004…	mitochondrion [GO:0005739]; nucleus [GO:0005634]	in utero embryonic development [GO:0001701]; positive regulation of transcription by RNA polymerase II [GO:0045944]; regulation of epidermal cell differentiation [GO:0045604]; skeletal muscle cell differentiation [GO:0035914]										SUBCELLULAR LOCATION: Nucleus {ECO:0000255|PROSITE-ProRule:PRU00978}.				PS50217;
228	G3MXF1	0.952	Uncharacterized protein	Bos taurus	GPRIN2	Uncharacterized protein OS=Bos taurus GN=GPRIN2 PE=4 SV=1	453	44.2	5	0.001			DLAPVLASPLSAQDAGVQAAPK+EAGTGAQVPEAEGQQAER+EVTLEPSLAEAPSPVR+GHSGAQKASLSCSALGSLPV+KASLSCSALGSLPVHGAQLQPSSTSGQSGQTPEGLER+KTSNSAWTLESQVWVPPAALGGTVTHSSSPK+MTWEVYGAAVDPEVLGVAIQKHLEMQFEQLQR+PSAAAVQRSHSDLAHSTQTRGHSGAQK+TVGNVSTVGGSDLCNPWDPSAAAVQRSHSDLAHSTQTR	249	G3MXF1	G3MXF1	G3MXF1_BOVIN	unreviewed	G protein regulated inducer of neurite outgrowth 2	GPRIN2	Bos taurus (Bovine)	453		Predicted	UP000009136: Chromosome 28																						19393038;
229	Q2KIA0	0.9969	Myocyte-specific enhancer factor 2C	Bos taurus	MEF2C	Myocyte-specific enhancer factor 2C OS=Bos taurus GN=MEF2C PE=2 SV=1;Myocyte enhancer factor 2C OS=Bos taurus GN=MEF2C PE=4 SV=1;Myocyte-specific enhancer factor 2C OS=Bos taurus GN=MEF2C PE=4 SV=1	441	44.1	14	0.003			AGNTGGLMGGDLTSGAGTSAGNGYGNPR+EMPVSIPVSSHNSLVYSNPVSSLGNPNLLPLAHPSLQR+LCAVPPPNFEMPVSIPVSSHNSLVYSNPVSSL+NSMSPGVTHRPPSAGNTGGLMGGDLTSGAGTSAGN+NSMSPGVTHRPPSAGNTGGLMGGDLTSGAGTSAGNGYG+NSPGLLVSPGNLNKNMQAKSPPPM+NTMPSVSEDVDLLLNQRINNSQSAQSLATPVVSVATPTLPGQGMGGYPSA+PPSAGNTGGLMGGDLTSGAGTSAGNGYGNPR+RNSMSPGVTHRPPSAGNTGGLMGGDLTSGAGTSAGNGYGNPR+RPPSAGNTGGLMGGDLTSGAGTSAGNGYGNPR+SAGNTGGLMGGDLTSGAGTSAGNGYGNPR+TGGLMGGDL…	415	Q2KIA0	Q2KIA0	MEF2C_BOVIN	reviewed	Myocyte-specific enhancer factor 2C	MEF2C	Bos taurus (Bovine)	441		Evidence at transcript level	UP000009136: Chromosome 7						GO:0000122; GO:0000165; GO:0000790; GO:0000977; GO:0000978; GO:0000981; GO:0001228; GO:0001568; GO:0001649; GO:0001782; GO:0001947; GO:0001958; GO:0001974; GO:0002062; GO:0002467; GO:0002634; GO:0003138; GO:0003139; GO:0003151; GO:0003185; GO:0003211; GO:0003677; GO:0003700; GO:0005634; GO:0005737; GO:0006915; GO:0006959; GO:0007507; GO:0007519; GO:0007521; GO:0007611; GO:0010628; GO:0010629; GO:…	DNA binding [GO:0003677]; DNA-binding transcription activator activity, RNA polymerase II-specific [GO:0001228]; DNA-binding transcription factor activity [GO:0003700]; DNA-binding transcription factor activity, RNA polymerase II-specific [GO:0000981]; histone deacetylase binding [GO:0042826]; protein dimerization activity [GO:0046983]; RNA polymerase II proximal promoter sequence-specific DNA bi…	cytoplasm [GO:0005737]; nuclear chromatin [GO:0000790]; nuclear speck [GO:0016607]; nucleus [GO:0005634]; protein-containing complex [GO:0032991]; sarcoplasm [GO:0016528]; DNA binding [GO:0003677]; DNA-binding transcription activator activity, RNA polymerase II-specific [GO:0001228]; DNA-binding transcription factor activity [GO:0003700]; DNA-binding transcription factor activity, RNA polymerase …	cytoplasm [GO:0005737]; nuclear chromatin [GO:0000790]; nuclear speck [GO:0016607]; nucleus [GO:0005634]; protein-containing complex [GO:0032991]; sarcoplasm [GO:0016528]	apoptotic process [GO:0006915]; B cell homeostasis [GO:0001782]; B cell proliferation [GO:0042100]; B cell receptor signaling pathway [GO:0050853]; blood vessel development [GO:0001568]; blood vessel remodeling [GO:0001974]; cardiac ventricle formation [GO:0003211]; cardiocyte differentiation [GO:0035051]; cellular response to calcium ion [GO:0071277]; cellular response to drug [GO:0035690]; cell…										SUBCELLULAR LOCATION: Nucleus {ECO:0000250|UniProtKB:A0A096MJY4}. Cytoplasm, sarcoplasm {ECO:0000250|UniProtKB:A0A096MJY4}.				PS00350;PS50066;
230	G3N154	1	Uncharacterized protein	Bos taurus	NXPH4	Uncharacterized protein OS=Bos taurus GN=NXPH4 PE=4 SV=1;Neurexophilin-4 (Fragment) OS=Bos mutus GN=M91_11220 PE=4 SV=1	308	44	36	0.011			AGPGLGGTLGGALAGPLGGALGVPGAK+ALEGVLPGLGAPLGIAAAGPGLGGTLGGALAGPLGGALGVPGAKESR+APHPLQSTLALEGVLPGLGAPLGIAAAGPGLGGTLGGALAGPLGGALGVPGAK+EGVLPGLGAPLGIAAAGPGLGGTLGGALAGPLGGALGVPGAK+GAPLGIAAAGPGLGGTLGGALAGPLGGALGVPGAK+GGTLGGALAGPLGGALGVPGAK+GGTLGGALAGPLGGALGVPGAKESR+GIAAAGPGLGGTLGGALAGPLGGALGVPGAKESR+GLGAPLGIAAAGPGLGGTLGGALAGPLGGALGVPGAK+GLGGTLGGALAGPLGGALGVPGAK+GLGTARAWSWAWPANHTGTLARAGAAGAPAQR+GPGLGGTLGG…	715	G3N154	G3N154	G3N154_BOVIN	unreviewed	Neurexophilin	NXPH4	Bos taurus (Bovine)	308		Inferred from homology	UP000009136: Chromosome 5						GO:0005102	signaling receptor binding [GO:0005102]	signaling receptor binding [GO:0005102]														19393038;
231	G5E6B1	1	Uncharacterized protein	Bos taurus	LOC618701	Uncharacterized protein OS=Bos taurus GN=LOC618701 PE=4 SV=1	417	43.9	128	0.042	-18.7121	226.91	AAARVGTSASGMAGTSASGM+AAARVGTSASGMAGTSASGMA+AAARVGTSASGMAGTSASGMAGTF+AAARVGTSASGMAGTSASGMAGTFAS+AAARVGTSASGMAGTSASGMAGTFASGMA+AAARVGTSASGMAGTSASGMAGTFASGMAG+AAARVGTSASGMAGTSASGMAGTFASGMAGM+AAARVGTSASGMAGTSASGMAGTFASGMAGMSA+AAARVGTSASGMAGTSASGMAGTFASGMAGMSAWV+AAARVGTSASGMAGTSASGMAGTFASGMAGMSAWVT+AAARVGTSASGMAGTSASGMAGTFASGMAGMSAWVTAC+AGTPKGPQGAQGTTSAAAGAIPK+AQAEYLASARPGISAAASAGPSASASAHAR+DSESAPSSSS…	2010	G5E6B1	G5E6B1	G5E6B1_BOVIN		Deleted.
232	A7MBK0	0.9999	CDYL protein	Bos taurus	CDYL	CDYL protein OS=Bos taurus GN=CDYL PE=2 SV=1;Chromodomain protein Y-like protein transcript variant 1 OS=Bos taurus GN=CDYL PE=2 SV=1;Chromodomain protein Y-like variant 2 OS=Bos taurus GN=CDYL PE=2 SV=1;Chromodomain Y-like protein (Fragment) OS=Bos mutus GN=M91_12598 PE=4 SV=1	544	43.9	12	0.004			DPVEQGPEDTAAPEAAAEKPVGALLGPGAERAR+GKGTSPFMDALTANGTTTLQTSVTGVTAGK+HPLVPQASGPVTAAMATGLAVNGKGTSPFMDALTANGTTTLQTSVTGVTAGK+IHPLVPQASGPVTAAMATGLAVNGKGTSPFMDALTAN+KELQSALSTAAADDSK+KPIIVAVNGPAIGLGASIL+NSLNPEVMKELQSALSTAAADDSK+QTPYTTFGQSPDGCSTVMFPKIMGGASANEMLLSGRK+TAVDGFQDESPEKPDPVEQGPEDT+TAVDGFQDESPEKPDPVEQGPEDTAA+TGLAVNGKGTSPFMDALTANGTTTLQTSVTGVTAGKR	345	A7MBK0	A7MBK0	A7MBK0_BOVIN	unreviewed	CDYL protein (Chromodomain Y like)	CDYL	Bos taurus (Bovine)	544		Evidence at transcript level	UP000009136: Chromosome 23						GO:0003824; GO:0005634	catalytic activity [GO:0003824]	nucleus [GO:0005634]; catalytic activity [GO:0003824]	nucleus [GO:0005634]											SUBCELLULAR LOCATION: Nucleus {ECO:0000256|SAAS:SAAS00539527}.		19393038;		PS00598;PS50013;
233	A0JN77	1	Dihydroxyacetone kinase 2 homolog (S. cerevisiae)	Bos taurus	DAK	Dihydroxyacetone kinase 2 homolog (S. cerevisiae) OS=Bos taurus GN=DAK PE=2 SV=1	578	43.8	37	0.009			AEGIPVEMVVVGDDSAF+AEGIPVEMVVVGDDSAFT+EGPPPASPAQLLSKLSFLLLEKMGGSSGALYGLFLTAAAQPLK+ELQAWKSPGANMLQILTK+GGGSGHEPAHAGFIGKGMLTGVIAGAVFTSPAVGSILAAIR+GGSSGALYGLFLTAAAQPLK+GIPVEMVVVGDDSAFTVLK+GMLTGVIAGAVFTSPAVGS+GMLTGVIAGAVFTSPAVGSILAAIRA+GRVALLSGGGSGHEPAHAGFIGKGMLTGVIAGAVFTS+GRVALLSGGGSGHEPAHAGFIGKGMLTGVIAGAVFTSPA+KGMLTGVIAGAVFTSPAVGSILAAIR+LLLEKMGGSSGALYGLFLTAAAQPLK+MATADEIVALMLDHMTSSS+MATADEIVALMLDHMTS…	795	A0JN77	A0JN77	A0JN77_BOVIN	unreviewed	Dihydroxyacetone kinase 2 homolog (S. cerevisiae) (Triokinase/FMN cyclase)	TKFC DAK	Bos taurus (Bovine)	578		Evidence at transcript level	UP000009136: Chromosome 29						GO:0004371; GO:0005524; GO:0005829; GO:0019563	ATP binding [GO:0005524]; glycerone kinase activity [GO:0004371]	cytosol [GO:0005829]; ATP binding [GO:0005524]; glycerone kinase activity [GO:0004371]; glycerol catabolic process [GO:0019563]	cytosol [GO:0005829]	glycerol catabolic process [GO:0019563]												19393038;		PS51481;PS51480;
234	G5E534	0.9967	Ribose-5-phosphate isomerase	Bos taurus	RPIA	Ribose-5-phosphate isomerase OS=Bos taurus GN=RPIA PE=3 SV=1	306	43.8	15	0.004			AGGAASGGGGNSWGVPGSHV+AIDGADEVDADLNLIKGGGGCLTQEKIVAGNASR+GAASGGGGNSWGVPGSHVQLPGR+LPGRAGGAASGGGGNSWGVPGSHVQLPGRSQFGAGSTSTGVR+MQRPGPFSTLYGRVLAPLPGRAGGAASGGGGN+MQRPGPFSTLYGRVLAPLPGRAGGAASGGGGNSWGVPGS+NKAGPVVTDNGNFILDWK+VLAPLPGRAGGAASGGGGNS+VLAPLPGRAGGAASGGGGNSW+VLAPLPGRAGGAASGGGGNSWGVP+VNIAIKMIPGVVDTGLFINMAER	306	G5E534	G5E534	G5E534_BOVIN	unreviewed	Ribose-5-phosphate isomerase	RPIA	Bos taurus (Bovine)	306		Inferred from homology	UP000009136: Chromosome 11						GO:0004751; GO:0006014; GO:0009052; GO:0042802; GO:0043231	identical protein binding [GO:0042802]; ribose-5-phosphate isomerase activity [GO:0004751]	intracellular membrane-bounded organelle [GO:0043231]; identical protein binding [GO:0042802]; ribose-5-phosphate isomerase activity [GO:0004751]; D-ribose metabolic process [GO:0006014]; pentose-phosphate shunt, non-oxidative branch [GO:0009052]	intracellular membrane-bounded organelle [GO:0043231]	D-ribose metabolic process [GO:0006014]; pentose-phosphate shunt, non-oxidative branch [GO:0009052]												19393038;
235	L8IIL7	1	Collectin-46	Bos mutus	M91_05631	Collectin-46 OS=Bos mutus GN=M91_05631 PE=4 SV=1	371	43.7	97	0.038	-18.2172	319.762	AGPAGAIGPQGPSGARGPPGLKGDR+AGPIGLKGDNGSAGEPGPKGDPGPPGPPGMPGPAGR+AGRPGPAGPIGLKGDNGSAGEPGPKGDPGPPGPPGMPG+AGRPGPAGPIGLKGDNGSAGEPGPKGDPGPPGPPGMPGPAGR+AVLFPDGQAVGEK+DPGSPGPAGRAGRPGPAGPIGLKGDNGSAGEPGPK+EAGPAGAIGPQGPSGARGPPGLK+EAGPAGAIGPQGPSGARGPPGLKGDR+ERGAPGETGAPGHAGEAGPAGAIGPQGPSGAR+ERGAPGETGAPGHAGEAGPAGAIGPQGPSGARGPPGLK+GAPGETGAPG+GAPGETGAPGHAGEAGP+GAPGETGAPGHAGEAGPAGAI+GAPGETGAPGHAGEAGPAGAIG+GAPGETG…	1524	L8IIL7	L8IIL7	L8IIL7_9CETA	unreviewed	Collectin-46	M91_05631	Bos mutus (wild yak)	371		Predicted							GO:0005581		collagen trimer [GO:0005581]	collagen trimer [GO:0005581]													22751099		PS00615;PS50041;
236	Q8WN55	0.9968	Polypyrimidine tract-binding protein 1	Bos taurus	PTBP1	Polypyrimidine tract-binding protein 1 OS=Bos taurus GN=PTBP1 PE=2 SV=1	531	43.7	16	0.003			AAGRIAIPGLAGAGNSVLLVSNLNPER+ALLQYADPVSAQHAKLSLDGQNIYNACCTLR+ENALVQMADGSQAQLAMSHLNGHKLHGKP+GEVISLGLPFGKVTNLLMLK+GRIAIPGLAGAGNSVLLVSNLNPER+IAIPGLAGAGNSVLLVSNLNPER+IMSGTSASTANGNDSKK+IPPSISEDDLKILFSSNGGIVKGFK+LALAASAAAVDAGMAMAGQSPVLR+LQAVNSVQSGNLALAASAAAVDAGMAMAGQSPVLR+LSNIPPSISEDDLKILFSSNGGIVKGFK+MAAAFGLSVPNVHGALAPLAIPSAAAAAAAAGR+NVHGALAPLAIPSAAAAAAAAGR+SVPNVHGALAPLAIPSAAAAAAAAGR+VHGALAPLAIPSAAAAAAA…	460	Q8WN55	Q8WN55	PTBP1_BOVIN	reviewed	Polypyrimidine tract-binding protein 1 (PTB)	PTBP1	Bos taurus (Bovine)	531		Evidence at transcript level	UP000009136: Chromosome 7						GO:0000381; GO:0003723; GO:0005634; GO:0006397; GO:0008380; GO:0051148	RNA binding [GO:0003723]	nucleus [GO:0005634]; RNA binding [GO:0003723]; mRNA processing [GO:0006397]; negative regulation of muscle cell differentiation [GO:0051148]; regulation of alternative mRNA splicing, via spliceosome [GO:0000381]; RNA splicing [GO:0008380]	nucleus [GO:0005634]	mRNA processing [GO:0006397]; negative regulation of muscle cell differentiation [GO:0051148]; regulation of alternative mRNA splicing, via spliceosome [GO:0000381]; RNA splicing [GO:0008380]										SUBCELLULAR LOCATION: Nucleus {ECO:0000250}.				PS50102;
237	L8J3G6	1	Annexin	Bos mutus	M91_07998	Annexin OS=Bos mutus GN=M91_07998 PE=3 SV=1	346	43.6	22	0.037	-20.5513	2.38208	CLTVIVKCATSQPMFFAEKLHQAMK+DIASDTSGDYEK+DLAKDIASDTSGDYEK+GGPGSAVSPYPTFNPSSDVEALHK+GLGTDEDTLNEILASR+GTDVNVFTTILTTR+GVDEATIIEILTK+SEELAVNDDLADSDAR+SEIDMNDIK+TPAQFDAEELR+VLDLELK	173	L8J3G6	L8J3G6	L8J3G6_9CETA	unreviewed	Annexin	M91_07998	Bos mutus (wild yak)	346		Inferred from homology							GO:0004859; GO:0005509; GO:0005544	calcium-dependent phospholipid binding [GO:0005544]; calcium ion binding [GO:0005509]; phospholipase inhibitor activity [GO:0004859]	calcium ion binding [GO:0005509]; calcium-dependent phospholipid binding [GO:0005544]; phospholipase inhibitor activity [GO:0004859]														22751099		PS00223;
238	P02584	0.9989	Profilin-1	Bos taurus	PFN1	Profilin-1 OS=Bos taurus GN=PFN1 PE=1 SV=2	140	43.6	8	0.008			DSLLQDGEFTMDLR+DSPSVWAAVPGK+STGGAPTFNITVTMTAK+TLVLLMGK+TLVLLMGKEGVHGGMINK	73	P02584	P02584	PROF1_BOVIN	reviewed	Profilin-1 (Profilin I)	PFN1	Bos taurus (Bovine)	140		Evidence at protein level	UP000009136: Chromosome 19						GO:0003779; GO:0005737; GO:0005856; GO:0030036; GO:0030833; GO:0032233	actin binding [GO:0003779]	cytoplasm [GO:0005737]; cytoskeleton [GO:0005856]; actin binding [GO:0003779]; actin cytoskeleton organization [GO:0030036]; positive regulation of actin filament bundle assembly [GO:0032233]; regulation of actin filament polymerization [GO:0030833]	cytoplasm [GO:0005737]; cytoskeleton [GO:0005856]	actin cytoskeleton organization [GO:0030036]; positive regulation of actin filament bundle assembly [GO:0032233]; regulation of actin filament polymerization [GO:0030833]										SUBCELLULAR LOCATION: Cytoplasm, cytoskeleton.		16305752; 446730; 3342873; 8413665; 8918942; 8046751	16305752; 446730; 3342873; 8413665; 8918942; 8046751; 22366544; 9822597	PS00414;
239	F1MS17	0.987	Mitochondrial import inner membrane translocase subunit Tim17-B	Bos taurus	TIMM17B	Mitochondrial import inner membrane translocase subunit Tim17-B OS=Bos taurus GN=TIMM17B PE=4 SV=1;Uncharacterized protein OS=Bos mutus GN=M91_09857 PE=4 SV=1	172	43.6	4	0.001			EDPWNSITSGALTGAVLAARSGPLAMVGSAMM+IVDDCGGAFTMGVIGGGVFQA+SGPLAMVGSAMMGGILLALIEGVGIL+SGPLAMVGSAMMGGILLALIEGVGILLTRYTAQQ	116	F1MS17	F1MS17	F1MS17_BOVIN	unreviewed	Mitochondrial import inner membrane translocase subunit TIM17	TIMM17B	Bos taurus (Bovine)	172		Inferred from homology	UP000009136: Chromosome X						GO:0005744; GO:0015450; GO:0030150; GO:0031305	P-P-bond-hydrolysis-driven protein transmembrane transporter activity [GO:0015450]	integral component of mitochondrial inner membrane [GO:0031305]; TIM23 mitochondrial import inner membrane translocase complex [GO:0005744]; P-P-bond-hydrolysis-driven protein transmembrane transporter activity [GO:0015450]; protein import into mitochondrial matrix [GO:0030150]	integral component of mitochondrial inner membrane [GO:0031305]; TIM23 mitochondrial import inner membrane translocase complex [GO:0005744]	protein import into mitochondrial matrix [GO:0030150]								TRANSMEM 110 133 Helical. {ECO:0000256|RuleBase:RU364008}.		SUBCELLULAR LOCATION: Mitochondrion inner membrane {ECO:0000256|RuleBase:RU364008}; Multi-pass membrane protein {ECO:0000256|RuleBase:RU364008}.		19393038;
240	P80457	1	Xanthine dehydrogenase/oxidase	Bos taurus	XDH	Xanthine dehydrogenase/oxidase OS=Bos taurus GN=XDH PE=1 SV=4	1332	43.5	395	0.388	-22.6105	0.571565	ALFHMDNCYK+AQHTNNNTK+CTGYRPILQGFR+CWDECLK+DLSHSIMER+DPPANIQLFQEVPNGQSK+EDDIAKVTCGMR+EDEFFSAFK+EGDLTHFNQR+ELALCYGGMADR+ELALCYGGMADRTISALK+ELFRLDSPATPEK+ETRSTLVSVAVALAAYKTGHPVR+FTTLCVTGAPGNCKPWSLR+FTTLCVTGAPGNCKPWSLRV+FYLTVLK+GEEGEMELFVSTQNAMK+GLCIIPTK+GTRRTVPMDHTFFPSYR+IPAFGSIPTEFR+KNPDGSWEDWVMAAYQDR+LDPTYTSATLLFQK+LDSPATPEK+LEGFSVPR+LGCGEGGCGACTVMLSK+LVTSTRAHAK+LVVGNTEIGIEMK+LVVGNTEIGIEMKFK+MGGGF…	824	P80457	P80457	XDH_BOVIN	reviewed	Xanthine dehydrogenase/oxidase [Includes: Xanthine dehydrogenase (XD) (EC 1.17.1.4); Xanthine oxidase (XO) (EC 1.17.3.2) (Xanthine oxidoreductase) (XOR)]	XDH	Bos taurus (Bovine)	1332	METAL 43 43 Iron-sulfur 1. {ECO:0000269|PubMed:12421831, ECO:0000269|PubMed:15148401, ECO:0000269|PubMed:19109252}.; METAL 48 48 Iron-sulfur 1. {ECO:0000269|PubMed:12421831, ECO:0000269|PubMed:15148401, ECO:0000269|PubMed:19109252}.; METAL 51 51 Iron-sulfur 1. {ECO:0000269|PubMed:12421831, ECO:0000269|PubMed:15148401, ECO:0000269|PubMed:19109252}.; METAL 73 73 Iron-sulfur 1. {ECO:0000269|PubMed:1…	Evidence at protein level	UP000009136: Unplaced					TISSUE SPECIFICITY: Detected in milk (at protein level). {ECO:0000269|PubMed:11005854, ECO:0000269|PubMed:12421831, ECO:0000269|PubMed:15148401}.	GO:0002197; GO:0004854; GO:0004855; GO:0005506; GO:0005615; GO:0005777; GO:0005829; GO:0009055; GO:0009115; GO:0030151; GO:0042803; GO:0043546; GO:0050660; GO:0051537; GO:0071949	2 iron, 2 sulfur cluster binding [GO:0051537]; electron transfer activity [GO:0009055]; FAD binding [GO:0071949]; flavin adenine dinucleotide binding [GO:0050660]; iron ion binding [GO:0005506]; molybdenum ion binding [GO:0030151]; molybdopterin cofactor binding [GO:0043546]; protein homodimerization activity [GO:0042803]; xanthine dehydrogenase activity [GO:0004854]; xanthine oxidase activity [G…	cytosol [GO:0005829]; extracellular space [GO:0005615]; peroxisome [GO:0005777]; xanthine dehydrogenase complex [GO:0002197]; 2 iron, 2 sulfur cluster binding [GO:0051537]; electron transfer activity [GO:0009055]; FAD binding [GO:0071949]; flavin adenine dinucleotide binding [GO:0050660]; iron ion binding [GO:0005506]; molybdenum ion binding [GO:0030151]; molybdopterin cofactor binding [GO:004354…	cytosol [GO:0005829]; extracellular space [GO:0005615]; peroxisome [GO:0005777]; xanthine dehydrogenase complex [GO:0002197]	xanthine catabolic process [GO:0009115]			MUTAGEN 335 335 R->A: Promotes conversion to the oxidase form that utilizes molecular oxygen as electron acceptor. Interferes with normal conversion to the dehydrogenase form by reducing agents. {ECO:0000269|PubMed:12817083}.; MUTAGEN 336 336 W->A: Promotes conversion to the oxidase form that utilizes molecular oxygen as electron acceptor. Interferes with normal conversion to the dehydrogenase fo…							SUBCELLULAR LOCATION: Cytoplasm {ECO:0000250}. Peroxisome. Secreted.		8708081; 9388547; 7556219; 4352904; 12817083; 11005854; 12421831; 15148401; 19109252	8708081; 9388547; 7556219; 4352904; 12817083; 11005854; 12421831; 15148401; 19109252; 11796116; 15190124; 18063585; 18600558; 20615869; 20952484; 21077683; 21761899; 22145797; 24397336; 25060641	PS00197;PS51085;PS51387;PS00559;
241	F1N5M2	1	Vitamin D-binding protein	Bos taurus	GC	Vitamin D-binding protein OS=Bos taurus GN=GC PE=1 SV=2;Vitamin D binding protein OS=Bos taurus PE=2 SV=1	474	43.5	56	0.093	-21.6986	1.0754	CCDSVSEDCIK+EKSRLSHLIK+ELPEYAVK+ELSSFIQK+GKFPDATETDLQELVAK+GQELCADYSENTFTEYK+GQELCADYSENTFTEYKK+HQPQEFPTYVEPTNDEICEAFR+ICSQYAAYGK+IPEVFLTK+KTRIPEVFLTK+LCDNLSTK+LCMAALK+SCESNSPFPVHPGTPECCTHEGLEKKLCMAALK+SLDECCHSESSTACLNAK+SYLSMVGSCCTSPNPTVCFLK+VLDQYIFELSR	254	F1N5M2	F1N5M2	F1N5M2_BOVIN	unreviewed	Vitamin D-binding protein	GC	Bos taurus (Bovine)	474		Predicted	UP000009136: Chromosome 6						GO:0005499; GO:0005615; GO:0005737; GO:0090482	vitamin D binding [GO:0005499]; vitamin transmembrane transporter activity [GO:0090482]	cytoplasm [GO:0005737]; extracellular space [GO:0005615]; vitamin D binding [GO:0005499]; vitamin transmembrane transporter activity [GO:0090482]	cytoplasm [GO:0005737]; extracellular space [GO:0005615]													19393038;		PS00212;PS51438;
242	Q58DP6	1	Ribonuclease 4	Bos taurus	RNASE4	Ribonuclease 4 OS=Bos taurus GN=RNASE4 PE=2 SV=1	147	43.5	22	0.03			FNTFIHEDLWNIR+NGQMNCHEGVVR+QHVDPDETGGNDSYCNLMMQR+RVVIACEGNPEVPVHFDK	67	Q58DP6	Q58DP6	Q58DP6_BOVIN	unreviewed	Ribonuclease A family member 4 (Ribonuclease, RNase A family, 4)	RNASE4 ANG	Bos taurus (Bovine)	147		Evidence at transcript level	UP000009136: Chromosome 10						GO:0003676; GO:0004519; GO:0004540	endonuclease activity [GO:0004519]; nucleic acid binding [GO:0003676]; ribonuclease activity [GO:0004540]	endonuclease activity [GO:0004519]; nucleic acid binding [GO:0003676]; ribonuclease activity [GO:0004540]														12140684; 16305752; 19393038;		PS00127;
243	E1BIJ8	1	Uncharacterized protein	Bos taurus	ZBTB7A	Uncharacterized protein OS=Bos taurus GN=ZBTB7A PE=4 SV=2	579	43.5	23	0.006			AGGGDGGSRATTADGSFAAGLA+ALTALMDFAYTATLTVSTANVGDILSAAR+ASAAGGGDGGSRATTADGSFAAGLA+DADGADADGLAASTLLQQMMSSVGRAGATTAGDSDEESRADDK+DGLGRLNVASAAGGGDGGSRATTADGSFAAGLA+EAVAAAVAAVAA+EAVAAAVAAVAAGDCNGLDFYGPGP+EAVAAAVAAVAAGDCNGLDFYGPGPPAERPPAGDGDEGDSN+EGEDADGADADGLAASTLLQQMMSSVGRAGATTAGDSDEESRADDK+GGEEEAASLSEAAPEPGDSPGFLSGAAEGEDADGADADGLA+GVVDYYLKYFSGAHDGDVY+LAASTLLQQMMSSVGRAGATTAGDSDEESR+MAGGVDGPIGIPFPDHSSEIL…	488	E1BIJ8	E1BIJ8	E1BIJ8_BOVIN	unreviewed	Zinc finger and BTB domain containing 7A	ZBTB7A	Bos taurus (Bovine)	595		Predicted	UP000009136: Chromosome 7						GO:0003676	nucleic acid binding [GO:0003676]	nucleic acid binding [GO:0003676]														19393038;		PS50097;PS00028;PS50157;
244	L8IAG1	1	CXXC-type zinc finger protein 5	Bos mutus	M91_15321	CXXC-type zinc finger protein 5 OS=Bos mutus GN=M91_15321 PE=4 SV=1	317	43.5	33	0.007			AGVADKSAAVAAAAPTSVAD+DTGGSSSSSSNGSSGSGPK+GGSGGSGGGSMMGGESAEK+GGSSSSSSNGSSGSGPKAGVADKSAAVAAAAPTSVADDAPPPER+GPQDTGGSSSSSSNGSSGSGPK+GSMMGGESAEKAAAAAASLLANGHDLAAAMAVDKSNSTSK+HMAGLAEYPMQGELASAISSGKKK+KAAAAAASLLANGHDLAAAMAVDK+KAAAAAASLLANGHDLAAAMAVDKSNSTSK+MSSLSSGPQDTGGSSSSSSNG+MSSLSSGPQDTGGSSSSSSNGS+MSSLSSGPQDTGGSSSSSSNGSSGSGP+MSSLSSGPQDTGGSSSSSSNGSSGSGPKAGVADK+MSSLSSGPQDTGGSSSSSSNGSSGSGPKAGVADKSAAVAA…	802	L8IAG1	L8IAG1	L8IAG1_9CETA	unreviewed	CXXC-type zinc finger protein 5	M91_15321	Bos mutus (wild yak)	317		Predicted							GO:0000122; GO:0005654; GO:0005829; GO:0008134; GO:0008270; GO:0043565	sequence-specific DNA binding [GO:0043565]; transcription factor binding [GO:0008134]; zinc ion binding [GO:0008270]	cytosol [GO:0005829]; nucleoplasm [GO:0005654]; sequence-specific DNA binding [GO:0043565]; transcription factor binding [GO:0008134]; zinc ion binding [GO:0008270]; negative regulation of transcription by RNA polymerase II [GO:0000122]	cytosol [GO:0005829]; nucleoplasm [GO:0005654]	negative regulation of transcription by RNA polymerase II [GO:0000122]												22751099		PS51058;
245	A4IFL0	0.9969	Mitochondrial import inner membrane translocase subunit Tim23	Bos taurus	TIMM23	Mitochondrial import inner membrane translocase subunit Tim23 OS=Bos taurus GN=TIMM23 PE=2 SV=1	209	43.5	16	0.004			GAARGGLAGLTLTGLYALYNN+GLAGFFGAGGAGYSHADLAGVPLTGMNPLSPYLNVDPR+MEGGGGSGNKTTGGLAGF+MEGGGGSGNKTTGGLAGFFGAGGAG+MEGGGGSGNKTTGGLAGFFGAGGAGY+MEGGGGSGNKTTGGLAGFFGAGGAGYSH+MEGGGGSGNKTTGGLAGFFGAGGAGYSHADLAGVP+MEGGGGSGNKTTGGLAGFFGAGGAGYSHADLAGVPLTGMN+MEGGGGSGNKTTGGLAGFFGAGGAGYSHADLAGVPLTGMNPLSP+MEGGGGSGNKTTGGLAGFFGAGGAGYSHADLAGVPLTGMNPLSPYLNV+TIGGCCMTGAAFGAMNGLR+TTGGLAGFFGAGGAGYSHADLAGVPLTGMNPL	385	A4IFL0	A4IFL0	TIM23_BOVIN	reviewed	Mitochondrial import inner membrane translocase subunit Tim23	TIMM23 TIM23	Bos taurus (Bovine)	209		Evidence at transcript level	UP000009136: Chromosome 28						GO:0005744; GO:0008320; GO:0015450; GO:0030150; GO:0031305	P-P-bond-hydrolysis-driven protein transmembrane transporter activity [GO:0015450]; protein transmembrane transporter activity [GO:0008320]	integral component of mitochondrial inner membrane [GO:0031305]; TIM23 mitochondrial import inner membrane translocase complex [GO:0005744]; P-P-bond-hydrolysis-driven protein transmembrane transporter activity [GO:0015450]; protein transmembrane transporter activity [GO:0008320]; protein import into mitochondrial matrix [GO:0030150]	integral component of mitochondrial inner membrane [GO:0031305]; TIM23 mitochondrial import inner membrane translocase complex [GO:0005744]	protein import into mitochondrial matrix [GO:0030150]								TRANSMEM 73 93 Helical. {ECO:0000255}.; TRANSMEM 125 145 Helical. {ECO:0000255}.; TRANSMEM 172 194 Helical. {ECO:0000255}.		SUBCELLULAR LOCATION: Mitochondrion inner membrane {ECO:0000250|UniProtKB:O14925}; Multi-pass membrane protein {ECO:0000255}.
246	L8HXY5	0.9787	Histone H1.5	Bos mutus	M91_12990	Histone H1.5 OS=Bos mutus GN=M91_12990 PE=3 SV=1	226	43.4	5	0.005	-21.7959	1.24532	AAKPKTSKPK+AGAAKAKKPAGATPK+ALAAGGYDVEK+ATGPPVSELITK+KPAASGVKKVAK+MSETAPAETAAPAPVEK+SLVSKGTLVQTKGTGASGSFK	104	L8HXY5	L8HXY5	L8HXY5_9CETA	unreviewed	Histone H1.5	M91_12990	Bos mutus (wild yak)	226		Inferred from homology							GO:0000122; GO:0000786; GO:0005720; GO:0006334; GO:0030307; GO:0031490; GO:0042826; GO:0050821; GO:0051574; GO:0071169	chromatin DNA binding [GO:0031490]; histone deacetylase binding [GO:0042826]	nuclear heterochromatin [GO:0005720]; nucleosome [GO:0000786]; chromatin DNA binding [GO:0031490]; histone deacetylase binding [GO:0042826]; establishment of protein localization to chromatin [GO:0071169]; negative regulation of transcription by RNA polymerase II [GO:0000122]; nucleosome assembly [GO:0006334]; positive regulation of cell growth [GO:0030307]; positive regulation of histone H3-K9 m…	nuclear heterochromatin [GO:0005720]; nucleosome [GO:0000786]	establishment of protein localization to chromatin [GO:0071169]; negative regulation of transcription by RNA polymerase II [GO:0000122]; nucleosome assembly [GO:0006334]; positive regulation of cell growth [GO:0030307]; positive regulation of histone H3-K9 methylation [GO:0051574]; protein stabilization [GO:0050821]										SUBCELLULAR LOCATION: Chromosome {ECO:0000256|SAAS:SAAS00569684}. Nucleus {ECO:0000256|RuleBase:RU003894, ECO:0000256|SAAS:SAAS00569685}.		22751099		PS51504;
247	F1MHW3	1	Uncharacterized protein	Bos taurus	C7H19orf43	Uncharacterized protein OS=Bos taurus GN=C7H19orf43 PE=4 SV=1	180	43.3	57	0.02			EAPGPAGGGGGGGGSRWAE+EAPGPAGGGGGGGGSRWAESG+EAPGPAGGGGGGGGSRWAESGP+EAPGPAGGGGGGGGSRWAESGPG+EAPGPAGGGGGGGGSRWAESGPGT+EAPGPAGGGGGGGGSRWAESGPGTS+EAPGPAGGGGGGGGSRWAESGPGTSP+EAPGPAGGGGGGGGSRWAESGPGTSPESGDDEVSG+EAPGPAGGGGGGGGSRWAESGPGTSPESGDDEVSGAGS+EAPGPAGGGGGGGGSRWAESGPGTSPESGDDEVSGAGSSPVSGG+EAPGPAGGGGGGGGSRWAESGPGTSPESGDDEVSGAGSSPVSGGV+EAPGPAGGGGGGGGSRWAESGPGTSPESGDDEVSGAGSSPVSGGVNLF+EAPGPAGGGGGGGGSRW…	604	F1MHW3	F1MHW3	F1MHW3_BOVIN	unreviewed	Telomerase RNA component interacting RNase	TRIR	Bos taurus (Bovine)	227		Predicted	UP000009136: Chromosome 7						GO:0008408; GO:0008409; GO:0016075; GO:0090503	3'-5' exonuclease activity [GO:0008408]; 5'-3' exonuclease activity [GO:0008409]	3'-5' exonuclease activity [GO:0008408]; 5'-3' exonuclease activity [GO:0008409]; RNA phosphodiester bond hydrolysis, exonucleolytic [GO:0090503]; rRNA catabolic process [GO:0016075]		RNA phosphodiester bond hydrolysis, exonucleolytic [GO:0090503]; rRNA catabolic process [GO:0016075]												19393038;
248	E1BA87	1	Uncharacterized protein	Bos taurus	EFNB3	Uncharacterized protein OS=Bos taurus GN=EFNB3 PE=3 SV=2	340	43.2	48	0.013			AEGPLPPPSMPAVAGAAGGLVLLLLGVAGAGGAMCWR+AKPSESRHPGPGSFGRGGSLGLGGGGGM+EGPLPPPSMPAVAGAAGGLVLLLLGVAGAGGAMCWR+ESTAGDPTSNATSRGAEGPLPPPSMPAVAGA+ESTAGDPTSNATSRGAEGPLPPPSMPAVAGAA+GAEGPLPPPSMPAVAGAAGGLVLLLLGVAGAGGAMC+GGSLGLGGGGGMGPRETEPGELGIALRGGGT+HPGPGSFGRGGSLGLGGGGGMGP+HPGPGSFGRGGSLGLGGGGGMGPR+HPGPGSFGRGGSLGLGGGGGMGPRETEPGEL+HPGPGSFGRGGSLGLGGGGGMGPRETEPGELGIA+HPGPGSFGRGGSLGLGGGGGMGPRETEPGELGIALR+KPSESRHP…	690	E1BA87	E1BA87	E1BA87_BOVIN		Deleted.
249	L8IT09	0.9917	Bcl-2-like protein antagonist/killer	Bos mutus	M91_02581	Bcl-2-like protein antagonist/killer OS=Bos mutus GN=M91_02581 PE=4 SV=1;BCL2-antagonist/killer 1 OS=Bos taurus GN=BAK1 PE=2 SV=1	204	43.1	8	0.002			DPEMVTLHPEPSSTMGQVGR+HPEPSSTMGQVGRQLAVIGDDINR+MASGQGPGPPGQDCDEPDPSST+MASGQGPGPPGQDCDEPDPSSTSEE+RGGWVAALDLGNGPIK+SVAIVLAVVLLGQFVV	128	L8IT09	L8IT09	L8IT09_9CETA	unreviewed	Bcl-2-like protein antagonist/killer	M91_02581	Bos mutus (wild yak)	204		Predicted							GO:0001782; GO:0001783; GO:0001836; GO:0001974; GO:0002262; GO:0002352; GO:0005783; GO:0005829; GO:0008053; GO:0008283; GO:0008630; GO:0008635; GO:0009620; GO:0010046; GO:0010248; GO:0010332; GO:0010524; GO:0031307; GO:0032471; GO:0033137; GO:0034644; GO:0035108; GO:0042803; GO:0043496; GO:0043497; GO:0044325; GO:0044346; GO:0046902; GO:0046930; GO:0046982; GO:0048597; GO:0051726; GO:0051881; GO:…	ion channel binding [GO:0044325]; protein heterodimerization activity [GO:0046982]; protein homodimerization activity [GO:0042803]	BAK complex [GO:0097145]; cytosol [GO:0005829]; endoplasmic reticulum [GO:0005783]; integral component of mitochondrial outer membrane [GO:0031307]; pore complex [GO:0046930]; ion channel binding [GO:0044325]; protein heterodimerization activity [GO:0046982]; protein homodimerization activity [GO:0042803]; activation of cysteine-type endopeptidase activity [GO:0097202]; activation of cysteine-typ…	BAK complex [GO:0097145]; cytosol [GO:0005829]; endoplasmic reticulum [GO:0005783]; integral component of mitochondrial outer membrane [GO:0031307]; pore complex [GO:0046930]	activation of cysteine-type endopeptidase activity [GO:0097202]; activation of cysteine-type endopeptidase activity involved in apoptotic process by cytochrome c [GO:0008635]; apoptotic process involved in blood vessel morphogenesis [GO:1902262]; B cell apoptotic process [GO:0001783]; B cell homeostasis [GO:0001782]; B cell negative selection [GO:0002352]; blood vessel remodeling [GO:0001974]; ce…												22751099		PS50062;PS01080;PS01258;PS01259;
250	F1N7X7	1	Uncharacterized protein	Bos taurus	FAM71B	Uncharacterized protein OS=Bos taurus GN=FAM71B PE=4 SV=1;LOC540409 protein (Fragment) OS=Bos taurus GN=LOC540409 PE=2 SV=1	587	43	81	0.028	-19.3065	150.292	AAGTTSGLAVAGTTTSSGGGVAVAGVGAGSVGGAVSLAATR+AASTSSTGMDSADSSMSVVFAGAVKTGK+AIVGAASISSEGTNLVLAGAASTSSTGMDS+AIVGAASISSEGTNLVLAGAASTSSTGMDSAD+AIVGAASISSEGTNLVLAGAASTSSTGMDSADSSMSV+ASTSSTGMDSADSSMSVVFAGAVKTGK+AVAGTTTSSGGGVAVAGVGAGSVGGAVSLAATR+EGGAAGTTSGLAVAGTTTSSGGGVAVAGVGAGSVGGAVSLAATR+EGTNLVLAGAASTSSTGMDSADSSMSVVFAGAVKTGK+ESGSGKAIVGAASISSEGT+ESGSGKAIVGAASISSEGTNLVLAGAA+ESGSGKAIVGAASISSEGTNLVLAGAAST+ESG…	1422	F1N7X7	F1N7X7	F1N7X7_BOVIN	unreviewed	Family with sequence similarity 71 member B	FAM71B	Bos taurus (Bovine)	587		Predicted	UP000009136: Chromosome 7																						19393038;
251	O02755	0.9999	CCAAT/enhancer-binding protein beta	Bos taurus	CEBPB	CCAAT/enhancer-binding protein beta OS=Bos taurus GN=CEBPB PE=3 SV=1	348	42.8	21	0.007			ATPAAAACYAGAAPAPSQ+AYLGYQAVPSGSSGSLSTSSSSS+AYLGYQAVPSGSSGSLSTSSSSSPPG+EEAGAPGGGAAGMAAGFPY+EEAGAPGGGAAGMAAGFPYA+KAAPAAPPADRPGPRPPTGELGSIGEHER+LGYQAVPSGSSGSLSTSSSSSPPGTPSPADAKATPAAAACYAGAAPAPSQVKSK+MQRLVVWDPVCLPLPPPPPAFKSMEVANFYYEADCLAAAYGGK+RKEEAGAPGGGAAGMAAGF+RKEEAGAPGGGAAGMAAGFP	280	O02755	O02755	CEBPB_BOVIN	reviewed	CCAAT/enhancer-binding protein beta (C/EBP beta)	CEBPB	Bos taurus (Bovine)	348		Inferred from homology	UP000009136: Unplaced						GO:0000122; GO:0000981; GO:0001227; GO:0001541; GO:0003677; GO:0005634; GO:0005737; GO:0006355; GO:0032753; GO:0034976; GO:0042130; GO:0042742; GO:0042803; GO:0045600; GO:0045670; GO:0060850; GO:0072574; GO:0097421; GO:1901329	DNA binding [GO:0003677]; DNA-binding transcription factor activity, RNA polymerase II-specific [GO:0000981]; DNA-binding transcription repressor activity, RNA polymerase II-specific [GO:0001227]; protein homodimerization activity [GO:0042803]	cytoplasm [GO:0005737]; nucleus [GO:0005634]; DNA binding [GO:0003677]; DNA-binding transcription factor activity, RNA polymerase II-specific [GO:0000981]; DNA-binding transcription repressor activity, RNA polymerase II-specific [GO:0001227]; protein homodimerization activity [GO:0042803]; defense response to bacterium [GO:0042742]; hepatocyte proliferation [GO:0072574]; liver regeneration [GO:00…	cytoplasm [GO:0005737]; nucleus [GO:0005634]	defense response to bacterium [GO:0042742]; hepatocyte proliferation [GO:0072574]; liver regeneration [GO:0097421]; negative regulation of T cell proliferation [GO:0042130]; negative regulation of transcription by RNA polymerase II [GO:0000122]; ovarian follicle development [GO:0001541]; positive regulation of fat cell differentiation [GO:0045600]; positive regulation of interleukin-4 production …										SUBCELLULAR LOCATION: Nucleus {ECO:0000250|UniProtKB:P17676}. Cytoplasm {ECO:0000250|UniProtKB:P17676}. Note=Translocates to the nucleus when phosphorylated at Ser-288. In T-cells when sumoylated drawn to pericentric heterochromatin thereby allowing proliferation (By similarity). {ECO:0000250|UniProtKB:P17676, ECO:0000250|UniProtKB:P28033}.		9051485		PS50217;
252	A0A0B7G1N1	0.9938	Homeobox protein PKNOX1	Bos taurus	PKNOX1	Homeobox protein PKNOX1 OS=Bos taurus GN=PKNOX1 PE=2 SV=1 OS=Thanatephorus cucumeris (strain AG1-IB / isolate 7/3/14) GN=RSOLAG1IB_10422 PE=4 SV=1	421	42.8	10	0.003			AGSYSSASTAPTTVKSSPGTSPFSDK+AHSSTPESPATGSPTFTAGSYSSASTAPTTVKSSPGTSPF+ELSVGSAPSTSPTPQSDSPPAATAAPQRR+HTQMHQGHDAYLALDAATTSVPANPTYNMYPMSYTDR+MSPQHTQMHQGHDAYLALDAATTSVPANPTYN+NGLGYPGAPALVPSGPGRYYPEHDSTHPYSATTH+PQSDSPPAATAAPQRR+QSMTIPHSMTPTHAIPPPTLD+SAAATDMARANRQSM	258	A0A0B7G1N1	A0A0B7G1N1	A0A0B7G1N1_THACB	unreviewed	Homeobox protein PKNOX1	RSOLAG1IB_10422	Thanatephorus cucumeris (strain AG1-IB / isolate 7/3/14) (Lettuce bottom rot fungus) (Rhizoctonia solani)	421		Predicted	UP000059188: Unassembled WGS sequence						GO:0003677; GO:0005634; GO:0006355	DNA binding [GO:0003677]	nucleus [GO:0005634]; DNA binding [GO:0003677]; regulation of transcription, DNA-templated [GO:0006355]	nucleus [GO:0005634]	regulation of transcription, DNA-templated [GO:0006355]										SUBCELLULAR LOCATION: Nucleus {ECO:0000256|PROSITE-ProRule:PRU00108, ECO:0000256|SAAS:SAAS00863205}.				PS50071;
253	Q03247	1	Apolipoprotein E	Bos taurus	APOE	Apolipoprotein E OS=Bos taurus GN=APOE PE=1 SV=1;Apolipoprotein E OS=Bos mutus GN=M91_05707 PE=4 SV=1	316	42.7	63	0.102			AATLSTLAGQPLLER+AYKEELEGQLGPMAQETQAR+DSQPWEQALGR+EELEGQLGPMAQETQAR+FWDYLR+LAVYQAGASEGAER+LEEVGVR+LGSDMEDLR+LQAEAFQAR+QQLEEVHAK+QWAGLVEK+SEVQAMLGQSTEELR+SWFEPLVEDMQR	164	Q03247	Q03247	APOE_BOVIN	reviewed	Apolipoprotein E (Apo-E)	APOE	Bos taurus (Bovine)	316		Evidence at protein level	UP000009136: Unplaced						GO:0001540; GO:0005543; GO:0005615; GO:0006695; GO:0006707; GO:0008201; GO:0010873; GO:0015485; GO:0019433; GO:0031012; GO:0032374; GO:0033344; GO:0033700; GO:0034361; GO:0034362; GO:0034363; GO:0034364; GO:0034372; GO:0034380; GO:0034382; GO:0034447; GO:0042157; GO:0042158; GO:0042159; GO:0042627; GO:0042632; GO:0042802; GO:0043395; GO:0043524; GO:0043691; GO:0046889; GO:0050750; GO:0051000; GO:…	amyloid-beta binding [GO:0001540]; cholesterol binding [GO:0015485]; cholesterol transfer activity [GO:0120020]; heparan sulfate proteoglycan binding [GO:0043395]; heparin binding [GO:0008201]; identical protein binding [GO:0042802]; low-density lipoprotein particle receptor binding [GO:0050750]; phosphatidylcholine-sterol O-acyltransferase activator activity [GO:0060228]; phospholipid binding [G…	chylomicron [GO:0042627]; extracellular matrix [GO:0031012]; extracellular space [GO:0005615]; high-density lipoprotein particle [GO:0034364]; intermediate-density lipoprotein particle [GO:0034363]; low-density lipoprotein particle [GO:0034362]; very-low-density lipoprotein particle [GO:0034361]; amyloid-beta binding [GO:0001540]; cholesterol binding [GO:0015485]; cholesterol transfer activity [G…	chylomicron [GO:0042627]; extracellular matrix [GO:0031012]; extracellular space [GO:0005615]; high-density lipoprotein particle [GO:0034364]; intermediate-density lipoprotein particle [GO:0034363]; low-density lipoprotein particle [GO:0034362]; very-low-density lipoprotein particle [GO:0034361]	cholesterol biosynthetic process [GO:0006695]; cholesterol catabolic process [GO:0006707]; cholesterol efflux [GO:0033344]; cholesterol homeostasis [GO:0042632]; chylomicron remnant clearance [GO:0034382]; high-density lipoprotein particle assembly [GO:0034380]; intermediate-density lipoprotein particle clearance [GO:0071831]; lipoprotein biosynthetic process [GO:0042158]; lipoprotein catabolic p…										SUBCELLULAR LOCATION: Secreted {ECO:0000250|UniProtKB:P02649}. Secreted, extracellular space {ECO:0000250|UniProtKB:P02649}. Secreted, extracellular space, extracellular matrix {ECO:0000250|UniProtKB:P02649}. Note=In the plasma, APOE is associated with chylomicrons, chylomicrons remnants, VLDL, LDL and HDL lipoproteins. Lipid poor oligomeric APOE is associated with the extracellular matrix in a c…		8422503; 1908018; 16305752; 19674964
254	E1BH06	1	Uncharacterized protein	Bos taurus	C4A	Uncharacterized protein OS=Bos taurus GN=C4A PE=1 SV=2	1741	42.7	210	0.243	-19.1153	6.44506	AAGLAFSDGDHR+AEFQGVLEK+AELADQAASWLTR+ALVALGAVDTALYAVGGK+ANTFLGAKATSGLLGSHASAITAYALSLTEAPEDLR+ARTRGQVGLAR+ATSGLLGSHASAITAYALSLTEAPEDLR+AVDLIQKGYTRIQEFR+CSVFYGAPR+DGSYGAWLHR+DMSGSPASSIPVK+DMSGSPASSIPVKVSAKLFSGSTSK+DSSTWLTAFVLK+EDSRAAFR+EEMVYELNPLDPLGR+EYLIMGLDGATYDLK+FACYSPR+FGLLGEDGEK+FMSSPFSLDLSK+FSDSLDSNSSTQFEVK+FSDSLDSNSSTQFEVKK+GHLFLQTDQPVYNPGQR+GQQDLEGYR+GSFDFPVGDAISK+IGVPLSVAVK+ILQVEREGALHR+…	1000	E1BH06	E1BH06	E1BH06_BOVIN	unreviewed	Uncharacterized protein	C4A	Bos taurus (Bovine)	1741		Evidence at protein level	UP000009136: Chromosome 23						GO:0004866; GO:0005615; GO:0006954; GO:0006956	endopeptidase inhibitor activity [GO:0004866]	extracellular space [GO:0005615]; endopeptidase inhibitor activity [GO:0004866]; complement activation [GO:0006956]; inflammatory response [GO:0006954]	extracellular space [GO:0005615]	complement activation [GO:0006956]; inflammatory response [GO:0006954]										SUBCELLULAR LOCATION: Secreted {ECO:0000256|SAAS:SAAS00562025}.		19393038;		PS00477;PS01177;PS01178;PS50189;
255	F1N4M7	1	Uncharacterized protein	Bos taurus	CFI	Uncharacterized protein OS=Bos taurus GN=CFI PE=1 SV=2;Complement factor I OS=Bos taurus GN=CFI PE=2 SV=1	618	42.7	56	0.093	-21.1504	1.57257	ACDGVNDCVDK+ACDGVNDCVDKSDELCCK+DPDPNSAECLHVR+EAAEMLTADMDAER+EAAEMLTADMDAERK+EKDNQKVYSLR+EMQCAGTDDGSIDACK+ETEASSEVKPTSTQDTSQK+GLETSLAECTFTK+GVHNSEGLAGVVCYTESAAPPK+KRPNEKECVLSK+KRVVGGKPAK+KSEAHHAPEASLSK+MGEFPWQMAIK+QDSEGIVAVK+SEAHHAPEASLSK+SGACTGGGQFSVSLSNGK+SIPACVPWSPYLFQPNDK+SYSTYCQQKSFECYRPEAKFLK+VANYFDWISQHVGR+VFCQPWQK	322	F1N4M7	F1N4M7	F1N4M7_BOVIN	unreviewed	Complement factor I	CFI	Bos taurus (Bovine)	610		Evidence at protein level	UP000009136: Chromosome 6						GO:0004252; GO:0005044; GO:0016020	scavenger receptor activity [GO:0005044]; serine-type endopeptidase activity [GO:0004252]	membrane [GO:0016020]; scavenger receptor activity [GO:0005044]; serine-type endopeptidase activity [GO:0004252]	membrane [GO:0016020]													19393038;		PS51465;PS01209;PS50068;PS50287;PS50240;PS00134;PS00135;
256	Q3ZBY2	0.9988	Transgelin-3	Bos taurus	TAGLN3	Transgelin-3 OS=Bos taurus GN=TAGLN3 PE=2 SV=1;Transgelin OS=Bos mutus GN=M91_10276 PE=3 SV=1	199	42.7	4	0.003			GASQAGMTGYGMPR+ISESKMAFK+QGQNVIGLQMGSNK+QGQNVIGLQMGSNKGASQAGMTGYGMPRQIM+TLMALGSVAVTK+WLMDGTVLCKLINSLYPPGQEPIPK+YDADLENK	119	Q3ZBY2	Q3ZBY2	TAGL3_BOVIN	reviewed	Transgelin-3	TAGLN3	Bos taurus (Bovine)	199		Evidence at transcript level	UP000009136: Unplaced																								PS01052;PS51122;PS50021;
257	Q2KIS7	1	Tetranectin	Bos taurus	CLEC3B	Tetranectin OS=Bos taurus GN=CLEC3B PE=2 SV=1;Tetranectin OS=Bos mutus GN=M91_08233 PE=4 SV=1	202	42.6	21	0.041	-16.7211	33.8814	EQQALQTVCLK+GGTLGTPQTGSENDALYEYLR+NWETEITAQPDGGK+TFHEASEDCISR+TQLDSLAQEVALLK+VENCATLSGAANGK	91	Q2KIS7	Q2KIS7	TETN_BOVIN	reviewed	Tetranectin (TN) (C-type lectin domain family 3 member B)	CLEC3B	Bos taurus (Bovine)	202		Evidence at transcript level	UP000009136: Unplaced						GO:0001503; GO:0001652; GO:0005509; GO:0005615; GO:0005737; GO:0008201; GO:0010756; GO:0030246; GO:0030282; GO:0036143; GO:0071560	calcium ion binding [GO:0005509]; carbohydrate binding [GO:0030246]; heparin binding [GO:0008201]; kringle domain binding [GO:0036143]	cytoplasm [GO:0005737]; extracellular space [GO:0005615]; granular component [GO:0001652]; calcium ion binding [GO:0005509]; carbohydrate binding [GO:0030246]; heparin binding [GO:0008201]; kringle domain binding [GO:0036143]; bone mineralization [GO:0030282]; cellular response to transforming growth factor beta stimulus [GO:0071560]; ossification [GO:0001503]; positive regulation of plasminogen …	cytoplasm [GO:0005737]; extracellular space [GO:0005615]; granular component [GO:0001652]	bone mineralization [GO:0030282]; cellular response to transforming growth factor beta stimulus [GO:0071560]; ossification [GO:0001503]; positive regulation of plasminogen activation [GO:0010756]										SUBCELLULAR LOCATION: Secreted {ECO:0000250}.				PS00615;PS50041;
258	A5PK92	0.9921	LOC785621 protein	Bos taurus	LOC785621	LOC785621 protein OS=Bos taurus GN=LOC785621 PE=2 SV=1;Uncharacterized protein OS=Bos taurus PE=4 SV=1	281	42.6	2	0.003	-21.5785	1.16874	EKSDQEQVKQSPQPLTVQEGEIPILNCSYEK+QYPGKGPAFLIAIHSVVNEMK	53	A5PK92	A5PK92	A5PK92_BOVIN	unreviewed	LOC785621 protein	LOC785621	Bos taurus (Bovine)	281		Evidence at transcript level																									PS50835;
259	E1BCF7	1	Uncharacterized protein	Bos taurus	DLX2	Uncharacterized protein OS=Bos taurus GN=DLX2 PE=4 SV=2	331	42.6	75	0.023			EQHPGTSASPPCASPPASAPASWDFGAPQR+MGGGGGGPGSGGSGAGSSGSSP+MGGGGGGPGSGGSGAGSSGSSPS+MGGGGGGPGSGGSGAGSSGSSPSS+MGGGGGGPGSGGSGAGSSGSSPSSA+MGGGGGGPGSGGSGAGSSGSSPSSAA+MGGGGGGPGSGGSGAGSSGSSPSSAAS+MGGGGGGPGSGGSGAGSSGSSPSSAASA+MGGGGGGPGSGGSGAGSSGSSPSSAASAF+MGGGGGGPGSGGSGAGSSGSSPSSAASAFL+MGGGGGGPGSGGSGAGSSGSSPSSAASAFLG+MGGGGGGPGSGGSGAGSSGSSPSSAASAFLGN+MGGGGGGPGSGGSGAGSSGSSPSSAASAFLGNY+MGGGGGGPGSGGSGAGSSGSSPSSAA…	673	E1BCF7	E1BCF7	E1BCF7_BOVIN	unreviewed	Distal-less homeobox 2	DLX2	Bos taurus (Bovine)	331		Predicted	UP000009136: Chromosome 2						GO:0000122; GO:0000978; GO:0001228; GO:0003682; GO:0003700; GO:0003727; GO:0005634; GO:0006357; GO:0009954; GO:0021544; GO:0021766; GO:0021772; GO:0021882; GO:0021893; GO:0030154; GO:0042475; GO:0043565; GO:0045746; GO:0045944; GO:0046533; GO:0048701; GO:0048715; GO:0048755; GO:0051216; GO:1902871	chromatin binding [GO:0003682]; DNA-binding transcription activator activity, RNA polymerase II-specific [GO:0001228]; DNA-binding transcription factor activity [GO:0003700]; RNA polymerase II proximal promoter sequence-specific DNA binding [GO:0000978]; sequence-specific DNA binding [GO:0043565]; single-stranded RNA binding [GO:0003727]	nucleus [GO:0005634]; chromatin binding [GO:0003682]; DNA-binding transcription activator activity, RNA polymerase II-specific [GO:0001228]; DNA-binding transcription factor activity [GO:0003700]; RNA polymerase II proximal promoter sequence-specific DNA binding [GO:0000978]; sequence-specific DNA binding [GO:0043565]; single-stranded RNA binding [GO:0003727]; branching morphogenesis of a nerve […	nucleus [GO:0005634]	branching morphogenesis of a nerve [GO:0048755]; cartilage development [GO:0051216]; cell differentiation [GO:0030154]; cerebral cortex GABAergic interneuron fate commitment [GO:0021893]; embryonic cranial skeleton morphogenesis [GO:0048701]; hippocampus development [GO:0021766]; negative regulation of Notch signaling pathway [GO:0045746]; negative regulation of oligodendrocyte differentiation [G…										SUBCELLULAR LOCATION: Nucleus {ECO:0000256|PROSITE-ProRule:PRU00108, ECO:0000256|RuleBase:RU000682, ECO:0000256|SAAS:SAAS00860360}.		19393038;		PS00027;PS50071;
260	Q0P5L0	1	RNA-binding protein 42	Bos taurus	RBM42	RNA-binding protein 42 OS=Bos taurus GN=RBM42 PE=2 SV=1	448	42.6	71	0.022	-22.1955	20.2885	AAAAATVVPPMVGGPPFV+AAAAATVVPPMVGGPPFVG+AAAAATVVPPMVGGPPFVGPVG+AAAAATVVPPMVGGPPFVGPVGFG+AAAGPRPMALRPPHQALVGPPLPGPPGPPMM+AAAGPRPMALRPPHQALVGPPLPGPPGPPMMLPPMARAPGPPLGSM+AAGLEEASAVVAVGAGGAPAGPAVIGPSLPLALAMPLPEPEPLPLPLEVVR+AGAGPAPGLPGAGGPVVPGPGAGIPGK+AGPAPGLPGAGGPVVPGPGAGIPGK+EASAVVAVGAGGAPAGPAVIGPSLPLALAMPLPEPEPLPLPLEVVR+EEAVVAAAAGLEEASAVVA+EEAVVAAAAGLEEASAVVAV+EEAVVAAAAGLEEASAVVAVGA+EEAVVAAAAGLEEASA…	1292	Q0P5L0	Q0P5L0	RBM42_BOVIN	reviewed	RNA-binding protein 42 (RNA-binding motif protein 42)	RBM42	Bos taurus (Bovine)	448		Evidence at transcript level	UP000009136: Unplaced						GO:0003723; GO:0005634; GO:0005737; GO:1990904	RNA binding [GO:0003723]	cytoplasm [GO:0005737]; nucleus [GO:0005634]; ribonucleoprotein complex [GO:1990904]; RNA binding [GO:0003723]	cytoplasm [GO:0005737]; nucleus [GO:0005634]; ribonucleoprotein complex [GO:1990904]											SUBCELLULAR LOCATION: Nucleus {ECO:0000250}. Cytoplasm {ECO:0000250}. Note=Upon stress response, localizes with HNRNPK in cytoplasmic aggregates of stalled translational preinitiation complexes called stress granules. {ECO:0000250}.				PS50102;
261	P53781	0.9986	Tristetraprolin	Bos taurus	ZFP36	Tristetraprolin OS=Bos taurus GN=ZFP36 PE=2 SV=1	324	42.6	22	0.006			DPTPACCPSCRRATPNSVWGPVGG+HNPSEDLAAPGHPHVLRQSISFSGLPSGR+LLLSPSAFSAAPGHLCR+MDLAAIYKSLLSLSPELPSDLGETESST+QSISFSGLPSGRRTSPPPASLAGPSVS+QSISFSGLPSGRRTSPPPASLAGPSVSS+SCRRATPNSVWGPVGGLAR+SPSAHSLGSDPDEYASSGTSL	200	P53781	P53781	TTP_BOVIN	reviewed	mRNA decay activator protein ZFP36 (Tristetraprolin) (TTP) (Zinc finger protein 36) (Zfp-36)	ZFP36	Bos taurus (Bovine)	324		Evidence at transcript level	UP000009136: Unplaced				INDUCTION: By stimulation with various mitogens. {ECO:0000269|PubMed:7559666}.		GO:0000165; GO:0000932; GO:0003677; GO:0003729; GO:0003730; GO:0005634; GO:0005737; GO:0005829; GO:0006402; GO:0007275; GO:0009611; GO:0010494; GO:0010837; GO:0031072; GO:0031086; GO:0032680; GO:0032897; GO:0035278; GO:0035925; GO:0038066; GO:0042594; GO:0043488; GO:0044344; GO:0045085; GO:0045600; GO:0045616; GO:0045647; GO:0046872; GO:0051028; GO:0060213; GO:0061014; GO:0061158; GO:0070063; GO:…	14-3-3 protein binding [GO:0071889]; DNA binding [GO:0003677]; heat shock protein binding [GO:0031072]; metal ion binding [GO:0046872]; mRNA 3'-UTR AU-rich region binding [GO:0035925]; mRNA 3'-UTR binding [GO:0003730]; mRNA binding [GO:0003729]; RNA polymerase binding [GO:0070063]	cytoplasm [GO:0005737]; cytoplasmic stress granule [GO:0010494]; cytosol [GO:0005829]; nucleus [GO:0005634]; P-body [GO:0000932]; ribonucleoprotein complex [GO:1990904]; 14-3-3 protein binding [GO:0071889]; DNA binding [GO:0003677]; heat shock protein binding [GO:0031072]; metal ion binding [GO:0046872]; mRNA 3'-UTR AU-rich region binding [GO:0035925]; mRNA 3'-UTR binding [GO:0003730]; mRNA bindi…	cytoplasm [GO:0005737]; cytoplasmic stress granule [GO:0010494]; cytosol [GO:0005829]; nucleus [GO:0005634]; P-body [GO:0000932]; ribonucleoprotein complex [GO:1990904]	3'-UTR-mediated mRNA destabilization [GO:0061158]; 3'-UTR-mediated mRNA stabilization [GO:0070935]; cellular response to epidermal growth factor stimulus [GO:0071364]; cellular response to fibroblast growth factor stimulus [GO:0044344]; cellular response to glucocorticoid stimulus [GO:0071385]; cellular response to granulocyte macrophage colony-stimulating factor stimulus [GO:0097011]; cellular r…										SUBCELLULAR LOCATION: Nucleus {ECO:0000250|UniProtKB:P22893}. Cytoplasm {ECO:0000250|UniProtKB:P22893}. Cytoplasmic granule {ECO:0000250|UniProtKB:P22893}. Cytoplasm, P-body {ECO:0000250|UniProtKB:P22893}. Note=Shuttles between nucleus and cytoplasm in a CRM1-dependent manner. Localized predominantly in the cytoplasm in a p38 MAPK- and YWHAB-dependent manner. Colocalizes with SH3KBP1 and MAP3K4 i…		7559666		PS50103;
262	Q32LB3	0.9881	CXXC-type zinc finger protein 5	Bos taurus	CXXC5	CXXC-type zinc finger protein 5 OS=Bos taurus GN=CXXC5 PE=2 SV=2	317	42.6	5	0.005			DTGGSSSSSSNGSSGSGPK+GGSGGSGGGSMMGGESAEK+GPQDTGGSSSSSSNGSSGSGPK+GSMMGGESAEKAAAAAASLLANGHDLAAAMAVDKSNSTSK+HMAGLAEYPMQGELASAISSGKKK+KAAAAAASLLANGHDLAAAMAVDK+KAAAAAASLLANGHDLAAAMAVDKSNSTSK+MSSLSSGPQDTGGSSSSSSNG+MSSLSSGPQDTGGSSSSSSNGS+MSSLSSGPQDTGGSSSSSSNGSSGSGP+MSSLSSGPQDTGGSSSSSSNGSSGSGPKAGVADK+MSSLSSGPQDTGGSSSSSSNGSSGSGPKAGVADKSAAVAAAAPAS+MSSLSSGPQDTGGSSSSSSNGSSGSGPKAGVADKSAAVAAAAPASVADDAPP+RSRPLSH…	659	Q32LB3	Q32LB3	CXXC5_BOVIN	reviewed	CXXC-type zinc finger protein 5	CXXC5	Bos taurus (Bovine)	317		Evidence at transcript level	UP000009136: Chromosome 7						GO:0000122; GO:0005654; GO:0005829; GO:0008134; GO:0008270; GO:0043565	sequence-specific DNA binding [GO:0043565]; transcription factor binding [GO:0008134]; zinc ion binding [GO:0008270]	cytosol [GO:0005829]; nucleoplasm [GO:0005654]; sequence-specific DNA binding [GO:0043565]; transcription factor binding [GO:0008134]; zinc ion binding [GO:0008270]; negative regulation of transcription by RNA polymerase II [GO:0000122]	cytosol [GO:0005829]; nucleoplasm [GO:0005654]	negative regulation of transcription by RNA polymerase II [GO:0000122]										SUBCELLULAR LOCATION: Nucleus {ECO:0000250}. Cytoplasm {ECO:0000250}. Note=Colocalizes with DVL1 in large bodies localized just outside the nuclear membrane. {ECO:0000250}.				PS51058;
263	Q32PF6	1	D site-binding protein	Bos taurus	DBP	D site-binding protein OS=Bos taurus GN=DBP PE=2 SV=2	325	42.5	35	0.011			AATVPGPGLETAGPADASAGAVVGGGSPR+ASPPAATVPGPGLETAGPADASAGA+ASPPAATVPGPGLETAGPADASAGAVVGGGSPRGRPGAAPGPGLLAPLLWE+ERKASPPAATVPGPGLE+ERKASPPAATVPGPGLETAGP+ERKASPPAATVPGPGLETAGPADASAGA+ERKASPPAATVPGPGLETAGPADASAGAVVGGG+ERKASPPAATVPGPGLETAGPADASAGAVVGGGS+ETAGPADASAGAVVGGGSPR+KASPPAATVPGPGLETAGPADASA+KASPPAATVPGPGLETAGPADASAG+KASPPAATVPGPGLETAGPADASAGAVVG+KASPPAATVPGPGLETAGPADASAGAVVGGGSP+PAATVPGPGLETAGPAD…	565	Q32PF6	Q32PF6	DBP_BOVIN	reviewed	D site-binding protein (Albumin D box-binding protein) (Albumin D-element-binding protein)	DBP	Bos taurus (Bovine)	325		Evidence at transcript level	UP000009136: Chromosome 18						GO:0000977; GO:0001228; GO:0005634; GO:0007623	DNA-binding transcription activator activity, RNA polymerase II-specific [GO:0001228]; RNA polymerase II regulatory region sequence-specific DNA binding [GO:0000977]	nucleus [GO:0005634]; DNA-binding transcription activator activity, RNA polymerase II-specific [GO:0001228]; RNA polymerase II regulatory region sequence-specific DNA binding [GO:0000977]; circadian rhythm [GO:0007623]	nucleus [GO:0005634]	circadian rhythm [GO:0007623]										SUBCELLULAR LOCATION: Nucleus.				PS50217;
264	A6QQP5	1	SPN protein	Bos taurus	SPN	SPN protein OS=Bos taurus GN=SPN PE=2 SV=1	482	42.5	19	0.006			AGPASSLTGEEEPLVCNEDEGAEAPT+DATSTPGVSVMKPTGFPTMTSKTMATSPLETSSATSK+EPLVTTATSSVKTISMTSGSPV+GSGLLVTTPATSLKTPMATTGST+LMKTPDATSTPGVSVMKPTGFPTMTSKTMATSPLETSS+PVTMATSSLETSSGTR+STPGVSVMKPTGFPTMTSKTMATSPLETSSATSK+TMATSPLETSSATSKVLL+TMATSPLETSSATSKVLLTMATSSLEISGG+TPATSLKTPMATTGSTGHEVTTFSPNTSTNVSR+TPDATSTPGVSVMKPTGFP+TPDATSTPGVSVMKPTGFPTMTSK+TPDATSTPGVSVMKPTGFPTMTSKTMATSPLETSSAT+TSKGSGLLVTTPATSLKTPMATTGSTGHE…	513	A6QQP5	A6QQP5	A6QQP5_BOVIN	unreviewed	SPN protein (Sialophorin)	SPN	Bos taurus (Bovine)	482		Evidence at transcript level	UP000009136: Chromosome 25						GO:0004888; GO:0016021; GO:0032609; GO:0050863; GO:2000404	transmembrane signaling receptor activity [GO:0004888]	integral component of membrane [GO:0016021]; transmembrane signaling receptor activity [GO:0004888]; interferon-gamma production [GO:0032609]; regulation of T cell activation [GO:0050863]; regulation of T cell migration [GO:2000404]	integral component of membrane [GO:0016021]	interferon-gamma production [GO:0032609]; regulation of T cell activation [GO:0050863]; regulation of T cell migration [GO:2000404]								TRANSMEM 338 360 Helical. {ECO:0000256|SAM:Phobius}.				19393038;
265	P52205	0.9948	Rod outer segment membrane protein 1	Bos taurus	ROM1	Rod outer segment membrane protein 1 OS=Bos taurus GN=ROM1 PE=1 SV=2;Rod outer segment membrane protein 1 OS=Bos mutus GN=M91_07628 PE=4 SV=1	351	42.5	21	0.005			AGPHRPAPGETPPEEKPPK+ALAASAVALGTGLVGSGASR+EGLGGVIDGEGEAQGYLFPAGLK+GVLGPLLVAGTAGGGGLLVLA+GVLGPLLVAGTAGGGGLLVLALGLA+GVLGPLLVAGTAGGGGLLVLALGLAL+HLGTFLAPSCPFSALPQVALAASAVALGTGLVGSGASR+YLQTALEGLGGVIDGEGEAQGYLFPAGLKDMLKTAWLQGAGPHRPAP+YPPWRGVLGPLLVAGTAGGGGLLVLALGLALALPGTLDTGLEEGLGSALVHYK	280	P52205	P52205	ROM1_BOVIN	reviewed	Rod outer segment membrane protein 1 (ROSP1)	ROM1	Bos taurus (Bovine)	351		Evidence at protein level	UP000009136: Chromosome 29					TISSUE SPECIFICITY: Retina (photoreceptor). In rim region of ROS (rod outer segment) disks.	GO:0005887; GO:0007155; GO:0007601; GO:0010468; GO:0042622; GO:0060219; GO:0061298		integral component of plasma membrane [GO:0005887]; photoreceptor outer segment membrane [GO:0042622]; camera-type eye photoreceptor cell differentiation [GO:0060219]; cell adhesion [GO:0007155]; regulation of gene expression [GO:0010468]; retina vasculature development in camera-type eye [GO:0061298]; visual perception [GO:0007601]	integral component of plasma membrane [GO:0005887]; photoreceptor outer segment membrane [GO:0042622]	camera-type eye photoreceptor cell differentiation [GO:0060219]; cell adhesion [GO:0007155]; regulation of gene expression [GO:0010468]; retina vasculature development in camera-type eye [GO:0061298]; visual perception [GO:0007601]				DISEASE: Note=May be involved in mammalian retinopathies (PubMed:8603840). {ECO:0000269|PubMed:8603840}.				TRANSMEM 20 43 Helical. {ECO:0000305}.; TRANSMEM 65 84 Helical. {ECO:0000305}.; TRANSMEM 103 125 Helical. {ECO:0000305}.; TRANSMEM 265 286 Helical. {ECO:0000305}.	TOPO_DOM 1 19 Cytoplasmic. {ECO:0000305}.; TOPO_DOM 44 64 Lumenal. {ECO:0000305}.; TOPO_DOM 85 102 Cytoplasmic. {ECO:0000305}.; TOPO_DOM 126 264 Lumenal. {ECO:0000305}.; TOPO_DOM 287 351 Cytoplasmic. {ECO:0000305}.	SUBCELLULAR LOCATION: Membrane; Multi-pass membrane protein.		8603840;	8603840; 20729810	PS00930;
266	P31096	1	Osteopontin	Bos taurus	SPP1	Osteopontin OS=Bos taurus GN=SPP1 PE=1 SV=2;Osteopontin OS=Bos mutus GN=M91_13351 PE=4 SV=1	278	42.4	168	0.247			ELTPKAKDK+ETNSSELSKELTPK+GDSVAYGLK+HSNLIESQENSK+IRISHELDSASSEVN+ISHELDSASSEVN+KTSQLTDHSK+KTSQLTDHSKETNSSELSK+LSQEFHSLEDK+SNVQSPDATEEDFTSHIESEEMHDAPK+TSQLTDHSK+TSQLTDHSKETNSSELSK+YPDAVATWLKPDPSQK	194	P31096	P31096	OSTP_BOVIN	reviewed	Osteopontin (Bone sialoprotein 1) (Secreted phosphoprotein 1) (SPP-1)	SPP1 OPN	Bos taurus (Bovine)	278		Evidence at protein level	UP000009136: Unplaced					TISSUE SPECIFICITY: Bone, inner ear, kidney, uterus, lung, brain, epidermis.	GO:0001649; GO:0005125; GO:0005576; GO:0005615; GO:0007155; GO:0031214; GO:0045780; GO:0050840	cytokine activity [GO:0005125]; extracellular matrix binding [GO:0050840]	extracellular region [GO:0005576]; extracellular space [GO:0005615]; cytokine activity [GO:0005125]; extracellular matrix binding [GO:0050840]; biomineral tissue development [GO:0031214]; cell adhesion [GO:0007155]; osteoblast differentiation [GO:0001649]; positive regulation of bone resorption [GO:0045780]	extracellular region [GO:0005576]; extracellular space [GO:0005615]	biomineral tissue development [GO:0031214]; cell adhesion [GO:0007155]; osteoblast differentiation [GO:0001649]; positive regulation of bone resorption [GO:0045780]										SUBCELLULAR LOCATION: Secreted.		1721033; 15867146; 15998908; 8320368; 8663267; 8535240		PS00884;
267	F1MQD9	1	Uncharacterized protein	Bos taurus	AMN	Uncharacterized protein OS=Bos taurus GN=AMN PE=4 SV=1;Amnionless homolog (Mouse) OS=Bos taurus GN=AMN PE=2 SV=1	462	42.4	22	0.006			AGLAGGLAAAGLLVLTALLA+EGHSISDMLLPLDGEFVLASGAGFGAADAGSRPDC+ESGAPVWGGSAAGLNAPARAGLAGGLAA+ESGAPVWGGSAAGLNAPARAGLAGGLAAA+ESGAPVWGGSAAGLNAPARAGLAGGLAAAGL+ESGAPVWGGSAAGLNAPARAGLAGGLAAAGLL+ESGAPVWGGSAAGLNAPARAGLAGGLAAAGLLVL+ESGAPVWGGSAAGLNAPARAGLAGGLAAAGLLVLTALLAGALLL+FVLASGAGFGAADAGSRPDCGPGARAR+GHSISDMLLPLDGEFVLASGAGFGAADAGSRPDCGPGAR+GLAAAGLLVLTALLAGALLLR+LALPQYQGLQVAVSKVPRPPGLREASDAK+LARALLADIAEHGEALGI…	548	F1MQD9	F1MQD9	F1MQD9_BOVIN	unreviewed	Amnion associated transmembrane protein	AMN	Bos taurus (Bovine)	462		Predicted	UP000009136: Chromosome 21						GO:0005102; GO:0005615; GO:0006898; GO:0007588; GO:0015889; GO:0016021; GO:0016324; GO:0030139; GO:0043001	signaling receptor binding [GO:0005102]	apical plasma membrane [GO:0016324]; endocytic vesicle [GO:0030139]; extracellular space [GO:0005615]; integral component of membrane [GO:0016021]; signaling receptor binding [GO:0005102]; cobalamin transport [GO:0015889]; excretion [GO:0007588]; Golgi to plasma membrane protein transport [GO:0043001]; receptor-mediated endocytosis [GO:0006898]	apical plasma membrane [GO:0016324]; endocytic vesicle [GO:0030139]; extracellular space [GO:0005615]; integral component of membrane [GO:0016021]	cobalamin transport [GO:0015889]; excretion [GO:0007588]; Golgi to plasma membrane protein transport [GO:0043001]; receptor-mediated endocytosis [GO:0006898]								TRANSMEM 374 396 Helical. {ECO:0000256|SAM:Phobius}.				19393038;
268	O02718	0.9367	Apoptosis regulator Bcl-2	Bos taurus	BCL2	Apoptosis regulator Bcl-2 OS=Bos taurus GN=BCL2 PE=2 SV=1;Apoptosis regulator Bcl-2 OS=Bos taurus GN=BCL2 PE=4 SV=1	229	42.4	7	0.002			AGAAPPGAAPAPGILSSQPGR+EWDAGDAGAAPPGAAPAPGILSSQPGR+GDAGAAPPGAAPAPGILSSQPGR+GYEWDAGDAGAAPPGAAPAPGILSSQPGRTPAP+PPPAAAAGPAPSPVPPVVHLTLRQAGDDFSRR+TPAPSRTSPPPPPAAAAGPAPSPVPPVVHLTLR+TSPPPPPAAAAGPAPSPVPPVVHLTLRQAGDDF+WLSLKALLSLALVGACITLGAYLGHK	235	O02718	O02718	BCL2_BOVIN	reviewed	Apoptosis regulator Bcl-2	BCL2	Bos taurus (Bovine)	229		Evidence at transcript level	UP000009136: Unplaced						GO:0001836; GO:0005739; GO:0005741; GO:0005789; GO:0007565; GO:0008283; GO:0008630; GO:0016020; GO:0016021; GO:0031965; GO:0032848; GO:0042803; GO:0043066; GO:0046902; GO:0046982; GO:0051881; GO:0097192; GO:2001243	protein heterodimerization activity [GO:0046982]; protein homodimerization activity [GO:0042803]	endoplasmic reticulum membrane [GO:0005789]; integral component of membrane [GO:0016021]; membrane [GO:0016020]; mitochondrial outer membrane [GO:0005741]; mitochondrion [GO:0005739]; nuclear membrane [GO:0031965]; protein heterodimerization activity [GO:0046982]; protein homodimerization activity [GO:0042803]; cell population proliferation [GO:0008283]; extrinsic apoptotic signaling pathway in a…	endoplasmic reticulum membrane [GO:0005789]; integral component of membrane [GO:0016021]; membrane [GO:0016020]; mitochondrial outer membrane [GO:0005741]; mitochondrion [GO:0005739]; nuclear membrane [GO:0031965]	cell population proliferation [GO:0008283]; extrinsic apoptotic signaling pathway in absence of ligand [GO:0097192]; female pregnancy [GO:0007565]; intrinsic apoptotic signaling pathway in response to DNA damage [GO:0008630]; negative regulation of apoptotic process [GO:0043066]; negative regulation of cellular pH reduction [GO:0032848]; negative regulation of intrinsic apoptotic signaling pathwa…								TRANSMEM 202 223 Helical. {ECO:0000255}.		SUBCELLULAR LOCATION: Mitochondrion outer membrane {ECO:0000250}; Single-pass membrane protein {ECO:0000250}. Nucleus membrane {ECO:0000250}; Single-pass membrane protein {ECO:0000250}. Endoplasmic reticulum membrane {ECO:0000250}; Single-pass membrane protein {ECO:0000250}.		9501056		PS50062;PS01080;PS01258;PS01259;PS01260;PS50063;
269	Q5DPW9	1	Cystatin E/M	Bos taurus	CST6	Cystatin E/M OS=Bos taurus GN=CST6 PE=4 SV=1	149	42.3	14	0.027	-21.0947	1.63445	AHSQLVAGIK+KVGELQELSPNDPQVQK+SAVAGDHVDLTTCPLAAEAQQEK+VGELQELSPNDPQVQK+YYLTVDMGSTACR	83	Q5DPW9	Q5DPW9	Q5DPW9_BOVIN	unreviewed	Cystatin E/M	CST6	Bos taurus (Bovine)	149		Inferred from homology	UP000009136: Chromosome 29						GO:0001533; GO:0004869; GO:0008544	cysteine-type endopeptidase inhibitor activity [GO:0004869]	cornified envelope [GO:0001533]; cysteine-type endopeptidase inhibitor activity [GO:0004869]; epidermis development [GO:0008544]	cornified envelope [GO:0001533]	epidermis development [GO:0008544]												19393038;		PS00287;
270	Q1JQC7	0.9931	Solute carrier family 22, member 23	Bos taurus	SLC22A23	Solute carrier family 22, member 23 OS=Bos taurus GN=SLC22A23 PE=2 SV=1	405	42.2	10	0.003			CGGLGLVLASAGFGMLT+GLLLFMILTALASLLQLGLLNLIGK+HDAAAAGDGLPDGATANGGRPM+QVLQAFIICPFLLMLLYWSIFPESLRWLMATHQFESAKK+RFMITMVASLVATAGQLLMPGLAAL+SGLHDAAAAGDGLPDGATANGGRPM+TVIRCGGLGLVLASAGFGMLTAPIIELHNQK+VKDKFSITFSIVGMFASHAVGSLSVF	217	Q1JQC7	Q1JQC7	Q1JQC7_BOVIN	unreviewed	Solute carrier family 22, member 23	SLC22A23	Bos taurus (Bovine)	405		Evidence at transcript level							GO:0016021; GO:0022857	transmembrane transporter activity [GO:0022857]	integral component of membrane [GO:0016021]; transmembrane transporter activity [GO:0022857]	integral component of membrane [GO:0016021]
271	E1BFH5	0.9978	Uncharacterized protein	Bos taurus	TSC22D4	Uncharacterized protein OS=Bos taurus GN=TSC22D4 PE=4 SV=2	329	42.2	13	0.004			AEAGGSAAAAAAAAGTPPLSRVKDGALR+APALPAPPGPPAPTGPSAPAPTGPPPRLPNGEPNPEPGGK+EAEAGGSAAAAAAAAGTPPLSR+EAEAGGSAAAAAAAAGTPPLSRVKDGALR+EAGGSAAAAAAAAGTPPLSRVK+EGIRGASGGNGGRSLDSR+GPGSPGGSDAPALPAPPGPPAPTGPSAPAPTGPPPR+GPPPRLPNGEPNPEPGGK+KSSFQITSVTLDYEGPGSPGGS+SFTGGLGQLAVPGKAKVETPPLSA+SSFQITSVTLDYEGPGSPGGSDAPALPAPPGP+TGPPPRLPNGEPNPEPGGKSTPR+VEAEAGGSAAAAAAAAGTPPLSR+VEAEAGGSAAAAAAAAGTPPLSRV	374	E1BFH5	E1BFH5	E1BFH5_BOVIN	unreviewed	Uncharacterized protein	TSC22D4	Bos taurus (Bovine)	415		Predicted	UP000009136: Chromosome 25						GO:0003700; GO:0006970	DNA-binding transcription factor activity [GO:0003700]	DNA-binding transcription factor activity [GO:0003700]; response to osmotic stress [GO:0006970]		response to osmotic stress [GO:0006970]												19393038;		PS01289;
272	Q2HJB0	0.9573	Metallo-beta-lactamase domain-containing protein 1	Bos taurus	MBLAC1	Metallo-beta-lactamase domain-containing protein 1 OS=Bos taurus GN=MBLAC1 PE=2 SV=1;Metallo-beta-lactamase domain-containing protein 1 OS=Bos taurus GN=MBLAC1 PE=4 SV=1	263	42.2	10	0.002			DVSVLVAGTALGTVMVVGDVFERDGDEGSWQALSED+EALLGALAGQGVAPGDVT+EALLGALAGQGVAPGDVTL+EALLGALAGQGVAPGDVTLV+EALLGALAGQGVAPGDVTLVVGTHGHSDH+EALLGALAGQGVAPGDVTLVVGTHGHSDHIG+GDPYSVVVLLQGYAEPEGVGDAVRADGSVTLVLPQAWGPASSHR	203	Q2HJB0	Q2HJB0	MBLC1_BOVIN	reviewed	Metallo-beta-lactamase domain-containing protein 1 (EC 3.-.-.-)	MBLAC1	Bos taurus (Bovine)	263	METAL 116 116 Zinc 1. {ECO:0000250}.; METAL 118 118 Zinc 1. {ECO:0000250}.; METAL 120 120 Zinc 2. {ECO:0000250}.; METAL 121 121 Zinc 2. {ECO:0000250}.; METAL 171 171 Zinc 1. {ECO:0000250}.; METAL 233 233 Zinc 2. {ECO:0000250}.	Evidence at transcript level	UP000009136: Unplaced						GO:0016787; GO:0046872	hydrolase activity [GO:0016787]; metal ion binding [GO:0046872]	hydrolase activity [GO:0016787]; metal ion binding [GO:0046872]
273	Q2TA29	1	Ras-related protein Rab-11A	Bos taurus	RAB11A	Ras-related protein Rab-11A OS=Bos taurus GN=RAB11A PE=2 SV=3;Ras-related protein Rab-11B OS=Bos taurus GN=RAB11B PE=2 SV=3;Ras-related protein Rab-11A OS=Bos taurus GN=RAB11A PE=3 SV=1;Ras-related protein Rab-11B (Fragment) OS=Bos mutus GN=M91_08698 PE=3 SV=1	216	42.1	36	0.044	-19.8598	3.84698	AITSAYYR+AQIWDTAGQER+DDEYDYLFK+DHADSNIVIMLVGNK+GAVGALLVYDIAK+HLRAVPTDEARAFAEK+NEFNLESK+VVLIGDSGVGK	98	Q2TA29	Q2TA29	RB11A_BOVIN	reviewed	Ras-related protein Rab-11A	RAB11A	Bos taurus (Bovine)	216		Evidence at transcript level	UP000009136: Unplaced						GO:0003924; GO:0005525; GO:0005768; GO:0006886; GO:0006887; GO:0007049; GO:0016192; GO:0030133; GO:0030424; GO:0030659; GO:0031175; GO:0032154; GO:0032402; GO:0032482; GO:0045335; GO:0055037; GO:0055038; GO:0072659; GO:0098837; GO:0098887	GTPase activity [GO:0003924]; GTP binding [GO:0005525]	axon [GO:0030424]; cleavage furrow [GO:0032154]; cytoplasmic vesicle membrane [GO:0030659]; endosome [GO:0005768]; phagocytic vesicle [GO:0045335]; postsynaptic recycling endosome [GO:0098837]; recycling endosome [GO:0055037]; recycling endosome membrane [GO:0055038]; transport vesicle [GO:0030133]; GTP binding [GO:0005525]; GTPase activity [GO:0003924]; cell cycle [GO:0007049]; exocytosis [GO:00…	axon [GO:0030424]; cleavage furrow [GO:0032154]; cytoplasmic vesicle membrane [GO:0030659]; endosome [GO:0005768]; phagocytic vesicle [GO:0045335]; postsynaptic recycling endosome [GO:0098837]; recycling endosome [GO:0055037]; recycling endosome membrane [GO:0055038]; transport vesicle [GO:0030133]	cell cycle [GO:0007049]; exocytosis [GO:0006887]; intracellular protein transport [GO:0006886]; melanosome transport [GO:0032402]; neuron projection development [GO:0031175]; neurotransmitter receptor transport, endosome to postsynaptic membrane [GO:0098887]; protein localization to plasma membrane [GO:0072659]; Rab protein signal transduction [GO:0032482]; vesicle-mediated transport [GO:0016192]										SUBCELLULAR LOCATION: Cell membrane {ECO:0000250|UniProtKB:P62491}; Lipid-anchor {ECO:0000305}. Recycling endosome membrane {ECO:0000250|UniProtKB:P62491}; Lipid-anchor {ECO:0000305}. Cleavage furrow {ECO:0000250|UniProtKB:P62491}. Cytoplasmic vesicle, phagosome {ECO:0000250|UniProtKB:P62491}. Cytoplasmic vesicle membrane {ECO:0000250|UniProtKB:P62491}. Note=Translocates with RAB11FIP2 from the v…				PS51419;
274	A7MBG4	0.9991	KEAP1 protein	Bos taurus	KEAP1	KEAP1 protein OS=Bos taurus GN=KEAP1 PE=2 SV=1	624	42.1	9	0.003			IGVGVAVLNRLLYAVGGFDGTN+IGVGVIDGHIYAVGGSH+LADLQVPRSGLAGCVVGGLLYAVGGRNNSPDGNT+LIEFAYTASISMGEKCVLHVMNGAVMYQIDSVVRACS+MQPEPRPSGAGAHTQFLPLRSQRPEGAGDT+NEWRMITPMNTIRSGAGVCVLHNCIYAAGGYD+NRIGVGVIDGHIYAVGGSHG+PTQVMPCRAPKVGR+QRPEGAGDTAMYASTECKAEVTPSQHGNRTFSYTLEDHTK+SALGITVHQGRIYVLGGYDGHT+VTRMTSGRSGVGVAVTMEPCR	299	A7MBG4	A7MBG4	A7MBG4_BOVIN	unreviewed	KEAP1 protein (Kelch like ECH associated protein 1)	KEAP1	Bos taurus (Bovine)	624		Evidence at transcript level	UP000009136: Chromosome 7						GO:0001701; GO:0005654; GO:0005783; GO:0005815; GO:0005829; GO:0005884; GO:0008134; GO:0010499; GO:0016567; GO:0030496; GO:0031463; GO:0042803; GO:0042994; GO:0045604; GO:0071353; GO:0097718	disordered domain specific binding [GO:0097718]; protein homodimerization activity [GO:0042803]; transcription factor binding [GO:0008134]	actin filament [GO:0005884]; Cul3-RING ubiquitin ligase complex [GO:0031463]; cytosol [GO:0005829]; endoplasmic reticulum [GO:0005783]; microtubule organizing center [GO:0005815]; midbody [GO:0030496]; nucleoplasm [GO:0005654]; disordered domain specific binding [GO:0097718]; protein homodimerization activity [GO:0042803]; transcription factor binding [GO:0008134]; cellular response to interleuki…	actin filament [GO:0005884]; Cul3-RING ubiquitin ligase complex [GO:0031463]; cytosol [GO:0005829]; endoplasmic reticulum [GO:0005783]; microtubule organizing center [GO:0005815]; midbody [GO:0030496]; nucleoplasm [GO:0005654]	cellular response to interleukin-4 [GO:0071353]; cytoplasmic sequestering of transcription factor [GO:0042994]; in utero embryonic development [GO:0001701]; proteasomal ubiquitin-independent protein catabolic process [GO:0010499]; protein ubiquitination [GO:0016567]; regulation of epidermal cell differentiation [GO:0045604]												19393038;		PS50097;
275	L8IWA4	0.9782	Solute carrier family 25 member 48	Bos mutus	M91_21036	Solute carrier family 25 member 48 OS=Bos mutus GN=M91_21036 PE=3 SV=1	311	42.1	6	0.002			CREPEAGPPHVLSDLLLASMVAGVVS+ESVFGFFKGMSFPLASI+GITVNAVRGFPMSAAMFLGYELSLQ+LQAGSGYGSTLSCIRTVYRR+MGNFQLEDFVAGWIGGAASVIVGHPLDTVKARL+PPHVLSDLLLASMVAGVVSVGLGAPVDLIK	156	L8IWA4	L8IWA4	L8IWA4_9CETA	unreviewed	Solute carrier family 25 member 48	M91_21036	Bos mutus (wild yak)	311		Inferred from homology							GO:0016021; GO:0022857	transmembrane transporter activity [GO:0022857]	integral component of membrane [GO:0016021]; transmembrane transporter activity [GO:0022857]	integral component of membrane [GO:0016021]													22751099		PS50920;
276	E1BCL5	0.9769	60S acidic ribosomal protein P1	Bos taurus	RPLP1	60S acidic ribosomal protein P1 OS=Bos taurus GN=RPLP1 PE=1 SV=1	114	42.1	14	0.003			AGGPTPAAGAAPAGGPAPSTAAAPAEEK+ALANVNIGSLICNVGAGGPTPAAGAAPAGGPAPSTAAAPAE+GAAPAGGPAPSTAAAPAEEKKVEAK+GGPTPAAGAAPAGGPAPSTAAAPAEEK+NVGAGGPTPAAGAAPAGGPAPSTAAAPAEEK+TPAAGAAPAGGPAPSTAAAPAEEK+VGAGGPTPAAGAAPAGGPAPSTAAAPAEEK+VGAGGPTPAAGAAPAGGPAPSTAAAPAEEKK	244	E1BCL5	E1BCL5	E1BCL5_BOVIN	unreviewed	Uncharacterized protein		Bos taurus (Bovine)	114		Inferred from homology	UP000009136: Chromosome 16						GO:0002181; GO:0003735; GO:0006414; GO:0022625; GO:0030295; GO:0043021	protein kinase activator activity [GO:0030295]; ribonucleoprotein complex binding [GO:0043021]; structural constituent of ribosome [GO:0003735]	cytosolic large ribosomal subunit [GO:0022625]; protein kinase activator activity [GO:0030295]; ribonucleoprotein complex binding [GO:0043021]; structural constituent of ribosome [GO:0003735]; cytoplasmic translation [GO:0002181]; translational elongation [GO:0006414]	cytosolic large ribosomal subunit [GO:0022625]	cytoplasmic translation [GO:0002181]; translational elongation [GO:0006414]												19393038;
277	Q2TBG2	1	Epsin 1	Bos taurus	EPN1	Epsin 1 OS=Bos taurus GN=EPN1 PE=2 SV=1	576	42	43	0.014			AAPAGPPADPWGGTQAPAAGEGPAPD+APAAGEGPAPDPWGGSDGGAPVSGPPASD+DPWGAPVSMAAALPTAAPASD+DPWGGSDGGAPVSGPPASD+EKLAQTATASSAAVGSGPP+EKLAQTATASSAAVGSGPPPEA+EKLAQTATASSAAVGSGPPPEAE+ELLAGEVPAR+GGSLAEAVGSPPPAAAPTPTPPTRK+GTQAPAAGEGPAPDPWGGSDGGAPVSGPPASD+PAGPPADPWGGTQAPAAGEGPAPD+PVPPVAGAPSTYISPLGGGPGLPPMMPPGPPAPNTNPFLL+QAPAAGEGPAPDPWGGSDGGAPVSGPPASD+RETAGQEESSLMDLADVFTAPAAAPATD+SPGAFDMSGVGGSLAEAVGSPPPAAAPTPTPPTRK+T…	613	Q2TBG2	Q2TBG2	Q2TBG2_BOVIN	unreviewed	Epsin 1	EPN1	Bos taurus (Bovine)	576		Evidence at transcript level																									PS50942;PS50330;
278	F1N2S5	1	Uncharacterized protein	Bos taurus	SH3RF3	Uncharacterized protein OS=Bos taurus GN=SH3RF3 PE=4 SV=2	844	41.9	65	0.021	-21.1009	43.3265	AGASPGSSPPARPGPGPSPASGAASA+AGASPGSSPPARPGPGPSPASGAASAL+AGASPGSSPPARPGPGPSPASGAASALAGG+AGASPGSSPPARPGPGPSPASGAASALAGGGGSSPG+AGASPGSSPPARPGPGPSPASGAASALAGGGGSSPGSPV+AGASPGSSPPARPGPGPSPASGAASALAGGGGSSPGSPVLLPAAT+AGASPGSSPPARPGPGPSPASGAASALAGGGGSSPGSPVLLPAATGAT+AGASPGSSPPARPGPGPSPASGAASALAGGGGSSPGSPVLLPAATGATSS+AGAVASVAPGPSSGSTGAVSAFQRRVDSK+AGGGGSSPGSPVLLPAATGATSSLR+AGGGPASGLTASSPTSAGGRPDERK+AGSLDLSF…	1602	F1N2S5	F1N2S5	F1N2S5_BOVIN	unreviewed	SH3 domain containing ring finger 3	SH3RF3	Bos taurus (Bovine)	844		Predicted	UP000009136: Chromosome 11						GO:0006915; GO:0046330; GO:0046872; GO:0051865; GO:0061630	metal ion binding [GO:0046872]; ubiquitin protein ligase activity [GO:0061630]	metal ion binding [GO:0046872]; ubiquitin protein ligase activity [GO:0061630]; apoptotic process [GO:0006915]; positive regulation of JNK cascade [GO:0046330]; protein autoubiquitination [GO:0051865]		apoptotic process [GO:0006915]; positive regulation of JNK cascade [GO:0046330]; protein autoubiquitination [GO:0051865]												19393038;		PS50002;PS00518;PS50089;
279	P33567	0.9944	Beta-synuclein	Bos taurus	SNCB	Beta-synuclein OS=Bos taurus GN=SNCB PE=1 SV=1;Beta-synuclein OS=Bos mutus GN=M91_19909 PE=3 SV=1;Beta-synuclein OS=Bos taurus GN=SNCB PE=2 SV=1	134	41.8	8	0.003			DVFMKGLSMAKEGVVAAAEK+EQASHLGGAVFSGAGNIA+EQASHLGGAVFSGAGNIAAATGLV+EQASHLGGAVFSGAGNIAAATGLVK+EQASHLGGAVFSGAGNIAAATGLVKKEE+EQASHLGGAVFSGAGNIAAATGLVKKEEFPTDLK+TKEQASHLGGAVFSGAGN	173	P33567	P33567	SYUB_BOVIN	reviewed	Beta-synuclein (14 kDa brain-specific protein) (Phosphoneuroprotein 14) (PNP 14)	SNCB	Bos taurus (Bovine)	134		Evidence at protein level	UP000009136: Unplaced					TISSUE SPECIFICITY: Specifically present in synapses around neurons but not in glial cells.	GO:0005737		cytoplasm [GO:0005737]	cytoplasm [GO:0005737]											SUBCELLULAR LOCATION: Cytoplasm.		8223629; 2230807
280	Q29RZ1	0.9107	Parkinson disease 7 domain-containing protein 1	Bos taurus	PDDC1	Parkinson disease 7 domain-containing protein 1 OS=Bos taurus GN=PDDC1 PE=2 SV=1	220	41.8	5	0.002			ACFSASEPDAMHVVLDRHLVTGQNASSTVPAVQNLLFLCGSRK+ASERLPSRPACLLVASGAAEGVSAQSFLHCFTLASAAFNLQVATPGGK+LPSRPACLLVASGAAEGVSAQSFLH+MASERLPSRPACLLVASGAAEGVSAQSFL+RHLVTGQNASSTVPAVQNLLFLCGSRK	176	Q29RZ1	Q29RZ1	GALD1_BOVIN	reviewed	Glutamine amidotransferase-like class 1 domain-containing protein 1 (Parkinson disease 7 domain-containing protein 1)	GATD1 PDDC1	Bos taurus (Bovine)	220		Evidence at transcript level	UP000009136: Chromosome 29						GO:0005576		extracellular region [GO:0005576]	extracellular region [GO:0005576]											SUBCELLULAR LOCATION: Secreted {ECO:0000305}.
281	A5D7M4	1	Uncharacterized protein	Bos taurus	YBX2	Uncharacterized protein OS=Bos taurus GN=YBX2 PE=2 SV=1	360	41.7	127	0.055	-17.749	442.377	AEAANVTGPGGVPVKGSRYAPNR+AGEPQKAGGGAGSGGVGTASGPAVGTPSAPGPR+AGGGAGSGGVGTASGPAVGTPSA+AGGGAGSGGVGTASGPAVGTPSAP+AGGGAGSGGVGTASGPAVGTPSAPG+AGGGAGSGGVGTASGPAVGTPSAPGPR+AGGGAGSGGVGTASGPAVGTPSAPGPRTPG+AGGGAGSGGVGTASGPAVGTPSAPGPRTPGNPATAA+AGGGAGSGGVGTASGPAVGTPSAPGPRTPGNPATAASGTPAPLARSQAD+EAEAAVVATAAPAATVPATAAGVVAVVVPVPAGEPQK+EPQKAGGGAGSGGVGTASGPAVGTPSAPGPR+EPQKAGGGAGSGGVGTASGPAVGTPSAPGPRTPGNPATAASGTPAPLAR+…	1098	A5D7M4	A5D7M4	A5D7M4_BOVIN	unreviewed	Y-box binding protein 2 (YBX2 protein)	YBX2	Bos taurus (Bovine)	360		Evidence at transcript level	UP000009136: Chromosome 19						GO:0003676	nucleic acid binding [GO:0003676]	nucleic acid binding [GO:0003676]														19393038;		PS00352;
282	E1BNU3	1	Uncharacterized protein	Bos taurus	KANK3	Uncharacterized protein OS=Bos taurus GN=KANK3 PE=4 SV=2	810	41.7	26	0.01			AAPRSPRGSGHSSPAPNPALASP+AAVQAVPETQEAGVGAAPETL+AAVQAVPETQEAGVGAAPETLEA+AGLAGARSPGAWTSSESLASDDGA+APRAGLAGARSPGAWTSSESLASDDGAAPGAFSPGAPS+APRAGLAGARSPGAWTSSESLASDDGAAPGAFSPGAPSTLMLPPLSPR+EAPAPMPENPLGSTDGDR+EDGAAEPPRSSSSGSGDDSGAASDSETPGAPSGK+EEDMAVVQRLFQMGNVNAKASQTGQTALMLA+ELLEHVVNLADGNGNTAL+ESLASDDGAAPGAFSPGAPSTLMLPPLSPR+GAFSPGAPSTLMLPPLSPR+GSGHSSPAPNPALASPGPAQLQ+HSSPAPNPALASPGPAQLQLVREQMAAALR+LEAEAW…	716	E1BNU3	E1BNU3	E1BNU3_BOVIN	unreviewed	KN motif and ankyrin repeat domains 3	KANK3	Bos taurus (Bovine)	808		Predicted	UP000009136: Chromosome 7						GO:0005737; GO:0030837		cytoplasm [GO:0005737]; negative regulation of actin filament polymerization [GO:0030837]	cytoplasm [GO:0005737]	negative regulation of actin filament polymerization [GO:0030837]												19393038;		PS50297;PS50088;
283	L8I6W2	0.9997	Eukaryotic translation initiation factor 3 subunit F	Bos mutus	EIF3F	Eukaryotic translation initiation factor 3 subunit F OS=Bos mutus GN=EIF3F PE=3 SV=1	384	41.7	17	0.004			APPATPSEAPAAASSPASAPVPAPAPASAPAPSPAPAAAPSPAPASSSD+ASAPVPAPAPASAPAPSPAPAAAPSPAPASSSD+EDVLSGKVSADNTVGR+MATPAVPASAPPATPSEAPAAASSPA+MATPAVPASAPPATPSEAPAAASSPAS+MATPAVPASAPPATPSEAPAAASSPASAPV+MATPAVPASAPPATPSEAPAAASSPASAPVP+MATPAVPASAPPATPSEAPAAASSPASAPVPAPAPASAP+MATPAVPASAPPATPSEAPAAASSPASAPVPAPAPASAPAP+MATPAVPASAPPATPSEAPAAASSPASAPVPAPAPASAPAPS+MATPAVPASAPPATPSEAPAAASSPASAPVPAPAPASAPAPSPAPAAAP+MFSNS…	589	L8I6W2	L8I6W2	L8I6W2_9CETA	unreviewed	Eukaryotic translation initiation factor 3 subunit F (eIF3f) (Eukaryotic translation initiation factor 3 subunit 5) (eIF-3-epsilon) (eIF3 p47)	EIF3F EIF3S5 M91_01387	Bos mutus (wild yak)	384		Inferred from homology							GO:0001732; GO:0003743; GO:0005852; GO:0016282; GO:0031369; GO:0033290	translation initiation factor activity [GO:0003743]; translation initiation factor binding [GO:0031369]	eukaryotic 43S preinitiation complex [GO:0016282]; eukaryotic 48S preinitiation complex [GO:0033290]; eukaryotic translation initiation factor 3 complex [GO:0005852]; translation initiation factor activity [GO:0003743]; translation initiation factor binding [GO:0031369]; formation of cytoplasmic translation initiation complex [GO:0001732]	eukaryotic 43S preinitiation complex [GO:0016282]; eukaryotic 48S preinitiation complex [GO:0033290]; eukaryotic translation initiation factor 3 complex [GO:0005852]	formation of cytoplasmic translation initiation complex [GO:0001732]										SUBCELLULAR LOCATION: Cytoplasm {ECO:0000256|HAMAP-Rule:MF_03005, ECO:0000256|SAAS:SAAS00721305}.		22751099		PS50249;
284	L8IF83	0.9846	Riboflavin transporter 1	Bos mutus	M91_08889	Riboflavin transporter 1 OS=Bos mutus GN=M91_08889 PE=4 SV=1;G protein-coupled receptor 172B OS=Bos taurus GN=GPR172B PE=2 SV=1	446	41.7	5	0.001			FPASTFFGILSTLLVISAAAFQGLLLLLPLPPSVPTGGP+LAAGVAIQVGSLLGAVAMFPPTSIYQVFHSGK+LAYHLAVVLGSAANPLACFLAMGVLCRSLAGLGGLSLLGMFFGAYLMALAVL+LGQGLSALLPCVLALVQGVGR+LHGGGQPALLAAGVAIQVGSLLGAVAMFPPTSIYQVFHSGK+STLLVISAAAFQGLLLLLPLPPSVPTGGPGPGLR+VPIQVVQALSVVGTALLAPLWPQVTTVA	253	L8IF83	L8IF83	L8IF83_9CETA	unreviewed	Riboflavin transporter 1	M91_08889	Bos mutus (wild yak)	446		Predicted							GO:0005887; GO:0032217	riboflavin transmembrane transporter activity [GO:0032217]	integral component of plasma membrane [GO:0005887]; riboflavin transmembrane transporter activity [GO:0032217]	integral component of plasma membrane [GO:0005887]									TRANSMEM 45 67 Helical. {ECO:0000256|SAM:Phobius}.; TRANSMEM 79 99 Helical. {ECO:0000256|SAM:Phobius}.; TRANSMEM 111 136 Helical. {ECO:0000256|SAM:Phobius}.; TRANSMEM 148 168 Helical. {ECO:0000256|SAM:Phobius}.; TRANSMEM 196 218 Helical. {ECO:0000256|SAM:Phobius}.; TRANSMEM 277 298 Helical. {ECO:0000256|SAM:Phobius}.; TRANSMEM 310 333 Helical. {ECO:0000256|SAM:Phobius}.; TRANSMEM 340 360 Helical.…				22751099
285	P79345	1	Epididymal secretory protein E1	Bos taurus	NPC2	Epididymal secretory protein E1 OS=Bos taurus GN=NPC2 PE=1 SV=1;Epididymal secretory protein E1 (Fragment) OS=Bos mutus GN=M91_20337 PE=4 SV=1	149	41.6	72	0.136	-14.4335	165.418	AVVHGIVMGIPVPFPIPESDGCK+DCGSWVGVIK+EVNVSPCPTQPCK+FKDCGSWVGVIK+VVVEWELTDDK+VVVEWELTDDKNQR	88	P79345	P79345	NPC2_BOVIN	reviewed	NPC intracellular cholesterol transporter 2 (EPV20) (Epididymal secretory protein E1) (Niemann Pick type C2 protein homolog)	NPC2	Bos taurus (Bovine)	149		Evidence at protein level	UP000009136: Chromosome 10					TISSUE SPECIFICITY: Expressed in kidney, spleen, liver and mammary gland, but not in testis.	GO:0005576; GO:0005764; GO:0005783; GO:0008203; GO:0015485; GO:0015918; GO:0030301; GO:0032367; GO:0032934; GO:0033344; GO:0120020	cholesterol binding [GO:0015485]; cholesterol transfer activity [GO:0120020]; sterol binding [GO:0032934]	endoplasmic reticulum [GO:0005783]; extracellular region [GO:0005576]; lysosome [GO:0005764]; cholesterol binding [GO:0015485]; cholesterol transfer activity [GO:0120020]; sterol binding [GO:0032934]; cholesterol efflux [GO:0033344]; cholesterol metabolic process [GO:0008203]; cholesterol transport [GO:0030301]; intracellular cholesterol transport [GO:0032367]; sterol transport [GO:0015918]	endoplasmic reticulum [GO:0005783]; extracellular region [GO:0005576]; lysosome [GO:0005764]	cholesterol efflux [GO:0033344]; cholesterol metabolic process [GO:0008203]; cholesterol transport [GO:0030301]; intracellular cholesterol transport [GO:0032367]; sterol transport [GO:0015918]										SUBCELLULAR LOCATION: Secreted {ECO:0000250|UniProtKB:P61916}. Endoplasmic reticulum {ECO:0000250|UniProtKB:P61916}. Lysosome {ECO:0000250|UniProtKB:P61916}. Note=Interaction with cell-surface M6PR mediates endocytosis and targeting to lysosomes. {ECO:0000250|UniProtKB:P61916}.		9030770; 16305752; 17552909; 18823126; 22065762; 27551080; 29580834; 12591954; 17573352
286	F1MVD0	1	Uncharacterized protein	Bos taurus	NCOA3	Uncharacterized protein OS=Bos taurus GN=NCOA3 PE=4 SV=2	1408	41.6	72	0.025	-20.8727	50.7516	ASRMEPVNSNAMGRPGTDYNASLPRPAMGGSMPAMPLRSNSIPG+EAAVMMEQK+EGNIVFVSENVTQYLQYKQEDLVNTSVYNILHEED+ENPTAGGATAMRPMMQPQGFLNAQMVAQRSR+FYNNSIPTSGSNLGTKPQMFQGANSLGLR+GHSSLTNSPLDSSCKDSSISVTSPSGVSSSTSGGVS+GQTYPGQGPPMQGGFNLQGQSPPFNSMMNQMNQQGSFPLQGMHPR+GSGGPMGQMNMNAMPMAGMPMGPDQKYC+LNMSSPPHGSPGLGSSQQNIMISPRNRGSPK+MEPVNSNAMGRPGTDYNASLPRPAMGGSMP+MGQMNMNAMPMAGMPMGPDQK+MMDNQENYGSNMGGPNRNVTVNQAPSSGDWGLPSSK+MNGSGGPMGQMN…	1273	F1MVD0	F1MVD0	F1MVD0_BOVIN	unreviewed	Nuclear receptor coactivator	NCOA3	Bos taurus (Bovine)	1411		Inferred from homology	UP000009136: Chromosome 13						GO:0005634; GO:0016922; GO:0030374; GO:0032870; GO:0035257; GO:0045944; GO:0046983	nuclear hormone receptor binding [GO:0035257]; nuclear receptor binding [GO:0016922]; nuclear receptor transcription coactivator activity [GO:0030374]; protein dimerization activity [GO:0046983]	nucleus [GO:0005634]; nuclear hormone receptor binding [GO:0035257]; nuclear receptor binding [GO:0016922]; nuclear receptor transcription coactivator activity [GO:0030374]; protein dimerization activity [GO:0046983]; cellular response to hormone stimulus [GO:0032870]; positive regulation of transcription by RNA polymerase II [GO:0045944]	nucleus [GO:0005634]	cellular response to hormone stimulus [GO:0032870]; positive regulation of transcription by RNA polymerase II [GO:0045944]										SUBCELLULAR LOCATION: Nucleus {ECO:0000256|PIRNR:PIRNR038181, ECO:0000256|SAAS:SAAS00895706}.		19393038;		PS50888;PS50112;
287	A8PU71	0.9868	Succinate dehydrogenase assembly factor 1, mitochondrial	Bos taurus	SDHAF1	Succinate dehydrogenase assembly factor 1, mitochondrial OS=Bos taurus GN=SDHAF1 PE=3 SV=1	118	41.5	3	0.003			ELLRAGRGKPGAEAR+KPLDSMR+QLQMLRSGHATAMGAFVR+TPKTPLDGR	52	A8PU71	A8PU71	SDHF1_BOVIN	reviewed	Succinate dehydrogenase assembly factor 1, mitochondrial (SDH assembly factor 1) (SDHAF1) (LYR motif-containing protein 8)	SDHAF1 LYRM8	Bos taurus (Bovine)	118		Inferred from homology	UP000009136: Chromosome 18						GO:0005739; GO:0005759; GO:0034553		mitochondrial matrix [GO:0005759]; mitochondrion [GO:0005739]; mitochondrial respiratory chain complex II assembly [GO:0034553]	mitochondrial matrix [GO:0005759]; mitochondrion [GO:0005739]	mitochondrial respiratory chain complex II assembly [GO:0034553]										SUBCELLULAR LOCATION: Mitochondrion matrix {ECO:0000250|UniProtKB:A6NFY7}.
288	A4FUE0	0.9642	MEIS1 protein	Bos taurus	MEIS1	MEIS1 protein OS=Bos taurus GN=MEIS1 PE=2 SV=1	390	41.5	4	0.004			AEKPLFSSNPELDNLMI+AEKPLFSSNPELDNLMIQAIQVLR+AVSQGTPYNPDGQPMGGFVMDGQQHMGIRAPGPMS+DHDDTASTRSGGTPGPSSGGHTSHSGDNSSE+EPGVAGGDVCSSESFNEDIAVF+IRAPGPMSGMGMNMGMEGQWHYM+NPDGQPMGGFVMDGQQHMGIRAPGPMSGMGMNMGMEGQWHYM+PSSGGHTSHSGDNSSEQGDGLDNSVASPSTGDDDD+SGGTPGPSSGGHTSHSGDNS+SGGTPGPSSGGHTSHSGDNSSEQ+SGGTPGPSSGGHTSHSGDNSSEQG+SMQPVHHLNHGPPLHS	323	A4FUE0	A4FUE0	A4FUE0_BOVIN	unreviewed	MEIS1 protein (Meis homeobox 1)	MEIS1	Bos taurus (Bovine)	390		Evidence at transcript level	UP000009136: Chromosome 11						GO:0003677; GO:0005634; GO:0006355	DNA binding [GO:0003677]	nucleus [GO:0005634]; DNA binding [GO:0003677]; regulation of transcription, DNA-templated [GO:0006355]	nucleus [GO:0005634]	regulation of transcription, DNA-templated [GO:0006355]										SUBCELLULAR LOCATION: Nucleus {ECO:0000256|PROSITE-ProRule:PRU00108, ECO:0000256|SAAS:SAAS00863205}.		19393038;		PS50071;
289	E1BPH8	0.9843	Uncharacterized protein	Bos taurus	NHLH1	Uncharacterized protein OS=Bos taurus GN=NHLH1 PE=4 SV=2	133	41.4	7	0.002			CGGGAGPDGAGPGGPRGGPARGLEPGEPGR+DCGGGAGPDGAGPGGPRGGPAR+ETESGFSDCGGGAGPDGAGPGGPRGGPAR+FSDCGGGAGPDGAGPGGPRGGPARGLEPGEPGR+MMLNSDTMELDLPLTHSETESGFSDCGGGAGPDGAGPGGPRGGPA+SGFSDCGGGAGPDGAGPGGPR	185	E1BPH8	E1BPH8	E1BPH8_BOVIN		Deleted.
290	E1BEX4	0.9715	Uroporphyrinogen decarboxylase	Bos taurus	UROD	Uroporphyrinogen decarboxylase OS=Bos taurus GN=UROD PE=3 SV=1;Uroporphyrinogen decarboxylase OS=Bos mutus GN=M91_21612 PE=3 SV=1	367	41.4	5	0.002			DGHFALEELAQAGYEVVGLDWT+DPATVASELGYVFQAITLTRQR+GRVPLIGFAGAPWTLMTYMVEGGGSSTMSQAKR+QRLAGRVPLIGFAGAPWT+RFPLDAAIIFSDILVVPQALGMEVTMVPGKGP+SDILVVPQALGMEVTMVPGKGPSFPEPLR+SPEACCELTLQPLRRFPLDAAIIFSDILVVPQALGM+VKAGLQEAGLAPVPMIIFAKDGHFA+VPLIGFAGAPWTLMTYMVEGGGSSTMSQAK	255	E1BEX4	E1BEX4	E1BEX4_BOVIN	unreviewed	Uroporphyrinogen decarboxylase (EC 4.1.1.37)	UROD	Bos taurus (Bovine)	367		Inferred from homology	UP000009136: Chromosome 3						GO:0004853; GO:0005829; GO:0006782; GO:0006783	uroporphyrinogen decarboxylase activity [GO:0004853]	cytosol [GO:0005829]; uroporphyrinogen decarboxylase activity [GO:0004853]; heme biosynthetic process [GO:0006783]; protoporphyrinogen IX biosynthetic process [GO:0006782]	cytosol [GO:0005829]	heme biosynthetic process [GO:0006783]; protoporphyrinogen IX biosynthetic process [GO:0006782]												19393038;		PS00906;PS00907;
291	A4FV57	1	Zinc finger protein AEBP2	Bos taurus	AEBP2	Zinc finger protein AEBP2 OS=Bos taurus GN=AEBP2 PE=2 SV=2	511	41.3	116	0.044	-18.7009	228.674	AEPPEEEEEEDEEEEAEAEAVAALLLNGGGGG+AESLVGSSSGGSSSDETR+CVVGGCNASFASQGGLARHVPTHFSQQNSS+DEGYGTGGGGSSATSGGRRGSLEMSSDGEPLSR+EESSAESLVGSSSGGSSSDETR+EGLEEPKGPRGSQGGGGGGSSSSS+EGLEEPKGPRGSQGGGGGGSSSSSV+EGLEEPKGPRGSQGGGGGGSSSSSVVSSGGDE+EGLEEPKGPRGSQGGGGGGSSSSSVVSSGGDEGY+EGLEEPKGPRGSQGGGGGGSSSSSVVSSGGDEGYGTGGGGSSA+EGLEEPKGPRGSQGGGGGGSSSSSVVSSGGDEGYGTGGGGSSATSGGR+EGYGTGGGGSSATSGGRR+ESSAESLVGSSSGGSSSDETR+ESSSGG…	1623	A4FV57	A4FV57	AEBP2_BOVIN	reviewed	Zinc finger protein AEBP2 (Adipocyte enhancer-binding protein 2) (AE-binding protein 2)	AEBP2	Bos taurus (Bovine)	511		Evidence at transcript level	UP000009136: Chromosome 5						GO:0000978; GO:0001227; GO:0003714; GO:0006325; GO:0035098; GO:0046872	DNA-binding transcription repressor activity, RNA polymerase II-specific [GO:0001227]; metal ion binding [GO:0046872]; RNA polymerase II proximal promoter sequence-specific DNA binding [GO:0000978]; transcription corepressor activity [GO:0003714]	ESC/E(Z) complex [GO:0035098]; DNA-binding transcription repressor activity, RNA polymerase II-specific [GO:0001227]; metal ion binding [GO:0046872]; RNA polymerase II proximal promoter sequence-specific DNA binding [GO:0000978]; transcription corepressor activity [GO:0003714]; chromatin organization [GO:0006325]	ESC/E(Z) complex [GO:0035098]	chromatin organization [GO:0006325]										SUBCELLULAR LOCATION: Nucleus {ECO:0000305}.		19390049;		PS00028;PS50157;
292	E1BD25	1	Uncharacterized protein	Bos taurus	BCL11B	Uncharacterized protein OS=Bos taurus GN=BCL11B PE=4 SV=1	904	41.3	562	0.203	-17.8458	413.651	AAGGGGGGDPGDDDDAGGCGDAGP+AAGGGGGGDPGDDDDAGGCGDAGPG+AAGGGGGGDPGDDDDAGGCGDAGPGG+AAGGGGGGDPGDDDDAGGCGDAGPGGA+AAGGGGGGDPGDDDDAGGCGDAGPGGAV+AAGGGGGGDPGDDDDAGGCGDAGPGGAVN+AAGGGGGGDPGDDDDAGGCGDAGPGGAVNG+AAGGGGGGDPGDDDDAGGCGDAGPGGAVNGR+AAGGGGGGDPGDDDDAGGCGDAGPGGAVNGRGG+AAGGGGGGDPGDDDDAGGCGDAGPGGAVNGRGGG+AAGGGGGGDPGDDDDAGGCGDAGPGGAVNGRGGGF+AAGGGGGGDPGDDDDAGGCGDAGPGGAVNGRGGGFA+AAGGGGGGDPGDDDDAGGCGDAGPGGAVN…	2268	E1BD25	E1BD25	E1BD25_BOVIN	unreviewed	BAF chromatin remodeling complex subunit BCL11B	BCL11B	Bos taurus (Bovine)	904		Predicted	UP000009136: Chromosome 21						GO:0000978; GO:0001228; GO:0003334; GO:0003382; GO:0003700; GO:0005634; GO:0006355; GO:0008285; GO:0010837; GO:0019216; GO:0021773; GO:0021902; GO:0031077; GO:0033077; GO:0033153; GO:0035701; GO:0042475; GO:0043005; GO:0043066; GO:0043368; GO:0043565; GO:0045664; GO:0045944; GO:0046632; GO:0048538; GO:0071678; GO:0097535	DNA-binding transcription activator activity, RNA polymerase II-specific [GO:0001228]; DNA-binding transcription factor activity [GO:0003700]; RNA polymerase II proximal promoter sequence-specific DNA binding [GO:0000978]; sequence-specific DNA binding [GO:0043565]	neuron projection [GO:0043005]; nucleus [GO:0005634]; DNA-binding transcription activator activity, RNA polymerase II-specific [GO:0001228]; DNA-binding transcription factor activity [GO:0003700]; RNA polymerase II proximal promoter sequence-specific DNA binding [GO:0000978]; sequence-specific DNA binding [GO:0043565]; alpha-beta T cell differentiation [GO:0046632]; commitment of neuronal cell to…	neuron projection [GO:0043005]; nucleus [GO:0005634]	alpha-beta T cell differentiation [GO:0046632]; commitment of neuronal cell to specific neuron type in forebrain [GO:0021902]; epithelial cell morphogenesis [GO:0003382]; hematopoietic stem cell migration [GO:0035701]; keratinocyte development [GO:0003334]; lymphoid lineage cell migration into thymus [GO:0097535]; negative regulation of apoptotic process [GO:0043066]; negative regulation of cell …												19393038;		PS00028;PS50157;
293	E1BHY1	0.933	Uncharacterized protein	Bos taurus	EVL	Uncharacterized protein OS=Bos taurus GN=EVL PE=1 SV=1	419	41.3	5	0.004			AQGTSHDESSVSGLAAALAGAK+ASATGPSLPPGHPSSAASAP+EDASGGSSPSGPSKSDANR+ERSGSAEKPVSSSLSR+MKPAGSVNDVALDALDLDRMKQEILEEVVR+PLPAGGAQGTSHDESSVSGLAAALAGAKLR+RASATGPSLPPGHPSSAASAPLSCSGPPPP+SDANRASSGGGGGGLMEEMNK+SNSPSPGTRAASQQLPNSSEASR+TGATPPPPPPLPAGGAQGTSHDESSVSGLAAALAGAK	257	E1BHY1	E1BHY1	E1BHY1_BOVIN	unreviewed	Enah/Vasp-like	EVL	Bos taurus (Bovine)	417		Evidence at protein level	UP000009136: Chromosome 21						GO:0003779; GO:0005522; GO:0005737; GO:0005856; GO:0008154; GO:0017124; GO:0030838; GO:0042995; GO:0045010; GO:0051289	actin binding [GO:0003779]; profilin binding [GO:0005522]; SH3 domain binding [GO:0017124]	cell projection [GO:0042995]; cytoplasm [GO:0005737]; cytoskeleton [GO:0005856]; actin binding [GO:0003779]; profilin binding [GO:0005522]; SH3 domain binding [GO:0017124]; actin nucleation [GO:0045010]; actin polymerization or depolymerization [GO:0008154]; positive regulation of actin filament polymerization [GO:0030838]; protein homotetramerization [GO:0051289]	cell projection [GO:0042995]; cytoplasm [GO:0005737]; cytoskeleton [GO:0005856]	actin nucleation [GO:0045010]; actin polymerization or depolymerization [GO:0008154]; positive regulation of actin filament polymerization [GO:0030838]; protein homotetramerization [GO:0051289]										SUBCELLULAR LOCATION: Cytoplasm, cytoskeleton {ECO:0000256|PIRNR:PIRNR038010}.		19393038;		PS50229;
294	E1BEB7	1	Uncharacterized protein	Bos taurus	TRUB1	Uncharacterized protein OS=Bos taurus GN=TRUB1 PE=3 SV=2;Putative tRNA pseudouridine synthase 1 OS=Bos mutus GN=M91_19425 PE=3 SV=1	352	41.2	25	0.009			AARTGSEARVSKPALATK+ADPAPVPESAGTAAATAATSSAMAA+ADPAPVPESAGTAAATAATSSAMAAAAAVAAAARTGSEARVSKP+KADPAPVPESAGTAAATAATSSAMAAAAAVAAAAR+KPEESNEQVLSCECITLNETKGEDDVIK+MAAAEAAAAVVLSSFLKAD+MAAAEAAAAVVLSSFLKADPAPVPESAGTAAATAATSSAMAA+MAAAEAAAAVVLSSFLKADPAPVPESAGTAAATAATSSAMAAAAAVA+MAAAEAAAAVVLSSFLKADPAPVPESAGTAAATAATSSAMAAAAAVAA+MAAAEAAAAVVLSSFLKADPAPVPESAGTAAATAATSSAMAAAAAVAAAAR+MLTSMLSGSKRYVAIGE+PVPESAGTAAATAA…	528	E1BEB7	E1BEB7	E1BEB7_BOVIN	unreviewed	TruB pseudouridine synthase family member 1	TRUB1	Bos taurus (Bovine)	352		Inferred from homology	UP000009136: Chromosome 26						GO:0003723; GO:0005634; GO:0005739; GO:0005829; GO:0006400; GO:0009982; GO:1990481	pseudouridine synthase activity [GO:0009982]; RNA binding [GO:0003723]	cytosol [GO:0005829]; mitochondrion [GO:0005739]; nucleus [GO:0005634]; pseudouridine synthase activity [GO:0009982]; RNA binding [GO:0003723]; mRNA pseudouridine synthesis [GO:1990481]; tRNA modification [GO:0006400]	cytosol [GO:0005829]; mitochondrion [GO:0005739]; nucleus [GO:0005634]	mRNA pseudouridine synthesis [GO:1990481]; tRNA modification [GO:0006400]												19393038;
295	E1BAQ8	0.9885	Uncharacterized protein	Bos taurus	ZIC4	Uncharacterized protein OS=Bos taurus GN=ZIC4 PE=4 SV=1;Zinc finger protein ZIC 4 (Fragment) OS=Bos mutus GN=M91_20501 PE=4 SV=1	335	41.2	5	0.002			EPSSSSGHHGPQLAAASSPSVFPG+GYDSATPSALVSPSSDFGREPPVASSAAVAAR+HMKVHGRSPPPPSSGYDSATPSALVS+NALKEPSSSSGHHGPQLAAASSPSV+SDALAAAAALHSYGGMNLTM+TFSTMHELVTHVTVEHVGGPEQANH+VSRSDALAAAAALHSYGGMNLTMNLAAPHGPGAFFRYMR	197	E1BAQ8	E1BAQ8	E1BAQ8_BOVIN	unreviewed	Zic family member 4	ZIC4	Bos taurus (Bovine)	269		Predicted	UP000009136: Chromosome 1						GO:0000977; GO:0000981; GO:0005634; GO:0007417	DNA-binding transcription factor activity, RNA polymerase II-specific [GO:0000981]; RNA polymerase II regulatory region sequence-specific DNA binding [GO:0000977]	nucleus [GO:0005634]; DNA-binding transcription factor activity, RNA polymerase II-specific [GO:0000981]; RNA polymerase II regulatory region sequence-specific DNA binding [GO:0000977]; central nervous system development [GO:0007417]	nucleus [GO:0005634]	central nervous system development [GO:0007417]												19393038;		PS00028;PS50157;
296	Q24K16	0.9836	Zinc-binding alcohol dehydrogenase domain-containing protein 2	Bos taurus	ZADH2	Zinc-binding alcohol dehydrogenase domain-containing protein 2 OS=Bos taurus GN=ZADH2 PE=2 SV=1;Zinc-binding alcohol dehydrogenase domain-containing protein 2 (Fragment) OS=Bos taurus GN=ZADH2 PE=4 SV=1;Zinc-binding alcohol dehydrogenase domain-containing protein 2 (Fragment) OS=Bos mutus GN=M91_00730 PE=4 SV=1	377	41.2	5	0.002			AAAGGTGQFAVQLAKKAK+CHVIGTCSSAEKSAF+ELGGLSEGKKVLVTAAAGGTGQF+LIVIGFVSGYQTPTGLSPVKAG+SFAEYTVVPARVAIPVPGLKPEYLTLLVSGTTAYISLKELGGLSEGK+VLVTAAAGGTGQFAVQLAK+VYESVGGAMFDLAVDALATR	170	Q24K16	Q24K16	PTGR3_BOVIN	reviewed	Prostaglandin reductase-3 (PTGR-3) (EC 1.3.1.48) (15-oxoprostaglandin 13-reductase) (Zinc-binding alcohol dehydrogenase domain-containing protein 2)	ZADH2	Bos taurus (Bovine)	377		Evidence at transcript level	UP000009136: Unplaced						GO:0005777; GO:0008270; GO:0036132; GO:0045599; GO:0047522	13-prostaglandin reductase activity [GO:0036132]; 15-oxoprostaglandin 13-oxidase activity [GO:0047522]; zinc ion binding [GO:0008270]	peroxisome [GO:0005777]; 13-prostaglandin reductase activity [GO:0036132]; 15-oxoprostaglandin 13-oxidase activity [GO:0047522]; zinc ion binding [GO:0008270]; negative regulation of fat cell differentiation [GO:0045599]	peroxisome [GO:0005777]	negative regulation of fat cell differentiation [GO:0045599]										SUBCELLULAR LOCATION: Peroxisome {ECO:0000250|UniProtKB:Q8BGC4}.				PS01162;
297	F1MR87	1	Uncharacterized protein	Bos taurus	ZNF395	Uncharacterized protein OS=Bos taurus GN=ZNF395 PE=4 SV=2	518	41.1	22	0.006			AQSSGPDHPGLESYLPSGALSKSA+EGAAPQPFVASKDASCQEQPK+EMMAAMVLTSLSCSPVVQSPPGAEANFSASR+ESGDVSDSGSSTTSGHWSGSSGVSTPSPP+GEAAAAGVPTADSAPTPSMT+GEAAAAGVPTADSAPTPSMTSP+GEAAAAGVPTADSAPTPSMTSPPL+GEAAAAGVPTADSAPTPSMTSPPLTIL+GEAAAAGVPTADSAPTPSMTSPPLTILP+GEAAAAGVPTADSAPTPSMTSPPLTILPPPPP+GEAAAAGVPTADSAPTPSMTSPPLTILPPPPPPKAQ+GEAAAAGVPTADSAPTPSMTSPPLTILPPPPPPKAQSSGPD+QPPPAMKSHLIVTSPPR+QSPPGAEANFSASRTACD+QTDNGFETDPDAFLL…	533	F1MR87	F1MR87	F1MR87_BOVIN	unreviewed	Zinc finger protein 395	ZNF395	Bos taurus (Bovine)	518		Predicted	UP000009136: Chromosome 8						GO:0003676	nucleic acid binding [GO:0003676]	nucleic acid binding [GO:0003676]														19393038;		PS00028;PS50157;
[truncated: 5,913 more rows]
[truncated: 42 more columns]
