# Supplementary material for: High-Resolution Mass Spectrometer–Based Ultra-Deep Profile of Milk Whey Proteome in Indian Zebu (Sahiwal) Cattle
Source: Front Nutr. 2020 Sep 11;7:150. doi: 10.3389/fnut.2020.00150 (PMC7533583; doi:10.3389/fnut.2020.00150)
Supplement: Supplementary Table 3 — Total number of chromosome-associated spectra counts, total proteins mapped, and enrichment values. [file Table_3.XLSX]

## Sheet: table
Chromosome	spectra_count	Total_Proteins	Enrichment
Chr1	513	14	0.952381
Chr2	3725	55	3.7087
Chr3	2337	116	5.78265
Chr4	2067	109	8.96382
Chr5	3313	231	11.4868
Chr6	3008	117	12.0743
Chr7	3001	245	12.3737
Chr8	1500	131	11.5929
Chr9	854	86	10.3365
Chr10	2883	185	12.0443
Chr11	2710	194	12.1402
Chr12	733	78	12.7869
Chr13	1558	152	12.5
Chr14	1235	90	12.1294
Chr15	1855	133	9.0785
Chr16	1606	131	11.6135
Chr17	1777	128	12.4878
Chr18	2779	210	11.236
Chr19	5468	250	12.7033
Chr20	589	58	10.7607
Chr21	1628	105	12.6202
Chr22	2728	113	11.5542
Chr23	3438	116	10.7209
Chr24	779	71	13.9216
Chr25	1445	147	13.1133
Chr26	1235	74	10.9145
Chr27	416	35	8.88325
Chr28	1053	65	12.9741
Chr29	1250	115	11.5462
ChrX	1201	131	10.2424
