# Supplementary material for: High-Resolution Mass Spectrometer–Based Ultra-Deep Profile of Milk Whey Proteome in Indian Zebu (Sahiwal) Cattle
Source: Front Nutr. 2020 Sep 11;7:150. doi: 10.3389/fnut.2020.00150 (PMC7533583; doi:10.3389/fnut.2020.00150)
Supplement: Supplementary Table 4 — ngLOC-based classification of whey proteome in respective cellular organelle classification. [file Table_4.XLSX]

## Sheet: nglocwheydata
Sequence_ID	Prediction	Pred1	Prob1	Pred2	Prob2	Pred3	Prob3	MLCS
TR|Q32P95|Q32P95_BOVIN	NUC	NUC	26.17	PLA	17.34	CYT	16.57	39.66	Cytoplasm	CYT	1220	18.683
SP|P04985|ELN_BOVIN	EXC	EXC	43.06	NUC	13.36	PLA	9.712	39.66	Cytoskeleton	CSK	199	3.04747
SP|P04985-2|ELN_BOVIN	EXC	EXC	42.9	NUC	13.45	PLA	9.78	39.75	Endoplasmic Reticulum	END	126	1.92956
SP|P04985-3|ELN_BOVIN	EXC	EXC	42.65	NUC	13.52	CYT	9.898	39.8	Extra cellular or Secreted	EXC	462	7.07504
SP|P04985-4|ELN_BOVIN	EXC	EXC	43.25	NUC	13.34	PLA	9.719	39.66	Golgi	GOL	77	1.17917
SP|P04985-5|ELN_BOVIN	EXC	EXC	42.77	NUC	13.49	PLA	9.757	39.79	Junction	JNC	64	0.980092
SP|P04985-6|ELN_BOVIN	EXC	EXC	42.48	NUC	13.51	PLA	9.868	39.77	Lysosome	LYS	44	0.673813
SP|P04985-7|ELN_BOVIN	EXC	EXC	42.85	NUC	13.45	CYT	9.745	39.74	Mitochondria	MIT	181	2.77182
TR|L8HP10|L8HP10_9CETA	PLA	PLA	18.24	CYT	13.97	MIT	10.65	30.83	Nucleus	NUC	3012	46.1256
TR|L8IJX0|L8IJX0_9CETA	NUC	NUC	33.62	CYT	12.28	PLA	11.27	36.11	Peroxisome	POX	22	0.336907
SP|Q24JY7|I27L2_BOVIN	NUC	NUC	22.82	PLA	19.69	EXC	13.88	41.19	Plasma Membrane	PLA	1123	17.1975
TR|L8IGX1|L8IGX1_9CETA	MIT	MIT	20.15	NUC	18.05	CYT	15.01	37.4			6530
TR|L8IIU2|L8IIU2_9CETA	NUC	NUC	21.38	PLA	17.95	CYT	16.3	37.99
TR|Q6IED4|Q6IED4_BOVIN	NUC	NUC	24.16	CYT	17.31	PLA	15.39	38.63
TR|L8J1Z0|L8J1Z0_9CETA	EXC	EXC	64.28	NUC	6.799	CYT	6.19	30.22
TR|Q6IED2|Q6IED2_BOVIN	NUC	NUC	21.5	PLA	21.15	CYT	14.77	42.49
SP|P19803|GDIR1_BOVIN	CYT	CYT	65.18	NUC	6.292	EXC	4.854	29.38
SP|P02769|ALBU_BOVIN	EXC	EXC	66.45	NUC	5.126	PLA	4.222	27.68
SP|P23956|VATL_BOVIN	PLA	PLA	27.74	MIT	12.07	CYT	10.6	33.57
SP|P02663|CASA2_BOVIN	EXC	EXC	55.99	NUC	9.6	CYT	5.928	35.16
TR|L8HQF7|L8HQF7_9CETA	EXC	EXC	31	PLA	15.59	NUC	12.43	39.41
SP|P15497|APOA1_BOVIN	EXC	EXC	54.14	CYT	10.08	NUC	7.969	35.92
TR|L8ISP4|L8ISP4_9CETA	EXC	EXC	65.9	NUC	5.411	CYT	4.275	28.17
SP|P54349|IL12A_BOVIN	EXC	EXC	67.04	NUC	5.251	CYT	4.997	27.62
SP|A5PJV8|MZT2_BOVIN	CSK	CSK	25.01	NUC	18.05	CYT	14.87	40.07
TR|L8IPH2|L8IPH2_9CETA	EXC	EXC	38.85	NUC	14.25	PLA	10.13	40.04
SP|P10790|FABPH_BOVIN	CYT	CYT	52.85	MIT	24.56	NUC	8.099	55.51
TR|A7YY40|A7YY40_BOVIN	EXC	EXC	31.38	PLA	28.23	NUC	8.733	57.74
SP|Q3SYV1|TM263_BOVIN	NUC	NUC	17.38	CYT	15.87	PLA	15	32.75
TR|F1MJR6|F1MJR6_BOVIN	EXC	EXC	43.53	PLA	14.18	NUC	9.751	40.77
TR|A0A0B6VTF2|A0A0B6VTF2_BOVIN	NUC	NUC	21.34	PLA	20.08	CYT	17.3	40.89
SP|Q58DW4|RSMB_BOVIN	NUC	NUC	58.88	CYT	7.769	PLA	7.135	32.58
TR|F1N2Y2|F1N2Y2_BOVIN	EXC	EXC	32.15	PLA	14.37	NUC	11.94	38.25
TR|F6R9Y9|F6R9Y9_BOVIN	EXC	EXC	31.79	PLA	14.61	NUC	11.37	38.43
TR|Q0VCF8|Q0VCF8_BOVIN	NUC	NUC	32.07	CYT	14.04	PLA	12.23	37.79
SP|Q0VCT9|CITE2_BOVIN	NUC	NUC	49.38	CYT	10.91	PLA	9.385	37.1
TR|L8I8T5|L8I8T5_9CETA	NUC	NUC	26.3	CYT	24.61	PLA	15.18	50.04
TR|A6QPL1|A6QPL1_BOVIN	NUC	NUC	18.86	PLA	18.66	CYT	13.06	37.45
TR|Q0IIH5|Q0IIH5_BOVIN	NUC	NUC	22.22	END	17.9	CYT	15.82	38.39
TR|E1BER7|E1BER7_BOVIN	NUC	NUC	16.49	CYT	13.97	PLA	13.33	29.69
SP|A6QQ94|DMTA2_BOVIN	NUC	NUC	21.77	CYT	15.16	PLA	14.93	34.49
SP|P23206|COAA1_BOVIN	EXC	EXC	37.65	PLA	15.2	NUC	10.12	40.99
TR|A5PKM1|A5PKM1_BOVIN	LYS	LYS	24.6	NUC	16.85	CYT	12.06	38.24
SP|Q17QN3|RSMN_BOVIN	NUC	NUC	60.32	PLA	7.082	CYT	6.971	31.52
TR|L8HZI4|L8HZI4_9CETA	EXC	EXC	40.73	PLA	15.04	NUC	9.704	41.45
TR|E1BL92|E1BL92_BOVIN	PLA	PLA	20.8	NUC	17.25	EXC	13.24	36.7
SP|O46375|TTHY_BOVIN	EXC	EXC	57.62	CYT	14.86	NUC	6.676	41.48
TR|E1BEW2|E1BEW2_BOVIN	NUC	NUC	21.81	PLA	16.26	CYT	15.69	35.95
TR|Q08DC9|Q08DC9_BOVIN	NUC	NUC	23.91	CYT	18.9	PLA	14.77	40.67
TR|L8J518|L8J518_9CETA	CSK/CYT	CSK	60.97	CYT	28.24	NUC	2.365	60
TR|G3MZI7|G3MZI7_BOVIN	EXC	EXC	32.34	PLA	16.84	NUC	10.98	41.56
SP|P24627|TRFL_BOVIN	EXC	EXC	67.53	PLA	4.619	NUC	4.111	26.76
SP|Q0P569|NUCB1_BOVIN	CYT	CYT	30.46	GOL	28.45	NUC	10.13	57.72
SP|P80195|GLCM1_BOVIN	PLA	PLA	52.43	NUC	9.067	EXC	8.076	34.83
TR|E1BKJ9|E1BKJ9_BOVIN	EXC	EXC	37.15	PLA	13.76	NUC	12.68	39
TR|G3N3S1|G3N3S1_BOVIN	NUC	NUC	31.77	CYT	13.16	PLA	11.82	36.57
SP|Q29443|TRFE_BOVIN	EXC	EXC	63.39	CYT	4.569	PLA	4.481	27.99
TR|F1MKX5|F1MKX5_BOVIN	NUC	NUC	32.23	CYT	12.86	PLA	11.51	36.35
TR|A7E303|A7E303_BOVIN	EXC	EXC	50.77	PLA	12.33	NUC	8.44	38.84
SP|Q32PA0|RU1C_BOVIN	NUC	NUC	64.23	EXC	6.256	CYT	6.156	29.62
SP|Q3ZC75|AT5G3_BOVIN	MIT	MIT	65.18	CYT	6.305	NUC	6.304	29.4
SP|Q0IIG8|RAB18_BOVIN	PLA	PLA	18.06	CYT	15.16	GOL	14.26	32.25
TR|L8IR95|L8IR95_9CETA	NUC	NUC	57.01	CYT	8.448	PLA	6.113	33.67
TR|E1BBV0|E1BBV0_BOVIN	NUC	NUC	28.03	CYT	23.41	PLA	11.55	49.06
TR|E1B8C3|E1B8C3_BOVIN	PLA	PLA	19.93	CYT	16.29	NUC	13.19	34.9
TR|L8IIA5|L8IIA5_9CETA	EXC	EXC	32.61	PLA	15.55	NUC	11.33	39.95
TR|L8HVM6|L8HVM6_9CETA	CYT	CYT	59.69	NUC	9.129	PLA	5.736	34.02
TR|G3N384|G3N384_BOVIN	PLA/JNC	PLA	36.89	JNC	31.52	EXC	6.899	64.74
TR|G3MX55|G3MX55_BOVIN	NUC	NUC	34.07	CYT	15.06	PLA	14.38	39.78
TR|L8I864|L8I864_9CETA	NUC	NUC	34.44	CYT	9.89	PLA	7.621	33.45
TR|V6F869|V6F869_BOVIN	EXC	EXC	44.5	CYT	11.99	NUC	11.36	38.13
TR|A6QL85|A6QL85_BOVIN	NUC/CSK	NUC	34.47	CSK	31.42	CYT	6.962	63.88
SP|P19660|CTHL2_BOVIN	EXC	EXC	64.96	NUC	6.5	PLA	5.595	29.69
SP|Q2TBU0|HPT_BOVIN	EXC	EXC	44.59	PLA	7.259	NUC	6.155	32.49
TR|Q3SYR8|Q3SYR8_BOVIN	EXC	EXC	42.48	NUC	10.06	PLA	7.527	35.5
TR|F1N3Q7|F1N3Q7_BOVIN	EXC	EXC	33.36	CYT	12.24	NUC	11.84	35.97
TR|Q0VCE4|Q0VCE4_BOVIN	NUC	NUC	54.67	CYT	8.983	PLA	8.507	34.57
TR|Q3T0K7|Q3T0K7_BOVIN	EXC	EXC	27.57	PLA	26.26	MIT	5.968	53.12
TR|A6QNN0|A6QNN0_BOVIN	PLA	PLA	19.44	NUC	15.82	EXC	13.78	33.98
TR|E1BAU0|E1BAU0_BOVIN	NUC	NUC	33.21	PLA	13.5	CYT	11.92	37.5
TR|L8IKQ8|L8IKQ8_9CETA	EXC	EXC	35.12	CYT	12.34	NUC	11.78	36.65
SP|A7YY54|JUND_BOVIN	NUC	NUC	45.45	CYT	12.23	PLA	9.428	38.52
SP|P81265|PIGR_BOVIN	PLA/EXC	PLA	36.23	EXC	36.18	NUC	4.757	72.37
SP|P81265-2|PIGR_BOVIN	PLA/EXC	PLA	35.94	EXC	35.86	NUC	5.484	71.74
TR|G3MYS9|G3MYS9_BOVIN	NUC	NUC	17.51	PLA	16.1	CYT	14.7	33.13
SP|Q8MHZ9|CL46_BOVIN	EXC	EXC	52.36	PLA	10.65	NUC	7.795	36.73
TR|E1BGE9|E1BGE9_BOVIN	EXC	EXC	31.45	PLA	15.96	NUC	12.4	40.07
SP|P22226|CTHL1_BOVIN	EXC	EXC	64.32	PLA	5.842	NUC	5.676	29.13
SP|Q6VFT7|FOXL2_BOVIN	NUC	NUC	38.95	CYT	12.97	PLA	10.99	38.43
TR|A1A4N3|A1A4N3_BOVIN	NUC	NUC	25.94	CYT	23.33	PLA	10.7	47.98
TR|A0A0B7FFM6|A0A0B7FFM6_THACB	MIT	MIT	14.48	NUC	13.51	CYT	11.86	27.72
TR|L8ID35|L8ID35_9CETA	NUC	NUC	42.27	CYT	9.176	PLA	8.39	34.42
TR|F1MH76|F1MH76_BOVIN	NUC	NUC	23.24	CYT	20.51	PLA	14.99	42.56
TR|Q3ZCI0|Q3ZCI0_BOVIN	MIT	MIT	27.31	NUC	15.27	CYT	12.94	37.45
SP|A2VE58|SNG3_BOVIN	PLA	PLA	21.27	CYT	14.61	NUC	14.45	33.49
TR|A5PJW1|A5PJW1_BOVIN	NUC	NUC	37.43	CYT	14.74	PLA	12.1	40.34
SP|P29392|SPAD1_BOVIN	EXC	EXC	52.29	NUC	12.64	CYT	7.161	39.19
TR|E1BIV1|E1BIV1_BOVIN	NUC	NUC	34.83	CYT	13.94	PLA	11.89	38.58
SP|Q1RMK9|F174B_BOVIN	PLA	PLA	19.87	CYT	17.14	NUC	16.42	36
SP|Q2YDD4|S39AB_BOVIN	PLA	PLA	15.82	NUC	14.44	CYT	12.69	29.85
TR|E1BME7|E1BME7_BOVIN	NUC	NUC	22.68	CYT	14.22	PLA	13.39	33.78
TR|E1BIJ0|E1BIJ0_BOVIN	NUC	NUC	14.37	CYT	13.82	EXC	12.77	28.04
SP|Q2KI80|RELL2_BOVIN	PLA	PLA	40.13	NUC	10.17	EXC	8.898	35.23
TR|L8I7V8|L8I7V8_9CETA	NUC	NUC	21.88	CYT	15.93	PLA	12.92	35.55
TR|G3N248|G3N248_BOVIN	NUC	NUC	58.4	CYT	7.612	PLA	6.967	32.49
TR|A4IFQ3|A4IFQ3_BOVIN	NUC	NUC	33.5	CYT	14.45	PLA	14.14	38.81
TR|E1BIR7|E1BIR7_BOVIN	EXC	EXC	47.98	PLA	11.85	NUC	9.523	38.21
SP|P80025|PERL_BOVIN	EXC	EXC	49.42	CYT	8.516	PLA	6.645	34.24
TR|F1MAV0|F1MAV0_BOVIN	EXC	EXC	58.03	PLA	5.84	CYT	5.793	30.54
TR|L8I6Q0|L8I6Q0_9CETA	NUC	NUC	21.95	CYT	14.2	PLA	13.89	33.35
SP|A7Z017|MAF_BOVIN	NUC	NUC	39.67	CYT	13.39	PLA	11.27	39.12
TR|F1MND9|F1MND9_BOVIN	EXC	EXC	35.74	PLA	16.29	NUC	10.92	41.91
TR|L8INT5|L8INT5_9CETA	CSK	CSK	25.63	NUC	16.99	CYT	11.68	38.94
TR|L8HS85|L8HS85_9CETA	NUC	NUC	18.41	PLA	15.41	EXC	14.07	32.8
SP|Q32L49|F71E1_BOVIN	NUC	NUC	21.99	CYT	14.65	PLA	14.06	33.94
TR|F1N5R9|F1N5R9_BOVIN	NUC	NUC	35.39	CYT	11.87	PLA	11.61	36.15
TR|B9UKM4|B9UKM4_BOSIN	EXC	EXC	62.23	NUC	7.47	PLA	6.273	31.53
SP|A6H7J1|INSM1_BOVIN	NUC	NUC	20.11	CYT	15.78	PLA	14.63	34.33
TR|L8HSE1|L8HSE1_9CETA	EXC	EXC	17.68	NUC	17.42	PLA	14.74	35.01
TR|A5PKI4|A5PKI4_BOVIN	NUC	NUC	50.43	CYT	9.659	PLA	8.574	35.59
TR|E1B8K0|E1B8K0_BOVIN	NUC	NUC	46.59	CYT	9.946	PLA	8.187	35.82
TR|E1BG70|E1BG70_BOVIN	NUC	NUC	25.55	CYT	15.98	PLA	14.29	37.56
TR|F1N7K7|F1N7K7_BOVIN	EXC	EXC	32	PLA	16.18	CYT	9.74	40.56
SP|P50397|GDIB_BOVIN	CYT/PLA	CYT	41.35	PLA	35.22	NUC	4.309	71.87
SP|Q3ZCH5|ZA2G_BOVIN	EXC	EXC	25.58	PLA	14.58	CYT	9.733	35.74
TR|A4FV94|A4FV94_BOVIN	CYT	CYT	23.84	NUC	21.81	PLA	12.8	44.73
TR|A2VDX8|A2VDX8_BOVIN	NUC	NUC	52.89	CYT	18.17	PLA	5.367	46.39
TR|A0JNK5|A0JNK5_BOVIN	PLA	PLA	25.33	EXC	19.55	CYT	11.97	42.29
TR|F1MGU7|F1MGU7_BOVIN	EXC	EXC	63.83	NUC	4.527	CYT	4.122	27.82
TR|A6QQP8|A6QQP8_BOVIN	NUC	NUC	48.77	CYT	9.38	PLA	8.853	35.24
SP|Q2HJD7|3HIDH_BOVIN	MIT	MIT	49.07	NUC	9.143	CYT	8.716	34.97
SP|P35246|SFTPD_BOVIN	EXC	EXC	52.17	PLA	10.24	NUC	7.093	36.25
TR|E1BJE6|E1BJE6_BOVIN	MIT	MIT	52.07	PLA	8.488	CYT	7.29	34.17
SP|Q9GMA3|VSX1_BOVIN	NUC	NUC	34.47	CYT	12.37	PLA	11.09	36.49
TR|L8I6N0|L8I6N0_9CETA	PLA	PLA	52.03	NUC	9.468	EXC	8.126	35.32
TR|L8HQH4|L8HQH4_9CETA	EXC	EXC	58.05	NUC	7.243	PLA	6.33	32.12
TR|G3X824|G3X824_BOVIN	NUC	NUC	18.86	CYT	15.04	PLA	14.37	32.61
SP|Q3T0E0|ATOX1_BOVIN	NUC	NUC	23.27	CYT	19.8	PLA	14.21	41.57
SP|A2VDX9|TM158_BOVIN	NUC	NUC	17.9	PLA	15.61	CYT	13.82	32.74
TR|L8IAY0|L8IAY0_9CETA	CYT/END	CYT	39.17	END	38.15	NUC	6.093	76.53
SP|Q9TUM6|PLIN2_BOVIN	PLA	PLA	41.27	NUC	10.46	CYT	8.249	35.79
SP|Q9TUM6-2|PLIN2_BOVIN	PLA	PLA	40.21	NUC	10.77	CYT	8.733	35.97
TR|L8HRY7|L8HRY7_9CETA	NUC	NUC	31.85	CYT	27.06	PLA	8.003	56.09
TR|E1BAI4|E1BAI4_BOVIN	NUC	NUC	18	CYT	15.62	PLA	11.94	32.82
TR|F1MS72|F1MS72_BOVIN	NUC	NUC	55.68	CYT	9.177	PLA	7.429	34.7
TR|A7MBD2|A7MBD2_BOVIN	NUC	NUC	17.04	PLA	14.29	CYT	13.04	30.47
SP|A2VE23|DMKN_BOVIN	NUC	NUC	19.81	EXC	17.29	CYT	15.11	36.17
TR|A2VE34|A2VE34_BOVIN	CYT	CYT	20.27	NUC	19.9	PLA	12.46	40.02
TR|F1MYX5|F1MYX5_BOVIN	CYT	CYT	46.68	NUC	8.011	PLA	6.99	33.54
TR|L8HQV4|L8HQV4_9CETA	NUC	NUC	26.83	CYT	20.07	PLA	14.33	43.73
TR|F1MQ55|F1MQ55_BOVIN	NUC	NUC	38.5	CYT	12.4	PLA	8.858	37.61
SP|Q29RK4|RD23B_BOVIN	NUC	NUC	32.39	CYT	28.78	PLA	8.408	58.97
TR|E1B710|E1B710_BOVIN	NUC	NUC	27.03	PLA	14.5	CYT	13.4	36.32
SP|Q08DZ5|SDC1_BOVIN	PLA	PLA	44.32	NUC	11.47	CYT	8.722	37.46
SP|P41361|ANT3_BOVIN	EXC	EXC	62.81	CYT	5.834	PLA	4.981	29.53
TR|F1MCN8|F1MCN8_BOVIN	MIT	MIT	30.03	POX	29.68	CYT	6.233	59.5
TR|G3N2I1|G3N2I1_BOVIN	NUC	NUC	19.33	PLA	14.91	CYT	13.97	32.73
TR|Q2KI86|Q2KI86_BOVIN	NUC	NUC	45.76	CYT	9.583	PLA	5.936	35.32
TR|E1B6Z2|E1B6Z2_BOVIN	NUC	NUC	32.93	CYT	13.79	PLA	11.15	37.78
SP|Q6RXL1|SFTPA_BOVIN	EXC	EXC	54.65	PLA	9.666	CYT	7.814	35.38
TR|L8HLH2|L8HLH2_9CETA	EXC	EXC	21.28	PLA	16.66	CYT	11.79	36.19
SP|Q3T0T1|PSB10_BOVIN	NUC	NUC	17.38	CYT	17.09	MIT	9.884	34.38
TR|F1MH87|F1MH87_BOVIN	NUC	NUC	55.1	PLA	8.574	CYT	7.24	34.05
SP|P13272|UCRI_BOVIN	MIT	MIT	59.97	NUC	6.602	CYT	6.372	31.04
SP|P02672|FIBA_BOVIN	EXC	EXC	50.59	NUC	8.795	CYT	7.783	34.57
TR|Q0V8E0|Q0V8E0_BOVIN	NUC	NUC	30.88	CYT	29.34	PLA	7.824	59.29
TR|W5QMA9|W5QMA9_BOSMU	NUC	NUC	30.75	CYT	29.76	PLA	19.4	59.92
TR|L8HXL9|L8HXL9_9CETA	NUC	NUC	18.52	CYT	15.75	PLA	12.51	33.31
TR|Q0IIF1|Q0IIF1_BOVIN	PLA	PLA	43.17	NUC	11.25	EXC	7.474	37.05
TR|L8IAS2|L8IAS2_9CETA	NUC	NUC	20.76	CYT	14.07	PLA	12.89	32.5
TR|L8IND9|L8IND9_9CETA	PLA	PLA	47.98	NUC	10.66	EXC	8.414	36.75
SP|P23805|CONG_BOVIN	EXC	EXC	47.28	PLA	10.88	NUC	8.51	37
TR|L8IJU8|L8IJU8_9CETA	CYT	CYT	30.39	GOL	28.13	NUC	10.1	57.2
SP|Q17QW4|EID2_BOVIN	NUC	NUC	32.68	CYT	12.84	PLA	10.05	36.48
SP|Q5E9B2|PAF15_BOVIN	NUC	NUC	30.94	MIT	24.21	PLA	10.2	51.44
TR|A7E348|A7E348_BOVIN	NUC	NUC	21.47	CYT	13.02	PLA	11.7	31.57
TR|L8IE84|L8IE84_9CETA	CYT	CYT	26.18	NUC	22.51	PLA	10.32	46.9
SP|Q0VCG3|PRVA_BOVIN	CYT	CYT	24.97	NUC	18.73	EXC	12.33	40.97
TR|L8IKW5|L8IKW5_9CETA	NUC	NUC	19.01	EXC	17.85	PLA	16.04	36.43
SP|P80724|BASP1_BOVIN	PLA	PLA	42.21	NUC	15.96	CYT	10.25	42.9
TR|A2VE37|A2VE37_BOVIN	NUC	NUC	18.07	CYT	17.19	PLA	14.65	34.95
TR|G3MX98|G3MX98_BOVIN	NUC	NUC	22.08	CYT	19.14	PLA	12.89	40.01
TR|G5E6D1|G5E6D1_BOVIN	NUC	NUC	20.15	CYT	15.24	PLA	12.04	33.65
TR|Q0P5K6|Q0P5K6_BOVIN	NUC	NUC	19.31	EXC	17.92	PLA	15.87	36.72
TR|F1MY44|F1MY44_BOVIN	NUC	NUC	57.41	CYT	7.495	EXC	5.615	32.51
TR|F1MY37|F1MY37_BOVIN	PLA	PLA	17.51	NUC	14.08	EXC	12.48	30.51
SP|Q9TSR4|LALBA_BOSMU	EXC	EXC	72.27	CYT	4.289	NUC	4.241	24.52
TR|L8HPS5|L8HPS5_9CETA	LYS	LYS	49.08	CYT	7.981	PLA	7.474	33.61
TR|Q6UL09|Q6UL09_BOSMU	NUC/CYT	NUC	31.13	CYT	30.56	PLA	19.69	61.33
TR|A4IFJ3|A4IFJ3_BOVIN	NUC	NUC	20.06	CYT	17.52	PLA	15.96	36.63
TR|L8HQD6|L8HQD6_9CETA	EXC	EXC	53.47	PLA	9.74	NUC	6.554	35.57
SP|P68250|1433B_BOVIN	CYT	CYT	57.54	NUC	20.45	CSK	3.532	49.07
SP|P68250-2|1433B_BOVIN	CYT	CYT	57.53	NUC	20.52	CSK	3.529	49.17
TR|L8HMX5|L8HMX5_9CETA	EXC	EXC	63.09	NUC	7.236	CYT	5.62	31.05
TR|Q2HJD4|Q2HJD4_BOVIN	NUC	NUC	50.1	CYT	7.739	PLA	5.487	33.34
TR|L8IFV5|L8IFV5_9CETA	NUC	NUC	46.71	CYT	9.811	PLA	8.384	35.67
TR|F1MLP0|F1MLP0_BOVIN	NUC	NUC	21.15	CYT	15.59	PLA	13.7	34.7
TR|M5FMV4|M5FMV4_BOVIN	NUC	NUC	19.28	PLA	16.39	CYT	15.95	34.64
TR|E1B8U7|E1B8U7_BOVIN	NUC	NUC	17.39	CYT	15.58	PLA	11.97	32.38
TR|E1BMT1|E1BMT1_BOVIN	NUC	NUC	43.54	CYT	12	PLA	9.092	38.02
TR|F1MMB0|F1MMB0_BOVIN	CYT	CYT	25.57	PLA	25.5	NUC	10.86	51.04
SP|P06836|NEUM_BOVIN	PLA/JNC	PLA	33.91	JNC	33.27	NUC	8.318	66.74
TR|L8IIE9|L8IIE9_9CETA	EXC	EXC	33.24	PLA	15.43	NUC	12.06	40
SP|P19120|HSP7C_BOVIN	CYT	CYT	38.93	EXC	15.58	END	13.72	41.78
TR|Q08DX4|Q08DX4_BOVIN	CYT	CYT	20.71	CSK	17.23	NUC	16.99	36.63
TR|K4P9Z1|K4P9Z1_BOVIN	NUC	NUC	19.29	PLA	17.64	CYT	14.4	36.32
TR|A6H6Y8|A6H6Y8_BOVIN	NUC	NUC	22.35	CYT	16.25	PLA	12.46	36.25
TR|L8IFT1|L8IFT1_9CETA	PLA	PLA	41.11	NUC	15.94	CYT	10.81	42.69
TR|L8HZZ0|L8HZZ0_9CETA	NUC	NUC	20.46	CYT	14.34	EXC	12.19	32.67
TR|Q05B90|Q05B90_BOVIN	PLA	PLA	19.93	NUC	15.11	CYT	12.12	33.35
TR|L8IVM6|L8IVM6_9CETA	NUC	NUC	47.91	CYT	10.42	PLA	8.942	36.46
TR|L8I975|L8I975_9CETA	CSK	CSK	17.58	NUC	15.74	CYT	12.54	32.71
TR|F1MEP4|F1MEP4_BOVIN	NUC	NUC	21.21	PLA	17.66	CYT	17.25	37.49
TR|L8HVJ5|L8HVJ5_9CETA	EXC	EXC	19.42	PLA	13.76	NUC	12.76	31.31
SP|P62157|CALM_BOVIN	CSK	CSK	46.44	CYT	13.64	NUC	9.751	40.38
TR|E1B7T6|E1B7T6_BOVIN	PLA	PLA	16.05	END	11.92	EXC	11.58	26.82
TR|F1MC18|F1MC18_BOVIN	NUC	NUC	33.34	CYT	15.39	PLA	9.996	39.98
TR|E1BQ27|E1BQ27_BOVIN	PLA	PLA	56.5	CYT	6.205	EXC	5.876	31.17
TR|F1MLY5|F1MLY5_BOVIN	NUC	NUC	23.49	CYT	15.07	PLA	14.14	35.32
TR|G3N2W2|G3N2W2_BOVIN	NUC	NUC	18.79	PLA	16.2	CYT	12.68	34.09
TR|G3X7M1|G3X7M1_BOVIN	NUC	NUC	38.94	CYT	11.55	PLA	9.651	36.66
TR|E1BB75|E1BB75_BOVIN	NUC	NUC	35.45	CYT	12.67	PLA	11.26	37.16
TR|L8IBN6|L8IBN6_9CETA	PLA	PLA	34.27	NUC	12.54	EXC	10.59	36.64
TR|A1L5C2|A1L5C2_BOVIN	PLA	PLA	40.96	NUC	10.51	CYT	8.178	35.8
TR|L8HPZ7|L8HPZ7_9CETA	EXC	EXC	38.47	PLA	13.91	NUC	10.47	39.52
SP|A7YY73|MAFF_BOVIN	NUC	NUC	45.61	CYT	13.07	PLA	11.61	39.59
TR|G3MXF1|G3MXF1_BOVIN	NUC	NUC	18.05	PLA	13.82	CYT	11.53	30.52
SP|Q2KIA0|MEF2C_BOVIN	NUC	NUC	58.15	PLA	6.258	CYT	6.078	30.99
TR|G3N154|G3N154_BOVIN	NUC	NUC	19.85	EXC	13.09	PLA	12.6	30.72
TR|A7MBK0|A7MBK0_BOVIN	NUC	NUC	40.93	PLA	9.356	CYT	7.834	34.41
TR|A0JN77|A0JN77_BOVIN	CYT	CYT	16.91	NUC	16.42	PLA	14.48	33.18
TR|G5E534|G5E534_BOVIN	NUC	NUC	16.34	CYT	15.32	PLA	10.04	31.34
TR|L8IIL7|L8IIL7_9CETA	EXC	EXC	47.23	PLA	11.78	NUC	8.472	38.09
SP|Q8WN55|PTBP1_BOVIN	NUC	NUC	58.32	CYT	6.916	EXC	5.503	31.7
TR|L8J3G6|L8J3G6_9CETA	CYT	CYT	26.41	NUC	26.24	EXC	10.8	52.56
SP|P02584|PROF1_BOVIN	CSK	CSK	62.07	NUC	7.08	CYT	5.795	31.12
TR|F1MS17|F1MS17_BOVIN	MIT	MIT	61.85	PLA	5.593	NUC	5.049	29.5
SP|P80457|XDH_BOVIN	CYT	CYT	18.31	NUC	11.64	PLA	10.64	27.95
TR|F1N5M2|F1N5M2_BOVIN	EXC	EXC	56.6	NUC	6.875	CYT	5.342	31.91
TR|Q58DP6|Q58DP6_BOVIN	EXC	EXC	57.96	PLA	9.458	END	5.843	34.72
TR|E1BIJ8|E1BIJ8_BOVIN	NUC	NUC	45.09	CYT	11.92	PLA	8.186	38.1
TR|L8IAG1|L8IAG1_9CETA	NUC	NUC	29.28	CYT	27.97	PLA	8.938	56.5
SP|A4IFL0|TIM23_BOVIN	PLA	PLA	15.6	CYT	14.28	NUC	13.57	29.49
TR|L8HXY5|L8HXY5_9CETA	NUC	NUC	63.11	EXC	9.709	CYT	7.037	33.93
TR|F1MHW3|F1MHW3_BOVIN	NUC	NUC	19.37	CYT	15.53	PLA	15.22	33.56
TR|L8IT09|L8IT09_9CETA	NUC	NUC	14.24	CYT	13.35	EXC	12.95	27.35
TR|F1N7X7|F1N7X7_BOVIN	NUC	NUC	25.79	PLA	12.94	CYT	12.51	33.76
SP|O02755|CEBPB_BOVIN	NUC	NUC	42.26	CYT	11.17	PLA	10.41	36.81
TR|A0A0B7G1N1|A0A0B7G1N1_THACB	NUC	NUC	20.56	CYT	14.79	PLA	12.8	33.31
SP|Q03247|APOE_BOVIN	EXC	EXC	59.1	NUC	6.908	CYT	6.771	31.56
TR|E1BH06|E1BH06_BOVIN	EXC	EXC	47.74	NUC	8.23	CYT	7.77	33.86
TR|F1N4M7|F1N4M7_BOVIN	EXC	EXC	42.62	PLA	9.388	CYT	7.999	34.72
SP|Q3ZBY2|TAGL3_BOVIN	PLA	PLA	16.9	CYT	11.21	CSK	10.37	26.5
SP|Q2KIS7|TETN_BOVIN	EXC	EXC	40.68	NUC	11.17	PLA	7.047	36.55
TR|A5PK92|A5PK92_BOVIN	PLA	PLA	12.54	NUC	10.11	END	9.63	22.1
TR|E1BCF7|E1BCF7_BOVIN	NUC	NUC	27.73	PLA	15.21	CYT	13.92	37.56
SP|Q0P5L0|RBM42_BOVIN	NUC/CYT	NUC	33.55	CYT	32.2	PLA	7.453	64.86
SP|P53781|TTP_BOVIN	NUC	NUC	50.07	CYT	9.857	PLA	9.084	35.83
SP|Q32LB3|CXXC5_BOVIN	NUC	NUC	28.93	CYT	27.53	PLA	9.482	55.68
SP|Q32PF6|DBP_BOVIN	NUC	NUC	51.66	CYT	9.884	PLA	8.863	35.83
TR|A6QQP5|A6QQP5_BOVIN	PLA	PLA	21.77	NUC	16.41	CYT	12.42	36.13
SP|P52205|ROM1_BOVIN	PLA	PLA	50.95	NUC	9.147	CYT	7.385	34.97
SP|P31096|OSTP_BOVIN	EXC	EXC	60.01	NUC	7.748	CYT	6.541	32.35
TR|F1MQD9|F1MQD9_BOVIN	PLA	PLA	16.71	NUC	15.24	CYT	12.85	31.48
SP|O02718|BCL2_BOVIN	NUC/MIT	NUC	37.23	MIT	33.2	CYT	6.763	67.6
TR|Q5DPW9|Q5DPW9_BOVIN	EXC	EXC	24.46	PLA	17.9	CYT	9.697	39.58
TR|Q1JQC7|Q1JQC7_BOVIN	NUC	NUC	13.53	CYT	13.13	PLA	12.69	26.55
TR|E1BFH5|E1BFH5_BOVIN	NUC	NUC	23.57	CYT	18.38	PLA	12.54	39.77
SP|Q2HJB0|MBLC1_BOVIN	CYT	CYT	14.97	PLA	13.47	NUC	13.21	28.02
SP|Q2TA29|RB11A_BOVIN	PLA	PLA	38.64	GOL	20.85	CYT	9.655	48.91
TR|A7MBG4|A7MBG4_BOVIN	CYT/NUC	CYT	33.53	NUC	33.28	CSK	5.55	66.64
TR|L8IWA4|L8IWA4_9CETA	MIT	MIT	14.7	NUC	10.83	PLA	10.44	24.54
TR|E1BCL5|E1BCL5_BOVIN	NUC	NUC	27.09	CYT	24.91	PLA	14.31	50.86
TR|Q2TBG2|Q2TBG2_BOVIN	CYT	CYT	19.29	NUC	18.8	PLA	13.64	37.9
TR|F1N2S5|F1N2S5_BOVIN	NUC	NUC	19.03	CYT	15.18	PLA	14.66	32.9
SP|P33567|SYUB_BOVIN	CYT	CYT	53.44	NUC	13.12	CSK	11.36	39.72
SP|Q29RZ1|GALD1_BOVIN	NUC	NUC	17.54	CYT	16.12	MIT	11.02	33.17
TR|A5D7M4|A5D7M4_BOVIN	CYT/NUC	CYT	35.76	NUC	35.19	PLA	6.807	70.55
TR|E1BNU3|E1BNU3_BOVIN	NUC	NUC	17.11	CYT	17.05	PLA	14.77	34.14
TR|L8I6W2|L8I6W2_9CETA	NUC	NUC	22.19	CYT	15.11	PLA	12.31	34.65
TR|L8IF83|L8IF83_9CETA	PLA	PLA	38.28	NUC	10.32	CYT	10.12	35.02
SP|P79345|NPC2_BOVIN	EXC	EXC	62.28	NUC	6.849	CYT	5.212	30.81
TR|F1MVD0|F1MVD0_BOVIN	NUC	NUC	31.08	CYT	26.33	PLA	6.92	54.69
SP|A8PU71|SDHF1_BOVIN	NUC	NUC	16.91	PLA	16	EXC	13.32	32.61
TR|A4FUE0|A4FUE0_BOVIN	NUC	NUC	49.64	CYT	24.73	CSK	3.403	55.84
TR|E1BEX4|E1BEX4_BOVIN	CYT	CYT	56.02	NUC	9.557	PLA	6.119	35.11
SP|A4FV57|AEBP2_BOVIN	NUC	NUC	22.17	CYT	15.4	PLA	15.23	35.02
TR|E1BD25|E1BD25_BOVIN	NUC	NUC	24.85	CYT	18.97	PLA	11.02	41.24
TR|E1BHY1|E1BHY1_BOVIN	CSK	CSK	25.47	NUC	16.72	CYT	12.41	38.5
TR|E1BEB7|E1BEB7_BOVIN	NUC	NUC	20.5	PLA	15.81	CYT	14.39	34.6
TR|E1BAQ8|E1BAQ8_BOVIN	NUC	NUC	36.4	CYT	25.23	PLA	7.909	54.74
SP|Q24K16|PTGR3_BOVIN	POX	POX	26.48	PLA	11.69	CYT	11.51	32.52
TR|F1MR87|F1MR87_BOVIN	NUC	NUC	28.51	CYT	27.27	PLA	8.279	55.08
TR|F1MV20|F1MV20_BOVIN	NUC	NUC	30.91	CYT	15.01	PLA	10.86	38.62
TR|F1MLU5|F1MLU5_BOVIN	EXC	EXC	17.96	PLA	15.28	NUC	13.86	32.35
TR|F1MWQ8|F1MWQ8_BOVIN	NUC	NUC	20.28	CYT	15.49	PLA	14.22	34.06
TR|B1VKB3|B1VKB3_BOVIN	NUC	NUC	38.89	PLA	12.73	CYT	11.41	38.11
TR|Q0VCH9|Q0VCH9_BOVIN	GOL	GOL	49.31	NUC	8.957	MIT	7.354	34.75
SP|Q9BEG5|EDA_BOVIN	EXC	EXC	30.9	PLA	26.99	NUC	9.716	55.63
SP|Q9BEG5-2|EDA_BOVIN	EXC	EXC	30.75	PLA	26.86	NUC	9.797	55.36
TR|L8IU31|L8IU31_9CETA	NUC	NUC	20.67	CYT	17.38	PLA	12.85	36.8
TR|L8I508|L8I508_9CETA	NUC	NUC	21.53	EXC	12.42	CYT	11.25	30.86
TR|F1MYY2|F1MYY2_BOVIN	PLA	PLA	43.33	NUC	10.71	CYT	8.642	36.41
TR|A5D7Q4|A5D7Q4_BOVIN	NUC	NUC	31.42	CYT	28.08	PLA	9.055	57.52
TR|E1BM85|E1BM85_BOVIN	PLA	PLA	42.76	NUC	10.23	CYT	8.779	35.75
TR|A7Z079|A7Z079_BOVIN	NUC	NUC	48.96	CYT	11.02	PLA	9.222	37.22
SP|Q2KI85|SMTL2_BOVIN	NUC	NUC	19.66	CYT	14.59	PLA	14.06	32.52
SP|P07107|ACBP_BOVIN	CYT	CYT	19.33	NUC	17.93	MIT	10.93	36.74
SP|Q0P5L5|SUMF1_BOVIN	END	END	37.24	NUC	9.581	EXC	8.657	33.87
TR|E1BBA7|E1BBA7_BOVIN	PLA	PLA	17.63	CYT	14.93	NUC	14.52	31.68
TR|Q3T101|Q3T101_BOVIN	NUC	NUC	15.63	PLA	14.53	CYT	13.01	29.83
TR|E1B7N3|E1B7N3_BOVIN	NUC	NUC	50.75	CYT	9.925	PLA	6.658	35.9
SP|P02702|FOLR1_BOVIN	EXC	EXC	29.67	PLA	11.07	CYT	8.341	33.17
TR|E1BI59|E1BI59_BOVIN	NUC	NUC	51.68	CYT	9.298	PLA	8.394	35.13
TR|E1B8S9|E1B8S9_BOVIN	NUC	NUC	17.93	PLA	14.43	CYT	13.68	31.22
TR|E1BP65|E1BP65_BOVIN	NUC	NUC	26.83	CYT	14.13	PLA	11.02	35.76
SP|Q0VCX2|BIP_BOVIN	END	END	44.11	CYT	17.5	EXC	10.41	45.22
TR|F1MEU4|F1MEU4_BOVIN	PLA	PLA	34.38	NUC	10.67	CYT	10.3	34.37
TR|L8J1A9|L8J1A9_9CETA	PLA	PLA	21.63	NUC	16.49	CYT	12.81	36.17
TR|E1BJU2|E1BJU2_BOVIN	EXC	EXC	30.21	NUC	14.2	CYT	10.05	37.3
TR|F1MYV7|F1MYV7_BOVIN	NUC	NUC	17.51	CYT	15.78	PLA	13.85	32.72
SP|P84080|ARF1_BOVIN	GOL/CYT	GOL	49.49	CYT	29.43	PLA	6.787	63.09
TR|Q0VC41|Q0VC41_BOVIN	NUC	NUC	16.92	PLA	16.38	CYT	12.12	33.11
TR|L8IGB6|L8IGB6_9CETA	MIT	MIT	25.52	NUC	13.63	CYT	11.09	34.49
TR|F1MUC5|F1MUC5_BOVIN	EXC	EXC	26.42	PLA	16.12	NUC	12.68	38.16
SP|A1L5A6|ADRM1_BOVIN	NUC	NUC	30.09	CYT	27.45	PLA	9.948	56.03
TR|F1MQI3|F1MQI3_BOVIN	CSK	CSK	50.47	CYT	6.623	NUC	6.529	32.06
TR|L8HPQ4|L8HPQ4_9CETA	NUC	NUC	17.71	CYT	15.15	PLA	12.49	32.01
TR|E1BEG2|E1BEG2_BOVIN	NUC	NUC	33.01	CYT	24.56	EXC	8.743	52.71
SP|P00735|THRB_BOVIN	EXC	EXC	55.15	CYT	7.11	NUC	6.188	32.35
TR|A4FUZ2|A4FUZ2_BOVIN	NUC	NUC	28.44	CYT	26	PLA	9.651	53.12
TR|Q2KI38|Q2KI38_BOVIN	PLA	PLA	19.87	NUC	16.84	CYT	14.17	35.59
SP|Q0VCH8|TMM65_BOVIN	NUC	NUC	19.84	CYT	13.92	PLA	13.64	31.76
TR|A5D7H8|A5D7H8_BOVIN	NUC	NUC	20.03	CYT	16.26	PLA	14.11	34.93
TR|E1BKV4|E1BKV4_BOVIN	PLA	PLA	14.55	NUC	14.5	EXC	12.72	29.04
TR|E1BJE5|E1BJE5_BOVIN	NUC	NUC	25.84	CYT	21.72	PLA	12.26	45.6
TR|L8HP74|L8HP74_9CETA	CYT	CYT	36.8	NUC	27.47	PLA	7.96	58.27
TR|E1BG94|E1BG94_BOVIN	NUC	NUC	46.77	CYT	11.39	PLA	7.842	37.59
SP|A7MB54|HLX_BOVIN	NUC	NUC	23.83	CYT	15.86	PLA	13.82	36.53
TR|E1B8B9|E1B8B9_BOVIN	MIT	MIT	38.62	PLA	10.91	NUC	8.057	35.8
TR|G3X7X4|G3X7X4_BOVIN	NUC	NUC	21.56	CYT	17.32	PLA	13.19	37.24
SP|Q2KJ38|F110B_BOVIN	CYT	CYT	27.32	CSK	24.34	NUC	11.9	50.12
TR|A6QL98|A6QL98_BOVIN	PLA	PLA	37.49	NUC	13.94	CYT	9.867	39.31
TR|L8IGQ2|L8IGQ2_9CETA	NUC	NUC	48.68	CYT	10.35	PLA	9.261	36.41
SP|F1MM41|ZNRF1_BOVIN	PLA	PLA	15.66	NUC	15.18	CYT	11.89	30.69
SP|A6QQF7|FA89A_BOVIN	NUC	NUC	20.9	CYT	15.07	EXC	13.67	33.87
TR|L8I9N5|L8I9N5_9CETA	NUC	NUC	21.86	CYT	15.78	PLA	13.28	35.35
SP|A4IFA7|CBR4_BOVIN	MIT	MIT	30.24	CYT	11.35	NUC	10.98	33.73
SP|Q0IIM2|ARL6_BOVIN	CYT	CYT	31.54	CSK	28.08	NUC	7.027	57.56
TR|E1BC72|E1BC72_BOVIN	NUC	NUC	26.56	CYT	16.14	PLA	11.8	38.25
TR|E1BDQ0|E1BDQ0_BOVIN	PLA	PLA	27.99	NUC	17.97	CYT	12.89	41.36
TR|E1BIQ2|E1BIQ2_BOVIN	NUC/CYT	NUC	33.04	CYT	32.63	PLA	7.64	65.39
TR|E1B853|E1B853_BOVIN	NUC	NUC	22.72	CYT	14.62	PLA	13.84	34.31
SP|P07688|CATB_BOVIN	LYS	LYS	43.62	EXC	7.164	CYT	7.012	32.27
TR|F1N726|F1N726_BOVIN	PLA	PLA	28	EXC	24.1	NUC	7.361	50.06
TR|E1BEM3|E1BEM3_BOVIN	CYT	CYT	26.63	NUC	18.94	PLA	14.07	42.07
TR|E1BIE5|E1BIE5_BOVIN	CYT	CYT	26.11	NUC	17.98	PLA	10.78	40.5
TR|E1BM30|E1BM30_BOVIN	EXC	EXC	40.45	PLA	14.27	NUC	9.263	40.4
TR|G3N341|G3N341_BOVIN	NUC	NUC	42.93	CYT	20.07	PLA	10.12	48.6
TR|A0JNC9|A0JNC9_BOVIN	NUC/CYT	NUC	35.36	CYT	28.96	PLA	6.754	60.2
SP|P22444|BMP3_BOVIN	EXC	EXC	60.45	NUC	6.984	CYT	6.308	31.38
TR|E1B7W2|E1B7W2_BOVIN	NUC	NUC	18.6	PLA	15.67	CYT	11.73	33.26
TR|E1BHB8|E1BHB8_BOVIN	NUC	NUC	38.11	CYT	12.11	PLA	10.69	37.16
TR|L8J188|L8J188_9CETA	PLA	PLA	51.01	NUC	7.277	EXC	6.867	32.8
TR|A6QPK5|A6QPK5_BOVIN	NUC	NUC	52.79	CYT	8.782	PLA	7.106	34.48
TR|F1ME43|F1ME43_BOVIN	NUC	NUC	46.45	CYT	12.1	PLA	8.36	38.44
TR|F1ABP1|F1ABP1_BOVIN	PLA	PLA	44.4	EXC	14.47	NUC	8.641	41.25
TR|L8II70|L8II70_9CETA	NUC	NUC	42.35	CYT	11.43	PLA	9.255	37.15
TR|Q1JPE3|Q1JPE3_BOVIN	NUC	NUC	14.12	CYT	12.74	PLA	12.35	26.49
TR|L8HSM7|L8HSM7_9CETA	NUC	NUC	26.32	CYT	22.33	PLA	11.85	46.71
SP|Q29RQ1|CO7_BOVIN	EXC	EXC	36.65	NUC	9.355	PLA	8.668	33.45
TR|F1MX50|F1MX50_BOVIN	EXC	EXC	25.94	NUC	13.03	PLA	12.99	33.94
TR|Q148M5|Q148M5_BOVIN	PLA	PLA	18.57	NUC	13.94	CYT	12.51	31
TR|L8IZJ5|L8IZJ5_9CETA	NUC	NUC	19.37	CYT	17.1	PLA	15	35.64
SP|P19661|CTHL3_BOVIN	EXC	EXC	59.68	PLA	9.248	CYT	7.197	34.17
TR|F1MUY4|F1MUY4_BOVIN	PLA	PLA	44.43	NUC	11.96	EXC	9.139	38.08
TR|L8IJK7|L8IJK7_9CETA	NUC	NUC	53.69	CYT	10.21	PLA	7.543	36.12
SP|Q9BG99|TREX1_BOVIN	PLA	PLA	17.92	EXC	14.53	NUC	12.73	31.35
SP|Q5E947|PRDX1_BOVIN	CYT	CYT	49.36	EXC	14.64	MIT	10.6	41.78
SP|Q2NL31|MTNA_BOVIN	NUC/CYT	NUC	31.5	CYT	29.95	PLA	6.396	60.5
TR|E1BCR9|E1BCR9_BOVIN	CYT	CYT	34.97	MIT	13.84	NUC	12.22	38.5
TR|E1BG86|E1BG86_BOVIN	NUC	NUC	23.8	CYT	15.86	PLA	15.46	36.51
TR|F1N3F2|F1N3F2_BOVIN	NUC	NUC	38.92	CYT	11.98	PLA	10.72	37.19
TR|F1N1F9|F1N1F9_BOVIN	NUC	NUC	38.92	CYT	12.39	PLA	10.8	37.7
SP|Q17QR6|MOT13_BOVIN	PLA	PLA	20.15	EXC	11.47	CYT	10.6	28.88
TR|G3N0L6|G3N0L6_BOVIN	CYT	CYT	37.02	NUC	12.24	PLA	8.295	37.05
SP|Q7SIH1|A2MG_BOVIN	EXC	EXC	56.55	PLA	6.448	NUC	5.823	31.43
TR|L8IMC1|L8IMC1_9CETA	NUC	NUC	29.22	CYT	17.97	PLA	13.94	41.88
TR|E1BN87|E1BN87_BOVIN	NUC	NUC	40.5	CYT	12.26	PLA	9.789	37.86
TR|Q2KHW4|Q2KHW4_BOVIN	MIT	MIT	58.71	CYT	6.251	EXC	5.553	30.88
TR|F1MPZ6|F1MPZ6_BOVIN	NUC	NUC	32.03	PLA	13.13	CYT	12.75	36.62
SP|O02754|CEBPA_BOVIN	NUC	NUC	51.68	CYT	8.932	PLA	8.289	34.7
TR|L8IFV3|L8IFV3_9CETA	NUC	NUC	22.29	CYT	15.92	PLA	12.38	35.77
SP|P60712|ACTB_BOVIN	CSK/CYT	CSK	61.7	CYT	28.37	NUC	2.152	60.04
SP|Q148F1|COF2_BOVIN	NUC/CSK	NUC	37.9	CSK	37.27	CYT	4.46	74.7
SP|A7MB45|ACSS3_BOVIN	CYT	CYT	15.1	NUC	12.46	PLA	11.87	26.83
SP|Q9N1F0|MRVI1_BOVIN	NUC	NUC	19.98	CYT	15.7	PLA	11.74	34.15
SP|Q9N1F0-2|MRVI1_BOVIN	NUC	NUC	20.17	CYT	15.85	PLA	11.7	34.47
TR|Q1RMN4|Q1RMN4_BOVIN	CSK	CSK	25.36	NUC	18.92	CYT	13.44	41.43
TR|E1BL43|E1BL43_BOVIN	NUC	NUC	30.12	CYT	14.08	PLA	13.19	37.11
SP|Q5E9V5|KLD8B_BOVIN	CYT	CYT	45.24	PLA	10.02	EXC	8.501	35.8
TR|E1BQ37|E1BQ37_BOVIN	NUC	NUC	39.35	CYT	14.77	PLA	10.57	40.82
TR|L8HTG0|L8HTG0_9CETA	NUC	NUC	13.38	PLA	12.69	EXC	10.8	25.9
SP|A6QLY4|ISOC1_BOVIN	NUC	NUC	15.73	CYT	15.53	PLA	15.3	31.2
TR|E1B9U3|E1B9U3_BOVIN	NUC	NUC	38.48	CYT	12.11	PLA	11.23	37.25
TR|E1BDR5|E1BDR5_BOVIN	NUC	NUC	25.34	CYT	14.36	PLA	11.46	35.34
TR|L8IZC1|L8IZC1_9CETA	MIT	MIT	43.15	NUC	10.57	EXC	8.738	36.22
TR|A6QPK0|A6QPK0_BOVIN	NUC	NUC	17.12	EXC	16.45	CYT	16.39	33.35
TR|E1BPG0|E1BPG0_BOVIN	MIT	MIT	27.04	NUC	10.7	PLA	10.46	31.57
TR|A6H7I6|A6H7I6_BOVIN	NUC	NUC	54.35	CYT	9.063	PLA	7.567	34.7
SP|Q32PJ7|TENS4_BOVIN	JNC	JNC	20.6	CSK	19.92	NUC	13.59	40.24
TR|E1BEV3|E1BEV3_BOVIN	NUC	NUC	46.72	CYT	11.78	PLA	10	38.06
TR|Q1RMQ0|Q1RMQ0_BOVIN	NUC	NUC	17.36	CYT	15.95	EXC	15.12	32.85
TR|Q17QL6|Q17QL6_BOVIN	NUC	NUC	27.27	CYT	20.21	PLA	14.21	44.13
TR|E1BAD4|E1BAD4_BOVIN	NUC	NUC	56.54	CYT	11.84	PLA	5.779	37.81
TR|A7YWK4|A7YWK4_BOVIN	NUC	NUC	21.92	CYT	15.6	PLA	15.27	35.15
SP|Q2HJA8|TMUB2_BOVIN	PLA	PLA	18.54	NUC	15.44	CYT	12.67	32.93
SP|Q2HJA8-2|TMUB2_BOVIN	PLA	PLA	18.28	NUC	15.55	CYT	13.18	32.9
TR|Q3MHW3|Q3MHW3_BOVIN	NUC	NUC	32.9	PLA	12.08	CYT	10.09	35.61
TR|E1B893|E1B893_BOVIN	NUC	NUC	16.51	CYT	15.92	PLA	13.8	32.24
TR|E1BAA0|E1BAA0_BOVIN	NUC	NUC	22.25	CYT	16.9	PLA	13.18	37.06
TR|Q2NKZ7|Q2NKZ7_BOVIN	MIT	MIT	19.47	NUC	13.85	CYT	13.33	31.44
SP|Q9MYP6|DHB14_BOVIN	CYT	CYT	33.2	NUC	13.64	PLA	10.3	37.68
SP|Q3SZI5|UCP2_BOVIN	MIT	MIT	69.22	CYT	5.073	NUC	4.143	26.64
TR|L8J2J6|L8J2J6_9CETA	NUC	NUC	16.89	PLA	13.13	CYT	11.98	28.9
SP|P62964|RABP1_BOVIN	CYT	CYT	63.25	NUC	13.01	EXC	4.425	37.95
TR|L8IWM8|L8IWM8_9CETA	NUC	NUC	17.96	CYT	16.73	PLA	14.23	34.25
TR|A7MB33|A7MB33_BOVIN	NUC	NUC	15.8	CYT	13.52	PLA	13.21	28.65
TR|L8I371|L8I371_9CETA	CSK	CSK	19.36	GOL	18.49	NUC	12.23	37.52
TR|M5FKI3|M5FKI3_BOVIN	CYT	CYT	26.92	NUC	26.89	PLA	9.204	53.8
TR|F1ME54|F1ME54_BOVIN	NUC	NUC	24.76	CYT	13.77	PLA	13.7	34.29
TR|L8IHI5|L8IHI5_9CETA	NUC	NUC	38.2	CYT	10.89	PLA	10.47	35.69
TR|Q2KJ60|Q2KJ60_BOVIN	PLA	PLA	13.96	NUC	13.84	GOL	13.48	27.76
SP|Q3SZZ2|XBP1_BOVIN	NUC	NUC	43.57	CYT	10.17	PLA	9.228	35.79
TR|L8J3V7|L8J3V7_9CETA	NUC	NUC	16.81	CYT	14.99	PLA	13.37	31.21
TR|F1MYE0|F1MYE0_BOVIN	NUC	NUC	18.17	CYT	16.84	PLA	14.3	34.55
TR|A7MBH0|A7MBH0_BOVIN	PLA	PLA	35.04	NUC	13.56	CYT	10.71	38.16
SP|A1A4K1|C99L2_BOVIN	NUC	NUC	17.23	CYT	15.18	PLA	10.15	31.75
SP|Q95121|PEDF_BOVIN	EXC	EXC	32.76	NUC	11.25	CYT	10.88	34.54
SP|P61823|RNAS1_BOVIN	EXC	EXC	70.91	PLA	6.918	NUC	4.835	28.03
TR|F1N4I0|F1N4I0_BOVIN	NUC	NUC	41.03	CYT	9.381	PLA	8.234	34.46
TR|L8IUR6|L8IUR6_9CETA	NUC	NUC	51.32	CYT	10.06	PLA	7.141	36.05
TR|L8IIZ4|L8IIZ4_9CETA	NUC	NUC	17.51	CYT	14.22	PLA	13.86	30.68
TR|F1N112|F1N112_BOVIN	NUC	NUC	27.53	CYT	24.27	PLA	10.95	50.11
TR|E1BPN1|E1BPN1_BOVIN	NUC/CYT	NUC	33.5	CYT	31.4	PLA	6.457	63.54
TR|Q2LGB6|Q2LGB6_BOVIN	NUC	NUC	22.07	CYT	15.3	PLA	13.07	34.84
TR|E1BNL6|E1BNL6_BOVIN	NUC/CYT	NUC	33.02	CYT	32.92	PLA	6.381	65.87
SP|E1BKA3|AJUBA_BOVIN	NUC	NUC	19.42	PLA	14.14	CYT	13.6	31.78
TR|A8E4N8|A8E4N8_BOVIN	NUC	NUC	43.9	CYT	9.156	EXC	8.472	34.62
TR|L8HRR1|L8HRR1_9CETA	NUC	NUC	17.35	CYT	16	PLA	14.32	32.9
SP|A4FUG7|NUD17_BOVIN	PLA	PLA	15.71	NUC	15.08	CYT	12.08	30.6
TR|A8E4P3|A8E4P3_BOVIN	PLA	PLA	44.44	NUC	9.271	CYT	8.155	34.82
TR|E1BE01|E1BE01_BOVIN	NUC	NUC	46.49	CYT	10.24	PLA	7.184	36.16
TR|L8I6D1|L8I6D1_9CETA	PLA	PLA	36.66	EXC	9.208	NUC	8.393	33.27
TR|G3X7U9|G3X7U9_BOVIN	NUC	NUC	20.68	CYT	14.78	PLA	13.75	33.36
SP|Q06154|PMEL_BOVIN	END	END	21.17	GOL	20.43	NUC	9.958	41.3
TR|E1B7Q6|E1B7Q6_BOVIN	NUC	NUC	43	CYT	10.82	PLA	8.865	36.5
TR|E1BNQ7|E1BNQ7_BOVIN	NUC	NUC	27.33	CYT	14.38	PLA	12.78	36.31
TR|L8HXE3|L8HXE3_9CETA	NUC	NUC	18.24	MIT	14.99	CYT	12.67	32.15
SP|Q6IED8|IFI6_BOVIN	NUC	NUC	18.36	PLA	17.53	EXC	13.52	35.59
TR|E1BHW9|E1BHW9_BOVIN	NUC	NUC	12.64	EXC	12.21	CYT	11.07	24.74
SP|Q05B73|S35A4_BOVIN	PLA	PLA	19.92	NUC	13.83	EXC	12.45	31.69
TR|Q58D77|Q58D77_BOVIN	PLA	PLA	35.86	NUC	12.3	EXC	10.5	36.81
TR|L8I8F2|L8I8F2_9CETA	NUC	NUC	46.86	CYT	11.77	PLA	9.226	38.06
TR|Q2YDG6|Q2YDG6_BOVIN	NUC	NUC	30.5	CYT	11.04	PLA	10.13	33.45
TR|F1MMK7|F1MMK7_BOVIN	PLA	PLA	37.15	NUC	12.55	CYT	11.15	37.48
TR|E1B7G4|E1B7G4_BOVIN	NUC	NUC	19.66	PLA	14.2	CYT	14.18	32.02
TR|L8ISU9|L8ISU9_9CETA	CYT	CYT	12.93	PLA	12.79	MIT	10.92	25.68
TR|Q2KIB8|Q2KIB8_BOVIN	NUC	NUC	40.69	CYT	11.52	PLA	9.494	36.98
TR|E1B806|E1B806_BOVIN	NUC	NUC	41.46	PLA	12.5	CYT	10.99	38.33
SP|Q08DG7|HXA3_BOVIN	NUC	NUC	51.98	CYT	9.325	PLA	9.043	35.16
TR|Q2TA23|Q2TA23_BOVIN	MIT	MIT	32.12	PLA	10.49	NUC	9.906	33.4
TR|A5D7L4|A5D7L4_BOVIN	NUC	NUC	19.18	CYT	15.96	PLA	14.64	34.01
SP|P33046|CTHL4_BOVIN	EXC	EXC	68.44	NUC	6.207	PLA	4.643	28.19
SP|Q3MHX6|OS9_BOVIN	END	END	29.32	NUC	12.32	CYT	11.93	34.56
TR|A6QPZ4|A6QPZ4_BOVIN	CYT	CYT	23.85	EXC	16.95	NUC	11.04	37.98
TR|F1MYH2|F1MYH2_BOVIN	NUC	NUC	46.33	CYT	10.14	PLA	9.385	36.03
SP|Q2KIT6|PNMA2_BOVIN	NUC	NUC	32.33	CYT	14.1	PLA	10.6	37.96
SP|Q3SX14|GELS_BOVIN	CSK	CSK	61.9	NUC	5.882	CYT	5.169	29.81
TR|L8I0F2|L8I0F2_9CETA	PLA	PLA	31.14	NUC	14.82	CYT	11.28	38.46
TR|A0A077S6P2|A0A077S6P2_BOVIN	EXC	EXC	51.31	NUC	6.844	PLA	6.377	32.3
TR|L8I091|L8I091_9CETA	END	END	21.03	GOL	20.37	NUC	10.11	41.12
TR|F1MMA0|F1MMA0_BOVIN	NUC/CYT	NUC	31.87	CYT	30.34	CSK	7.258	61.27
SP|P63103|1433Z_BOVIN	CYT	CYT	56.46	NUC	20.49	PLA	3.991	49.27
TR|F1N6W0|F1N6W0_BOVIN	NUC	NUC	44.56	CYT	26.11	PLA	5.378	57.64
TR|L8ILL1|L8ILL1_9CETA	CYT	CYT	13.81	NUC	12.84	EXC	11.48	26.39
TR|E1BLE7|E1BLE7_BOVIN	PLA	PLA	14.98	CYT	11.46	EXC	10.76	25.51
SP|A7MB34|F181B_BOVIN	NUC	NUC	19.47	CYT	14.37	PLA	13.46	32.12
TR|L8I9B8|L8I9B8_9CETA	NUC	NUC	20.89	CYT	20.46	PLA	12.14	41.18
TR|L8I543|L8I543_9CETA	EXC	EXC	26.04	PLA	14.22	NUC	10.68	35.5
TR|Q0VCS3|Q0VCS3_BOVIN	NUC/CYT	NUC	34.79	CYT	32.96	PLA	5.941	66.52
TR|L8IIH1|L8IIH1_9CETA	NUC	NUC	34.51	CYT	28.22	PLA	7.582	58.78
TR|A4FUD5|A4FUD5_BOVIN	CYT	CYT	28.97	NUC	15.9	PLA	10.78	39
TR|A1A4K9|A1A4K9_BOVIN	MIT	MIT	40.76	NUC	8.755	CYT	8.627	33.67
TR|D9ZDE4|D9ZDE4_BOVIN	PLA	PLA	44.29	NUC	10.15	EXC	8.775	35.85
TR|A6QNW7|A6QNW7_BOVIN	EXC	EXC	30.23	PLA	13.89	CYT	10.84	36.91
TR|Q05B55|Q05B55_BOVIN	PLA	PLA	17.38	EXC	17.22	CYT	11.25	34.55
SP|Q9TTE1|SPA31_BOVIN	CYT	CYT	39.95	EXC	15.99	NUC	9.999	42.54
SP|Q2T9M7|P20D1_BOVIN	NUC	NUC	12.84	PLA	12.66	EXC	10.75	25.45
TR|A5PJ86|A5PJ86_BOVIN	MIT	MIT	48.23	NUC	11.61	CYT	9.832	37.93
TR|E1BLK3|E1BLK3_BOVIN	CYT	CYT	25.3	PLA	23.96	NUC	14.43	48.6
SP|Q3SZJ4|PTGR1_BOVIN	CYT	CYT	37.49	NUC	10.74	PLA	8.864	35.32
TR|A6QQ62|A6QQ62_BOVIN	NUC	NUC	17.38	CYT	13.64	PLA	10.74	29.87
TR|E1BPV6|E1BPV6_BOVIN	NUC	NUC	25.24	CSK	16.04	CYT	12.42	37.48
TR|A4IF73|A4IF73_BOVIN	NUC	NUC	22.22	CYT	16.02	PLA	13.56	35.88
TR|A6H6Y7|A6H6Y7_BOVIN	END	END	26.74	GOL	26.28	CSK	15.17	52.78
TR|L8HS30|L8HS30_9CETA	NUC	NUC	16.16	CYT	14.77	PLA	13.64	30.49
TR|G5E6C6|G5E6C6_BOVIN	NUC	NUC	17.79	CYT	14.77	PLA	14.5	31.58
TR|Q0VD16|Q0VD16_BOVIN	CYT	CYT	19.81	NUC	16.6	PLA	10.14	35.23
SP|A7MAZ5|H13_BOVIN	NUC	NUC	58.97	EXC	10.73	CYT	8.787	36.08
SP|P55052|FABP5_BOVIN	CYT	CYT	64.86	NUC	6.521	EXC	4.439	29.74
TR|G3MXM5|G3MXM5_BOVIN	NUC	NUC	17.52	PLA	15.81	CYT	13.93	32.77
TR|L8IVG8|L8IVG8_9CETA	NUC	NUC	21.8	CYT	15.46	PLA	13.2	34.89
SP|A0JN87|ODC_BOVIN	MIT	MIT	40.3	NUC	9.216	CYT	8.958	34.12
SP|Q3SZR3|A1AG_BOVIN	PLA	PLA	16.35	EXC	13.28	CYT	11.71	28.72
SP|Q5NTB3|FA11_BOVIN	EXC	EXC	39.83	PLA	10.55	CYT	8.336	35.63
TR|A4FV65|A4FV65_BOVIN	NUC	NUC	28.46	CYT	27.18	PLA	8.599	54.92
TR|E1BGM6|E1BGM6_BOVIN	NUC	NUC	46.94	CYT	11.88	PLA	8.788	38.2
TR|A7MBF8|A7MBF8_BOVIN	NUC	NUC	29.24	CYT	27.93	PLA	7.007	56.42
TR|A7YY70|A7YY70_BOVIN	PLA	PLA	56.1	CYT	6.941	EXC	6.416	32.05
SP|A2VE52|ORN_BOVIN	NUC/MIT	NUC	35.26	MIT	34.26	CYT	5.77	68.83
TR|E1BAM5|E1BAM5_BOVIN	NUC	NUC	57.08	CYT	7.696	PLA	6.616	32.79
TR|F1MKU0|F1MKU0_BOVIN	NUC	NUC	42.81	CYT	9.436	PLA	8.722	34.81
SP|Q2TA49|VASP_BOVIN	NUC	NUC	21	CYT	16.36	CSK	12.94	35.63
TR|L8IQ37|L8IQ37_9CETA	CSK	CSK	22.79	JNC	20.96	NUC	12.85	42.95
SP|Q28139|NCKX1_BOVIN	PLA	PLA	47.81	NUC	10.17	CYT	8.564	36.15
SP|Q28139-2|NCKX1_BOVIN	PLA	PLA	47.53	NUC	10.21	CYT	8.612	36.19
SP|P48803|FGF4_BOVIN	EXC	EXC	19.3	PLA	15.09	NUC	14.28	32.95
SP|P02666|CASB_BOVIN	EXC	EXC	56.69	NUC	7.263	PLA	7.012	32.34
SP|Q76LV1|HS90B_BOVIN	CYT	CYT	61.75	NUC	6.94	MIT	6.517	31.04
SP|P60661|MYL6_BOVIN	CYT	CYT	12.35	EXC	11.6	PLA	11.43	23.77
SP|P60661-2|MYL6_BOVIN	CYT	CYT	12.39	NUC	11.99	EXC	11.65	24.29
SP|Q9TTR8|COT1_BOVIN	NUC	NUC	61.26	CYT	6.942	PLA	6.472	31.16
TR|F1MXC9|F1MXC9_BOVIN	NUC	NUC	20.72	CYT	14.65	PLA	13.17	33.22
TR|Q3B7M0|Q3B7M0_BOVIN	NUC	NUC	22.54	CYT	13.62	PLA	12.04	32.94
TR|L8I7P8|L8I7P8_9CETA	POX	POX	48.23	CYT	8.703	NUC	7.897	34.43
TR|F1MYJ3|F1MYJ3_BOVIN	PLA	PLA	16.3	NUC	13.73	CYT	13.63	29.26
SP|Q0VC36|1433S_BOVIN	CYT	CYT	41.43	NUC	23.31	PLA	5.526	53.02
SP|Q0VC21|RM15_BOVIN	MIT	MIT	54.38	NUC	7.978	CYT	6.843	33.42
TR|F1MCH7|F1MCH7_BOVIN	NUC	NUC	33.98	CYT	17.12	PLA	10.21	42.48
SP|Q3T0R7|THIM_BOVIN	MIT	MIT	35.47	CYT	9.457	POX	8.477	33.24
SP|P35722|NEUG_BOVIN	CYT	CYT	24.66	JNC	21.74	NUC	16.47	45.05
TR|A7E3R1|A7E3R1_BOVIN	PLA	PLA	18.55	EXC	12.11	NUC	11.92	28.69
SP|Q3T0M2|SFXN4_BOVIN	NUC	NUC	15.12	PLA	14.39	CYT	13.45	29.3
TR|E1BP98|E1BP98_BOVIN	NUC	NUC	18.02	PLA	14.42	CYT	14.37	31.27
TR|F1MF73|F1MF73_BOVIN	NUC	NUC	17.74	PLA	15.03	EXC	13.24	31.88
TR|A4IFJ4|A4IFJ4_BOVIN	PLA	PLA	19.46	NUC	14.7	CYT	13.14	32.53
TR|L8IU70|L8IU70_9CETA	CYT	CYT	24.84	NUC	16.95	PLA	11.42	38.49
TR|E1BM43|E1BM43_BOVIN	NUC	NUC	21.15	CYT	15.12	PLA	12.68	34.09
SP|Q08DA8|ATF1_BOVIN	NUC	NUC	57.46	CYT	8.49	PLA	6.152	33.65
TR|L8HUW2|L8HUW2_9CETA	NUC	NUC	17.29	CYT	15.69	PLA	12.33	32.45
TR|L8IC15|L8IC15_9CETA	CYT	CYT	16.22	NUC	15.41	PLA	12.55	31.37
SP|P69678|CUTA_BOVIN	PLA	PLA	18.24	NUC	15.47	CYT	14.98	32.78
TR|F1MYX2|F1MYX2_BOVIN	EXC	EXC	49.16	CYT	7.946	PLA	7.928	33.57
TR|F1N786|F1N786_BOVIN	NUC	NUC	24.56	CYT	16.8	PLA	13.41	38.15
TR|L8I199|L8I199_9CETA	PLA	PLA	55.26	CYT	7.256	NUC	6.751	32.51
TR|Q3ZC44|Q3ZC44_BOVIN	NUC/CYT	NUC	34.05	CYT	31.83	PLA	6.477	64.42
TR|F6PT99|F6PT99_BOVIN	NUC	NUC	20.28	CYT	15.21	PLA	13.6	33.69
TR|F1MBS5|F1MBS5_BOVIN	NUC	NUC	39.01	CYT	10.31	PLA	9.461	35.17
TR|L8ICB3|L8ICB3_9CETA	NUC	NUC	45.72	CYT	10.09	PLA	8.151	35.92
SP|Q58DG5|F110A_BOVIN	CYT	CYT	27.4	CSK	25.99	NUC	11.58	52.63
SP|P00593|PA21B_BOVIN	EXC	EXC	68.92	PLA	6.042	MIT	4.044	27.83
SP|Q1LZD9|PSPC1_BOVIN	NUC/CYT	NUC	35.54	CYT	31.25	PLA	5.268	63.93
TR|F1MY06|F1MY06_BOVIN	CYT	CYT	38.01	NUC	13.9	PLA	8.273	39.39
TR|F1MNS7|F1MNS7_BOVIN	NUC	NUC	51.15	CYT	15.87	PLA	6.6	43.37
TR|A5PJM0|A5PJM0_BOVIN	NUC/CYT	NUC	34.96	CYT	33.01	PLA	5.285	66.64
TR|L8IZM8|L8IZM8_9CETA	NUC	NUC	16.14	PLA	12.64	CYT	11.2	27.77
TR|F1MNZ8|F1MNZ8_BOVIN	EXC	EXC	36.95	PLA	14.41	NUC	11.2	39.78
TR|Q17QB4|Q17QB4_BOVIN	CYT	CYT	27.04	PLA	24.11	EXC	8.404	49.65
SP|Q2KJD2|VAMP3_BOVIN	CYT/JNC	CYT	34.07	JNC	29.37	MIT	15.32	60.46
TR|L8I0L3|L8I0L3_9CETA	PLA	PLA	16.97	CYT	12.68	NUC	11.57	28.39
TR|E1BFB9|E1BFB9_BOVIN	CYT	CYT	28.51	NUC	15.54	PLA	9.215	38.33
TR|E1BPW8|E1BPW8_BOVIN	EXC	EXC	24.61	JNC	24.18	PLA	11.93	48.58
TR|E1BPP3|E1BPP3_BOVIN	CSK	CSK	18.33	NUC	16.31	PLA	13.58	33.94
SP|A6QQ14|DPOE4_BOVIN	NUC	NUC	22.1	CYT	17.68	PLA	14.57	38.02
TR|A6QQA9|A6QQA9_BOVIN	CYT	CYT	25.93	MIT	24.35	POX	19.78	49.48
TR|L8HVU3|L8HVU3_9CETA	GOL	GOL	32.99	PLA	9.591	NUC	9.197	32.62
TR|L8I701|L8I701_9CETA	NUC	NUC	16.9	EXC	13.45	MIT	11.55	29.29
TR|A5D7Q8|A5D7Q8_BOVIN	PLA	PLA	18.5	NUC	14.14	CYT	12.62	31.21
TR|L8II56|L8II56_9CETA	NUC	NUC	19.12	PLA	16.62	CYT	15.31	34.85
SP|G5E5X0|LIMD1_BOVIN	NUC	NUC	28.54	CYT	25.16	PLA	7.451	51.89
SP|Q2HJG2|PUF60_BOVIN	NUC	NUC	44.81	CYT	10.37	PLA	7.881	36.18
SP|Q4U0F3|HS71B_BOSMU	CYT	CYT	39.09	EXC	16	END	13.5	42.37
TR|E1BPY4|E1BPY4_BOVIN	NUC	NUC	58.3	CYT	8.485	PLA	5.29	33.52
SP|P68138|ACTS_BOVIN	CSK	CSK	63.68	CYT	25.55	NUC	2.117	55.21
TR|L8IEG6|L8IEG6_9CETA	PLA	PLA	29.42	CYT	11.74	NUC	9.951	33.89
TR|E1BJ59|E1BJ59_BOVIN	PLA	PLA	36.77	NUC	14.33	CYT	11.84	39.64
TR|A2VE43|A2VE43_BOVIN	NUC	NUC	17.03	CYT	13.75	PLA	10.23	29.77
TR|Q1RMQ9|Q1RMQ9_BOVIN	CSK	CSK	23.09	NUC	16.27	CYT	14.17	36.68
SP|A4FV54|RAB8A_BOVIN	PLA	PLA	21.75	CYT	17.62	GOL	16.82	37.75
SP|Q0II59|PDXK_BOVIN	CYT	CYT	56.98	NUC	9.737	PLA	6.006	35.2
SP|Q3ZBJ8|MFRN1_BOVIN	MIT	MIT	19.82	PLA	14.4	NUC	14.17	32.37
TR|E1BAV6|E1BAV6_BOVIN	NUC	NUC	48.58	PLA	8.577	CYT	7.822	34.29
TR|E1BIR3|E1BIR3_BOVIN	NUC	NUC	39.75	CYT	12.72	PLA	9.3	38.29
TR|Q0VCI8|Q0VCI8_BOVIN	NUC	NUC	20.55	CYT	16.92	PLA	14.48	36.11
TR|Q58CQ1|Q58CQ1_BOVIN	NUC	NUC	27.6	CYT	20.16	PLA	10.27	44.2
SP|A7YWM1|GGT6_BOVIN	PLA	PLA	18.34	NUC	17.86	CYT	14.26	36.03
SP|Q0P5C3|MSX2_BOVIN	NUC	NUC	60.79	PLA	8.01	CYT	6.561	32.49
SP|Q5E9F7|COF1_BOVIN	NUC/CSK	NUC	39.94	CSK	39.87	CYT	4.33	79.76
TR|M5FJX5|M5FJX5_BOVIN	CYT	CYT	14.19	NUC	13.57	PLA	11.93	27.58
TR|E1BEU4|E1BEU4_BOVIN	PLA	PLA	28.83	CYT	10.38	NUC	10.07	31.98
SP|Q95323|CAH4_BOVIN	PLA	PLA	48.65	EXC	9.394	NUC	7.028	35.26
TR|A4FUG1|A4FUG1_BOVIN	END	END	43.18	PLA	7.903	EXC	7.366	33.06
TR|F1MYV8|F1MYV8_BOVIN	NUC	NUC	17.26	CYT	11.96	CSK	10.38	27.68
SP|Q9GL32|EGR4_BOVIN	NUC	NUC	44.22	CYT	11.53	PLA	8.551	37.53
SP|Q9GL32-2|EGR4_BOVIN	NUC	NUC	44.14	CYT	11.57	PLA	8.598	37.57
TR|G3MXJ3|G3MXJ3_BOVIN	NUC	NUC	19.6	PLA	18.39	CYT	14.43	37.53
TR|Q08DN1|Q08DN1_BOVIN	PLA	PLA	15.75	NUC	15	CYT	14.22	30.52
TR|G3X7E2|G3X7E2_BOVIN	CYT	CYT	27.78	NUC	16.08	PLA	11.05	38.73
TR|L8IH12|L8IH12_9CETA	NUC	NUC	19.55	CYT	15.71	PLA	11.83	33.91
TR|A6QR18|A6QR18_BOVIN	PLA	PLA	16.71	CYT	15.72	NUC	15.36	32.11
TR|F1MU99|F1MU99_BOVIN	CYT	CYT	21.31	NUC	17.52	PLA	10.62	37.36
SP|P48616|VIME_BOVIN	NUC	NUC	33.44	CYT	26.57	CSK	8.713	55.89
TR|L8IIZ7|L8IIZ7_9CETA	NUC	NUC	21.02	CYT	14.47	PLA	11.9	33.16
TR|F1MTS2|F1MTS2_BOVIN	NUC	NUC	34.93	CYT	12.45	PLA	8.049	36.73
TR|A2VE51|A2VE51_BOVIN	NUC	NUC	18.86	CYT	15.91	PLA	13.37	33.75
SP|P62935|PPIA_BOVIN	CYT	CYT	55.47	MIT	14.5	NUC	9.271	41.3
TR|L8ISD3|L8ISD3_9CETA	PLA	PLA	36.93	NUC	13.39	CYT	11.84	38.47
TR|Q08DK8|Q08DK8_BOVIN	PLA	PLA	36.72	NUC	13.47	CYT	11.68	38.52
SP|Q3ZBG4|HES1_BOVIN	NUC	NUC	55.06	CYT	8.838	PLA	7.87	34.36
TR|F1MF18|F1MF18_BOVIN	NUC	NUC	23.68	CYT	14.09	PLA	11.37	34.15
TR|M5FMW1|M5FMW1_BOVIN	NUC/CYT	NUC	35.89	CYT	30.1	PLA	7.166	62.17
TR|G3MWT1|G3MWT1_BOVIN	NUC	NUC	14.42	EXC	12.74	CYT	12.22	26.7
TR|L8ICT7|L8ICT7_9CETA	NUC	NUC	18.02	CYT	13.84	PLA	13.21	30.53
TR|E1BM80|E1BM80_BOVIN	NUC	NUC	41.48	CYT	10.84	PLA	10.29	36.29
SP|P81187|CFAB_BOVIN	EXC	EXC	61.62	CYT	5.984	PLA	4.9	29.99
TR|L8HYA9|L8HYA9_9CETA	NUC	NUC	18.43	PLA	15.24	CYT	14.82	32.6
TR|L8IQ77|L8IQ77_9CETA	PLA	PLA	35.55	NUC	14.81	CYT	12.04	39.91
TR|L8I951|L8I951_9CETA	END	END	28.48	NUC	12.58	CYT	12.21	34.54
TR|A4FV76|A4FV76_BOVIN	NUC	NUC	51.46	CYT	9.013	PLA	8.992	34.8
SP|Q3T0B9|CEBPG_BOVIN	NUC	NUC	59.08	CYT	8.907	PLA	5.434	33.88
TR|E1BI11|E1BI11_BOVIN	NUC	NUC	19.64	CYT	15.3	PLA	12.09	33.43
TR|L8I6L2|L8I6L2_9CETA	EXC	EXC	27.92	PLA	16.11	NUC	13.97	38.84
TR|L8I880|L8I880_9CETA	NUC/CYT	NUC	32.35	CYT	30.66	PLA	6.463	61.95
TR|E1BLU8|E1BLU8_BOVIN	NUC	NUC	43.33	CYT	12.59	PLA	10.79	38.73
TR|E1B9Y0|E1B9Y0_BOVIN	NUC	NUC	14.9	CYT	14.58	PLA	12.22	29.38
TR|E1BEG6|E1BEG6_BOVIN	PLA	PLA	25.79	JNC	22.83	NUC	15.05	47.19
TR|G3MYB1|G3MYB1_BOVIN	NUC	NUC	66.79	EXC	9.192	CYT	4.684	32.22
TR|E1BIS1|E1BIS1_BOVIN	NUC	NUC	18.69	CYT	16.25	PLA	14.48	34.09
TR|L8IBS6|L8IBS6_9CETA	PLA	PLA	26.41	EXC	20.27	NUC	10.45	43.81
TR|L8IVP2|L8IVP2_9CETA	EXC	EXC	28.59	PLA	14.09	CYT	10.41	36.49
TR|A6QNT0|A6QNT0_BOVIN	NUC/CYT	NUC	34.26	CYT	33.47	PLA	6.918	67.2
TR|F1MVH6|F1MVH6_BOVIN	GOL	GOL	30.46	PLA	12.47	NUC	10.66	35.21
TR|L8IPE4|L8IPE4_9CETA	NUC	NUC	15.54	PLA	14.98	CYT	12.34	30.34
SP|Q5EAD2|SERA_BOVIN	NUC	NUC	14.78	CYT	13.71	PLA	11.23	28.19
TR|E1BCS1|E1BCS1_BOVIN	NUC	NUC	21.49	CYT	16.3	PLA	13.58	35.82
TR|G3N0X9|G3N0X9_BOVIN	NUC	NUC	19.16	CYT	14.29	PLA	13.2	31.83
TR|L8J5U3|L8J5U3_9CETA	EXC	EXC	32.6	PLA	22.71	CYT	7.741	49.83
TR|E1BCK9|E1BCK9_BOVIN	NUC	NUC	18.23	CYT	15.09	PLA	14.32	32.27
TR|L8IH94|L8IH94_9CETA	NUC	NUC	21.51	CYT	15.27	PLA	13.53	34.48
TR|E1BFW9|E1BFW9_BOVIN	NUC	NUC	18.6	CYT	16.49	PLA	15.03	34.35
SP|Q58DR8|SUCA_BOVIN	MIT	MIT	48.44	NUC	9.541	PLA	8.271	35.43
SP|Q3SZV7|HEMO_BOVIN	EXC	EXC	35.95	CYT	8.261	NUC	7.832	31.97
TR|E1BM52|E1BM52_BOVIN	NUC	NUC	21.63	CYT	15.28	PLA	13.79	34.57
TR|L8HLY0|L8HLY0_9CETA	NUC	NUC	25.8	CYT	12.82	PLA	12.82	33.62
TR|L8IYI6|L8IYI6_9CETA	CYT/NUC	CYT	37.77	NUC	32.51	PLA	5.166	66.58
TR|L8J1T9|L8J1T9_9CETA	NUC/CYT	NUC	33.6	CYT	32.99	PLA	6.014	66.19
TR|L8J2V9|L8J2V9_9CETA	PLA	PLA	20.51	CYT	11.6	NUC	11.55	29.25
TR|L8IPG7|L8IPG7_9CETA	PLA	PLA	28.43	NUC	13.07	CYT	12.41	35.13
SP|P61585|RHOA_BOVIN	PLA	PLA	34.47	CSK	22.3	NUC	13.46	49.86
SP|Q1RMJ6|RHOC_BOVIN	PLA	PLA	33.42	CSK	18.87	NUC	14.82	44.69
SP|P11024|NNTM_BOVIN	PLA	PLA	14.27	NUC	12.6	CYT	11.35	26.42
TR|L8IG89|L8IG89_9CETA	NUC	NUC	21.44	CYT	18.34	PLA	11.84	38.55
TR|F1N0Z7|F1N0Z7_BOVIN	PLA	PLA	49.12	NUC	9.505	CYT	8.019	35.4
TR|A2VDX5|A2VDX5_BOVIN	NUC	NUC	21.62	CYT	17.18	PLA	12.93	37.07
TR|A7MB82|A7MB82_BOVIN	EXC	EXC	26.43	PLA	18.03	JNC	10.35	40.72
TR|A5PJI3|A5PJI3_BOVIN	NUC	NUC	43.16	PLA	10.02	CYT	9.458	35.56
TR|E1BJ47|E1BJ47_BOVIN	NUC	NUC	28.66	CYT	13.55	PLA	12.7	35.82
SP|P81644|APOA2_BOVIN	EXC	EXC	50.57	PLA	10.79	CYT	7.364	36.96
TR|A0A0B7FME5|A0A0B7FME5_THACB	NUC	NUC	16.66	PLA	14.11	CYT	13.53	29.99
TR|E1BMW9|E1BMW9_BOVIN	NUC	NUC	38.36	CYT	11.86	PLA	10.67	36.92
TR|A6QM08|A6QM08_BOVIN	NUC	NUC	18.09	CYT	15.45	PLA	12.78	32.65
TR|F1MVL2|F1MVL2_BOVIN	MIT	MIT	54.51	CYT	7.792	NUC	7.099	33.2
TR|A6QPH7|A6QPH7_BOVIN	CYT	CYT	33.69	GOL	17.45	NUC	8.887	42.83
TR|A7MB06|A7MB06_BOVIN	NUC	NUC	44.51	CYT	14.27	PLA	7.729	41.01
TR|L8IJW7|L8IJW7_9CETA	NUC	NUC	17.51	CYT	16.19	PLA	15.38	33.26
TR|E1BFU6|E1BFU6_BOVIN	PLA	PLA	15.56	NUC	14.18	EXC	12.51	29.32
TR|A6QQ48|A6QQ48_BOVIN	NUC	NUC	21.6	PLA	12.3	CYT	12.17	30.75
TR|C4T7Z1|C4T7Z1_BOVIN	EXC	EXC	31.72	CYT	11.19	PLA	9.212	34.11
TR|G3MXT0|G3MXT0_BOVIN	NUC	NUC	40.37	CYT	13.75	PLA	10.06	39.72
TR|F1MY28|F1MY28_BOVIN	NUC	NUC	29.22	CYT	27.35	PLA	8.796	55.51
TR|L8IIF5|L8IIF5_9CETA	NUC	NUC	27.43	CYT	24.33	PLA	10.33	50.16
TR|E1B7S6|E1B7S6_BOVIN	NUC	NUC	32.78	CYT	13.71	PLA	11.04	37.62
TR|G3MYC6|G3MYC6_BOVIN	NUC	NUC	16.03	PLA	15.56	CYT	14.02	31.45
TR|B5A5S9|B5A5S9_BOSMU	CYT	CYT	41.37	NUC	24.13	MIT	10.6	54.2
TR|F1N3S3|F1N3S3_BOVIN	NUC	NUC	54.61	PLA	9.092	CYT	7.659	34.71
TR|L8I9W4|L8I9W4_9CETA	NUC	NUC	39.68	CYT	12.71	PLA	9.364	38.26
TR|L8IAW2|L8IAW2_9CETA	NUC	NUC	21.69	CYT	16.87	PLA	14.57	36.7
SP|P06868|PLMN_BOVIN	EXC	EXC	63.15	PLA	5.622	CYT	5.466	29.21
TR|F1N362|F1N362_BOVIN	CYT	CYT	21.59	NUC	20.51	PLA	10.15	41.64
SP|Q58D34|PI16_BOVIN	PLA	PLA	16.36	NUC	14.2	CYT	13.6	29.89
TR|L8I0K1|L8I0K1_9CETA	NUC	NUC	15.89	CYT	13.31	EXC	11.45	28.44
TR|F1MW03|F1MW03_BOVIN	CYT	CYT	32.21	PLA	16.14	NUC	14.52	40.58
SP|Q0V7N0|VAMP1_BOVIN	CYT	CYT	30.03	JNC	23.49	MIT	20.74	50.03
SP|Q0V7N0-2|VAMP1_BOVIN	CYT	CYT	30.37	JNC	23.95	MIT	20.47	50.84
SP|P48818|ACADV_BOVIN	MIT	MIT	59.49	NUC	6.673	CYT	6.1	31.22
TR|Q0VD29|Q0VD29_BOVIN	NUC	NUC	19.47	CYT	18	PLA	11.17	36.92
TR|E1BKM2|E1BKM2_BOVIN	PLA	PLA	15.97	NUC	15.56	EXC	12.53	31.4
TR|E1BN05|E1BN05_BOVIN	PLA	PLA	27.21	EXC	19.14	NUC	10.16	42.61
SP|P12763|FETUA_BOVIN	EXC	EXC	59.38	NUC	7.106	PLA	5.723	31.73
TR|G3MWM1|G3MWM1_BOVIN	NUC	NUC	37.57	CYT	12.46	PLA	8.295	37.47
TR|L8IIB0|L8IIB0_9CETA	NUC	NUC	44.23	CYT	9.857	PLA	8.551	35.5
SP|Q32L68|HM20B_BOVIN	NUC	NUC	45.33	CYT	11.66	MIT	6.78	37.81
TR|A7Z075|A7Z075_BOVIN	NUC	NUC	47.96	CYT	11.77	PLA	9.963	38.12
TR|E1BE90|E1BE90_BOVIN	NUC	NUC	17.81	CYT	16.08	PLA	14.83	33.31
TR|E1BLS8|E1BLS8_BOVIN	EXC	EXC	38.23	NUC	11.8	PLA	10.72	36.81
TR|M5FKJ6|M5FKJ6_BOVIN	NUC	NUC	17.17	CYT	14.31	PLA	13.79	30.58
TR|L8IAQ7|L8IAQ7_9CETA	NUC	NUC	16.62	CYT	12.71	PLA	11.57	28.18
SP|Q2KI23|MINY2_BOVIN	NUC	NUC	22.16	CYT	14.82	PLA	13.09	34.26
SP|Q0VD05|CCG3_BOVIN	PLA	PLA	66.55	NUC	6.13	CYT	5.991	28.77
SP|Q08DF2|RN112_BOVIN	NUC	NUC	16.6	CYT	16.26	PLA	12.28	32.74
TR|E1BHL0|E1BHL0_BOVIN	NUC	NUC	17.28	PLA	14.92	CYT	14.14	31.43
TR|E1BKE4|E1BKE4_BOVIN	NUC	NUC	32.07	CYT	27.25	PLA	8.087	56.46
TR|L8J025|L8J025_9CETA	NUC	NUC	13.79	PLA	12.93	CYT	10.84	26.49
TR|F1N054|F1N054_BOVIN	NUC	NUC	49.92	CYT	11.57	PLA	8.099	37.91
TR|L8IWF7|L8IWF7_9CETA	NUC	NUC	16.9	CYT	16.45	PLA	11.95	33.2
TR|A6QQ44|A6QQ44_BOVIN	NUC	NUC	16.61	PLA	16.07	CYT	12.72	32.5
TR|E1BEP4|E1BEP4_BOVIN	NUC	NUC	16.94	CYT	14.63	PLA	11.39	30.84
TR|L8J3A1|L8J3A1_9CETA	NUC	NUC	45.36	PLA	7.788	CYT	7.708	33.18
TR|L8HWU7|L8HWU7_9CETA	PLA	PLA	18.52	NUC	17.43	CYT	13.89	35.56
SP|P13384|IBP2_BOVIN	EXC	EXC	55.41	PLA	8.149	NUC	6.971	33.52
SP|Q8MJG0|R9BP_BOVIN	PLA	PLA	26.44	NUC	12.56	CYT	11.69	33.58
TR|L8I0L4|L8I0L4_9CETA	NUC	NUC	16.1	CYT	13.94	PLA	11.02	29.39
SP|A6QPE7|ANR65_BOVIN	PLA	PLA	16.6	CYT	16.49	NUC	16.49	33.06
TR|L8I5E4|L8I5E4_9CETA	NUC	NUC	14.97	CSK	13.17	CYT	12.51	27.63
TR|G3N151|G3N151_BOVIN	NUC	NUC	29.13	CYT	23.68	PLA	9.909	49.94
SP|Q17QV2|MON1A_BOVIN	NUC	NUC	18.27	PLA	14.43	CYT	11.2	31.44
SP|O77627|JUN_BOVIN	NUC	NUC	54.23	CYT	9.864	PLA	8.323	35.66
TR|F1N647|F1N647_BOVIN	CYT	CYT	28.56	NUC	11.51	PLA	9.685	33.24
TR|G3MZB5|G3MZB5_BOVIN	CYT	CYT	20.29	NUC	16.45	EXC	12.47	35.33
TR|F1N2H1|F1N2H1_BOVIN	NUC	NUC	32.18	CYT	29.46	PLA	8.121	59.97
TR|E1BE19|E1BE19_BOVIN	NUC	NUC	19.56	CYT	15.31	PLA	13.11	33.39
TR|L8IYE7|L8IYE7_9CETA	EXC	EXC	46.81	PLA	9.516	CYT	7.958	35.32
TR|A7MBF1|A7MBF1_BOVIN	POX	POX	29	MIT	26.52	NUC	8.645	54.15
SP|P17697|CLUS_BOVIN	CYT/EXC	CYT	36.82	EXC	28.63	NUC	6.517	60.09
SP|Q687Y7|IL17_BOVIN	EXC	EXC	28.95	PLA	13.1	MIT	9.409	35.39
TR|E1B8D8|E1B8D8_BOVIN	NUC	NUC	49.74	CYT	9.894	PLA	8.69	35.87
SP|E1BBG2|MILK1_BOVIN	NUC	NUC	20.54	CYT	15.41	PLA	12.24	34.11
TR|L8IDA0|L8IDA0_9CETA	PLA	PLA	18.6	EXC	12.8	CYT	10.53	29.58
SP|Q3T0G8|SYUA_BOVIN	CYT	CYT	29.98	NUC	17.35	CSK	12.64	41.36
SP|Q3T0E8|CALL4_BOVIN	CYT	CYT	15.41	NUC	15.3	CSK	11.4	30.67
SP|Q3T0L7|RL28_BOVIN	PLA	PLA	16.01	NUC	13.11	JNC	10.29	28.27
TR|F1MM51|F1MM51_BOVIN	NUC	NUC	26.84	CYT	13.42	PLA	11.91	34.85
TR|E1BMP0|E1BMP0_BOVIN	NUC	NUC	18.81	CYT	15.76	PLA	13.72	33.52
TR|F1MG81|F1MG81_BOVIN	NUC	NUC	15.15	CYT	13.01	PLA	12.58	27.56
TR|A4FUC1|A4FUC1_BOVIN	NUC	NUC	64.71	CYT	7.053	PLA	6.122	30.39
TR|G5E509|G5E509_BOVIN	NUC	NUC	37.24	CYT	12.51	PLA	7.151	37.45
SP|P67808|YBOX1_BOVIN	NUC	NUC	36.46	CYT	25.28	PLA	7.796	54.83
TR|L8HRA7|L8HRA7_9CETA	NUC	NUC	38.4	PLA	12.09	CYT	11.42	37.2
TR|L8ICL9|L8ICL9_9CETA	NUC	NUC	21.53	CYT	15.15	PLA	13.68	34.34
TR|G8JKX7|G8JKX7_BOVIN	NUC	NUC	16.7	CYT	15.14	PLA	12.82	31.34
TR|L8IZI9|L8IZI9_9CETA	NUC	NUC	19.83	CYT	14.53	PLA	14.03	32.54
TR|L8HPF0|L8HPF0_9CETA	NUC	NUC	17.78	CYT	13.5	PLA	11.92	29.95
SP|O97552|PO5F1_BOVIN	NUC	NUC	53.55	CYT	9.824	EXC	6.625	35.66
TR|E1BLU0|E1BLU0_BOVIN	EXC	EXC	28.34	CYT	11.77	NUC	10.41	33.46
SP|P02253|H12_BOVIN	NUC	NUC	60.27	EXC	9.518	CYT	9.024	34.37
TR|L8IHG5|L8IHG5_9CETA	CYT	CYT	17.68	NUC	17.19	PLA	12.03	34.69
SP|P31081|CH60_BOVIN	MIT	MIT	59.84	CYT	7.417	NUC	5.692	32
TR|F1N4F8|F1N4F8_BOVIN	CYT	CYT	20.97	NUC	17.18	PLA	12.93	36.7
TR|C5IX62|C5IX62_BOVIN	MIT	MIT	46.21	PLA	10.51	EXC	6.222	36.47
TR|A6QQR5|A6QQR5_BOVIN	END/NUC	END	31.48	NUC	31.12	PLA	6.691	62.38
TR|L8IJB1|L8IJB1_9CETA	NUC	NUC	29.74	CYT	15.17	PLA	12.13	38.37
TR|F1MWQ3|F1MWQ3_BOVIN	NUC/CYT	NUC	44.61	CYT	34.93	PLA	3.829	71.85
TR|A6QNT2|A6QNT2_BOVIN	NUC	NUC	41.21	CYT	9.471	EXC	7.723	34.59
TR|A7MB94|A7MB94_BOVIN	CSK	CSK	34.73	NUC	13.03	CYT	10.07	37.4
SP|Q56JX6|RS28_BOVIN	CYT	CYT	30.85	NUC	17.49	CSK	13.1	41.88
TR|A6QLI3|A6QLI3_BOVIN	CYT	CYT	25.27	CSK	22.24	NUC	11.98	46.07
SP|A1L595|K1C17_BOVIN	CYT	CYT	39.97	NUC	22.85	PLA	6.772	52.06
TR|E1BMB9|E1BMB9_BOVIN	PLA	PLA	19.03	NUC	12.91	EXC	10.73	29.99
TR|L8IA30|L8IA30_9CETA	MIT	MIT	21.61	NUC	11.97	CYT	11.23	30.34
SP|P05786|K2C8_BOVIN	CYT	CYT	31.01	NUC	26.08	CSK	7.703	54.27
SP|Q0IID7|DUS10_BOVIN	NUC/CYT	NUC	33.25	CYT	32.18	PLA	6.578	64.73
TR|F1MYV0|F1MYV0_BOVIN	PLA	PLA	39.71	NUC	8.648	CYT	8.164	33.34
TR|G3MXY5|G3MXY5_BOVIN	PLA	PLA	37.5	NUC	10.01	CYT	9.831	34.44
TR|L8IMX6|L8IMX6_9CETA	NUC	NUC	15.4	CYT	14.25	PLA	13.48	29.31
TR|L8I661|L8I661_9CETA	CYT	CYT	17.06	NUC	16.14	PLA	13.72	32.9
SP|Q5XQN5|K2C5_BOVIN	NUC	NUC	21.88	CYT	21.23	PLA	14.1	42.83
TR|L8IBZ4|L8IBZ4_9CETA	NUC	NUC	72.54	EXC	11.3	PLA	3.286	32.5
SP|A5D7L8|PERM1_BOVIN	NUC	NUC	19.22	CYT	14.25	PLA	12.98	31.81
TR|E1B856|E1B856_BOVIN	NUC	NUC	54.24	CYT	8.407	PLA	6.629	33.93
TR|E1BK49|E1BK49_BOVIN	NUC	NUC	18.68	CYT	14.99	PLA	14.26	32.42
TR|L8IPS6|L8IPS6_9CETA	EXC	EXC	23.43	PLA	17.74	CYT	9.675	38.83
TR|B0JYL4|B0JYL4_BOVIN	NUC	NUC	18.86	CYT	15.14	PLA	12.04	32.73
SP|A1A4N1|S29A3_BOVIN	PLA	PLA	25.7	LYS	16.71	NUC	10.47	38.59
TR|E1BG51|E1BG51_BOVIN	PLA	PLA	59.61	EXC	5.424	CYT	5.173	29.79
TR|A6H798|A6H798_BOVIN	NUC	NUC	20.14	CYT	12.92	PLA	11.41	30.67
TR|L8IFZ6|L8IFZ6_9CETA	NUC	NUC	31.6	CYT	13.85	EXC	11.37	37.38
TR|F1MVT0|F1MVT0_BOVIN	NUC	NUC	36.5	CYT	12.3	PLA	8.028	36.99
SP|Q08D83|RTN3_BOVIN	END	END	25.32	GOL	23.52	NUC	11.74	47.96
SP|Q08D83-2|RTN3_BOVIN	END	END	25.85	GOL	24.01	NUC	10.9	48.94
TR|L8I703|L8I703_9CETA	EXC	EXC	69.73	PLA	7.27	NUC	5.282	28.91
TR|E1BBI7|E1BBI7_BOVIN	NUC	NUC	43.18	CYT	11.77	PLA	9.732	37.69
TR|F1MEC8|F1MEC8_BOVIN	PLA	PLA	16.59	NUC	14.99	CYT	12.56	31.08
TR|Q17QI9|Q17QI9_BOVIN	LYS	LYS	40.19	PLA	11.73	NUC	8.92	37.14
TR|L8HL28|L8HL28_9CETA	CYT	CYT	39.18	EXC	16.28	END	13.31	42.77
TR|F1MT98|F1MT98_BOVIN	NUC	NUC	47.36	CYT	9.651	PLA	8.538	35.51
TR|A6QLQ3|A6QLQ3_BOVIN	NUC	NUC	49.96	CYT	10.05	PLA	9.194	36.06
SP|Q58DR0|APC16_BOVIN	NUC	NUC	28.77	CYT	28.59	PLA	10.94	57.26
TR|G3N2N2|G3N2N2_BOVIN	NUC	NUC	28.45	CYT	26.11	PLA	9.576	53.28
TR|E1BJM1|E1BJM1_BOVIN	CYT	CYT	26.87	LYS	22.24	NUC	10.63	46.83
TR|L8IMW9|L8IMW9_9CETA	PLA/JNC	PLA	34.94	JNC	31.68	NUC	6.902	64.45
TR|E1BB66|E1BB66_BOVIN	PLA	PLA	19.4	CYT	12.73	NUC	9.927	29.99
SP|A5D7H1|S39AD_BOVIN	PLA	PLA	16.26	NUC	15.35	CYT	14.43	31.32
TR|E1BLR1|E1BLR1_BOVIN	NUC	NUC	34.14	CYT	11.1	PLA	8.194	34.82
TR|A2VDY0|A2VDY0_BOVIN	EXC	EXC	36.63	PLA	12.61	NUC	9.867	37.41
SP|Q3SZ62|PGAM1_BOVIN	CYT	CYT	18.93	PLA	10.8	MIT	9.721	27.32
TR|E1BC55|E1BC55_BOVIN	NUC	NUC	17.64	CYT	13.8	PLA	11.91	30.23
TR|L8I8S0|L8I8S0_9CETA	NUC	NUC	17.43	CYT	14.18	PLA	14.11	30.58
TR|L8I053|L8I053_9CETA	NUC	NUC	20.59	PLA	15.44	CYT	14.12	34.17
TR|E1B8B5|E1B8B5_BOVIN	CYT	CYT	26.1	EXC	16.62	NUC	12.12	38.67
SP|P01044|KNG1_BOVIN	EXC	EXC	61.98	NUC	5.891	CYT	4.886	29.8
SP|P01044-2|KNG1_BOVIN	EXC	EXC	61.61	NUC	4.848	CYT	4.508	28.73
TR|L8IZ21|L8IZ21_9CETA	EXC	EXC	32.1	NUC	12	CYT	11.18	35.24
TR|L8HMZ1|L8HMZ1_9CETA	PLA	PLA	39.53	NUC	11.2	CYT	9.921	36.36
TR|F1N344|F1N344_BOVIN	NUC	NUC	20.98	CYT	17.13	PLA	14.2	36.65
TR|L8IDV0|L8IDV0_9CETA	POX	POX	35.93	PLA	9.363	NUC	8.745	33.26
SP|P61223|RAP1B_BOVIN	PLA	PLA	49.44	GOL	10.09	CYT	8.598	36.11
SP|Q0VCR7|C1TM_BOVIN	MIT	MIT	29.24	CYT	23.33	NUC	10.18	49.46
SP|Q5EA36|RBM14_BOVIN	NUC	NUC	46.69	CYT	9.188	PLA	7.562	34.92
TR|L8HP46|L8HP46_9CETA	NUC	NUC	19.85	CYT	15.92	PLA	12.4	34.36
TR|F1MNU9|F1MNU9_BOVIN	NUC	NUC	18.19	CYT	16.13	PLA	14.2	33.61
TR|E1BNE2|E1BNE2_BOVIN	NUC	NUC	36.91	CYT	11.03	PLA	10.16	35.53
TR|E1BFN8|E1BFN8_BOVIN	PLA	PLA	15.71	NUC	13.86	CYT	12.51	29.02
TR|A6QPV6|A6QPV6_BOVIN	NUC	NUC	16.12	CYT	13.88	PLA	13.55	29.32
SP|A1L515|ASPH1_BOVIN	PLA	PLA	16.35	EXC	13.31	NUC	12.93	28.76
TR|F1MNI6|F1MNI6_BOVIN	NUC	NUC	26.33	CYT	26.19	PLA	9.655	52.44
TR|G3X7R6|G3X7R6_BOVIN	NUC	NUC	33.1	CYT	12.29	EXC	9.265	35.95
TR|L8HYG4|L8HYG4_9CETA	NUC	NUC	48.6	PLA	8.19	CYT	7.862	33.84
SP|Q5E946|PARK7_BOVIN	NUC	NUC	16.22	CYT	14.58	PLA	13.13	30.3
SP|Q5E994|CHM1B_BOVIN	CYT	CYT	19.32	NUC	16.61	CSK	11.11	34.96
SP|A6QLW2|TGDS_BOVIN	NUC	NUC	12.64	CYT	11.79	CSK	9.356	24.22
TR|E1BNZ8|E1BNZ8_BOVIN	NUC	NUC	20.87	CYT	15.28	PLA	14	34.13
TR|G5E573|G5E573_BOVIN	NUC	NUC	17.47	CYT	14.36	PLA	11.37	30.84
TR|Q0VBY6|Q0VBY6_BOVIN	NUC	NUC	14.16	PLA	12.57	CYT	12.2	26.31
TR|E1BJK0|E1BJK0_BOVIN	NUC	NUC	20.54	CYT	14.51	PLA	12.92	32.93
TR|L8HZ82|L8HZ82_9CETA	NUC	NUC	17.58	CYT	15.19	PLA	14.17	31.99
TR|E1BG65|E1BG65_BOVIN	PLA	PLA	46.21	NUC	9.086	CYT	8.222	34.77
TR|Q2HJG6|Q2HJG6_BOVIN	PLA	PLA	14.94	NUC	13.48	CYT	12.97	28.01
SP|B5T255|PGRP1_BOSIN	EXC/CYT	EXC	35.27	CYT	33.81	PLA	6.014	68.07
TR|B8Y9S9|B8Y9S9_BOVIN	EXC	EXC	64.95	NUC	4.971	CYT	4.529	27.98
SP|A6QLS2|RSRC2_BOVIN	NUC	NUC	34.11	CYT	15.5	PLA	11.53	40.38
SP|A6QLS2-2|RSRC2_BOVIN	NUC	NUC	33.84	CYT	16	PLA	11.2	40.95
TR|M5FMX2|M5FMX2_BOVIN	NUC	NUC	26.85	CYT	19.11	PLA	9.603	42.41
TR|A3KN48|A3KN48_BOVIN	NUC	NUC	15.63	CYT	15.53	PLA	11.99	31.13
TR|A6QQU2|A6QQU2_BOVIN	NUC	NUC	38.09	CYT	11.54	PLA	9.444	36.46
TR|Q32L64|Q32L64_BOVIN	NUC	NUC	23.48	CYT	22.98	PLA	12.05	46.22
TR|L8HP13|L8HP13_9CETA	PLA	PLA	16.25	NUC	16.01	CYT	12.4	32.19
TR|L8I0B1|L8I0B1_9CETA	NUC	NUC	17.49	CYT	14	EXC	13	30.39
TR|A2VE88|A2VE88_BOVIN	EXC	EXC	34.49	NUC	13.51	PLA	9.789	37.93
SP|Q762I5|RETN_BOVIN	EXC	EXC	36.55	PLA	13.95	NUC	9.691	39.09
TR|E1BH23|E1BH23_BOVIN	CYT	CYT	16.51	PLA	15.59	NUC	13.71	31.81
TR|G3N346|G3N346_BOVIN	NUC	NUC	19.71	CYT	15.8	PLA	13.64	34.12
TR|L8I7Y2|L8I7Y2_9CETA	NUC	NUC	47.7	CYT	8.266	PLA	7.637	33.9
TR|E1BEH2|E1BEH2_BOVIN	NUC	NUC	20.42	CYT	17.47	PLA	12.52	36.78
SP|A6QQT9|ILVBL_BOVIN	PLA	PLA	55.47	CYT	7.202	NUC	6.575	32.42
TR|A4FUB3|A4FUB3_BOVIN	NUC	NUC	46.08	CYT	10.87	PLA	6.125	36.89
TR|F1MG91|F1MG91_BOVIN	CYT	CYT	27.56	EXC	27.12	NUC	9.07	54.43
TR|F1ML21|F1ML21_BOVIN	NUC	NUC	37.34	CYT	14.96	PLA	10.99	40.6
TR|L8HL61|L8HL61_9CETA	PLA	PLA	30.58	CYT	11.54	NUC	10.55	34.1
TR|E1B8J6|E1B8J6_BOVIN	NUC	NUC	15.85	CYT	13.37	PLA	12.35	28.5
TR|A4IFB2|A4IFB2_BOVIN	NUC	NUC	55.15	CYT	10.2	PLA	5.965	35.98
TR|L8HN05|L8HN05_9CETA	PLA	PLA	15.18	NUC	14.81	CYT	11.28	29.87
TR|G3X7J5|G3X7J5_BOVIN	PLA	PLA	17.22	CYT	15.87	NUC	15.39	32.64
SP|P09867|ROA1_BOVIN	NUC/CYT	NUC	37.97	CYT	32.05	PLA	6.068	65.87
TR|L8IBD7|L8IBD7_9CETA	EXC	EXC	69.42	PLA	4.354	CYT	3.897	25.77
TR|L8IK80|L8IK80_9CETA	NUC	NUC	18.72	CYT	15.04	PLA	14.35	32.52
TR|G3N3K4|G3N3K4_BOVIN	NUC	NUC	22.94	CYT	18.45	PLA	10.81	39.53
TR|E1B7G7|E1B7G7_BOVIN	NUC	NUC	17.19	CYT	15.4	PLA	15.37	32.01
TR|Q08DW8|Q08DW8_BOVIN	PLA	PLA	16.85	CYT	16.24	NUC	15.38	32.89
TR|F1MHH9|F1MHH9_BOVIN	PLA	PLA	49.72	NUC	9.411	CYT	6.378	35.3
SP|P68252|1433G_BOVIN	CYT	CYT	59.24	NUC	20.26	END	2.895	48.51
TR|A7YY50|A7YY50_BOVIN	NUC	NUC	38.77	CYT	10.97	PLA	10.1	35.91
TR|L8HXA8|L8HXA8_9CETA	NUC	NUC	17.97	CYT	14.98	PLA	11.58	31.96
TR|Q0IIE1|Q0IIE1_BOVIN	NUC	NUC	38.86	PLA	11.98	CYT	11.25	37.18
TR|L8IZJ2|L8IZJ2_9CETA	NUC	NUC	18.17	CYT	14.44	PLA	13.61	31.4
SP|A5PJF6|HSDL1_BOVIN	MIT	MIT	41.65	PLA	8.791	NUC	8.024	33.87
TR|A6H7H9|A6H7H9_BOVIN	NUC	NUC	18.07	CYT	14.83	PLA	14.47	31.84
TR|L8I5A4|L8I5A4_9CETA	NUC	NUC	19.56	CYT	16.32	PLA	13.14	34.72
TR|L8HV48|L8HV48_9CETA	CYT	CYT	20.58	NUC	19.13	PLA	11.63	39.14
TR|F1MWZ2|F1MWZ2_BOVIN	PLA	PLA	17.31	CYT	12.66	NUC	11.39	28.58
TR|A2VDN1|A2VDN1_BOVIN	CYT	CYT	29.35	NUC	29.25	PLA	7.903	58.55
TR|E1BIX5|E1BIX5_BOVIN	NUC	NUC	37.86	PLA	11.51	CYT	11.24	36.37
TR|B2Z4B4|B2Z4B4_BOVIN	EXC	EXC	15.53	NUC	15.14	CYT	14.03	30.55
SP|Q3SZL5|PIGS_BOVIN	END	END	33.1	NUC	10.68	CYT	10.06	33.96
TR|F1N3A1|F1N3A1_BOVIN	EXC	EXC	15.99	NUC	10.7	CYT	10.46	25.28
TR|E1BJZ5|E1BJZ5_BOVIN	NUC	NUC	25.02	CYT	14.72	PLA	11.7	35.65
TR|L8HNX2|L8HNX2_9CETA	NUC	NUC	21.32	CYT	14.75	PLA	10.29	33.7
TR|F1MT46|F1MT46_BOVIN	PLA	PLA	47.2	NUC	8.83	CYT	7.881	34.53
TR|E1BHS2|E1BHS2_BOVIN	NUC	NUC	22.56	CYT	18.05	PLA	13.26	38.78
TR|L8HPR0|L8HPR0_9CETA	EXC	EXC	60.47	NUC	6.033	CYT	5.02	30.3
SP|Q05752|NDUA7_BOVIN	MIT	MIT	58.48	NUC	8.299	PLA	6.05	33.27
TR|F1MJ02|F1MJ02_BOVIN	NUC	NUC	47.2	CYT	9.909	PLA	7.373	35.81
TR|A6QLB6|A6QLB6_BOVIN	NUC	NUC	19.49	CYT	16.05	PLA	15.77	34.32
TR|L8IG77|L8IG77_9CETA	EXC	EXC	27.34	PLA	18.23	NUC	11.04	41.42
TR|E1B7Q1|E1B7Q1_BOVIN	NUC	NUC	25.47	CYT	16.28	PLA	13.67	37.91
TR|G3N174|G3N174_BOVIN	CYT	CYT	21.93	NUC	17.46	PLA	13.62	37.64
TR|L8IXG4|L8IXG4_9CETA	NUC	NUC	17.3	CYT	15.02	PLA	13.76	31.58
TR|F1MMK9|F1MMK9_BOVIN	EXC	EXC	47.99	NUC	9.067	CYT	7.936	34.85
TR|A0JN67|A0JN67_BOVIN	MIT	MIT	39.05	CYT	10.45	NUC	9.903	35.35
TR|L8J195|L8J195_9CETA	NUC	NUC	61.36	CYT	6.859	PLA	5.084	31.04
TR|A0A0B7FKA6|A0A0B7FKA6_THACB	NUC	NUC	21.33	CYT	16.3	PLA	12.57	35.73
TR|A0A0B7G0C8|A0A0B7G0C8_THACB	NUC	NUC	18.43	CYT	15.7	PLA	15.34	33.2
TR|E1BLY9|E1BLY9_BOVIN	CYT	CYT	29.17	PLA	28.49	NUC	11.75	57.27
TR|Q08DC8|Q08DC8_BOVIN	CYT	CYT	30.68	PLA	17.02	NUC	13.94	41.19
TR|L8HYU6|L8HYU6_9CETA	NUC	NUC	21.97	CYT	13.04	PLA	12.48	31.88
TR|E1BAX4|E1BAX4_BOVIN	PLA	PLA	50.74	NUC	8.143	CYT	7.579	33.8
TR|L8IBE7|L8IBE7_9CETA	CYT	CYT	48.12	NUC	10.84	PLA	6.147	36.97
TR|F1MXP0|F1MXP0_BOVIN	PLA	PLA	20.05	CYT	13.02	EXC	12.55	30.74
SP|Q58D20|NLE1_BOVIN	NUC	NUC	41.21	CYT	12.1	PLA	7.964	37.8
TR|E1BL01|E1BL01_BOVIN	NUC	NUC	18.15	PLA	16.19	CYT	15.22	33.67
SP|Q0IIF7|UBP14_BOVIN	CYT/PLA	CYT	33.09	PLA	31.13	NUC	9.057	62.97
TR|Q32L74|Q32L74_BOVIN	PLA	PLA	34.93	NUC	9.223	CYT	8.895	32.8
TR|E1BLB7|E1BLB7_BOVIN	NUC/CYT	NUC	36.74	CYT	32.84	PLA	5.12	66.86
TR|G3X7D2|G3X7D2_BOVIN	EXC	EXC	63.77	CYT	7.811	NUC	4.724	31.52
TR|E1B9K5|E1B9K5_BOVIN	NUC	NUC	14.86	CYT	14	PLA	13.45	28.6
TR|G3N1T8|G3N1T8_BOVIN	PLA	PLA	63.75	NUC	7.524	CYT	6.165	31.2
TR|F1MR40|F1MR40_BOVIN	PLA/JNC	PLA	36.13	JNC	35.37	NUC	6.21	70.95
TR|L8J2Z5|L8J2Z5_9CETA	PLA	PLA	27.81	EXC	21.42	CYT	9.439	46.09
TR|E1BJR9|E1BJR9_BOVIN	NUC	NUC	33.8	CYT	23.68	PLA	8.767	51.65
SP|A7MAZ4|TAF8_BOVIN	NUC/CYT	NUC	34.25	CYT	32.27	PLA	5.69	65.21
TR|L8IPG4|L8IPG4_9CETA	NUC	NUC	16.62	CYT	14.45	PLA	13.43	30.4
SP|P13696|PEBP1_BOVIN	CYT	CYT	57.81	PLA	14.6	NUC	6.371	41.12
TR|E1BBR9|E1BBR9_BOVIN	NUC	NUC	20.28	CYT	17.22	PLA	12.97	36.36
TR|L8J6F3|L8J6F3_9CETA	CYT	CYT	36.11	EXC	11.72	NUC	10.82	36.16
SP|A3KMV1|SHKB1_BOVIN	NUC	NUC	16.29	CYT	14.96	PLA	14.27	30.84
TR|E1BCN1|E1BCN1_BOVIN	CYT	CYT	18.82	MIT	14.68	NUC	14.52	32.12
SP|Q0V8K7|3BP5L_BOVIN	NUC	NUC	19.03	CYT	15.75	PLA	9.824	33.64
TR|A5PKH5|A5PKH5_BOVIN	CYT	CYT	19.33	NUC	13.65	PLA	10.59	31.11
TR|A7MB23|A7MB23_BOVIN	PLA/GOL	PLA	34.26	GOL	29.52	NUC	7.604	60.76
TR|L8HU41|L8HU41_9CETA	PLA	PLA	18.28	NUC	13.13	CYT	12.35	29.79
TR|L8ILH8|L8ILH8_9CETA	MIT	MIT	28.27	NUC	11.51	CYT	11.01	33.11
SP|Q58DS9|RAB5C_BOVIN	PLA	PLA	32.7	CYT	11.23	NUC	10.16	34.5
TR|F1MBI8|F1MBI8_BOVIN	PLA	PLA	28.17	JNC	25.34	NUC	11.15	51.99
TR|Q1RMT5|Q1RMT5_BOVIN	NUC	NUC	19.18	PLA	13.57	CYT	12.83	30.91
TR|F1MI41|F1MI41_BOVIN	CYT	CYT	25.95	GOL	21.21	NUC	12.58	44.92
SP|Q3ZC82|ZC3HE_BOVIN	NUC	NUC	36.22	CYT	26.42	PLA	6.435	56.51
SP|Q3ZC82-2|ZC3HE_BOVIN	NUC	NUC	37.23	CYT	26.97	PLA	6.217	57.62
TR|L8HWJ3|L8HWJ3_9CETA	NUC	NUC	16.59	CYT	15.97	PLA	13.35	32.36
TR|L8IVU7|L8IVU7_9CETA	CYT	CYT	35.98	CSK	27.47	NUC	7.659	58.05
TR|E1BL04|E1BL04_BOVIN	JNC	JNC	28.19	NUC	12.18	CYT	10.47	33.91
SP|P19035|APOC3_BOVIN	EXC	EXC	48.5	CYT	11.84	PLA	11.74	38.22
TR|F1N729|F1N729_BOVIN	NUC	NUC	17.16	PLA	14.37	CYT	13.93	30.66
TR|E1BBH8|E1BBH8_BOVIN	NUC	NUC	34.79	PLA	13.89	CYT	12.43	38.51
SP|Q0IIG5|PFKAM_BOVIN	CYT	CYT	14.5	NUC	11.94	PLA	10.98	25.76
TR|F1ML22|F1ML22_BOVIN	NUC	NUC	62.39	CYT	6.599	PLA	5.249	30.5
SP|Q8SPU8|DHRS4_BOVIN	POX	POX	37.23	NUC	12.17	PLA	9.22	37.02
TR|F1N5N3|F1N5N3_BOVIN	CYT	CYT	16.45	NUC	13.82	MIT	13.35	29.48
TR|E1B8E9|E1B8E9_BOVIN	NUC	NUC	38.12	CYT	12.07	PLA	10.31	37.11
TR|F1N693|F1N693_BOVIN	NUC	NUC	48.37	GOL	10.21	CYT	8.795	36.23
TR|L8IEX3|L8IEX3_9CETA	NUC	NUC	17.8	CYT	14.24	PLA	12.84	30.9
SP|Q29RK8|CXG2_BOVIN	PLA/JNC	PLA	33.49	JNC	30.22	NUC	8.572	61.62
TR|E1BBS1|E1BBS1_BOVIN	NUC	NUC	52.09	CYT	8.394	PLA	8.007	34.05
TR|G3N0F0|G3N0F0_BOVIN	NUC	NUC	36.46	CYT	14.25	PLA	10.6	39.45
TR|Q5MYB8|Q5MYB8_BOVIN	END	END	45.14	PLA	9.072	CYT	7.49	34.66
TR|E1BNN2|E1BNN2_BOVIN	PLA	PLA	19.01	NUC	13.67	CYT	13.04	30.94
TR|L8J1N0|L8J1N0_9CETA	NUC	NUC	15.9	CYT	13.96	PLA	11.66	29.28
SP|A4IFR0|CXL17_BOVIN	EXC	EXC	24.14	PLA	15.09	NUC	11.68	35.68
SP|E1BJD1|SMRD2_BOVIN	NUC	NUC	48.31	CYT	8.823	PLA	7.114	34.57
TR|E1BND5|E1BND5_BOVIN	NUC	NUC	42.71	CYT	10.44	PLA	8.433	36
SP|Q1RMS4|LRFN3_BOVIN	PLA	PLA	31.1	JNC	26.61	NUC	9.26	55.12
TR|A4FUG0|A4FUG0_BOVIN	CYT/PLA	CYT	33.58	PLA	32.65	NUC	7.975	65.61
TR|L8HZL9|L8HZL9_9CETA	PLA	PLA	50.87	NUC	6.715	EXC	6.656	32.16
SP|Q58CT8|LAX1_BOVIN	PLA	PLA	16.94	NUC	16.55	CYT	15	33.36
TR|L8HYL8|L8HYL8_9CETA	EXC	EXC	15.41	PLA	14.26	CYT	9.142	29.34
SP|Q0VBZ9|MRP_BOVIN	NUC	NUC	20.01	PLA	15.84	CYT	14.57	34.35
TR|L8I481|L8I481_9CETA	NUC	NUC	27.37	CYT	13.11	PLA	12.85	34.71
SP|Q17QP1|ABHD8_BOVIN	NUC	NUC	18.41	CYT	13.66	PLA	11.84	30.54
TR|A5PK15|A5PK15_BOVIN	NUC	NUC	52.3	CYT	13.12	EXC	5.652	39.79
TR|G3X6F6|G3X6F6_BOVIN	NUC	NUC	15.85	CYT	14.16	PLA	13.65	29.5
TR|G5E5H9|G5E5H9_BOVIN	PLA	PLA	43.07	EXC	8.796	NUC	8.009	34.09
TR|A5D9E1|A5D9E1_BOVIN	NUC	NUC	20.53	PLA	16.37	CYT	14	35.37
TR|G5E6Q2|G5E6Q2_BOVIN	NUC	NUC	28.69	CYT	17.32	PLA	10.44	40.78
TR|F1MAT9|F1MAT9_BOVIN	NUC	NUC	16.49	CYT	14.95	PLA	14.38	30.95
TR|G3N2W3|G3N2W3_BOVIN	NUC	NUC	21.48	CYT	16.34	PLA	11.98	35.88
TR|L8HXL8|L8HXL8_9CETA	NUC	NUC	16.57	PLA	15.51	CYT	13.58	31.75
TR|G3X6Q6|G3X6Q6_BOVIN	NUC	NUC	20.63	CYT	15.02	PLA	12.98	33.65
TR|A7YWJ7|A7YWJ7_BOVIN	NUC	NUC	26.31	CYT	24.51	PLA	8.09	49.91
TR|L8I012|L8I012_9CETA	NUC	NUC	25.88	CYT	14.86	PLA	10.9	36.25
TR|F1N389|F1N389_BOVIN	NUC/CYT	NUC	39.05	CYT	31.35	EXC	4.553	64.98
TR|F1MBI7|F1MBI7_BOVIN	PLA	PLA	63.93	CYT	4.608	NUC	4.573	27.88
TR|L8IRK4|L8IRK4_9CETA	PLA	PLA	15.48	NUC	13.39	EXC	11.22	28.27
TR|A5PJJ2|A5PJJ2_BOVIN	PLA	PLA	18.99	EXC	12.57	NUC	12.04	29.54
TR|E1BDK3|E1BDK3_BOVIN	CYT	CYT	36.73	NUC	16.69	PLA	9.705	42.72
TR|Q2YDP4|Q2YDP4_BOVIN	GOL	GOL	33.31	NUC	13.87	CYT	12.14	38.01
TR|L8HPR8|L8HPR8_9CETA	NUC/CYT	NUC	31.47	CYT	29.67	PLA	7.997	60.04
SP|Q0P5J6|K1C27_BOVIN	CYT	CYT	43.4	NUC	15.53	PLA	6.535	42.5
TR|Q2A944|Q2A944_BOVIN	PLA	PLA	33.15	EXC	20.48	NUC	9.96	46.84
TR|L8HZA4|L8HZA4_9CETA	PLA	PLA	55.23	EXC	6.145	NUC	6.065	31.25
TR|A7MBH9|A7MBH9_BOVIN	PLA	PLA	29.77	CYT	23.37	EXC	6.921	49.74
TR|Q2T9M8|Q2T9M8_BOVIN	PLA	PLA	23.31	JNC	22.27	NUC	11.21	45.11
TR|E1BDD9|E1BDD9_BOVIN	NUC	NUC	31.6	CYT	12.74	PLA	12.16	35.97
TR|L8HXI4|L8HXI4_9CETA	NUC	NUC	16.91	CYT	15.16	PLA	12.79	31.5
TR|M5FKJ7|M5FKJ7_BOVIN	PLA	PLA	15.74	NUC	14.24	CYT	12.47	29.53
TR|E1B7Y3|E1B7Y3_BOVIN	JNC	JNC	34.48	NUC	12.07	CYT	10.88	36.12
SP|Q0P5F9|AL8A1_BOVIN	CYT	CYT	35.63	NUC	10.56	MIT	10.14	34.61
SP|Q3SZX5|RM22_BOVIN	MIT	MIT	48.49	NUC	10.21	CYT	7.392	36.23
SP|Q3SX46|C1GLC_BOVIN	NUC	NUC	11.63	CYT	11.47	PLA	10.81	23.06
TR|E1BEI2|E1BEI2_BOVIN	NUC	NUC	20.1	CYT	16.03	PLA	14.52	34.66
TR|Q08DY7|Q08DY7_BOVIN	NUC	NUC	19.78	CYT	15.94	PLA	11.9	34.34
TR|F1N337|F1N337_BOVIN	NUC	NUC	18.3	CYT	16.51	PLA	13.12	34.18
TR|G3MZS2|G3MZS2_BOVIN	PLA	PLA	30.56	JNC	26.38	NUC	9.204	54.55
TR|E1BNY7|E1BNY7_BOVIN	NUC	NUC	17.7	CYT	16.52	CSK	10.17	33.81
TR|L8IPI7|L8IPI7_9CETA	PLA	PLA	34.54	NUC	13.63	CYT	11.55	38.1
TR|A5D9E7|A5D9E7_BOVIN	MIT	MIT	54.23	CYT	7.158	PLA	6.441	32.49
TR|A2VE11|A2VE11_BOVIN	PLA	PLA	15.9	NUC	13.47	CYT	12.9	28.65
TR|Q2KJC5|Q2KJC5_BOVIN	MIT	MIT	47.47	NUC	9.217	CYT	8.726	35
TR|Q0VC04|Q0VC04_BOVIN	NUC	NUC	15.25	CYT	14.09	PLA	13.82	29
SP|Q5E956|TPIS_BOVIN	CYT	CYT	21.57	EXC	10.83	NUC	10.8	28.92
SP|Q5BIN4|TIM22_BOVIN	NUC	NUC	15.74	PLA	14.61	CYT	13.58	30
TR|E1BEC8|E1BEC8_BOVIN	NUC	NUC	21.88	CYT	14.32	PLA	13.75	33.46
TR|A5PKL5|A5PKL5_BOVIN	NUC	NUC	20.04	CYT	15.05	PLA	14.04	33.34
TR|E1BCI3|E1BCI3_BOVIN	PLA	PLA	22.89	NUC	11.99	CYT	10.69	31.07
TR|E1BG80|E1BG80_BOVIN	NUC	NUC	37.72	CYT	10.65	PLA	10.24	35.27
SP|Q58CR4|DOLK_BOVIN	PLA	PLA	18.32	NUC	11.52	CYT	10.94	27.81
TR|L8HUU1|L8HUU1_9CETA	PLA	PLA	18.48	NUC	13.5	CYT	12.95	30.38
SP|P17690|APOH_BOVIN	EXC	EXC	60.57	PLA	6.417	CYT	5.121	30.71
SP|Q3MHN2|CO9_BOVIN	PLA	PLA	22.91	EXC	19.29	CYT	10.58	40.67
TR|F1N1X8|F1N1X8_BOVIN	NUC	NUC	30.53	CYT	28.39	PLA	8.699	57.66
SP|Q2KJF7|GLCTK_BOVIN	CYT	CYT	25.47	MIT	22.92	NUC	9.506	47.15
TR|F1N1U5|F1N1U5_BOVIN	NUC	NUC	41.98	CYT	14.26	PLA	8.546	40.65
TR|L8I829|L8I829_9CETA	PLA	PLA	21.31	NUC	12.18	CYT	10.54	30.43
TR|E1BM98|E1BM98_BOVIN	PLA	PLA	58.03	NUC	6.215	CYT	5.409	30.96
TR|E1BE88|E1BE88_BOVIN	CYT	CYT	31.3	NUC	15.43	PLA	11.22	39.31
TR|F1MBI5|F1MBI5_BOVIN	CYT	CYT	36.36	NUC	12.87	PLA	9.993	37.67
TR|L8I8F1|L8I8F1_9CETA	JNC	JNC	22.24	NUC	13.65	CYT	11.35	32.8
SP|A0JNI8|LHX9_BOVIN	NUC	NUC	49.27	CYT	7.255	EXC	7.231	32.78
SP|A0JNI8-2|LHX9_BOVIN	NUC	NUC	49	CYT	7.5	EXC	7.445	33.05
TR|E1BHP3|E1BHP3_BOVIN	NUC	NUC	20.34	CYT	15.59	PLA	13.44	34.23
TR|L8I6L1|L8I6L1_9CETA	CYT	CYT	36.13	NUC	12.43	PLA	9.867	37.05
TR|E1BC13|E1BC13_BOVIN	PLA	PLA	52.91	NUC	10.82	CYT	8.147	36.91
SP|Q5E9K8|RETR1_BOVIN	GOL	GOL	22.82	NUC	14.53	PLA	13.56	34.25
SP|Q5E9K8-2|RETR1_BOVIN	GOL	GOL	32.18	NUC	12.13	PLA	11.42	35.42
TR|G3MX47|G3MX47_BOVIN	NUC	NUC	15.96	PLA	14.49	CYT	13.17	30
TR|A7E3V0|A7E3V0_BOVIN	NUC	NUC	15.87	PLA	12.69	CYT	11.97	27.65
TR|A5D7L3|A5D7L3_BOVIN	NUC	NUC	16.08	PLA	12.42	CYT	12.02	27.46
TR|E1B9I8|E1B9I8_BOVIN	PLA	PLA	20.28	NUC	17.04	EXC	10.81	36.12
TR|L8HRC5|L8HRC5_9CETA	PLA	PLA	30.39	NUC	10.32	CYT	9.47	32.54
SP|P80311|PPIB_BOVIN	CYT	CYT	26.88	END	26.82	MIT	10.75	53.67
SP|Q3SZU4|CDO1_BOVIN	NUC	NUC	13.65	CYT	12.74	PLA	10.7	26.15
SP|P11116|LEG1_BOVIN	EXC	EXC	37.4	CYT	23.5	NUC	7.074	52.44
SP|A5PKE4|TEAN2_BOVIN	CYT	CYT	17.44	NUC	15.57	MIT	9.146	32.4
TR|E1BD01|E1BD01_BOVIN	NUC	NUC	20.25	CYT	14.7	PLA	13.89	33.01
TR|E1BM10|E1BM10_BOVIN	NUC	NUC	18.55	CYT	15.45	PLA	12.44	32.94
TR|F1MDS0|F1MDS0_BOVIN	EXC	EXC	32.94	NUC	14.3	PLA	10.11	38.43
TR|L8I0D8|L8I0D8_9CETA	NUC	NUC	22.5	CYT	19.32	PLA	10.85	40.48
TR|Q5E952|Q5E952_BOVIN	NUC	NUC	19.65	PLA	16.38	CYT	16.03	34.86
TR|Q5BIS8|Q5BIS8_BOVIN	NUC/CYT	NUC	32.16	CYT	30.11	PLA	6.066	61
TR|A7YWN0|A7YWN0_BOVIN	PLA	PLA	16.18	CYT	12.55	NUC	11.84	27.68
TR|L8IIA9|L8IIA9_9CETA	PLA	PLA	15.56	NUC	14.57	CYT	12.39	29.83
TR|E1BNM7|E1BNM7_BOVIN	NUC	NUC	24.55	CYT	17	EXC	9.159	38.41
TR|A5D7M1|A5D7M1_BOVIN	NUC	NUC	39.27	CYT	26.38	EXC	5.249	57.19
SP|P00435|GPX1_BOVIN	CYT	CYT	50.13	EXC	14.66	NUC	7.98	41.81
TR|E1BPZ9|E1BPZ9_BOVIN	NUC	NUC	18.75	CYT	14.49	PLA	13.37	31.82
SP|A5D7K1|SARG_BOVIN	CYT	CYT	24.19	NUC	14.65	PLA	12.53	35.13
TR|F6RA54|F6RA54_BOVIN	NUC	NUC	20.12	CYT	17.11	PLA	12.6	36.11
TR|L8I777|L8I777_9CETA	PLA	PLA	13.8	NUC	13.59	CYT	13.23	27.33
SP|P62261|1433E_BOVIN	CYT	CYT	42.28	NUC	26.06	PLA	5.148	57.26
TR|L8HQC4|L8HQC4_9CETA	NUC	NUC	22.67	CYT	14.3	PLA	12.86	33.88
TR|E1BQ05|E1BQ05_BOVIN	PLA	PLA	14.72	NUC	13.83	CYT	12.42	28.29
TR|F1MXX8|F1MXX8_BOVIN	NUC	NUC	15.99	CYT	13.65	PLA	13.63	28.94
SP|Q08D91|K2C75_BOVIN	CYT	CYT	23.71	NUC	20.37	PLA	12.45	42.61
SP|Q3SX44|DDAH2_BOVIN	NUC	NUC	17.55	CYT	14.32	PLA	13.66	30.85
SP|Q0VD18|LHPP_BOVIN	CYT	CYT	16.05	NUC	15.39	PLA	12.42	31.23
TR|L8HNX4|L8HNX4_9CETA	EXC	EXC	47.12	PLA	12.12	NUC	8.78	38.5
SP|P68509|1433F_BOVIN	CYT	CYT	54.78	NUC	21.95	CSK	3.473	51.54
TR|E1BF59|E1BF59_BOVIN	CSK	CSK	50.47	NUC	9.575	CYT	9.176	35.49
TR|F1MQ37|F1MQ37_BOVIN	CSK	CSK	28.89	CYT	14.43	NUC	12.72	37.06
SP|Q56JV3|RHEB_BOVIN	CYT	CYT	15.19	PLA	14.05	GOL	9.595	28.9
TR|E1BJM5|E1BJM5_BOVIN	CYT	CYT	25.18	NUC	14.52	PLA	11.49	35.47
TR|L8I3B6|L8I3B6_9CETA	NUC	NUC	20.67	PLA	16.16	CYT	15.21	35.17
TR|G3X7Y5|G3X7Y5_BOVIN	NUC	NUC	20.05	CYT	16.89	PLA	12.3	35.77
TR|L8HNJ9|L8HNJ9_9CETA	EXC	EXC	23.78	JNC	22.56	PLA	12.17	45.77
TR|G3MZJ8|G3MZJ8_BOVIN	NUC	NUC	21.71	CYT	15.19	PLA	14.7	34.5
SP|A6H7J2|AROS_BOVIN	NUC	NUC	34.99	CYT	12.88	PLA	12.32	37.28
SP|A2VDY6|GATA1_BOVIN	NUC	NUC	21.41	CYT	15.53	PLA	12.98	34.77
SP|Q0IIC2|KLD10_BOVIN	NUC	NUC	16.5	CYT	14.18	PLA	12.29	29.96
TR|A5PJU1|A5PJU1_BOVIN	NUC	NUC	31.82	CYT	13.74	PLA	12.34	37.32
TR|E1BJV6|E1BJV6_BOVIN	NUC	NUC	16.22	CYT	15.73	PLA	13.77	31.79
SP|P0C0T1|ITPK1_BOVIN	NUC	NUC	14.79	CYT	14.61	PLA	11.25	29.35
SP|A5PJM4|AIFM2_BOVIN	MIT	MIT	25.06	CYT	25.04	NUC	9.131	50.08
SP|Q8SPX7|CRYL1_BOVIN	CYT	CYT	24.72	NUC	16.28	PLA	11.58	37.55
TR|F1MMR6|F1MMR6_BOVIN	LYS	LYS	27.05	EXC	18.31	NUC	9.447	41.4
TR|F1MP88|F1MP88_BOVIN	CYT	CYT	22.92	NUC	22.81	PLA	9.194	45.68
TR|L8IUW6|L8IUW6_9CETA	NUC	NUC	19.36	CYT	15.12	PLA	11.8	33.02
TR|E1BCR2|E1BCR2_BOVIN	NUC	NUC	26.91	CYT	22.63	PLA	9.726	47.42
TR|L8IZV2|L8IZV2_9CETA	NUC	NUC	26.93	CYT	23.63	PLA	9.806	48.89
TR|F1N3I3|F1N3I3_BOVIN	NUC	NUC	18.82	CYT	15.14	PLA	11.9	32.71
TR|A2VE72|A2VE72_BOVIN	NUC	NUC	18.25	PLA	14.62	CYT	14.29	31.67
SP|Q3T105|GALE_BOVIN	NUC	NUC	13.74	CYT	11.68	PLA	11.05	24.9
SP|Q1LZD1|TM102_BOVIN	NUC	NUC	15.59	CYT	14.95	PLA	14.85	30.34
SP|Q76LV2|HS90A_BOVIN	CYT	CYT	59.66	NUC	8.324	MIT	6.34	33.08
TR|F1MNT5|F1MNT5_BOVIN	NUC	NUC	18.48	CYT	14.33	PLA	14	31.45
TR|A6QQK5|A6QQK5_BOVIN	CYT	CYT	16.12	NUC	16.09	PLA	12.99	32.21
TR|E1B8G6|E1B8G6_BOVIN	NUC	NUC	17.48	PLA	16.52	CYT	13.72	33.68
SP|G3MZC5|AP5B1_BOVIN	PLA	PLA	15.31	NUC	15.13	CYT	14.04	30.38
TR|L8IVD1|L8IVD1_9CETA	END	END	48.48	NUC	8.467	CYT	7.284	34.16
TR|F1MCD1|F1MCD1_BOVIN	NUC	NUC	21.82	CYT	16.87	PLA	12.93	36.78
SP|P41987|CXA3_BOVIN	PLA/JNC	PLA	38.16	JNC	37.8	NUC	5.862	75.68
TR|L8IAX4|L8IAX4_9CETA	PLA	PLA	16.06	NUC	13.31	MIT	11.66	28.56
TR|E1BHB7|E1BHB7_BOVIN	NUC	NUC	16.25	CYT	16.17	PLA	11.16	32.39
SP|P05689|CATZ_BOVIN	LYS	LYS	32.52	EXC	26.13	PLA	7.037	54.9
SP|P81287|ANXA5_BOVIN	PLA	PLA	15.79	EXC	13.2	NUC	13.06	28.24
SP|Q28065|C4BPA_BOVIN	EXC	EXC	51.45	PLA	7.046	CYT	6.08	32.52
TR|E1BBC3|E1BBC3_BOVIN	NUC	NUC	16.97	PLA	14.28	CYT	12.93	30.41
TR|L8INZ9|L8INZ9_9CETA	NUC	NUC	16.77	PLA	15.48	CYT	12.64	31.83
TR|E1BMN6|E1BMN6_BOVIN	NUC	NUC	16.01	CYT	14.86	PLA	14.16	30.51
TR|L8I1V4|L8I1V4_9CETA	PLA	PLA	37.45	NUC	14.8	CYT	11.45	40.42
TR|Q0VD40|Q0VD40_BOVIN	PLA	PLA	19.28	NUC	16.23	CYT	12.17	34.43
TR|G3MX13|G3MX13_BOVIN	PLA	PLA	16.61	NUC	14.27	CYT	13.44	30.15
TR|L8HVF6|L8HVF6_9CETA	NUC	NUC	16.96	CYT	15.53	PLA	15.53	32.02
TR|E1BCC2|E1BCC2_BOVIN	NUC	NUC	22.18	CYT	17.36	PLA	14.23	37.64
TR|L8IHC1|L8IHC1_9CETA	NUC	NUC	17.54	CYT	14.75	PLA	12.78	31.4
SP|Q08DG6|COX15_BOVIN	MIT	MIT	52.02	PLA	8.143	NUC	6.724	33.77
TR|A6QPI9|A6QPI9_BOVIN	EXC	EXC	45.81	PLA	13.56	CYT	12.2	40.22
TR|G3MWT6|G3MWT6_BOVIN	PLA	PLA	29.52	NUC	11.93	CYT	10.18	34.16
TR|F1MDI5|F1MDI5_BOVIN	PLA	PLA	43.91	NUC	8.111	CYT	6.669	33.4
TR|L8HQI2|L8HQI2_9CETA	EXC	EXC	42.41	PLA	12.11	CYT	7.966	38
SP|P56425|CTHL7_BOVIN	EXC	EXC	63.02	NUC	6.384	PLA	6.161	30.1
TR|E1BN45|E1BN45_BOVIN	NUC	NUC	17.55	PLA	14.25	CYT	13.76	30.75
TR|A6QPR0|A6QPR0_BOVIN	CYT	CYT	29.24	GOL	26.31	NUC	10.4	53.93
TR|E1BEW5|E1BEW5_BOVIN	NUC	NUC	14.8	PLA	13.85	CYT	12.78	28.38
TR|E1B9B2|E1B9B2_BOVIN	NUC	NUC	22.45	CYT	15.79	PLA	11.74	35.68
TR|A7MBJ3|A7MBJ3_BOVIN	END/EXC	END	31.17	EXC	30.59	PLA	5.675	61.4
SP|P25975|CATL1_BOVIN	LYS	LYS	59.51	EXC	15.1	PLA	3.876	41.47
TR|E1BDB1|E1BDB1_BOVIN	CYT	CYT	29.59	GOL	26.08	NUC	9.723	53.72
TR|A6QR70|A6QR70_BOVIN	NUC	NUC	32.78	CYT	12.29	PLA	11.02	35.83
TR|F1MGS0|F1MGS0_BOVIN	NUC	NUC	20.4	CYT	14.51	PLA	11.33	32.85
TR|L8ICR6|L8ICR6_9CETA	PLA	PLA	16.16	NUC	12.75	CYT	12.3	27.92
TR|L8I8X0|L8I8X0_9CETA	NUC	NUC	33.09	CYT	14.6	PLA	8.779	38.87
TR|E1BAM8|E1BAM8_BOVIN	PLA	PLA	57.34	CYT	6.113	NUC	5.952	30.95
TR|A1L528|A1L528_BOVIN	GOL	GOL	28.07	END	26.19	PLA	16.19	53.24
SP|P13135|CPNS1_BOVIN	NUC	NUC	17.42	CYT	15.68	PLA	13.8	32.52
TR|E1BJU7|E1BJU7_BOVIN	NUC/CYT	NUC	31.29	CYT	30.35	PLA	6.607	61.06
TR|E1BF73|E1BF73_BOVIN	NUC	NUC	15.97	CYT	14.04	PLA	9.985	29.43
TR|E1BAD7|E1BAD7_BOVIN	NUC	NUC	28.6	CYT	25.64	PLA	10.32	52.63
TR|L8HZK7|L8HZK7_9CETA	NUC	NUC	18.38	CYT	15.65	PLA	13.52	33.11
TR|A4FUW9|A4FUW9_BOVIN	NUC	NUC	19.82	CYT	18.39	PLA	11.64	37.66
TR|L8HSC4|L8HSC4_9CETA	MIT	MIT	31.77	CYT	9.653	PLA	9.144	32.26
TR|L8HS03|L8HS03_9CETA	NUC	NUC	17.95	CYT	14.1	PLA	11.69	30.82
TR|A2VDM7|A2VDM7_BOVIN	NUC	NUC	39.23	CYT	12.01	PLA	10.24	37.3
TR|L8IT51|L8IT51_9CETA	NUC	NUC	17.72	CYT	15.64	PLA	11.36	32.67
TR|Q2T9N9|Q2T9N9_BOVIN	NUC	NUC	28.96	CYT	26.86	PLA	8.704	54.65
TR|A6QPL8|A6QPL8_BOVIN	PLA	PLA	16.28	NUC	12.01	EXC	11.63	27.08
SP|A0JNJ4|ZN692_BOVIN	NUC	NUC	22.37	CYT	15.24	PLA	11.38	34.92
TR|G5E525|G5E525_BOVIN	NUC	NUC	13.71	PLA	11.42	CYT	10.22	24.55
TR|E1BMN1|E1BMN1_BOVIN	PLA	PLA	16.88	NUC	15.05	CYT	13.31	31.35
TR|G8JKW7|G8JKW7_BOVIN	CYT	CYT	27.14	EXC	19.82	NUC	10.68	43.52
TR|E1B729|E1B729_BOVIN	NUC	NUC	17.07	CYT	14.2	EXC	10.48	30.38
TR|E1BH42|E1BH42_BOVIN	NUC	NUC	20.9	CYT	16.22	PLA	10.74	35.38
TR|G3N0E7|G3N0E7_BOVIN	EXC	EXC	45.8	PLA	9.962	NUC	9.501	35.78
TR|E1B7X2|E1B7X2_BOVIN	NUC	NUC	14.99	CYT	12.18	PLA	11.29	26.41
TR|E1BLH0|E1BLH0_BOVIN	PLA	PLA	52.38	NUC	8.701	CYT	7.053	34.4
TR|L8HN26|L8HN26_9CETA	CYT/PLA	CYT	33.59	PLA	32.8	NUC	5.858	65.87
TR|A2VDU4|A2VDU4_BOVIN	NUC	NUC	41.2	CYT	12	PLA	7.529	37.67
TR|L8J2P7|L8J2P7_9CETA	NUC	NUC	15.25	PLA	13.1	CYT	12.07	27.73
TR|A2VDT2|A2VDT2_BOVIN	NUC	NUC	51.38	CYT	11.74	PLA	7.314	38.09
TR|G3MXT3|G3MXT3_BOVIN	NUC	NUC	39.58	CYT	11.91	PLA	8.751	37.24
SP|A7YY62|F16A2_BOVIN	NUC	NUC	16.88	PLA	15.16	CYT	14.13	31.5
TR|B0JYK4|B0JYK4_BOVIN	CYT	CYT	17.46	NUC	16.26	PLA	12.62	33.31
TR|A4IFC1|A4IFC1_BOVIN	NUC	NUC	23.59	CYT	17.75	PLA	12.14	38.93
TR|F1N3Y8|F1N3Y8_BOVIN	NUC	NUC	24.57	PLA	14.04	CYT	12.43	34.55
SP|Q0P5J4|K1C25_BOVIN	CYT	CYT	47.38	NUC	13.31	PLA	7.266	40.01
TR|E1B8K2|E1B8K2_BOVIN	NUC	NUC	27.66	CYT	24.07	PLA	9.427	49.88
TR|E1B914|E1B914_BOVIN	CYT	CYT	33.55	NUC	12.38	PLA	10.22	36.21
TR|A6QLB8|A6QLB8_BOVIN	NUC	NUC	28.61	CYT	25.36	PLA	10.59	52.22
TR|F1N791|F1N791_BOVIN	CYT/PLA	CYT	31.6	PLA	30.91	NUC	9.963	62.09
TR|E1BIC4|E1BIC4_BOVIN	NUC	NUC	27.77	CYT	27.32	PLA	10.29	54.84
TR|E7E1K7|E7E1K7_BOVIN	NUC	NUC	25.71	CYT	14.78	PLA	11.91	36.07
SP|P55106|GDF6_BOVIN	NUC	NUC	16.69	EXC	14.01	CYT	13.86	29.88
TR|F1MC11|F1MC11_BOVIN	CYT	CYT	36.08	NUC	26.92	PLA	7.993	57.23
SP|A6QPQ2|SPA38_BOVIN	CYT	CYT	23.53	EXC	22.55	NUC	12.27	45.63
SP|P31404|VATA_BOVIN	NUC	NUC	14.13	CYT	14.11	PLA	9.986	28.24
SP|A5D7H5|CASC3_BOVIN	NUC	NUC	18.88	CYT	15.43	PLA	11.07	33.12
TR|L8J322|L8J322_9CETA	CYT	CYT	19.59	NUC	18.49	PLA	11.88	37.66
TR|E1BDQ2|E1BDQ2_BOVIN	NUC	NUC	41.85	CYT	9.193	PLA	8.533	34.37
TR|L8IQ80|L8IQ80_9CETA	PLA	PLA	28.82	NUC	12.8	EXC	11.07	34.96
SP|A8YXY3|SEP15_BOVIN	END	END	45.98	NUC	9.289	CYT	9.075	34.99
TR|L8IL81|L8IL81_9CETA	NUC	NUC	15.11	PLA	15.02	CYT	13.44	30.1
TR|L8ITY6|L8ITY6_9CETA	NUC	NUC	35.23	CYT	12.94	PLA	11.8	37.43
TR|L8IR20|L8IR20_9CETA	NUC	NUC	27.04	CYT	22.96	PLA	9.668	47.96
SP|Q0V8G2|GABP2_BOVIN	NUC	NUC	30.13	CYT	14.77	PLA	9.098	38.01
SP|Q0V8G2-2|GABP2_BOVIN	NUC	NUC	28.97	CYT	15.29	PLA	9.241	38.2
TR|E1BL49|E1BL49_BOVIN	NUC	NUC	71.76	EXC	10.95	CYT	3.234	32.41
TR|Q2HJB1|Q2HJB1_BOVIN	NUC	NUC	19.09	CYT	18.33	CSK	11.43	37.13
SP|A6QLP2|SAHH3_BOVIN	END	END	27.79	NUC	12.68	CYT	10.95	34.35
TR|E1BMJ5|E1BMJ5_BOVIN	END	END	49.34	NUC	8.076	CYT	7.324	33.72
TR|G3MWI1|G3MWI1_BOVIN	PLA	PLA	52.44	NUC	8.435	CYT	6.793	34.09
SP|Q27957|TPPP_BOVIN	NUC	NUC	19.43	CYT	16.99	PLA	14.25	35.53
SP|Q29W20|EGR1_BOVIN	NUC	NUC	48.99	CYT	10.27	PLA	8.166	36.31
TR|A6QLL9|A6QLL9_BOVIN	PLA	PLA	24.44	NUC	15.57	CYT	12.28	36.45
TR|F1ME77|F1ME77_BOVIN	PLA	PLA	16.65	CYT	11.24	MIT	11.1	26.37
TR|L8IHC6|L8IHC6_9CETA	NUC	NUC	17.9	CYT	15.11	PLA	14.61	32.09
TR|A4IFI5|A4IFI5_BOVIN	NUC	NUC	16.65	PLA	16	CYT	15.12	32.45
SP|P20488|SYPH_BOVIN	CYT/JNC	CYT	38.35	JNC	38.29	PLA	4.641	76.59
SP|P00727|AMPL_BOVIN	CYT	CYT	54.83	NUC	6.748	PLA	6.732	31.97
SP|P00727-2|AMPL_BOVIN	CYT	CYT	55.46	PLA	6.62	NUC	6.222	31.76
SP|P00727-3|AMPL_BOVIN	CYT	CYT	56.15	PLA	6.423	NUC	5.801	31.46
SP|A7MBH3|NAIF1_BOVIN	NUC	NUC	42.6	PLA	12.23	CYT	10.85	38.18
TR|E1BFG7|E1BFG7_BOVIN	NUC	NUC	26.11	CYT	14.42	PLA	11.97	35.79
SP|Q1RMR2|RU17_BOVIN	NUC	NUC	44.69	CYT	14.52	PLA	8.637	41.34
TR|E1BFE6|E1BFE6_BOVIN	PLA	PLA	35.36	CYT	17.99	NUC	10.74	44.09
TR|L8HP41|L8HP41_9CETA	NUC	NUC	18.35	CYT	15.01	PLA	14.03	32.25
TR|L8J3K1|L8J3K1_9CETA	PLA	PLA	58.65	NUC	6.808	EXC	5.837	31.52
SP|Q24K15|ANGP4_BOVIN	EXC	EXC	21.87	PLA	12.44	NUC	11.24	31.07
TR|A6H7B6|A6H7B6_BOVIN	NUC	NUC	23.09	CYT	15.61	PLA	11.37	35.81
SP|O77784|IDH3B_BOVIN	MIT	MIT	63.83	NUC	5.51	CYT	5.106	28.9
SP|O77784-2|IDH3B_BOVIN	MIT	MIT	62.9	NUC	5.466	CYT	5.171	29.1
TR|F1MFR7|F1MFR7_BOVIN	PLA	PLA	18.26	NUC	13.55	CYT	12.85	30.31
SP|Q2KJF1|A1BG_BOVIN	EXC	EXC	44.1	PLA	10.63	NUC	9.965	36.41
SP|P55203|GUC2D_BOVIN	PLA	PLA	56.36	CYT	8.235	NUC	7.269	33.51
SP|Q148H6|K1C28_BOVIN	CYT	CYT	38.54	NUC	16.15	PLA	8.118	42.44
SP|A6QNX5|K2C78_BOVIN	CYT	CYT	18.8	NUC	18.21	PLA	12.81	36.79
TR|L8HW89|L8HW89_9CETA	CYT	CYT	19.3	NUC	18.22	PLA	12.62	37.12
TR|E1BF41|E1BF41_BOVIN	PLA	PLA	48.76	NUC	8.13	CYT	7.511	33.78
TR|L8IM20|L8IM20_9CETA	PLA	PLA	31.33	NUC	11.81	CYT	11.05	34.71
TR|L8IBM9|L8IBM9_9CETA	GOL	GOL	40.87	PLA	12.87	NUC	6.576	38.69
SP|Q9XS49|VEGFB_BOVIN	EXC	EXC	40.88	NUC	12.96	PLA	10.93	38.81
SP|Q9XS49-2|VEGFB_BOVIN	EXC	EXC	45.72	CYT	9.322	PLA	8.713	35.01
SP|Q3SYU3|S39A1_BOVIN	PLA	PLA	30.67	END	24.26	CYT	9.279	51.41
TR|E1BHC1|E1BHC1_BOVIN	EXC	EXC	51.98	PLA	7.111	NUC	6.812	32.58
SP|P01190|COLI_BOVIN	EXC	EXC	60.32	NUC	7.984	PLA	6.664	32.56
SP|Q3SZQ2|S22AH_BOVIN	PLA	PLA	41.3	NUC	9.783	CYT	9.692	34.98
TR|E1BHK2|E1BHK2_BOVIN	PLA/CSK	PLA	33.83	CSK	33.38	NUC	8.057	66.91
TR|A5D7A1|A5D7A1_BOVIN	NUC	NUC	20.42	CYT	13.24	PLA	10.46	31.24
TR|A6QQZ5|A6QQZ5_BOVIN	NUC	NUC	15	CYT	12.52	PLA	10.78	26.84
TR|E1B8J9|E1B8J9_BOVIN	NUC	NUC	20.3	CYT	16.23	PLA	14.24	35.04
TR|E1BGE4|E1BGE4_BOVIN	PLA	PLA	20.78	CYT	10.93	NUC	9.919	28.59
SP|P56541|DNS2A_BOVIN	LYS	LYS	34.92	PLA	10.04	EXC	8.817	33.78
TR|L8IN59|L8IN59_9CETA	CYT	CYT	21.01	NUC	12.84	PLA	9.443	31.08
TR|L8J4Y2|L8J4Y2_9CETA	NUC	NUC	14.75	CYT	11.11	END	10.45	24.91
TR|E1BAA5|E1BAA5_BOVIN	NUC	NUC	15.54	CYT	14.81	PLA	13.27	30.14
TR|L8IGR8|L8IGR8_9CETA	END	END	50.46	NUC	8.08	CYT	7.802	33.73
TR|G3N065|G3N065_BOVIN	NUC	NUC	19.59	CYT	16.88	PLA	12.07	35.48
TR|L8HPX7|L8HPX7_9CETA	MIT	MIT	45.47	NUC	8.348	PLA	6.881	33.84
SP|A4FUF0|GLYR1_BOVIN	NUC	NUC	49.7	CYT	6.783	EXC	5.564	32.24
SP|A4FUF0-2|GLYR1_BOVIN	NUC	NUC	50.4	CYT	9.191	CSK	5.532	35.03
SP|P56701|PSMD2_BOVIN	NUC	NUC	16.13	PLA	13.22	CYT	12.52	28.5
SP|Q1RML1|UBE2S_BOVIN	NUC	NUC	22.13	CYT	13.74	PLA	13.72	32.86
SP|E1BJS7|LIN41_BOVIN	NUC	NUC	17.58	CYT	15.66	PLA	13.46	32.6
TR|G3N2D1|G3N2D1_BOVIN	NUC	NUC	18.43	CYT	14.62	PLA	12.78	31.79
TR|L8IIA8|L8IIA8_9CETA	NUC	NUC	15.2	CYT	13.94	PLA	13.23	28.77
TR|F1N5U2|F1N5U2_BOVIN	NUC	NUC	18.76	CYT	13.01	PLA	12.24	29.94
TR|E1BLR8|E1BLR8_BOVIN	NUC	NUC	16.46	CYT	15.48	PLA	10.73	31.63
TR|A0A0G2USR6|A0A0G2USR6_BOVIN	PLA	PLA	31.6	CYT	19.13	CSK	15.06	44.4
TR|F1MYF3|F1MYF3_BOVIN	NUC	NUC	28.64	CYT	17.01	PLA	14.83	40.34
TR|G3N2K8|G3N2K8_BOVIN	NUC	NUC	18.83	PLA	16.86	CYT	14.86	34.98
SP|Q9TTR7|COT2_BOVIN	NUC	NUC	64.76	CYT	6.242	PLA	5.72	29.45
TR|L8J0F4|L8J0F4_9CETA	EXC	EXC	18.73	PLA	14.77	NUC	10.55	32.17
TR|Q0IIL6|Q0IIL6_BOVIN	POX	POX	37.58	NUC	9.29	CYT	8.711	33.61
SP|Q32LQ1|PKHO2_BOVIN	NUC	NUC	20.76	CYT	16.3	PLA	12.82	35.41
TR|E1B855|E1B855_BOVIN	NUC	NUC	20.72	CYT	15.95	PLA	14.21	34.92
TR|E1BQ40|E1BQ40_BOVIN	NUC	NUC	21.52	CYT	15.1	PLA	13.96	34.27
TR|F1MU42|F1MU42_BOVIN	NUC	NUC	17.02	CYT	13.79	PLA	13.3	29.81
TR|F1MT44|F1MT44_BOVIN	EXC	EXC	43.69	CYT	7.94	PLA	7.781	33.17
SP|Q2KIW9|KCY_BOVIN	CYT/NUC	CYT	35.68	NUC	34.39	PLA	5.22	69.16
TR|A6QQA8|A6QQA8_BOVIN	EXC	EXC	32.93	GOL	17.59	NUC	9.783	42.76
TR|A5PJT6|A5PJT6_BOVIN	NUC	NUC	32.65	CYT	11.75	PLA	8.746	35.12
TR|A6QQP3|A6QQP3_BOVIN	NUC	NUC	17.22	PLA	15.8	CYT	12.85	32.55
TR|E1BE71|E1BE71_BOVIN	PLA	PLA	27.63	NUC	14.85	CYT	11.78	37.05
SP|P13608|PGCA_BOVIN	NUC	NUC	17.13	EXC	14.52	CYT	14.32	30.83
SP|P13608-2|PGCA_BOVIN	NUC	NUC	17.18	CYT	14.63	EXC	14.03	31
SP|Q3Y598|FOXA3_BOVIN	NUC	NUC	52.38	CYT	15.59	PLA	7.244	42.96
TR|E1BGL3|E1BGL3_BOVIN	CYT	CYT	25.3	NUC	20.15	PLA	11.47	43.1
TR|A7MAZ6|A7MAZ6_BOVIN	NUC	NUC	20.43	CYT	16.43	PLA	13.48	35.38
TR|A4FV33|A4FV33_BOVIN	NUC	NUC	21.38	CYT	17.29	PLA	11.05	37.09
TR|E1BA03|E1BA03_BOVIN	NUC	NUC	17.02	CYT	15.61	PLA	13.86	32.18
TR|L8IQ51|L8IQ51_9CETA	PLA	PLA	54.57	NUC	8.553	CYT	6.813	34.08
SP|A7Z026|PPR37_BOVIN	NUC	NUC	20.22	CYT	16.62	PLA	12.92	35.51
SP|P02668|CASK_BOVIN	EXC	EXC	72.66	PLA	5.009	NUC	3.851	25.13
SP|Q9XSJ4|ENOA_BOVIN	CYT	CYT	61.43	PLA	18.66	NUC	4.107	45.84
TR|A6H727|A6H727_BOVIN	NUC	NUC	33.34	CYT	28.13	PLA	6.947	58.26
TR|G3X7W1|G3X7W1_BOVIN	NUC	NUC	18.61	CYT	15.66	PLA	15.25	33.26
TR|L8I3Y6|L8I3Y6_9CETA	NUC	NUC	17.27	CYT	13.9	PLA	13.57	30.11
TR|E1BMR0|E1BMR0_BOVIN	NUC	NUC	22.19	CYT	17.79	PLA	11.78	38.22
TR|E1BAB4|E1BAB4_BOVIN	PLA	PLA	64.01	CYT	5.197	NUC	5.038	28.5
TR|A0JN47|A0JN47_BOVIN	PLA	PLA	17.13	JNC	12.17	CYT	11.5	27.84
TR|F6RJN8|F6RJN8_BOVIN	CYT	CYT	15.82	NUC	14	PLA	11.19	29.28
SP|Q58D00|FBXW2_BOVIN	NUC	NUC	14.65	CYT	12.33	PLA	10.83	26.35
SP|Q05B83|RFC2_BOVIN	NUC	NUC	26.2	CYT	13.57	PLA	11.35	34.75
SP|P05307|PDIA1_BOVIN	END	END	30.91	NUC	11.52	CYT	10.73	34.2
TR|L8J1J1|L8J1J1_9CETA	NUC	NUC	29.84	CYT	24.2	PLA	9.681	51
TR|F1MIB2|F1MIB2_BOVIN	NUC	NUC	16.24	CYT	14.63	PLA	11.9	30.37
TR|E1BNM6|E1BNM6_BOVIN	NUC/CYT	NUC	35.15	CYT	32.86	PLA	6.751	66.45
TR|E1BBE9|E1BBE9_BOVIN	CYT	CYT	15.04	NUC	14.29	EXC	10.32	29.11
TR|E1BC94|E1BC94_BOVIN	NUC	NUC	18.74	CYT	14.68	PLA	13.22	32.07
TR|F1N294|F1N294_BOVIN	PLA	PLA	19.55	EXC	11.79	NUC	11.34	28.92
SP|A7E316|PACER_BOVIN	NUC	NUC	17.39	CYT	12.58	PLA	10.96	28.53
TR|E1BLF0|E1BLF0_BOVIN	GOL	GOL	29.32	NUC	14.57	CYT	11.73	37.41
TR|A7MB41|A7MB41_BOVIN	NUC	NUC	46.63	CYT	9.382	PLA	7.119	35.15
TR|G3MZ19|G3MZ19_BOVIN	PLA	PLA	14.62	EXC	12.23	MIT	10.95	26.21
SP|Q3SZU5|SPCS3_BOVIN	CYT	CYT	13.16	PLA	12.26	MIT	10.64	25.19
TR|A0A0A0MP92|A0A0A0MP92_BOVIN	CYT	CYT	23.57	EXC	20.25	NUC	11.3	42.37
SP|Q0P5H1|PCYXL_BOVIN	EXC	EXC	36.93	NUC	9.009	PLA	8.965	33.11
SP|Q3SWY5|NOSIP_BOVIN	CYT/NUC	CYT	32.98	NUC	32.8	PLA	5.742	65.65
TR|L8IY96|L8IY96_9CETA	PLA	PLA	61.4	NUC	4.955	CYT	4.941	28.9
TR|L8IF73|L8IF73_9CETA	NUC	NUC	21.71	CYT	13.53	PLA	11.5	32.36
TR|L8J0F7|L8J0F7_9CETA	NUC	NUC	34.49	CYT	12.91	PLA	10.01	37.18
TR|F1N2L5|F1N2L5_BOVIN	NUC	NUC	17.56	PLA	15.88	CYT	14.06	32.88
TR|E1BEH9|E1BEH9_BOVIN	NUC	NUC	14.09	CYT	13.51	PLA	12.75	27.44
SP|P01045|KNG2_BOVIN	EXC	EXC	61.82	NUC	5.589	CYT	4.697	29.51
SP|P01045-2|KNG2_BOVIN	EXC	EXC	61.31	CSK	4.45	NUC	4.283	28.37
TR|E1B9F9|E1B9F9_BOVIN	CSK	CSK	29.67	CYT	29.5	NUC	9.989	59.07
TR|L8I6A0|L8I6A0_9CETA	NUC	NUC	27.13	CYT	22.42	PLA	9.306	47.21
TR|L8IHA4|L8IHA4_9CETA	NUC	NUC	22.45	END	18.08	CYT	15.64	38.75
TR|L8J0G4|L8J0G4_9CETA	NUC	NUC	18.6	CYT	14.78	PLA	13.59	32.11
SP|P11179|ODO2_BOVIN	MIT	MIT	57.43	NUC	7.807	CYT	7.18	32.86
SP|Q56JV6|TWF1_BOVIN	CYT/CSK	CYT	33.77	CSK	32.59	NUC	5.788	65.57
TR|L8J1N2|L8J1N2_9CETA	NUC	NUC	28.29	CYT	18.32	PLA	12.21	41.97
SP|Q2KIP8|HACD2_BOVIN	END	END	40.33	NUC	10.95	PLA	9.739	36.21
TR|F1N768|F1N768_BOVIN	CYT	CYT	34.99	NUC	13.8	PLA	10.74	38.45
TR|E1BBW7|E1BBW7_BOVIN	NUC	NUC	15.37	PLA	15.05	CYT	12.3	30.31
TR|L8J191|L8J191_9CETA	CYT	CYT	27.64	CSK	26.02	NUC	11.27	52.8
TR|L8II75|L8II75_9CETA	CYT	CYT	26.59	PLA	18.19	NUC	14.27	41.01
TR|L8HXL3|L8HXL3_9CETA	NUC	NUC	17.23	CYT	15.1	PLA	12.39	31.64
TR|A7MB24|A7MB24_BOVIN	CYT	CYT	29.53	CSK	26.87	NUC	9.716	54.91
TR|G3MY94|G3MY94_BOVIN	NUC	NUC	18.58	CYT	15.43	PLA	9.343	32.94
TR|L8IBW3|L8IBW3_9CETA	PLA	PLA	37.35	CYT	9.377	NUC	8.837	33.66
SP|Q2TA32|TYSY_BOVIN	NUC	NUC	18.66	CYT	15.32	PLA	11.68	32.84
TR|Q17QW9|Q17QW9_BOVIN	NUC	NUC	20.88	CYT	14.81	PLA	13.67	33.52
TR|Q2KIV3|Q2KIV3_BOVIN	NUC	NUC	40.83	CYT	23.66	PLA	5.94	53.42
TR|F1MRY8|F1MRY8_BOVIN	PLA	PLA	47.27	NUC	9.221	EXC	9.11	35
SP|P21856|GDIA_BOVIN	CYT	CYT	47.52	PLA	26.35	NUC	4.029	58.22
TR|G1K122|G1K122_BOVIN	EXC	EXC	68.86	NUC	5.05	CYT	4.892	26.75
TR|E1BFN9|E1BFN9_BOVIN	NUC	NUC	13.66	PLA	13.32	EXC	12.08	26.89
TR|A7MB37|A7MB37_BOVIN	NUC	NUC	43.72	CYT	9.256	PLA	8.017	34.72
TR|Q2HJD9|Q2HJD9_BOVIN	NUC	NUC	19.48	CYT	13.31	EXC	10.32	30.77
TR|L8IFM6|L8IFM6_9CETA	NUC	NUC	20.27	CYT	16.42	PLA	12.22	35.28
TR|E1BN43|E1BN43_BOVIN	NUC	NUC	43.7	CYT	12.2	PLA	8.059	38.29
TR|L8ISV4|L8ISV4_9CETA	NUC	NUC	44.32	CYT	22.86	PLA	4.813	52.76
TR|F1MID1|F1MID1_BOVIN	CYT	CYT	16.34	NUC	16.09	PLA	13.77	32.35
TR|A6QLF4|A6QLF4_BOVIN	NUC	NUC	18.66	CYT	15.25	PLA	14.69	32.76
TR|E1BH64|E1BH64_BOVIN	MIT	MIT	33.29	NUC	10.93	PLA	10.81	34.33
TR|E1BMA6|E1BMA6_BOVIN	PLA	PLA	43.08	CYT	8.541	NUC	8.242	33.79
TR|F1N205|F1N205_BOVIN	EXC	EXC	28.47	PLA	21.54	CYT	8.949	46.55
TR|A6QPP2|A6QPP2_BOVIN	NUC	NUC	14.56	CYT	14.19	EXC	13.28	28.65
TR|E1BFC1|E1BFC1_BOVIN	NUC	NUC	38.05	CYT	11.15	PLA	9.851	35.97
TR|E1BML6|E1BML6_BOVIN	PLA	PLA	48.31	NUC	9.319	CYT	8.216	35.16
SP|A5D7H2|STRN3_BOVIN	CYT/PLA	CYT	33.48	PLA	32.64	NUC	7.076	65.56
TR|G3MZ37|G3MZ37_BOVIN	NUC	NUC	19.92	CYT	17.54	PLA	12.31	36.57
TR|L8HTS5|L8HTS5_9CETA	NUC	NUC	16.11	CYT	14.57	PLA	11.33	30.21
SP|E1BE02|E2F7_BOVIN	NUC	NUC	35.66	CYT	11.36	PLA	11.06	35.59
TR|Q148H3|Q148H3_BOVIN	CYT	CYT	37.98	NUC	16.48	PLA	10.52	42.75
TR|E1BNS8|E1BNS8_BOVIN	CYT	CYT	33.59	NUC	28.01	PLA	7.213	58.16
TR|A0A075CA42|A0A075CA42_BOVIN	PLA	PLA	24.88	NUC	13.88	EXC	12.09	34.5
TR|A0JNK0|A0JNK0_BOVIN	NUC	NUC	34.77	CYT	12.5	EXC	10.02	36.74
TR|E1BLK4|E1BLK4_BOVIN	PLA	PLA	22.19	CYT	12.65	NUC	11.92	31.51
TR|F1MP76|F1MP76_BOVIN	PLA	PLA	44.28	NUC	12.89	CYT	9.789	39.23
SP|Q0P5F3|LIN7C_BOVIN	JNC/PLA	JNC	35.03	PLA	34.75	CYT	6.52	69.59
TR|L8HVL9|L8HVL9_9CETA	PLA	PLA	16.02	EXC	12.54	CYT	10.12	27.56
SP|P07318|CRBB1_BOVIN	NUC	NUC	18.98	CYT	15.38	EXC	14.1	33.12
SP|Q3T0I5|FIS1_BOVIN	MIT/POX	MIT	33.57	POX	33.19	PLA	6.195	66.5
TR|A6QNW1|A6QNW1_BOVIN	NUC	NUC	17.89	CYT	14.82	PLA	11.39	31.7
TR|E1B9B6|E1B9B6_BOVIN	NUC	NUC	18.67	CYT	16.18	PLA	14.04	33.98
TR|L8IYN2|L8IYN2_9CETA	NUC	NUC	20.34	CYT	13.77	PLA	11.29	31.86
TR|F1MWU6|F1MWU6_BOVIN	PLA	PLA	17.33	NUC	15.28	CYT	12.71	31.94
TR|L8I125|L8I125_9CETA	NUC	NUC	29.84	CYT	26.64	PLA	9.147	54.68
TR|F1N690|F1N690_BOVIN	MIT	MIT	42.87	NUC	11.24	CYT	8.272	36.99
TR|F1MFY8|F1MFY8_BOVIN	NUC	NUC	37.48	CYT	12.4	PLA	9.077	37.37
TR|E1BNG6|E1BNG6_BOVIN	NUC	NUC	18.03	PLA	15.78	CYT	14.32	33.04
SP|Q0P5L8|KBL_BOVIN	MIT	MIT	45.78	NUC	8.547	CYT	7.673	34.1
SP|Q29S22|DDX47_BOVIN	NUC	NUC	47.93	CYT	10.05	MIT	6.463	36.01
TR|L8IC62|L8IC62_9CETA	NUC	NUC	17.15	CYT	15.44	PLA	12.56	32.04
SP|A5PK43|ERAL1_BOVIN	MIT	MIT	26.64	PLA	10.73	CYT	10.48	31.43
TR|L8IIS7|L8IIS7_9CETA	CYT	CYT	18.63	NUC	15.23	CSK	10.26	32.71
SP|Q9TR36|PIPNB_BOVIN	CYT/GOL	CYT	44.07	GOL	30.61	NUC	3.594	64.62
TR|G3N1H5|G3N1H5_BOVIN	NUC	NUC	16.77	CYT	14.55	PLA	14.28	30.62
TR|L8HY03|L8HY03_9CETA	NUC	NUC	13.91	PLA	13.48	CYT	11.63	27.27
TR|B5TM83|B5TM83_BOVIN	NUC	NUC	23.08	CYT	13.89	CSK	12.72	33.57
TR|F1MGZ7|F1MGZ7_BOVIN	NUC	NUC	40.43	CYT	12.03	PLA	9.522	37.56
TR|L8IDM8|L8IDM8_9CETA	NUC	NUC	18.81	CYT	15.95	PLA	13.18	33.77
TR|E1B815|E1B815_BOVIN	NUC	NUC	34.76	CYT	12.23	PLA	10.65	36.4
TR|E1BEL0|E1BEL0_BOVIN	NUC	NUC	49.5	CYT	10.94	PLA	9.795	37.13
SP|A5PKG8|DBX1_BOVIN	NUC	NUC	40.58	CYT	11.78	PLA	10.39	37.28
TR|F1MEX6|F1MEX6_BOVIN	CYT	CYT	39.85	NUC	12.2	PLA	10.42	37.66
TR|F1MBM6|F1MBM6_BOVIN	CYT	CYT	30.31	NUC	26.18	PLA	8.584	54.16
TR|A4IFQ2|A4IFQ2_BOVIN	CYT	CYT	36.43	NUC	19.19	PLA	8.234	46.03
TR|L8HZ66|L8HZ66_9CETA	CYT	CYT	54.79	EXC	9.768	NUC	6.517	35.49
SP|F1MBP6|KLHL3_BOVIN	CSK	CSK	50.03	NUC	8.945	CYT	8.488	34.75
TR|E1BKK9|E1BKK9_BOVIN	NUC	NUC	18.04	CYT	15.1	PLA	15.09	32.17
SP|P62739|ACTA_BOVIN	CSK	CSK	63.09	CYT	25.71	NUC	2.545	55.6
TR|A6QLY8|A6QLY8_BOVIN	EXC	EXC	38.31	PLA	12.08	NUC	10.81	37.17
TR|L8IQQ1|L8IQQ1_9CETA	NUC	NUC	50.9	CYT	11.11	EXC	9.256	37.34
SP|Q32PD5|RS19_BOVIN	NUC	NUC	47.75	CYT	12.4	EXC	7.419	38.89
SP|P02639|S10A1_BOVIN	CYT	CYT	54.25	NUC	12.47	PLA	7.352	38.84
TR|E1B7H4|E1B7H4_BOVIN	NUC	NUC	17.21	CYT	16.45	PLA	15.71	33.41
TR|E1BGX5|E1BGX5_BOVIN	NUC	NUC	36.18	CYT	17.98	PLA	8.953	44.3
SP|F1MH24|AAK1_BOVIN	PLA	PLA	27.39	NUC	21.35	CYT	12.16	45.8
TR|E1BHH5|E1BHH5_BOVIN	NUC	NUC	18.15	PLA	14.82	CYT	14.34	31.88
TR|E1BNE5|E1BNE5_BOVIN	CYT	CYT	21.73	NUC	15.73	MIT	15.29	35.21
TR|F1MUT2|F1MUT2_BOVIN	NUC	NUC	19.43	CYT	16.28	PLA	12.93	34.59
TR|E1BCC6|E1BCC6_BOVIN	NUC	NUC	28.85	CYT	23.87	PLA	10.95	50.09
TR|E1BPQ2|E1BPQ2_BOVIN	NUC	NUC	38.07	CYT	11.32	PLA	9.767	36.18
TR|F1MQ88|F1MQ88_BOVIN	NUC	NUC	18.55	CYT	14.83	PLA	13.72	32.14
SP|P38447|NUCG_BOVIN	MIT	MIT	50.66	NUC	10.02	CYT	7.888	36.02
SP|A2VDZ3|MEF2A_BOVIN	NUC	NUC	54.88	CYT	8.221	PLA	7.782	33.66
TR|F1MWF8|F1MWF8_BOVIN	NUC	NUC	16.26	CYT	14.26	PLA	11.67	29.91
TR|E1BDL2|E1BDL2_BOVIN	NUC	NUC	14.45	CYT	13.76	PLA	10.89	28.01
TR|E1B714|E1B714_BOVIN	NUC	NUC	16.46	CYT	14.74	PLA	12.15	30.67
TR|G3N016|G3N016_BOVIN	CYT	CYT	21.19	PLA	21.02	NUC	12.57	42.14
TR|E1BDE1|E1BDE1_BOVIN	NUC	NUC	17.68	CYT	13.18	PLA	11.25	29.47
SP|O77802|ANGP2_BOVIN	EXC	EXC	66.51	CYT	4.401	NUC	3.982	26.87
TR|E1B731|E1B731_BOVIN	NUC	NUC	15.62	PLA	13.36	CYT	12.49	28.33
TR|A0A0B7FT82|A0A0B7FT82_THACB	NUC	NUC	17.74	CYT	15.58	MIT	9.913	32.6
TR|L8IKI9|L8IKI9_9CETA	CYT	CYT	15.68	PLA	13.95	EXC	13.76	29.12
SP|Q32KV6|SIL1_BOVIN	END	END	37.24	NUC	10.57	CYT	9.458	35.06
TR|G3N0V2|G3N0V2_BOVIN	PLA	PLA	21.74	NUC	21.38	CYT	19.89	42.96
SP|P00428|COX5B_BOVIN	MIT	MIT	60.39	NUC	7.725	PLA	6.113	32.24
SP|Q1LZB5|TOM40_BOVIN	MIT	MIT	33.08	NUC	14.11	CYT	10.13	38.24
TR|E1BN63|E1BN63_BOVIN	CYT	CYT	36.18	NUC	15.07	PLA	10.13	40.43
TR|F1MFI7|F1MFI7_BOVIN	CYT	CYT	24.29	CSK	21.11	NUC	13.15	43.95
TR|A7MB02|A7MB02_BOVIN	NUC	NUC	15.22	GOL	13.72	PLA	12.81	28.51
TR|E1BK68|E1BK68_BOVIN	NUC	NUC	17.11	CYT	15.75	PLA	14.16	32.41
TR|E1BKF4|E1BKF4_BOVIN	NUC	NUC	18.36	PLA	14.05	CYT	14	31.02
TR|F1MD97|F1MD97_BOVIN	NUC	NUC	17.74	CYT	16.9	PLA	14.19	34.34
TR|L8HR77|L8HR77_9CETA	EXC	EXC	15.09	NUC	12.91	PLA	12.4	27.39
TR|L8ILI4|L8ILI4_9CETA	CYT	CYT	20.29	NUC	17.98	PLA	11.1	37.38
TR|L8IKZ0|L8IKZ0_9CETA	PLA	PLA	37.05	JNC	18.36	NUC	7.449	45.05
TR|L8IKU4|L8IKU4_9CETA	NUC	NUC	15.01	CYT	13.82	PLA	11.04	28.49
TR|Q0ZCB3|Q0ZCB3_BOVIN	PLA	PLA	44.44	NUC	11.34	CYT	9.259	37.31
SP|E1BPN0|NOL9_BOVIN	NUC	NUC	28.18	CYT	11.42	PLA	10.03	32.97
TR|L8J2W5|L8J2W5_9CETA	NUC/CYT	NUC	34.79	CYT	33.94	PLA	6.237	68.15
TR|F1N7W0|F1N7W0_BOVIN	PLA	PLA	14.85	NUC	13.86	EXC	12.2	28.43
TR|F1MGH2|F1MGH2_BOVIN	PLA	PLA	15.16	NUC	15.12	CYT	14.09	30.27
TR|Q1JQD0|Q1JQD0_BOVIN	CYT	CYT	34.23	NUC	11.57	PLA	10.96	35.42
SP|Q95140|RLA0_BOVIN	CYT/NUC	CYT	34.69	NUC	34.38	PLA	5.98	68.85
SP|A4FUZ0|KRT83_BOVIN	CYT	CYT	19.11	NUC	18.35	CSK	10.01	37.18
SP|Q08DU8|BL1S6_BOVIN	CYT	CYT	45.55	NUC	15.7	PLA	7.603	42.96
SP|Q1JQC1|MFSD1_BOVIN	PLA	PLA	15.3	NUC	13.94	CYT	12.09	28.84
TR|A3KN16|A3KN16_BOVIN	NUC	NUC	27.54	CYT	26.7	MIT	13.32	53.79
SP|A3KMV8|RBP10_BOVIN	NUC	NUC	22.5	CYT	20.84	EXC	9.593	42.63
SP|Q06846|RP3A_BOVIN	CYT	CYT	19.75	NUC	13.8	PLA	12.25	31.55
TR|Q4F894|Q4F894_BOVIN	PLA	PLA	29.13	GOL	25.38	NUC	8.052	52.46
TR|F1MBX3|F1MBX3_BOVIN	NUC	NUC	44.25	PLA	10.24	CYT	10.14	35.96
TR|E1BP80|E1BP80_BOVIN	JNC	JNC	17.67	CSK	17.33	NUC	12.75	34.89
TR|L8J2R9|L8J2R9_9CETA	PLA	PLA	17.36	JNC	14.55	NUC	10.93	31.01
TR|A5D7S1|A5D7S1_BOVIN	NUC	NUC	30.91	CYT	11.76	PLA	10.42	34.49
TR|E1BJ07|E1BJ07_BOVIN	NUC	NUC	16.83	PLA	15.25	CYT	13.16	31.57
TR|Q3ZCL0|Q3ZCL0_BOVIN	EXC	EXC	31.02	CYT	10.96	PLA	8.539	33.55
TR|Q17QG8|Q17QG8_BOVIN	NUC	NUC	76.84	EXC	6.761	CYT	4.464	25.01
TR|L8HPP1|L8HPP1_9CETA	PLA	PLA	15.32	CYT	14.99	NUC	11.03	30.21
TR|L8HRG0|L8HRG0_9CETA	NUC	NUC	20.1	CYT	16.38	PLA	11.08	35.13
TR|L8HVY9|L8HVY9_9CETA	EXC	EXC	36.96	NUC	7.776	CYT	7.595	31.68
TR|F1MV04|F1MV04_BOVIN	NUC	NUC	32.38	CYT	13.76	PLA	11.03	37.55
TR|F1MZ43|F1MZ43_BOVIN	NUC	NUC	16.76	PLA	13.8	CYT	13.5	29.66
SP|Q2NL16|FBX28_BOVIN	NUC	NUC	21.15	CYT	16.19	PLA	13.8	35.5
SP|A7E3U5|S38A7_BOVIN	PLA	PLA	15.56	NUC	12.09	EXC	11.04	26.69
SP|Q0VCK0|PUR9_BOVIN	NUC	NUC	16.48	CYT	13.4	PLA	10.63	28.96
TR|E1B9Y6|E1B9Y6_BOVIN	NUC	NUC	49.66	CYT	12.27	PLA	5.797	38.77
SP|Q148C9|HEBP1_BOVIN	CYT	CYT	45.56	NUC	10.18	EXC	7.869	36.02
SP|Q3T0A3|CFAD_BOVIN	EXC	EXC	54.18	CYT	10.18	PLA	8.5	36.04
TR|F1MF00|F1MF00_BOVIN	PLA	PLA	17.79	NUC	13.36	CYT	12.9	29.78
TR|G3X690|G3X690_BOVIN	NUC	NUC	17.08	CSK	15.98	CYT	15.5	32.7
TR|E1B841|E1B841_BOVIN	NUC	NUC	32.93	CYT	13.48	PLA	10.25	37.38
TR|E1BFT7|E1BFT7_BOVIN	NUC	NUC	19.22	CYT	15.18	PLA	13.58	33.02
TR|L8HRM6|L8HRM6_9CETA	NUC	NUC	16.32	PLA	15.31	CYT	13.31	31.31
TR|L8ISA6|L8ISA6_9CETA	NUC	NUC	22.02	CYT	14.04	PLA	11.54	33.19
TR|E1BNU2|E1BNU2_BOVIN	CYT	CYT	14.96	NUC	14.32	PLA	11.13	29.09
TR|Q08D92|Q08D92_BOVIN	MIT	MIT	47.39	NUC	8.881	CYT	6.652	34.6
SP|P13214|ANXA4_BOVIN	EXC	EXC	13.19	CYT	13.08	PLA	12.1	26.23
SP|A6H7B5|CSN3_BOVIN	NUC/CYT	NUC	34.61	CYT	34.59	PLA	4.818	69.19
SP|Q0VCQ4|RRFM_BOVIN	CYT	CYT	15.16	PLA	13.17	NUC	13.15	27.76
TR|A0A0B7FC75|A0A0B7FC75_THACB	NUC	NUC	19.73	CYT	13.29	PLA	12.83	30.89
TR|G3X783|G3X783_BOVIN	CYT	CYT	29.55	NUC	17.39	PLA	11	41.24
TR|E1B9D0|E1B9D0_BOVIN	PLA	PLA	16.66	NUC	14.07	CYT	14	29.93
TR|E1BAS8|E1BAS8_BOVIN	NUC	NUC	34.41	CYT	12.94	PLA	9.981	37.18
TR|A9CR99|A9CR99_BOVIN	NUC	NUC	17.75	PLA	14.47	CYT	14.14	31.16
TR|E1BBS7|E1BBS7_BOVIN	NUC	NUC	17.99	CYT	15.36	PLA	13.8	32.47
TR|E1BNF7|E1BNF7_BOVIN	NUC	NUC	37.44	CYT	15.99	PLA	10.42	41.97
TR|F1MTC3|F1MTC3_BOVIN	NUC	NUC	42.3	CYT	9.732	PLA	8.49	35.09
TR|F1MBJ5|F1MBJ5_BOVIN	NUC	NUC	19.75	CYT	14.85	PLA	12.76	32.9
TR|G3MYD5|G3MYD5_BOVIN	CSK/CYT	CSK	33.04	CYT	32.9	NUC	5.953	65.84
SP|Q148D5|SUCB1_BOVIN	MIT	MIT	57.48	PLA	6.501	NUC	6.494	31.36
TR|B7TCI1|B7TCI1_BOVIN	PLA	PLA	16.37	NUC	13.87	EXC	12.79	29.49
SP|Q29RY4|RNZ1_BOVIN	NUC	NUC	13.7	CYT	12.98	PLA	12.43	26.49
SP|Q02380|NDUB5_BOVIN	MIT	MIT	50.04	CYT	8.167	NUC	8.147	33.83
TR|L8HYW2|L8HYW2_9CETA	CYT	CYT	25.16	CSK	24.31	NUC	7.809	49.05
SP|A4IFM1|F155A_BOVIN	NUC	NUC	17.35	CYT	14.66	PLA	12.62	31.14
TR|L8I7A5|L8I7A5_9CETA	NUC	NUC	28.91	CYT	12.31	PLA	10.93	34.37
SP|A6QLF8|TM108_BOVIN	NUC	NUC	16.83	PLA	14.63	CYT	13.78	30.77
TR|E1B7V5|E1B7V5_BOVIN	NUC	NUC	25.34	CYT	15.37	PLA	11.45	36.65
TR|F1MFE9|F1MFE9_BOVIN	NUC	NUC	13.63	PLA	12.25	CYT	11.78	25.53
TR|L8I946|L8I946_9CETA	MIT	MIT	42.58	NUC	9.949	PLA	8.608	35.39
TR|Q4G3U3|Q4G3U3_BOVIN	NUC	NUC	15.57	CYT	14.56	PLA	13.82	29.83
SP|O97680|THIO_BOVIN	CYT/NUC	CYT	35.7	NUC	32.88	MIT	7.316	66.65
SP|Q2HJI8|RAB8B_BOVIN	PLA	PLA	21.77	CYT	17.9	GOL	15.95	38.13
TR|E1BLB9|E1BLB9_BOVIN	NUC	NUC	41.77	CYT	11.11	PLA	10.32	36.67
TR|E1BPE2|E1BPE2_BOVIN	CYT/PLA	CYT	32.12	PLA	31.24	NUC	8.068	62.81
SP|Q17R07|ARFG3_BOVIN	CYT	CYT	28.99	GOL	26.99	NUC	8.931	54.86
SP|Q3ZBV9|DHR11_BOVIN	CYT	CYT	14.19	NUC	13.93	EXC	11.76	28.05
TR|L8IG84|L8IG84_9CETA	CYT	CYT	33.38	NUC	12.57	PLA	9.752	36.38
TR|E1B7A1|E1B7A1_BOVIN	NUC	NUC	45.61	CYT	8.15	PLA	7.207	33.62
TR|L8I206|L8I206_9CETA	CYT/NUC	CYT	33.06	NUC	32.85	PLA	5.487	65.77
TR|F1MD78|F1MD78_BOVIN	NUC	NUC	19.88	CYT	15.56	PLA	13.62	33.91
SP|Q5EA45|FXRD1_BOVIN	NUC	NUC	14.67	CYT	13.64	PLA	10.29	28.02
SP|Q5EA45-2|FXRD1_BOVIN	NUC	NUC	15.45	CYT	14.23	PLA	10.86	29.31
TR|L8ILS0|L8ILS0_9CETA	NUC	NUC	14.92	CYT	12.36	PLA	10.47	26.58
TR|A3KN52|A3KN52_BOVIN	CYT	CYT	31.03	NUC	17.08	PLA	11.89	41.39
TR|F1N670|F1N670_BOVIN	NUC	NUC	57.96	CYT	7.008	PLA	6.118	31.87
SP|Q5E9F5|TAGL2_BOVIN	PLA	PLA	14.18	CSK	11.76	MIT	11.46	25.31
TR|L8HW76|L8HW76_9CETA	CYT	CYT	24.69	NUC	22.3	PLA	13.02	45.87
TR|G3N0P3|G3N0P3_BOVIN	NUC	NUC	26.44	CYT	13.47	PLA	11.87	34.74
TR|E1BNK0|E1BNK0_BOVIN	NUC	NUC	16.45	PLA	15.82	CYT	13.75	32.07
TR|F1MXJ1|F1MXJ1_BOVIN	END	END	33.08	PLA	12.58	NUC	11.75	36.31
TR|L8INC1|L8INC1_9CETA	CSK	CSK	30	NUC	14.2	CYT	14.01	37.22
TR|A7YY65|A7YY65_BOVIN	NUC	NUC	16.6	CYT	13.76	PLA	13.57	29.5
TR|L8IIF4|L8IIF4_9CETA	NUC	NUC	41.82	CYT	11.7	PLA	8.309	37.4
SP|Q28838|ADA2A_BOVIN	PLA	PLA	69.3	NUC	4.555	EXC	4.137	26.04
TR|F1MPR3|F1MPR3_BOVIN	END	END	68.69	NUC	8.645	PLA	4.274	30.9
TR|E1BI45|E1BI45_BOVIN	PLA	PLA	57.15	NUC	6.563	CYT	6.134	31.48
TR|F1MEC0|F1MEC0_BOVIN	PLA	PLA	15.68	NUC	14.6	CYT	12.76	29.95
TR|E1BH39|E1BH39_BOVIN	CYT/CSK	CYT	34.47	CSK	32.82	NUC	7.952	66.19
TR|F1MJI5|F1MJI5_BOVIN	NUC	NUC	28.84	CYT	10.86	PLA	9.276	32.57
TR|A6H7A2|A6H7A2_BOVIN	NUC	NUC	17.15	CYT	14.07	PLA	10.84	30.26
SP|Q3ZC42|ADHX_BOVIN	CYT	CYT	73.34	NUC	3.814	EXC	3.687	23.51
SP|Q5E9B1|LDHB_BOVIN	CYT	CYT	70.22	NUC	4.726	PLA	3.796	25.86
TR|G3MYJ3|G3MYJ3_BOVIN	PLA	PLA	18.78	NUC	14.17	EXC	10.71	31.43
TR|E1BH80|E1BH80_BOVIN	NUC	NUC	19.95	CYT	13.43	PLA	9.676	31.2
TR|L8IEB3|L8IEB3_9CETA	NUC	NUC	39.24	CYT	11.58	PLA	10.58	36.77
SP|Q28106|CNTN1_BOVIN	PLA	PLA	64.89	NUC	5.395	EXC	4.607	28.47
SP|Q08DK5|SHLB2_BOVIN	CYT	CYT	38.52	NUC	12.52	PLA	10.79	37.76
TR|L8IJ31|L8IJ31_9CETA	NUC	NUC	65.2	CYT	5.47	PLA	5.133	28.46
SP|P04272|ANXA2_BOVIN	EXC	EXC	55.5	CYT	9.256	NUC	7.199	34.81
TR|G3MZ88|G3MZ88_BOVIN	NUC/CYT	NUC	34.43	CYT	33.72	PLA	5.033	67.67
SP|Q3SZI4|1433T_BOVIN	CYT	CYT	58.14	NUC	18.9	END	3.29	46.81
SP|Q3SZ52|UB2V1_BOVIN	NUC	NUC	53.17	CYT	7.313	CSK	6.78	32.75
SP|A6H750|KIF2B_BOVIN	CSK	CSK	25.77	NUC	17.57	CYT	12.41	39.79
TR|L8ILB1|L8ILB1_9CETA	CYT	CYT	22.89	NUC	13.69	PLA	12.57	33.21
TR|F1MYW2|F1MYW2_BOVIN	NUC	NUC	18.23	CYT	15.18	PLA	10.67	32.38
TR|G5E5C0|G5E5C0_BOVIN	CYT	CYT	25.28	NUC	17.01	PLA	11.15	38.79
TR|E1BCS5|E1BCS5_BOVIN	NUC	NUC	22.3	CYT	15.93	PLA	11.18	35.79
TR|A4IFN6|A4IFN6_BOVIN	PLA	PLA	37.61	NUC	12.31	CYT	9.138	37.28
TR|E1BL93|E1BL93_BOVIN	NUC	NUC	17.18	CYT	15.65	PLA	11.7	32.33
TR|L8IBI0|L8IBI0_9CETA	NUC	NUC	16.39	CYT	14.48	PLA	13.11	30.28
SP|Q9GK13|MUTA_BOVIN	MIT	MIT	55.34	NUC	6.797	CYT	6.572	31.97
TR|L8IAP3|L8IAP3_9CETA	GOL	GOL	28.44	EXC	28.05	NUC	6.817	56.27
TR|A6QNP4|A6QNP4_BOVIN	PLA	PLA	20.66	NUC	11.86	CYT	11.81	29.66
SP|Q1JPB0|ILEU_BOVIN	CYT	CYT	38	EXC	12.82	NUC	10.33	38.02
TR|F1MCK2|F1MCK2_BOVIN	NUC	NUC	64.76	CYT	5.94	EXC	3.925	29.11
SP|A3KN22|UBC12_BOVIN	CYT	CYT	16.87	NUC	12.45	CSK	10.44	28.02
TR|E1BK33|E1BK33_BOVIN	PLA	PLA	28.98	JNC	27.08	NUC	10.36	55
TR|F1N0Q2|F1N0Q2_BOVIN	NUC/END	NUC	32.18	END	29.61	CYT	7.145	60.2
SP|Q2VWH6|FEZF2_BOVIN	NUC	NUC	49.06	CYT	9.856	PLA	7.992	35.82
TR|A7YWN4|A7YWN4_BOVIN	CYT	CYT	34.87	NUC	10.74	EXC	9.179	34.6
TR|E1BHR7|E1BHR7_BOVIN	PLA	PLA	34.95	EXC	11.16	NUC	9.61	35.14
TR|C8KIL7|C8KIL7_BOVIN	PLA	PLA	49.38	EXC	6.44	CYT	6.34	31.85
TR|X2GL70|X2GL70_BOSMU	PLA	PLA	17.14	NUC	14.58	EXC	11.68	30.9
TR|Q0P5M5|Q0P5M5_BOVIN	CYT	CYT	16.65	NUC	15.36	PLA	13.05	31.6
TR|E1BP16|E1BP16_BOVIN	NUC	NUC	37.68	CYT	13.09	PLA	12.46	38.29
TR|L8I5T6|L8I5T6_9CETA	NUC	NUC	33.78	CYT	20.81	EXC	10.94	47.51
TR|E1BQ16|E1BQ16_BOVIN	NUC/CYT	NUC	38.03	CYT	37.38	PLA	3.598	74.92
TR|L8I5A8|L8I5A8_9CETA	CYT	CYT	25.64	CSK	22.51	NUC	12.21	46.65
TR|L8IIM0|L8IIM0_9CETA	NUC	NUC	42.7	CYT	10.72	PLA	7.099	36.33
TR|E1BPK8|E1BPK8_BOVIN	PLA	PLA	29.22	JNC	23.95	NUC	11.22	50.37
TR|E1B8X9|E1B8X9_BOVIN	NUC	NUC	15.97	PLA	14.64	CYT	13.71	30.2
TR|F1MN31|F1MN31_BOVIN	NUC	NUC	16.2	CYT	13.26	PLA	11.83	28.59
SP|Q1RMI8|CCD22_BOVIN	NUC	NUC	15.47	PLA	12.81	CYT	11.96	27.52
TR|E1BPR7|E1BPR7_BOVIN	CSK/PLA	CSK	37.4	PLA	37.22	CYT	3.927	74.49
TR|L8IJE0|L8IJE0_9CETA	NUC	NUC	15.87	CYT	11.29	MIT	10.7	25.92
TR|E1B9M8|E1B9M8_BOVIN	PLA	PLA	15.45	NUC	15.41	EXC	14.23	30.84
TR|F1MBT6|F1MBT6_BOVIN	NUC	NUC	17.81	CYT	14.29	PLA	13.16	30.97
SP|A1A4M2|EMC10_BOVIN	EXC	EXC	24.86	NUC	13.86	CYT	12.29	34.45
TR|A6QPH2|A6QPH2_BOVIN	NUC	NUC	34.6	CYT	24.21	PLA	7.365	52.69
TR|A4FV53|A4FV53_BOVIN	CYT	CYT	15.74	NUC	15.1	PLA	12.06	30.64
SP|Q32LL5|INT12_BOVIN	NUC	NUC	21.21	CYT	15.65	PLA	12.32	34.81
TR|E1BBB7|E1BBB7_BOVIN	NUC	NUC	18.64	CYT	12.21	PLA	12.03	28.86
TR|F1ME98|F1ME98_BOVIN	PLA	PLA	44.7	NUC	7.838	CYT	7.401	33.17
TR|L8J3I7|L8J3I7_9CETA	NUC	NUC	34.1	CYT	10.28	PLA	9.194	33.81
TR|A1A4J9|A1A4J9_BOVIN	MIT	MIT	38.43	NUC	10.01	CYT	8.963	34.67
TR|Q1RMT6|Q1RMT6_BOVIN	CYT	CYT	42.6	NUC	12.45	PLA	9.048	38.45
TR|G3MX65|G3MX65_BOVIN	EXC	EXC	20.16	PLA	17.67	CYT	11.68	36.89
TR|A6QNN8|A6QNN8_BOVIN	PLA	PLA	20.95	NUC	13.05	CYT	11.91	31.32
TR|E1BNY5|E1BNY5_BOVIN	NUC	NUC	22.1	CYT	19.97	PLA	11.22	41.18
TR|G5E526|G5E526_BOVIN	PLA	PLA	35.27	CYT	24.14	END	7.21	52.79
TR|E1B7W0|E1B7W0_BOVIN	PLA	PLA	52.97	NUC	9.281	CYT	6.842	35.05
SP|A5D7F8|SH3R1_BOVIN	NUC	NUC	17.59	CYT	16.33	PLA	11.35	33.5
TR|A6QNV3|A6QNV3_BOVIN	PLA	PLA	18.12	NUC	12.48	CYT	11.83	28.87
TR|A4FUD0|A4FUD0_BOVIN	CYT	CYT	43.64	MIT	15.14	NUC	9.847	42.03
TR|L8IX92|L8IX92_9CETA	CYT	CYT	18.24	NUC	15.41	PLA	10.29	32.7
TR|E1BDP0|E1BDP0_BOVIN	PLA	PLA	30.83	JNC	26.53	NUC	8.645	54.89
SP|Q58DA0|PSMD4_BOVIN	CYT	CYT	35.16	NUC	14.48	PLA	9.02	39.37
TR|Q0IIM5|Q0IIM5_BOVIN	PLA	PLA	43.14	NUC	9.367	CYT	7.906	34.77
TR|E1BNK9|E1BNK9_BOVIN	NUC	NUC	16.69	CYT	14.67	PLA	13.4	30.73
TR|F1MNL2|F1MNL2_BOVIN	PLA	PLA	16.29	EXC	12.04	CYT	11.99	27.13
TR|L8IVP7|L8IVP7_9CETA	NUC	NUC	16.69	CYT	11.12	EXC	9.515	26.26
SP|Q05B52|COQ4_BOVIN	NUC	NUC	15.73	MIT	14.32	CYT	14.21	29.63
SP|P19754|ADCY1_BOVIN	PLA	PLA	55.63	NUC	7.833	CYT	6.844	33.13
TR|E1BKM6|E1BKM6_BOVIN	CYT	CYT	34.09	PLA	13.44	NUC	13.39	37.71
TR|E1BHE7|E1BHE7_BOVIN	NUC	NUC	37.78	CYT	14.43	PLA	9.807	40.02
TR|F1MPJ9|F1MPJ9_BOVIN	NUC	NUC	54.91	CYT	10.16	PLA	6.363	35.95
TR|L8HQT5|L8HQT5_9CETA	EXC	EXC	64.89	NUC	4.98	CYT	4.523	28.01
SP|Q3SX40|PDLI7_BOVIN	CYT	CYT	16.47	NUC	14.35	CSK	13.72	30.17
SP|Q3SX40-2|PDLI7_BOVIN	CSK	CSK	17.82	CYT	14.86	JNC	10.93	31.71
TR|A2VE41|A2VE41_BOVIN	EXC	EXC	45.77	PLA	11.16	NUC	7.752	37.23
SP|Q59A32|PUR2_BOVIN	CYT	CYT	14.03	NUC	13.29	PLA	11.82	27.13
TR|L8IE90|L8IE90_9CETA	CYT	CYT	16.11	NUC	15.38	PLA	12.81	31.26
TR|L8HX36|L8HX36_9CETA	NUC	NUC	17.2	CYT	13.51	PLA	12.93	29.58
TR|E1BH53|E1BH53_BOVIN	PLA	PLA	17.73	NUC	13.56	CYT	12.62	29.99
TR|L8HUG6|L8HUG6_9CETA	NUC	NUC	42.67	CYT	11.16	PLA	9.063	36.87
TR|E1BK31|E1BK31_BOVIN	PLA	PLA	15.66	NUC	12.44	CYT	11.53	27.2
TR|E1BDY3|E1BDY3_BOVIN	GOL	GOL	44.66	PLA	22.98	NUC	6.651	52.97
SP|Q5E9H1|FIBIN_BOVIN	EXC	EXC	18.05	GOL	13.76	NUC	13.24	30.44
SP|Q7YRC6|AURKB_BOVIN	CSK/NUC	CSK	32.8	NUC	30.33	CYT	8.911	61.58
TR|E1BPR4|E1BPR4_BOVIN	NUC	NUC	18.24	CYT	15.02	PLA	12.71	32.19
TR|L8I9M0|L8I9M0_9CETA	NUC	NUC	18.31	CYT	14.85	PLA	13.49	32.01
TR|L8HXU0|L8HXU0_9CETA	JNC	JNC	27.19	NUC	17.3	CYT	12.16	40.09
TR|L8I6C4|L8I6C4_9CETA	NUC	NUC	20.39	CYT	16.18	PLA	13.95	35.03
TR|L8IXG2|L8IXG2_9CETA	NUC	NUC	16.5	PLA	14.64	CYT	12.74	30.56
TR|E1BJ99|E1BJ99_BOVIN	END	END	15.6	GOL	14.53	PLA	14.06	29.81
TR|Q24JZ6|Q24JZ6_BOVIN	EXC	EXC	16.69	PLA	15.79	CYT	14.41	32.19
TR|E1BD53|E1BD53_BOVIN	NUC	NUC	16.72	CYT	14.84	PLA	13.56	30.96
SP|Q08DA0|RABL6_BOVIN	NUC	NUC	20.93	CYT	16.03	PLA	11.3	35.15
SP|P34979|PE2R3_BOVIN	PLA	PLA	63.84	CYT	5.73	NUC	4.848	29.14
SP|P34979-2|PE2R3_BOVIN	PLA	PLA	64.47	CYT	5.204	NUC	4.716	28.38
SP|P34979-3|PE2R3_BOVIN	PLA	PLA	65.69	CYT	5.022	NUC	4.646	27.81
SP|P34979-4|PE2R3_BOVIN	PLA	PLA	64.59	CYT	5.127	NUC	4.81	28.26
SP|Q58D62|FETUB_BOVIN	NUC	NUC	14.84	PLA	13.1	CYT	12.7	27.45
TR|A5D9H4|A5D9H4_BOVIN	NUC	NUC	29.69	CYT	29.09	PLA	8.072	58.42
TR|F1MIJ6|F1MIJ6_BOVIN	NUC	NUC	42.35	CYT	11.65	PLA	10.32	37.42
SP|A5D7A0|EFHD2_BOVIN	PLA	PLA	28.87	NUC	15.84	CYT	12.77	38.89
TR|E1BF45|E1BF45_BOVIN	PLA	PLA	23.55	JNC	18.36	NUC	9.956	39.73
TR|L8IT47|L8IT47_9CETA	PLA	PLA	54.65	NUC	6.691	CYT	6	31.92
TR|A5PKI1|A5PKI1_BOVIN	PLA	PLA	62.38	NUC	6.286	CYT	5.893	30.15
SP|Q5EA00|SMAP2_BOVIN	CYT	CYT	40.68	NUC	11.88	PLA	6.914	37.42
SP|Q1LZC5|ANR54_BOVIN	CYT	CYT	18.75	NUC	18.55	PLA	14.22	37.23
TR|L8INR6|L8INR6_9CETA	MIT	MIT	29.17	PLA	11.01	NUC	9.929	32.88
SP|O19131|TNR1A_BOVIN	PLA	PLA	48.39	EXC	9.788	NUC	8.051	35.72
TR|E1BMI8|E1BMI8_BOVIN	CYT	CYT	34.56	NUC	11.23	PLA	8.446	35.1
TR|E1BAU6|E1BAU6_BOVIN	CSK	CSK	17.41	GOL	15.96	NUC	13.66	32.89
SP|Q2HJE0|ATGA1_BOVIN	CYT	CYT	49.45	NUC	8.342	CSK	6.576	34.03
SP|Q3SYV9|ARHL2_BOVIN	CYT	CYT	29.36	NUC	29.15	PLA	8.202	58.39
TR|E1BKF8|E1BKF8_BOVIN	GOL	GOL	28.41	PLA	12.01	EXC	9.613	33.79
TR|E1BLF4|E1BLF4_BOVIN	PLA	PLA	15.1	NUC	12.35	CYT	11.82	26.69
TR|L8J011|L8J011_9CETA	PLA	PLA	31.59	EXC	12.22	CYT	10.65	35.32
TR|A1L505|A1L505_BOVIN	NUC	NUC	20.48	CYT	15.69	PLA	13.69	34.44
SP|Q17QZ3|SPX3_BOVIN	PLA	PLA	18.96	EXC	10.32	NUC	9.946	26.74
SP|A7MBI3|L2HDH_BOVIN	MIT	MIT	34.23	NUC	9.627	CYT	9.375	33.07
SP|A2VE13|MAL2_BOVIN	PLA	PLA	32.64	CYT	26.32	MIT	6.112	55.23
TR|L8HT17|L8HT17_9CETA	EXC	EXC	32.73	PLA	12.16	NUC	10.83	35.66
TR|A2VDL0|A2VDL0_BOVIN	CYT	CYT	12.85	PLA	12.21	NUC	11.84	24.9
TR|L8HXP3|L8HXP3_9CETA	PLA	PLA	24.65	NUC	15.6	CYT	13.29	36.6
SP|Q3B7M5|LASP1_BOVIN	CYT/CSK	CYT	33.06	CSK	30.93	NUC	9.427	62.62
TR|E1BKQ1|E1BKQ1_BOVIN	NUC	NUC	15.38	CYT	14.22	PLA	13.02	29.26
TR|L8J085|L8J085_9CETA	NUC	NUC	17.72	PLA	13.9	CYT	13.9	30.41
TR|L8IKB6|L8IKB6_9CETA	NUC	NUC	14.22	CYT	13.82	PLA	12.5	27.92
SP|Q08DG5|HXB4_BOVIN	NUC	NUC	51.09	CYT	9.937	PLA	8.288	35.91
TR|F1N3U0|F1N3U0_BOVIN	PLA	PLA	17.16	EXC	13.55	NUC	12.73	29.6
TR|F1MJR4|F1MJR4_BOVIN	PLA	PLA	48.66	NUC	9.158	CYT	7.578	34.98
TR|E1BIP0|E1BIP0_BOVIN	PLA	PLA	35.59	NUC	11.18	CYT	10.25	35.36
SP|Q9MZ06|FGFP1_BOVIN	PLA	PLA	15.42	EXC	14.21	NUC	13.68	29.27
TR|L8IY85|L8IY85_9CETA	NUC	NUC	19.2	CYT	16.27	PLA	14.37	34.43
TR|F1N4N8|F1N4N8_BOVIN	EXC	EXC	44.23	CYT	8.833	PLA	8.165	34.28
TR|Q32P91|Q32P91_BOVIN	NUC	NUC	16.44	EXC	13.56	MIT	10.95	29.13
TR|E1BC46|E1BC46_BOVIN	CYT	CYT	17.03	NUC	15.76	CSK	14.4	32.37
SP|P57709|AT2C1_BOVIN	GOL	GOL	39.42	PLA	12.07	END	9.868	37.41
SP|Q2TBN1|SMRD1_BOVIN	NUC	NUC	32.47	CYT	10.08	EXC	9.591	33.02
TR|E1BNN0|E1BNN0_BOVIN	CYT/PLA	CYT	32.29	PLA	29.68	NUC	9.343	60.36
TR|F1MKV9|F1MKV9_BOVIN	NUC	NUC	24.43	CYT	18.63	PLA	8.758	40.57
SP|Q2TBQ9|KLC3_BOVIN	NUC	NUC	16.94	CYT	16.72	PLA	14.74	33.59
TR|L8IP58|L8IP58_9CETA	PLA	PLA	18.54	NUC	16.34	CYT	13.94	34.12
SP|A6QQS3|SPERT_BOVIN	CYT	CYT	15.87	NUC	15.26	PLA	14.39	30.94
SP|A6QQS3-2|SPERT_BOVIN	CYT	CYT	16.53	NUC	15.26	PLA	14.69	31.38
SP|A6QPF4|M4A18_BOVIN	PLA	PLA	16	EXC	12.48	CYT	12.36	27.48
TR|F1MJQ1|F1MJQ1_BOVIN	LYS	LYS	38.77	PLA	11.29	CYT	10.42	36.3
TR|A2VE98|A2VE98_BOVIN	NUC	NUC	24.26	PLA	12.94	CYT	12.78	32.99
TR|E1BL59|E1BL59_BOVIN	EXC	EXC	38.45	PLA	11.46	NUC	10.26	36.44
TR|E1BIB4|E1BIB4_BOVIN	NUC	NUC	31.27	CYT	29.57	PLA	7.336	59.81
TR|F1MHU4|F1MHU4_BOVIN	NUC	NUC	18.02	CYT	15.01	PLA	13.22	32.03
TR|F1MUR7|F1MUR7_BOVIN	NUC	NUC	19.83	PLA	14.98	CYT	14.15	33.12
SP|A3KN27|K2C74_BOVIN	NUC	NUC	18.71	CYT	18.19	PLA	14.54	36.71
TR|E1B749|E1B749_BOVIN	PLA	PLA	37.77	EXC	8.708	NUC	8.653	32.97
TR|L8IXP4|L8IXP4_9CETA	NUC	NUC	13.84	PLA	12.76	CYT	12.48	26.32
TR|L8IU36|L8IU36_9CETA	CYT	CYT	32.63	PLA	17.36	NUC	13.73	42.35
TR|L8J5B0|L8J5B0_9CETA	NUC	NUC	15.91	EXC	11.73	PLA	11.63	26.48
TR|A7Z047|A7Z047_BOVIN	END	END	21.55	GOL	20.88	NUC	11.58	42.15
TR|Q1JQ95|Q1JQ95_BOVIN	PLA	PLA	41.79	NUC	10.38	CYT	8.24	35.79
TR|A4IF66|A4IF66_BOVIN	PLA	PLA	57.3	CYT	6.583	NUC	6.335	31.48
SP|Q1JPD3|D2HDH_BOVIN	CYT	CYT	15.04	MIT	13.99	NUC	12.19	28.72
TR|A5PJI8|A5PJI8_BOVIN	NUC	NUC	27.05	CYT	16.93	PLA	11.49	39.53
TR|E1BIU5|E1BIU5_BOVIN	NUC	NUC	18.57	CYT	15.09	PLA	10.85	32.49
TR|F1MLF3|F1MLF3_BOVIN	PLA	PLA	20.86	EXC	15.73	CYT	10.42	34.71
SP|Q95M12|LGMN_BOVIN	LYS	LYS	55.22	NUC	6.768	CYT	5.938	31.95
TR|L8HYD2|L8HYD2_9CETA	PLA	PLA	15	CYT	12.51	NUC	11.44	26.83
SP|Q5E9S3|TCF21_BOVIN	NUC	NUC	53.39	CYT	6.695	PLA	6.566	32.03
TR|E1BPS6|E1BPS6_BOVIN	NUC	NUC	14.41	PLA	14.21	EXC	11.78	28.57
SP|A5PK39|TPP2_BOVIN	CYT/NUC	CYT	36.82	NUC	36.67	PLA	3.795	73.37
TR|E1B9Q8|E1B9Q8_BOVIN	NUC	NUC	18.81	CYT	15.83	PLA	12.23	33.61
TR|F1MFZ6|F1MFZ6_BOVIN	NUC	NUC	18.53	CYT	10.95	EXC	9.953	27.25
TR|E1BDR3|E1BDR3_BOVIN	PLA	PLA	25.75	NUC	12.78	CYT	11.04	33.53
TR|E1BAQ2|E1BAQ2_BOVIN	NUC	NUC	16.94	PLA	12.58	CYT	11.57	28.23
TR|A7YWE2|A7YWE2_BOVIN	NUC	NUC	47.25	CYT	10.86	PLA	9.337	36.96
TR|E1B982|E1B982_BOVIN	EXC	EXC	33.36	PLA	12.63	CYT	10.14	36.45
TR|F1MRD8|F1MRD8_BOVIN	NUC	NUC	16.57	CYT	14.6	PLA	13.02	30.55
TR|G3N0H5|G3N0H5_BOVIN	NUC	NUC	16.1	CYT	13.79	EXC	10.21	29.2
TR|E1BNX4|E1BNX4_BOVIN	NUC/END	NUC	34.35	END	31.42	CYT	7.109	63.85
TR|F1MNW1|F1MNW1_BOVIN	CYT	CYT	14.32	NUC	13.76	PLA	10.78	27.92
TR|E1BDB8|E1BDB8_BOVIN	NUC	NUC	29.45	CYT	16	PLA	12.3	39.34
TR|E1BDL3|E1BDL3_BOVIN	NUC	NUC	28.52	MIT	24.53	CYT	8.405	50.93
TR|L8I9P9|L8I9P9_9CETA	NUC	NUC	40.31	CYT	19.85	PLA	6.622	47.85
SP|P62998|RAC1_BOVIN	CYT	CYT	36.74	PLA	19.05	NUC	8.574	45.92
SP|P13621|ATPO_BOVIN	MIT	MIT	42.44	NUC	12.98	CYT	9.455	39.09
TR|A5PJP8|A5PJP8_BOVIN	CYT	CYT	18.58	NUC	18.27	PLA	13.58	36.74
SP|Q9GLM3|RPGR1_BOVIN	NUC	NUC	17.09	CYT	14.01	PLA	10.62	30.14
SP|Q9GLM3-2|RPGR1_BOVIN	NUC	NUC	14.47	CYT	12.88	PLA	10.74	26.91
SP|Q9GLM3-3|RPGR1_BOVIN	NUC	NUC	18.31	CYT	14.5	CSK	10.88	31.56
SP|Q9GLM3-4|RPGR1_BOVIN	NUC	NUC	14.7	CYT	12.77	PLA	11	26.94
TR|G3N156|G3N156_BOVIN	NUC	NUC	31.05	JNC	29.27	CYT	6.464	59.24
TR|L8HS62|L8HS62_9CETA	NUC	NUC	20.24	CYT	18.68	PLA	11.16	38.31
TR|F1MIE9|F1MIE9_BOVIN	NUC	NUC	17.73	CYT	15.46	PLA	13.6	32.44
TR|L8IQW5|L8IQW5_9CETA	PLA	PLA	33.98	NUC	11.38	CYT	10.25	35.12
TR|L8IFV7|L8IFV7_9CETA	PLA	PLA	27.94	EXC	26.12	NUC	8.32	53.08
TR|E1BIQ7|E1BIQ7_BOVIN	NUC	NUC	20.44	CYT	15.14	PLA	13.76	33.69
SP|E1BLT8|ZDHC5_BOVIN	NUC	NUC	16.65	CYT	14.56	PLA	14.48	30.55
TR|L8IGM7|L8IGM7_9CETA	LYS	LYS	41.78	NUC	9.161	PLA	8.039	34.32
TR|F1MZD9|F1MZD9_BOVIN	NUC	NUC	32.08	CYT	11.33	PLA	10.08	34.41
TR|L8IKL1|L8IKL1_9CETA	CSK/PLA	CSK	36.49	PLA	36.04	NUC	5.585	72.2
TR|E1BLB5|E1BLB5_BOVIN	CYT	CYT	35.82	NUC	14.95	PLA	10.6	40.18
SP|Q0IIJ3|WASF1_BOVIN	CSK	CSK	31.64	NUC	14.36	CYT	12.12	38.05
TR|F1MJL8|F1MJL8_BOVIN	PLA	PLA	36.13	EXC	9.612	CYT	9.333	33.61
TR|A6QLR7|A6QLR7_BOVIN	LYS	LYS	28.92	NUC	10.77	CYT	10.08	32.49
TR|A5D7U7|A5D7U7_BOVIN	NUC	NUC	18.45	CYT	17.33	PLA	14.02	35.38
TR|E1BGG6|E1BGG6_BOVIN	NUC	NUC	36.09	CYT	12.74	PLA	9.017	37.43
TR|L8IIP6|L8IIP6_9CETA	NUC	NUC	17.66	CYT	17.21	PLA	14.04	34.71
TR|L8HUS8|L8HUS8_9CETA	CYT	CYT	35.85	EXC	14.44	NUC	10.33	39.52
TR|A2VDQ3|A2VDQ3_BOVIN	NUC	NUC	21.63	CYT	14.27	PLA	11.62	33.26
TR|G3MWT4|G3MWT4_BOVIN	PLA	PLA	38.37	NUC	11.14	EXC	8.455	36.02
TR|E1BD87|E1BD87_BOVIN	NUC	NUC	22.39	CYT	16.99	EXC	10.1	37.25
TR|F1MI92|F1MI92_BOVIN	CSK	CSK	25.53	NUC	25.16	CYT	9.05	50.5
TR|F1N789|F1N789_BOVIN	NUC	NUC	15.12	CYT	14.18	PLA	11.11	29.03
TR|L8HUQ1|L8HUQ1_9CETA	NUC	NUC	31.92	CYT	13.82	PLA	10.69	37.46
SP|P34955|A1AT_BOVIN	EXC	EXC	61.01	CYT	6.564	PLA	5.669	30.78
TR|A7E3Q2|A7E3Q2_BOVIN	CYT	CYT	34.38	EXC	15.45	END	15.14	40.4
SP|Q0VC24|WDR12_BOVIN	NUC	NUC	45.28	CYT	8.376	PLA	6.915	33.85
TR|A6QQF2|A6QQF2_BOVIN	PLA	PLA	23.04	CYT	20.5	NUC	12.96	42.44
TR|L8HQM7|L8HQM7_9CETA	PLA	PLA	17.57	GOL	11.16	MIT	9.25	26.89
TR|F1N405|F1N405_BOVIN	END	END	21.14	NUC	16.86	CYT	12.32	36.38
TR|A5PK11|A5PK11_BOVIN	NUC	NUC	46.02	CYT	9.441	PLA	7.449	35.17
TR|L8I940|L8I940_9CETA	NUC	NUC	44.41	PLA	7.385	EXC	7.02	32.62
TR|G3MYW6|G3MYW6_BOVIN	NUC	NUC	19.69	PLA	16.98	CYT	13.15	35.68
TR|F1MCG5|F1MCG5_BOVIN	END	END	27.62	PLA	14.74	NUC	9.813	36.9
TR|E1BM45|E1BM45_BOVIN	END	END	27.68	PLA	11.03	CYT	8.664	32.27
TR|E1BJV8|E1BJV8_BOVIN	NUC	NUC	38.68	CYT	11.84	PLA	8.273	36.96
SP|Q9GLR0|NEC2_BOVIN	CYT	CYT	57.8	PLA	6.675	GOL	5.865	31.51
TR|E1BB38|E1BB38_BOVIN	CYT	CYT	51.07	NUC	10.81	PLA	6.014	36.97
SP|Q28029|VATF_BOVIN	NUC	NUC	14.65	CYT	13.39	EXC	11.46	27.69
TR|Q1RMM7|Q1RMM7_BOVIN	NUC	NUC	18.23	CYT	16.92	PLA	12.43	34.69
TR|L8IXL2|L8IXL2_9CETA	NUC	NUC	16.54	CYT	13.18	EXC	10.45	28.72
SP|A6QQ21|CSN6_BOVIN	NUC/CYT	NUC	34.88	CYT	34.38	PLA	4.9	68.92
TR|E1BN28|E1BN28_BOVIN	NUC	NUC	20.23	CYT	16.62	PLA	12.12	35.52
TR|E1BPD8|E1BPD8_BOVIN	CYT	CYT	44.29	NUC	9.481	PLA	8.783	35.05
TR|A6QPV5|A6QPV5_BOVIN	CSK	CSK	25.64	NUC	12.82	CYT	11.66	33.52
TR|L8HR05|L8HR05_9CETA	PLA	PLA	21.55	CYT	15.89	NUC	11.66	35.32
SP|Q27963|VMAT2_BOVIN	CYT	CYT	56.22	PLA	10.54	NUC	6.414	36.26
TR|F1MAX1|F1MAX1_BOVIN	PLA	PLA	56.07	NUC	6.313	CYT	5.878	31.34
TR|L8I4P2|L8I4P2_9CETA	NUC	NUC	33.2	CYT	10.96	PLA	10	34.34
TR|L8HPR9|L8HPR9_9CETA	NUC	NUC	17.27	CYT	16.29	PLA	13.21	33.23
TR|F1N088|F1N088_BOVIN	NUC	NUC	15	CYT	14.1	PLA	11.25	28.84
TR|M0QSN7|M0QSN7_9CETA	PLA	PLA	58.92	NUC	8.776	CYT	6.625	33.75
TR|F1MMX2|F1MMX2_BOVIN	CSK	CSK	13.01	NUC	12.69	CYT	11.87	25.62
TR|F1MVS9|F1MVS9_BOVIN	EXC	EXC	46.77	PLA	7.637	NUC	6.577	33.12
TR|G3N365|G3N365_BOVIN	NUC	NUC	62.51	CYT	6.96	PLA	4.895	30.88
TR|E1BHK3|E1BHK3_BOVIN	NUC	NUC	15.63	CYT	13.27	PLA	11.46	28.21
SP|A6QQQ9|K1C20_BOVIN	CYT	CYT	27.76	NUC	18.62	PLA	7.817	42.14
TR|E1BGQ4|E1BGQ4_BOVIN	NUC	NUC	31.73	CYT	18.07	PLA	8.678	43
TR|L8HYQ8|L8HYQ8_9CETA	END	END	30.95	NUC	11.38	CYT	10.58	34.05
TR|L8J1J8|L8J1J8_9CETA	NUC	NUC	37.92	CYT	12.15	PLA	9.244	37.17
TR|E1B965|E1B965_BOVIN	PLA	PLA	68.47	NUC	4.635	CYT	4.058	26.44
SP|Q3ZCF0|DCTN2_BOVIN	CSK	CSK	37.46	CYT	11.79	NUC	10.73	36.61
TR|E1BD11|E1BD11_BOVIN	NUC	NUC	20.2	CYT	15.75	PLA	12.73	34.36
TR|E1BL06|E1BL06_BOVIN	NUC	NUC	29.66	CYT	11.78	PLA	9.032	34.03
TR|A4IFD1|A4IFD1_BOVIN	CYT/NUC	CYT	35.84	NUC	35.78	PLA	4.588	71.58
TR|L8IGK5|L8IGK5_9CETA	EXC	EXC	13.77	NUC	12.32	PLA	10.84	25.71
TR|E1B7D0|E1B7D0_BOVIN	PLA	PLA	59.75	NUC	7.106	CYT	5.715	31.66
TR|F1MIH3|F1MIH3_BOVIN	NUC	NUC	18.03	CYT	14.25	PLA	13.42	31.05
SP|Q1RMJ9|UCN3_BOVIN	EXC	EXC	19.6	PLA	15.07	NUC	14.49	33.1
TR|E1BLW3|E1BLW3_BOVIN	NUC	NUC	13.86	CYT	13.19	PLA	12.29	26.86
TR|F1MS14|F1MS14_BOVIN	NUC	NUC	17.25	CYT	14.21	PLA	12.7	30.51
SP|Q29RK2|PYC_BOVIN	MIT	MIT	56.44	CYT	9.639	NUC	5.812	35.15
TR|F1MWR6|F1MWR6_BOVIN	NUC	NUC	58.87	CYT	6.727	PLA	6.455	31.39
TR|F1N2V0|F1N2V0_BOVIN	PLA	PLA	26.23	EXC	24.37	NUC	11.22	49.67
TR|F1MYR0|F1MYR0_BOVIN	NUC/CYT	NUC	33.17	CYT	31.23	PLA	6.591	63.14
TR|E1BE57|E1BE57_BOVIN	PLA	PLA	58.32	NUC	6.749	CYT	5.296	31.51
TR|A3KMW6|A3KMW6_BOVIN	NUC	NUC	27.11	CYT	15.68	PLA	12.59	37.9
TR|G3N319|G3N319_BOVIN	NUC	NUC	47.52	PLA	8.971	CYT	8.575	34.71
TR|F1MLH7|F1MLH7_BOVIN	NUC	NUC	17.6	CYT	16.03	PLA	11.02	33.09
SP|Q1LZ89|CC106_BOVIN	NUC	NUC	39.48	CYT	11.99	PLA	9.458	37.32
SP|Q08537|UPK2_BOVIN	PLA	PLA	20.96	CYT	14.5	EXC	11.05	33.17
TR|F1MTW9|F1MTW9_BOVIN	NUC	NUC	24.67	CYT	24.54	PLA	8.149	49.15
TR|G3N2D8|G3N2D8_BOVIN	PLA	PLA	39.52	NUC	10.65	CYT	9.022	35.69
TR|E1BC96|E1BC96_BOVIN	NUC	NUC	25.74	CYT	17.89	PLA	14.69	40.21
TR|A7MBG8|A7MBG8_BOVIN	NUC	NUC	36.86	CYT	12.29	MIT	7.277	37.08
TR|G3X8E7|G3X8E7_BOVIN	NUC	NUC	16.05	CYT	14.28	PLA	11.47	29.79
SP|Q9BE97|ARNT_BOVIN	NUC	NUC	61.55	CYT	5.83	PLA	4.756	29.84
TR|E1BCL8|E1BCL8_BOVIN	NUC	NUC	27.89	CYT	26.52	CSK	12.16	53.66
TR|F1MRZ2|F1MRZ2_BOVIN	EXC	EXC	12.81	PLA	12.45	NUC	11.68	25.17
TR|E1BGM5|E1BGM5_BOVIN	NUC	NUC	15.75	CYT	13.89	PLA	13.65	29.09
TR|E1BAJ4|E1BAJ4_BOVIN	NUC	NUC	16.11	CYT	14.23	PLA	11.7	29.76
SP|E1BPQ1|FOXO1_BOVIN	NUC/CYT	NUC	35.2	CYT	33.74	PLA	6.117	67.93
SP|Q1LZG6|CCNB1_BOVIN	NUC	NUC	15.24	CYT	13.28	PLA	13.19	27.96
SP|C0LZJ1|DMRT1_BOVIN	NUC	NUC	20.11	CYT	14.28	PLA	13.28	32.38
TR|A6QLG9|A6QLG9_BOVIN	NUC	NUC	34.28	PLA	17.96	CYT	14.39	43.72
TR|E1BIA9|E1BIA9_BOVIN	NUC	NUC	40.74	CYT	12.74	PLA	8.751	38.51
TR|L8IF88|L8IF88_9CETA	PLA	PLA	19.06	NUC	15.69	JNC	13.65	33.58
TR|F1N5V5|F1N5V5_BOVIN	NUC	NUC	28.28	CYT	26.32	PLA	6.946	53.53
TR|E1BLS1|E1BLS1_BOVIN	NUC	NUC	17.31	CYT	14.15	PLA	13.94	30.46
TR|L8I837|L8I837_9CETA	CYT	CYT	29.81	NUC	12.03	PLA	12.01	34.4
TR|L8IY21|L8IY21_9CETA	NUC	NUC	51.99	CYT	8.062	PLA	6.006	33.67
TR|L8J2I2|L8J2I2_9CETA	NUC	NUC	30.35	CYT	28.35	PLA	9.537	57.52
TR|F1ML02|F1ML02_BOVIN	PLA	PLA	61.4	EXC	8.776	CYT	5.404	33.25
TR|A6QPA2|A6QPA2_BOVIN	NUC	NUC	19.11	CYT	15.53	PLA	11.61	33.4
TR|Q08E44|Q08E44_BOVIN	NUC	NUC	46.51	CYT	11.35	PLA	7.407	37.52
TR|L8HTV6|L8HTV6_9CETA	PLA	PLA	25.11	NUC	10.9	EXC	9.525	30.9
SP|A2I7M9|SPA32_BOVIN	CYT	CYT	39.35	EXC	16.58	NUC	10.21	43.19
SP|Q58DU7|SH3L1_BOVIN	NUC	NUC	21.81	PLA	16.23	CYT	13.04	35.91
TR|F1MEL3|F1MEL3_BOVIN	NUC	NUC	17.81	CYT	17.77	EXC	9.587	35.57
TR|L8IF89|L8IF89_9CETA	NUC	NUC	25.63	CYT	12.31	PLA	8.961	32.89
SP|A7E371|PRCA1_BOVIN	NUC	NUC	18.9	CYT	14.77	PLA	12.07	32.29
TR|B3VNC2|B3VNC2_BOVIN	NUC	NUC	20.98	PLA	17.05	CYT	16.78	36.54
TR|L8IT67|L8IT67_9CETA	PLA	PLA	54.71	NUC	7.274	CYT	6.287	32.58
TR|A6QLT3|A6QLT3_BOVIN	NUC	NUC	14.85	CYT	13.18	PLA	10.91	27.56
TR|A4FV01|A4FV01_BOVIN	NUC	NUC	21.61	CYT	15.93	PLA	11.64	35.41
TR|F1MBH6|F1MBH6_BOVIN	PLA	PLA	31.85	CYT	10.42	NUC	10.02	33.21
TR|E1BJA6|E1BJA6_BOVIN	NUC	NUC	16.51	PLA	15.14	CYT	13.05	31.22
TR|E1B778|E1B778_BOVIN	PLA	PLA	49.5	NUC	7.978	CYT	7.244	33.61
TR|L8IRJ0|L8IRJ0_9CETA	NUC	NUC	13.74	CYT	13.32	PLA	13.14	26.94
SP|A6QLH5|ERI3_BOVIN	NUC	NUC	15.89	CYT	13.01	PLA	11.93	28.06
SP|Q2T9V9|PHF10_BOVIN	NUC	NUC	18.21	CYT	13.81	PLA	10.08	30.61
SP|Q28034|GLU2B_BOVIN	END	END	23.65	NUC	15.31	PLA	11.84	35.71
SP|Q4U5R3|PSME1_BOVIN	NUC	NUC	20.05	CYT	14.28	EXC	10.67	32.35
SP|O02659|MBL2_BOVIN	EXC	EXC	29.13	PLA	15.12	NUC	9.513	38.04
SP|Q5BIR6|MED17_BOVIN	NUC	NUC	17.08	CYT	13.49	CSK	9.07	29.47
TR|E1BDB4|E1BDB4_BOVIN	NUC	NUC	22.1	CYT	15.36	CSK	10.26	34.93
TR|E1B6Y2|E1B6Y2_BOVIN	NUC	NUC	17.3	CYT	13.23	PLA	11.67	29.29
SP|Q2TBW2|COQ7_BOVIN	MIT	MIT	36.97	CYT	8.166	NUC	7.618	32.13
SP|A6QR44|DGCR8_BOVIN	NUC	NUC	41.86	CYT	10.11	MIT	6.364	35.47
TR|L8IEC7|L8IEC7_9CETA	MIT	MIT	35.95	CYT	10.62	NUC	9.952	34.77
TR|A5D7B3|A5D7B3_BOVIN	NUC	NUC	36.16	CYT	12.58	PLA	11.88	37.24
TR|A4IFA5|A4IFA5_BOVIN	PLA	PLA	16.2	NUC	15.82	CYT	13.41	31.9
TR|L8INH1|L8INH1_9CETA	CYT	CYT	17.2	NUC	15.71	CSK	12.25	32.43
TR|A5PK24|A5PK24_BOVIN	END	END	37.35	NUC	12.6	CYT	11.43	37.59
TR|L8J1P3|L8J1P3_9CETA	NUC	NUC	19.48	CYT	13.77	PLA	13.51	31.35
TR|L8IPC0|L8IPC0_9CETA	CYT	CYT	19.87	MIT	16.21	NUC	11.6	34.75
TR|G3MZQ5|G3MZQ5_BOVIN	NUC	NUC	16.77	CYT	14.44	PLA	9.881	30.48
SP|O77628|FOS_BOVIN	NUC	NUC	54.17	CYT	9.023	PLA	6.237	34.66
SP|Q2TBX4|HSP13_BOVIN	END	END	35.54	CYT	14.15	NUC	9.026	39.06
TR|A7YWQ4|A7YWQ4_BOVIN	NUC	NUC	16.3	PLA	15.51	CYT	14.08	31.56
TR|L8IQ45|L8IQ45_9CETA	PLA	PLA	33.84	CYT	10.57	NUC	8.998	34.08
TR|A6QPV7|A6QPV7_BOVIN	NUC	NUC	50.26	CYT	24.22	MIT	3.471	55.08
TR|E1BCY7|E1BCY7_BOVIN	NUC	NUC	17.22	CYT	13.52	PLA	12.96	29.6
TR|A2VE77|A2VE77_BOVIN	NUC/CYT	NUC	35.95	CYT	34.62	PLA	5.89	69.63
TR|E1BHU9|E1BHU9_BOVIN	PLA	PLA	61.44	NUC	6.726	CYT	6.059	30.87
TR|F1N4M3|F1N4M3_BOVIN	NUC	NUC	13.57	CYT	10.91	PLA	10.45	23.83
TR|A5D786|A5D786_BOVIN	NUC	NUC	23.22	CYT	20.83	PLA	9.342	43
TR|G3X7G8|G3X7G8_BOVIN	NUC	NUC	19.53	CYT	16.63	PLA	11.39	35.11
TR|Q0VCM1|Q0VCM1_BOVIN	PLA	PLA	17.82	NUC	15.01	CYT	13.26	31.9
TR|E1BDF7|E1BDF7_BOVIN	NUC	NUC	18.27	CYT	14.41	PLA	13.78	31.42
TR|L8IJW6|L8IJW6_9CETA	GOL	GOL	33	NUC	12.71	CYT	10.07	36.43
TR|F1MFM7|F1MFM7_BOVIN	NUC	NUC	26.22	CYT	12.46	PLA	9.962	33.36
TR|F1MI67|F1MI67_BOVIN	PLA	PLA	14.61	CYT	13.22	NUC	12.74	27.44
SP|Q9N179|41_BOVIN	CSK	CSK	20.81	CYT	11.2	PLA	10.61	28.93
TR|G3N0Q1|G3N0Q1_BOVIN	CYT	CYT	11.7	NUC	11.35	GOL	10.86	22.96
TR|E1BA17|E1BA17_BOVIN	EXC	EXC	29.43	PLA	11.31	NUC	11.04	33.36
TR|A7YSY7|A7YSY7_BOVIN	MIT	MIT	22.01	NUC	16.22	CYT	13.04	36.01
TR|E1BEK4|E1BEK4_BOVIN	NUC	NUC	41.53	CYT	9.418	PLA	8.937	34.59
TR|L8IXJ6|L8IXJ6_9CETA	NUC	NUC	17.4	CYT	14.31	PLA	11.13	30.73
SP|Q2KJC3|MPEG1_BOVIN	NUC	NUC	13.2	PLA	12.16	CYT	11.56	25.1
TR|G3N0N9|G3N0N9_BOVIN	NUC	NUC	16.33	PLA	15.58	CYT	12.83	31.66
TR|A6QNW9|A6QNW9_BOVIN	PLA	PLA	17.24	CYT	16.51	NUC	14.39	33.5
TR|F1MKY4|F1MKY4_BOVIN	CYT	CYT	41.27	NUC	8.537	PLA	7.739	33.5
TR|L8IS53|L8IS53_9CETA	NUC	NUC	14.64	CYT	13.33	PLA	11.18	27.6
TR|L8I0G0|L8I0G0_9CETA	NUC	NUC	29.63	CYT	13.14	PLA	11.05	35.72
TR|Q3MHM0|Q3MHM0_BOVIN	NUC	NUC	16.69	CYT	15.12	PLA	14.71	31.31
TR|L8HX99|L8HX99_9CETA	CYT	CYT	27.51	NUC	20.14	PLA	8.639	44.14
TR|Q2TBL2|Q2TBL2_BOVIN	PLA	PLA	43.87	NUC	9.516	CYT	8.651	35.05
TR|L8IZU3|L8IZU3_9CETA	NUC	NUC	19.01	CYT	16.77	PLA	10.64	34.97
TR|Q2T9V1|Q2T9V1_BOVIN	NUC	NUC	39.38	CYT	9.485	PLA	8.062	34.26
TR|E1BF13|E1BF13_BOVIN	NUC	NUC	16.71	PLA	15.98	CYT	13.12	32.46
TR|F1N4K0|F1N4K0_BOVIN	EXC	EXC	25.76	PLA	11.83	NUC	11.54	32.35
SP|Q2TBP1|DDX25_BOVIN	CYT/NUC	CYT	34.3	NUC	33.87	PLA	5.157	67.88
TR|Q32PB7|Q32PB7_BOVIN	EXC	EXC	58.66	PLA	7.679	CSK	5.153	32.52
TR|A2VDQ0|A2VDQ0_BOVIN	CYT	CYT	15.16	NUC	14.06	CSK	10.95	28.9
SP|Q3MHV6|SLAI2_BOVIN	NUC	NUC	20.21	CYT	16.71	PLA	11.98	35.63
TR|L8IRI4|L8IRI4_9CETA	NUC	NUC	16.87	EXC	14.84	CYT	14.12	31.06
TR|A5D7V2|A5D7V2_BOVIN	PLA	PLA	29.69	JNC	26.6	NUC	7.992	54.55
TR|A4IFC2|A4IFC2_BOVIN	NUC	NUC	18.86	CYT	18.78	PLA	11.23	37.61
TR|F1MRZ0|F1MRZ0_BOVIN	JNC	JNC	25.83	NUC	17.53	CYT	12.37	39.76
SP|A0JNJ5|MYL1_BOVIN	NUC	NUC	19.93	CYT	15.27	EXC	13.81	33.56
TR|G3X686|G3X686_BOVIN	NUC	NUC	17.09	CYT	14.47	PLA	12.41	30.73
SP|A6H7A8|TDIF1_BOVIN	NUC	NUC	46.12	PLA	10.15	CYT	7.775	36.03
TR|L8I9A6|L8I9A6_9CETA	PLA	PLA	23.44	JNC	22.86	NUC	9.865	46.04
TR|G3MY69|G3MY69_BOVIN	PLA	PLA	42.22	NUC	7.563	EXC	7.174	32.53
SP|Q08E27|STRBP_BOVIN	CSK	CSK	35.27	NUC	16.63	CYT	15.96	42.23
TR|F1MFB2|F1MFB2_BOVIN	CYT	CYT	30.72	NUC	15.1	PLA	10.85	38.66
TR|F1MKV3|F1MKV3_BOVIN	PLA	PLA	15.64	NUC	15.03	CYT	13.99	30.49
TR|F1MNH8|F1MNH8_BOVIN	NUC	NUC	14.27	CYT	13.65	PLA	12.7	27.75
TR|A5PKM3|A5PKM3_BOVIN	END	END	32.53	CYT	10.68	NUC	9.82	33.77
SP|Q58DR2|DJB12_BOVIN	CYT	CYT	14.14	NUC	12.18	END	11.37	25.8
TR|A5PJL6|A5PJL6_BOVIN	POX	POX	42.52	CYT	9.275	NUC	7.686	34.58
TR|E1BGF9|E1BGF9_BOVIN	NUC	NUC	35.5	CYT	23.59	PLA	7.311	52.06
SP|P28783|S10A9_BOVIN	GOL	GOL	14.54	EXC	13.8	NUC	10.56	28.13
SP|Q3T114|RIDA_BOVIN	EXC	EXC	33.66	CYT	20.83	NUC	19.79	47.49
SP|Q8MI01|MUC15_BOVIN	NUC	NUC	17.64	CYT	14.6	PLA	13.49	31.26
SP|Q8MI01-2|MUC15_BOVIN	NUC	NUC	18.85	CYT	15.31	PLA	12.33	32.95
TR|A5PJQ6|A5PJQ6_BOVIN	NUC	NUC	17.3	CYT	15.76	PLA	14.97	32.55
TR|L8HXU3|L8HXU3_9CETA	MIT	MIT	30.77	CYT	11.45	NUC	10.18	34.07
TR|E1BBB5|E1BBB5_BOVIN	NUC	NUC	19.91	CYT	13.68	PLA	12	31.5
TR|L8IGH5|L8IGH5_9CETA	CSK	CSK	24.22	JNC	24.02	NUC	11.03	48.15
TR|F1MGK4|F1MGK4_BOVIN	NUC	NUC	22.66	CYT	19.53	PLA	10.16	40.87
SP|F1MRK3|AMOL2_BOVIN	NUC	NUC	18.28	CYT	16.18	PLA	12.19	33.74
TR|E1BH47|E1BH47_BOVIN	CSK	CSK	20.75	NUC	16.38	CYT	14.65	35.51
SP|A4IFD2|FOXP1_BOVIN	NUC	NUC	21.7	CYT	15.56	PLA	11.61	34.97
SP|Q0P5F7|PI42C_BOVIN	CYT/PLA	CYT	35.49	PLA	34.05	NUC	7.202	68.54
TR|A1A4I7|A1A4I7_BOVIN	PLA	PLA	39.85	NUC	8.195	CYT	7.973	32.84
TR|L8I027|L8I027_9CETA	NUC	NUC	16.81	CYT	12.82	PLA	12.62	28.44
TR|L8HXW0|L8HXW0_9CETA	NUC	NUC	12.86	PLA	11.81	CYT	11.81	24.41
TR|A2VDS5|A2VDS5_BOVIN	PLA	PLA	72.61	CYT	3.946	NUC	3.721	23.99
SP|O77834|PRDX6_BOVIN	NUC	NUC	14.9	CYT	14.05	EXC	11.16	28.71
SP|P26779|SAP_BOVIN	LYS	LYS	45.92	EXC	11.8	NUC	6.57	38.02
SP|P26779-2|SAP_BOVIN	LYS	LYS	45.55	EXC	12.01	NUC	6.637	38.25
TR|L8IB28|L8IB28_9CETA	PLA	PLA	16.74	CYT	13.19	NUC	12.86	28.86
TR|F6S1Q0|F6S1Q0_BOVIN	CYT	CYT	36.22	NUC	23.33	PLA	6.349	51.87
TR|E1B6Y0|E1B6Y0_BOVIN	NUC	NUC	16.57	CYT	14.13	PLA	13.24	29.96
TR|F1MNI7|F1MNI7_BOVIN	NUC	NUC	29.29	CYT	12.42	PLA	11.71	34.68
TR|F1MD59|F1MD59_BOVIN	PLA	PLA	59.98	CYT	5.31	NUC	4.928	29.6
TR|E1BLR0|E1BLR0_BOVIN	PLA	PLA	46.14	NUC	8.506	EXC	8.247	34.08
TR|L8INT0|L8INT0_9CETA	NUC	NUC	19.46	CYT	14.67	PLA	14.14	32.5
TR|L8IP52|L8IP52_9CETA	NUC	NUC	39.27	CYT	11.45	PLA	9.957	36.61
SP|Q0VCY0|AT2A1_BOVIN	END	END	65.11	NUC	9.65	PLA	5.428	33.3
TR|L8HWR5|L8HWR5_9CETA	NUC	NUC	18.44	CYT	16.28	PLA	12.35	33.97
TR|E1BHT6|E1BHT6_BOVIN	PLA	PLA	18.56	EXC	11.25	CYT	11.23	27.63
TR|A6H797|A6H797_BOVIN	END	END	23.77	PLA	12.43	NUC	11.92	32.09
TR|E1BFX6|E1BFX6_BOVIN	NUC	NUC	40.22	CYT	11.45	PLA	9.756	36.81
SP|Q3ZC89|MAP2_BOVIN	CYT	CYT	20.4	NUC	18.95	PLA	9.839	38.78
TR|E1BB02|E1BB02_BOVIN	CYT	CYT	33.89	NUC	16.34	PLA	9.183	41.42
TR|F1MGU0|F1MGU0_BOVIN	NUC	NUC	26.56	CYT	23.14	PLA	10.08	48
TR|A6QPM5|A6QPM5_BOVIN	NUC	NUC	15.5	CYT	15.06	PLA	13.23	30.42
TR|L8HU13|L8HU13_9CETA	NUC	NUC	28.11	CYT	26.68	PLA	10.48	54.01
TR|Q5GF34|Q5GF34_BOVIN	PLA	PLA	13.81	CYT	13.2	NUC	13.18	26.85
SP|Q3SZD5|DCA15_BOVIN	NUC	NUC	15.34	CYT	14.48	PLA	13.93	29.57
TR|L8J2W8|L8J2W8_9CETA	NUC	NUC	59.44	CYT	7.295	PLA	6.647	31.94
TR|L8ISB3|L8ISB3_9CETA	NUC	NUC	24.37	PLA	11.98	EXC	11.86	31.85
TR|L8I6C0|L8I6C0_9CETA	CYT	CYT	27.28	PLA	26.94	NUC	9.221	54.03
TR|L8IRN8|L8IRN8_9CETA	NUC	NUC	13.42	CYT	12.86	EXC	10.52	26.13
TR|A0JN57|A0JN57_BOVIN	NUC	NUC	44.31	CYT	21.2	EXC	4.743	50.37
TR|E1BCY1|E1BCY1_BOVIN	NUC	NUC	16.21	CYT	15.05	PLA	11.87	30.9
SP|P06394|K1C10_BOVIN	CYT	CYT	24.59	NUC	21.92	PLA	12.17	45.27
TR|F2FB38|F2FB38_BOVIN	PLA	PLA	22.86	EXC	19.64	NUC	12.93	41.14
SP|A6QQF6|SBSN_BOVIN	EXC	EXC	26.3	CYT	9.859	CSK	9.424	30.22
TR|F1MMS4|F1MMS4_BOVIN	NUC	NUC	45.62	CYT	9.971	PLA	8.413	35.77
SP|Q2YDM1|ARL1_BOVIN	GOL	GOL	53.05	CYT	10.32	PLA	9.149	36.29
TR|E1BEN8|E1BEN8_BOVIN	NUC	NUC	43.44	CYT	11.87	PLA	7.892	37.85
TR|A2VDN7|A2VDN7_BOVIN	NUC	NUC	20.7	CYT	15.74	PLA	13.02	34.63
TR|L8HWE5|L8HWE5_9CETA	CSK	CSK	21.76	NUC	16.93	CYT	12.01	36.82
TR|L8IZK0|L8IZK0_9CETA	NUC	NUC	47.29	CYT	9.314	PLA	8.662	35.11
TR|L8J0T7|L8J0T7_9CETA	NUC	NUC	27.38	CYT	14.05	PLA	11.91	35.9
TR|E1BE70|E1BE70_BOVIN	NUC	NUC	19.19	CYT	14.77	PLA	13.83	32.46
SP|Q58CS8|GNPTG_BOVIN	EXC	EXC	24.97	GOL	21.23	NUC	9.905	44.47
SP|Q58CS8-2|GNPTG_BOVIN	EXC	EXC	26.4	GOL	23.61	NUC	8.22	48.61
TR|F1MCA8|F1MCA8_BOVIN	NUC	NUC	42.78	CYT	10.48	PLA	9.098	36.06
TR|E1B9F8|E1B9F8_BOVIN	NUC	NUC	15.84	CYT	13.72	PLA	12.14	28.93
TR|A6QPU8|A6QPU8_BOVIN	PLA	PLA	26.6	NUC	13.81	CYT	11.73	35.24
SP|Q32LJ4|TPRGL_BOVIN	CYT	CYT	30.06	PLA	12.8	NUC	12.21	35.46
SP|Q32LJ4-2|TPRGL_BOVIN	CYT	CYT	38.37	PLA	11.89	NUC	8.196	36.95
SP|O97831|AGRL1_BOVIN	PLA	PLA	64.78	NUC	6.11	CYT	5.066	29.3
SP|O97831-2|AGRL1_BOVIN	PLA	PLA	64.79	NUC	6.129	CYT	5.062	29.32
TR|E1BIP4|E1BIP4_BOVIN	EXC	EXC	32.17	NUC	12.84	CYT	10.44	36.31
TR|L8HYT6|L8HYT6_9CETA	NUC	NUC	15.65	CYT	14.01	PLA	10.99	29.17
TR|A7E302|A7E302_BOVIN	NUC	NUC	18.17	CYT	13.6	PLA	12.37	30.32
TR|E1B9S7|E1B9S7_BOVIN	NUC/CYT	NUC	31.66	CYT	30.78	PLA	6.996	61.89
TR|G3N1T7|G3N1T7_BOVIN	NUC	NUC	17.76	CYT	13.81	PLA	11.53	30.32
SP|O18836|GDF8_BOVIN	EXC	EXC	58.05	NUC	6.662	CYT	5.513	31.46
TR|E1BPE1|E1BPE1_BOVIN	NUC	NUC	13.94	CYT	12.7	EXC	10.15	26.31
TR|L8ILC5|L8ILC5_9CETA	PLA	PLA	31.66	EXC	8.83	CYT	8.659	31.25
TR|A6QPS2|A6QPS2_BOVIN	NUC	NUC	15.41	CYT	14.46	PLA	11.72	29.59
SP|P82925|RT31_BOVIN	MIT	MIT	46.95	NUC	9.51	CYT	8.161	35.32
TR|L8HXN0|L8HXN0_9CETA	NUC	NUC	15.97	CYT	12.81	PLA	11.29	27.87
TR|F1N0W1|F1N0W1_BOVIN	CSK	CSK	28.08	PLA	27.86	NUC	10.07	55.82
TR|A7Z067|A7Z067_BOVIN	PLA	PLA	46.56	NUC	8.376	EXC	8.128	33.96
TR|E1BD38|E1BD38_BOVIN	PLA	PLA	25.85	CYT	24.41	NUC	10.37	49.54
TR|F1MRS7|F1MRS7_BOVIN	PLA	PLA	32.27	NUC	10.58	EXC	9.784	33.55
TR|Q7YRE7|Q7YRE7_BOVIN	END	END	36.32	PLA	10.04	EXC	9.098	34.18
TR|E1B7J2|E1B7J2_BOVIN	NUC	NUC	27.94	CYT	11.76	PLA	9.489	33.27
SP|P68399|CSK21_BOVIN	NUC	NUC	16.84	CYT	14.76	PLA	9.663	30.95
TR|G3X6C1|G3X6C1_BOVIN	NUC	NUC	15.86	CYT	14.01	PLA	11.53	29.32
SP|Q0IID9|GLPK_BOVIN	CYT/MIT	CYT	31.97	MIT	31.2	NUC	5.688	62.68
TR|G3X782|G3X782_BOVIN	CYT	CYT	27.46	NUC	11.38	PLA	9.281	32.59
SP|O18789|RS2_BOVIN	NUC	NUC	27.76	CYT	22.24	PLA	10.17	47.24
TR|L8IMI7|L8IMI7_9CETA	NUC	NUC	18.24	CYT	16.94	PLA	12.43	34.72
TR|A4IF71|A4IF71_BOVIN	NUC	NUC	30.03	JNC	27.57	CYT	6.599	56.18
SP|E1BGN7|CGAS_BOVIN	NUC	NUC	16.76	CYT	12.85	PLA	11.55	28.45
TR|F1MYB8|F1MYB8_BOVIN	PLA	PLA	15.7	NUC	15.31	CYT	12.9	30.9
SP|E1BDF2|SHRPN_BOVIN	CYT	CYT	20.79	NUC	16.32	PLA	12.31	35.45
TR|E1BLS0|E1BLS0_BOVIN	GOL	GOL	32.02	PLA	12.04	NUC	8.497	35.25
TR|L8IMR7|L8IMR7_9CETA	PLA	PLA	51.87	EXC	7.271	CYT	6.583	32.76
TR|E1BN06|E1BN06_BOVIN	CYT	CYT	25.24	CSK	23.48	NUC	11.26	47.86
TR|F1N7A3|F1N7A3_BOVIN	CYT	CYT	21.57	NUC	18.21	PLA	8.958	38.45
TR|F1MCR1|F1MCR1_BOVIN	PLA	PLA	15.07	NUC	14.79	CYT	14.67	29.78
TR|F1MM55|F1MM55_BOVIN	NUC	NUC	36.9	CYT	9.681	PLA	8.271	33.9
TR|F1N5A3|F1N5A3_BOVIN	NUC	NUC	25.95	CYT	16.54	PLA	12.46	38.49
TR|F1MFH7|F1MFH7_BOVIN	PLA	PLA	44.48	CYT	9.623	NUC	8.674	35.24
[truncated: 4,206 more rows]

## Sheet: PLA
Sequence_ID	Prediction	Pred1	Prob1	Pred2	Prob2	Pred3	Prob3	MLCS
TR|L8HP10|L8HP10_9CETA	PLA	PLA	18.24	CYT	13.97	MIT	10.65	30.83		PLA - Plasma Membrane	1123
SP|P23956|VATL_BOVIN	PLA	PLA	27.74	MIT	12.07	CYT	10.6	33.57
TR|E1BL92|E1BL92_BOVIN	PLA	PLA	20.8	NUC	17.25	EXC	13.24	36.7
SP|P80195|GLCM1_BOVIN	PLA	PLA	52.43	NUC	9.067	EXC	8.076	34.83
SP|Q0IIG8|RAB18_BOVIN	PLA	PLA	18.06	CYT	15.16	GOL	14.26	32.25
TR|E1B8C3|E1B8C3_BOVIN	PLA	PLA	19.93	CYT	16.29	NUC	13.19	34.9
TR|G3N384|G3N384_BOVIN	PLA/JNC	PLA	36.89	JNC	31.52	EXC	6.899	64.74
TR|A6QNN0|A6QNN0_BOVIN	PLA	PLA	19.44	NUC	15.82	EXC	13.78	33.98
SP|P81265|PIGR_BOVIN	PLA/EXC	PLA	36.23	EXC	36.18	NUC	4.757	72.37
SP|P81265-2|PIGR_BOVIN	PLA/EXC	PLA	35.94	EXC	35.86	NUC	5.484	71.74
SP|A2VE58|SNG3_BOVIN	PLA	PLA	21.27	CYT	14.61	NUC	14.45	33.49
SP|Q1RMK9|F174B_BOVIN	PLA	PLA	19.87	CYT	17.14	NUC	16.42	36
SP|Q2YDD4|S39AB_BOVIN	PLA	PLA	15.82	NUC	14.44	CYT	12.69	29.85
SP|Q2KI80|RELL2_BOVIN	PLA	PLA	40.13	NUC	10.17	EXC	8.898	35.23
SP|P50397|GDIB_BOVIN	CYT/PLA	CYT	41.35	PLA	35.22	NUC	4.309	71.87
TR|A0JNK5|A0JNK5_BOVIN	PLA	PLA	25.33	EXC	19.55	CYT	11.97	42.29
TR|L8I6N0|L8I6N0_9CETA	PLA	PLA	52.03	NUC	9.468	EXC	8.126	35.32
SP|Q9TUM6|PLIN2_BOVIN	PLA	PLA	41.27	NUC	10.46	CYT	8.249	35.79
SP|Q9TUM6-2|PLIN2_BOVIN	PLA	PLA	40.21	NUC	10.77	CYT	8.733	35.97
SP|Q08DZ5|SDC1_BOVIN	PLA	PLA	44.32	NUC	11.47	CYT	8.722	37.46
TR|Q0IIF1|Q0IIF1_BOVIN	PLA	PLA	43.17	NUC	11.25	EXC	7.474	37.05
TR|L8IND9|L8IND9_9CETA	PLA	PLA	47.98	NUC	10.66	EXC	8.414	36.75
SP|P80724|BASP1_BOVIN	PLA	PLA	42.21	NUC	15.96	CYT	10.25	42.9
TR|F1MY37|F1MY37_BOVIN	PLA	PLA	17.51	NUC	14.08	EXC	12.48	30.51
SP|P06836|NEUM_BOVIN	PLA/JNC	PLA	33.91	JNC	33.27	NUC	8.318	66.74
TR|L8IFT1|L8IFT1_9CETA	PLA	PLA	41.11	NUC	15.94	CYT	10.81	42.69
TR|Q05B90|Q05B90_BOVIN	PLA	PLA	19.93	NUC	15.11	CYT	12.12	33.35
TR|E1B7T6|E1B7T6_BOVIN	PLA	PLA	16.05	END	11.92	EXC	11.58	26.82
TR|E1BQ27|E1BQ27_BOVIN	PLA	PLA	56.5	CYT	6.205	EXC	5.876	31.17
TR|L8IBN6|L8IBN6_9CETA	PLA	PLA	34.27	NUC	12.54	EXC	10.59	36.64
TR|A1L5C2|A1L5C2_BOVIN	PLA	PLA	40.96	NUC	10.51	CYT	8.178	35.8
SP|A4IFL0|TIM23_BOVIN	PLA	PLA	15.6	CYT	14.28	NUC	13.57	29.49
SP|Q3ZBY2|TAGL3_BOVIN	PLA	PLA	16.9	CYT	11.21	CSK	10.37	26.5
TR|A5PK92|A5PK92_BOVIN	PLA	PLA	12.54	NUC	10.11	END	9.63	22.1
TR|A6QQP5|A6QQP5_BOVIN	PLA	PLA	21.77	NUC	16.41	CYT	12.42	36.13
SP|P52205|ROM1_BOVIN	PLA	PLA	50.95	NUC	9.147	CYT	7.385	34.97
TR|F1MQD9|F1MQD9_BOVIN	PLA	PLA	16.71	NUC	15.24	CYT	12.85	31.48
SP|Q2TA29|RB11A_BOVIN	PLA	PLA	38.64	GOL	20.85	CYT	9.655	48.91
TR|L8IF83|L8IF83_9CETA	PLA	PLA	38.28	NUC	10.32	CYT	10.12	35.02
TR|F1MYY2|F1MYY2_BOVIN	PLA	PLA	43.33	NUC	10.71	CYT	8.642	36.41
TR|E1BM85|E1BM85_BOVIN	PLA	PLA	42.76	NUC	10.23	CYT	8.779	35.75
TR|E1BBA7|E1BBA7_BOVIN	PLA	PLA	17.63	CYT	14.93	NUC	14.52	31.68
TR|F1MEU4|F1MEU4_BOVIN	PLA	PLA	34.38	NUC	10.67	CYT	10.3	34.37
TR|L8J1A9|L8J1A9_9CETA	PLA	PLA	21.63	NUC	16.49	CYT	12.81	36.17
TR|Q2KI38|Q2KI38_BOVIN	PLA	PLA	19.87	NUC	16.84	CYT	14.17	35.59
TR|E1BKV4|E1BKV4_BOVIN	PLA	PLA	14.55	NUC	14.5	EXC	12.72	29.04
TR|A6QL98|A6QL98_BOVIN	PLA	PLA	37.49	NUC	13.94	CYT	9.867	39.31
SP|F1MM41|ZNRF1_BOVIN	PLA	PLA	15.66	NUC	15.18	CYT	11.89	30.69
TR|E1BDQ0|E1BDQ0_BOVIN	PLA	PLA	27.99	NUC	17.97	CYT	12.89	41.36
TR|F1N726|F1N726_BOVIN	PLA	PLA	28	EXC	24.1	NUC	7.361	50.06
TR|L8J188|L8J188_9CETA	PLA	PLA	51.01	NUC	7.277	EXC	6.867	32.8
TR|F1ABP1|F1ABP1_BOVIN	PLA	PLA	44.4	EXC	14.47	NUC	8.641	41.25
TR|Q148M5|Q148M5_BOVIN	PLA	PLA	18.57	NUC	13.94	CYT	12.51	31
TR|F1MUY4|F1MUY4_BOVIN	PLA	PLA	44.43	NUC	11.96	EXC	9.139	38.08
SP|Q9BG99|TREX1_BOVIN	PLA	PLA	17.92	EXC	14.53	NUC	12.73	31.35
SP|Q17QR6|MOT13_BOVIN	PLA	PLA	20.15	EXC	11.47	CYT	10.6	28.88
SP|Q2HJA8|TMUB2_BOVIN	PLA	PLA	18.54	NUC	15.44	CYT	12.67	32.93
SP|Q2HJA8-2|TMUB2_BOVIN	PLA	PLA	18.28	NUC	15.55	CYT	13.18	32.9
TR|Q2KJ60|Q2KJ60_BOVIN	PLA	PLA	13.96	NUC	13.84	GOL	13.48	27.76
TR|A7MBH0|A7MBH0_BOVIN	PLA	PLA	35.04	NUC	13.56	CYT	10.71	38.16
SP|A4FUG7|NUD17_BOVIN	PLA	PLA	15.71	NUC	15.08	CYT	12.08	30.6
TR|A8E4P3|A8E4P3_BOVIN	PLA	PLA	44.44	NUC	9.271	CYT	8.155	34.82
TR|L8I6D1|L8I6D1_9CETA	PLA	PLA	36.66	EXC	9.208	NUC	8.393	33.27
SP|Q05B73|S35A4_BOVIN	PLA	PLA	19.92	NUC	13.83	EXC	12.45	31.69
TR|Q58D77|Q58D77_BOVIN	PLA	PLA	35.86	NUC	12.3	EXC	10.5	36.81
TR|F1MMK7|F1MMK7_BOVIN	PLA	PLA	37.15	NUC	12.55	CYT	11.15	37.48
TR|L8I0F2|L8I0F2_9CETA	PLA	PLA	31.14	NUC	14.82	CYT	11.28	38.46
TR|E1BLE7|E1BLE7_BOVIN	PLA	PLA	14.98	CYT	11.46	EXC	10.76	25.51
TR|D9ZDE4|D9ZDE4_BOVIN	PLA	PLA	44.29	NUC	10.15	EXC	8.775	35.85
TR|Q05B55|Q05B55_BOVIN	PLA	PLA	17.38	EXC	17.22	CYT	11.25	34.55
SP|Q3SZR3|A1AG_BOVIN	PLA	PLA	16.35	EXC	13.28	CYT	11.71	28.72
TR|A7YY70|A7YY70_BOVIN	PLA	PLA	56.1	CYT	6.941	EXC	6.416	32.05
SP|Q28139|NCKX1_BOVIN	PLA	PLA	47.81	NUC	10.17	CYT	8.564	36.15
SP|Q28139-2|NCKX1_BOVIN	PLA	PLA	47.53	NUC	10.21	CYT	8.612	36.19
TR|F1MYJ3|F1MYJ3_BOVIN	PLA	PLA	16.3	NUC	13.73	CYT	13.63	29.26
TR|A7E3R1|A7E3R1_BOVIN	PLA	PLA	18.55	EXC	12.11	NUC	11.92	28.69
TR|A4IFJ4|A4IFJ4_BOVIN	PLA	PLA	19.46	NUC	14.7	CYT	13.14	32.53
SP|P69678|CUTA_BOVIN	PLA	PLA	18.24	NUC	15.47	CYT	14.98	32.78
TR|L8I199|L8I199_9CETA	PLA	PLA	55.26	CYT	7.256	NUC	6.751	32.51
TR|L8I0L3|L8I0L3_9CETA	PLA	PLA	16.97	CYT	12.68	NUC	11.57	28.39
TR|A5D7Q8|A5D7Q8_BOVIN	PLA	PLA	18.5	NUC	14.14	CYT	12.62	31.21
TR|L8IEG6|L8IEG6_9CETA	PLA	PLA	29.42	CYT	11.74	NUC	9.951	33.89
TR|E1BJ59|E1BJ59_BOVIN	PLA	PLA	36.77	NUC	14.33	CYT	11.84	39.64
SP|A4FV54|RAB8A_BOVIN	PLA	PLA	21.75	CYT	17.62	GOL	16.82	37.75
SP|A7YWM1|GGT6_BOVIN	PLA	PLA	18.34	NUC	17.86	CYT	14.26	36.03
TR|E1BEU4|E1BEU4_BOVIN	PLA	PLA	28.83	CYT	10.38	NUC	10.07	31.98
SP|Q95323|CAH4_BOVIN	PLA	PLA	48.65	EXC	9.394	NUC	7.028	35.26
TR|Q08DN1|Q08DN1_BOVIN	PLA	PLA	15.75	NUC	15	CYT	14.22	30.52
TR|A6QR18|A6QR18_BOVIN	PLA	PLA	16.71	CYT	15.72	NUC	15.36	32.11
TR|L8ISD3|L8ISD3_9CETA	PLA	PLA	36.93	NUC	13.39	CYT	11.84	38.47
TR|Q08DK8|Q08DK8_BOVIN	PLA	PLA	36.72	NUC	13.47	CYT	11.68	38.52
TR|L8IQ77|L8IQ77_9CETA	PLA	PLA	35.55	NUC	14.81	CYT	12.04	39.91
TR|E1BEG6|E1BEG6_BOVIN	PLA	PLA	25.79	JNC	22.83	NUC	15.05	47.19
TR|L8IBS6|L8IBS6_9CETA	PLA	PLA	26.41	EXC	20.27	NUC	10.45	43.81
TR|L8J2V9|L8J2V9_9CETA	PLA	PLA	20.51	CYT	11.6	NUC	11.55	29.25
TR|L8IPG7|L8IPG7_9CETA	PLA	PLA	28.43	NUC	13.07	CYT	12.41	35.13
SP|P61585|RHOA_BOVIN	PLA	PLA	34.47	CSK	22.3	NUC	13.46	49.86
SP|Q1RMJ6|RHOC_BOVIN	PLA	PLA	33.42	CSK	18.87	NUC	14.82	44.69
SP|P11024|NNTM_BOVIN	PLA	PLA	14.27	NUC	12.6	CYT	11.35	26.42
TR|F1N0Z7|F1N0Z7_BOVIN	PLA	PLA	49.12	NUC	9.505	CYT	8.019	35.4
TR|E1BFU6|E1BFU6_BOVIN	PLA	PLA	15.56	NUC	14.18	EXC	12.51	29.32
SP|Q58D34|PI16_BOVIN	PLA	PLA	16.36	NUC	14.2	CYT	13.6	29.89
TR|E1BKM2|E1BKM2_BOVIN	PLA	PLA	15.97	NUC	15.56	EXC	12.53	31.4
TR|E1BN05|E1BN05_BOVIN	PLA	PLA	27.21	EXC	19.14	NUC	10.16	42.61
SP|Q0VD05|CCG3_BOVIN	PLA	PLA	66.55	NUC	6.13	CYT	5.991	28.77
TR|L8HWU7|L8HWU7_9CETA	PLA	PLA	18.52	NUC	17.43	CYT	13.89	35.56
SP|Q8MJG0|R9BP_BOVIN	PLA	PLA	26.44	NUC	12.56	CYT	11.69	33.58
SP|A6QPE7|ANR65_BOVIN	PLA	PLA	16.6	CYT	16.49	NUC	16.49	33.06
TR|L8IDA0|L8IDA0_9CETA	PLA	PLA	18.6	EXC	12.8	CYT	10.53	29.58
SP|Q3T0L7|RL28_BOVIN	PLA	PLA	16.01	NUC	13.11	JNC	10.29	28.27
TR|E1BMB9|E1BMB9_BOVIN	PLA	PLA	19.03	NUC	12.91	EXC	10.73	29.99
TR|F1MYV0|F1MYV0_BOVIN	PLA	PLA	39.71	NUC	8.648	CYT	8.164	33.34
TR|G3MXY5|G3MXY5_BOVIN	PLA	PLA	37.5	NUC	10.01	CYT	9.831	34.44
SP|A1A4N1|S29A3_BOVIN	PLA	PLA	25.7	LYS	16.71	NUC	10.47	38.59
TR|E1BG51|E1BG51_BOVIN	PLA	PLA	59.61	EXC	5.424	CYT	5.173	29.79
TR|F1MEC8|F1MEC8_BOVIN	PLA	PLA	16.59	NUC	14.99	CYT	12.56	31.08
TR|L8IMW9|L8IMW9_9CETA	PLA/JNC	PLA	34.94	JNC	31.68	NUC	6.902	64.45
TR|E1BB66|E1BB66_BOVIN	PLA	PLA	19.4	CYT	12.73	NUC	9.927	29.99
SP|A5D7H1|S39AD_BOVIN	PLA	PLA	16.26	NUC	15.35	CYT	14.43	31.32
TR|L8HMZ1|L8HMZ1_9CETA	PLA	PLA	39.53	NUC	11.2	CYT	9.921	36.36
SP|P61223|RAP1B_BOVIN	PLA	PLA	49.44	GOL	10.09	CYT	8.598	36.11
TR|E1BFN8|E1BFN8_BOVIN	PLA	PLA	15.71	NUC	13.86	CYT	12.51	29.02
SP|A1L515|ASPH1_BOVIN	PLA	PLA	16.35	EXC	13.31	NUC	12.93	28.76
TR|E1BG65|E1BG65_BOVIN	PLA	PLA	46.21	NUC	9.086	CYT	8.222	34.77
TR|Q2HJG6|Q2HJG6_BOVIN	PLA	PLA	14.94	NUC	13.48	CYT	12.97	28.01
TR|L8HP13|L8HP13_9CETA	PLA	PLA	16.25	NUC	16.01	CYT	12.4	32.19
SP|A6QQT9|ILVBL_BOVIN	PLA	PLA	55.47	CYT	7.202	NUC	6.575	32.42
TR|L8HL61|L8HL61_9CETA	PLA	PLA	30.58	CYT	11.54	NUC	10.55	34.1
TR|L8HN05|L8HN05_9CETA	PLA	PLA	15.18	NUC	14.81	CYT	11.28	29.87
TR|G3X7J5|G3X7J5_BOVIN	PLA	PLA	17.22	CYT	15.87	NUC	15.39	32.64
TR|Q08DW8|Q08DW8_BOVIN	PLA	PLA	16.85	CYT	16.24	NUC	15.38	32.89
TR|F1MHH9|F1MHH9_BOVIN	PLA	PLA	49.72	NUC	9.411	CYT	6.378	35.3
TR|F1MWZ2|F1MWZ2_BOVIN	PLA	PLA	17.31	CYT	12.66	NUC	11.39	28.58
TR|F1MT46|F1MT46_BOVIN	PLA	PLA	47.2	NUC	8.83	CYT	7.881	34.53
TR|E1BAX4|E1BAX4_BOVIN	PLA	PLA	50.74	NUC	8.143	CYT	7.579	33.8
TR|F1MXP0|F1MXP0_BOVIN	PLA	PLA	20.05	CYT	13.02	EXC	12.55	30.74
SP|Q0IIF7|UBP14_BOVIN	CYT/PLA	CYT	33.09	PLA	31.13	NUC	9.057	62.97
TR|Q32L74|Q32L74_BOVIN	PLA	PLA	34.93	NUC	9.223	CYT	8.895	32.8
TR|G3N1T8|G3N1T8_BOVIN	PLA	PLA	63.75	NUC	7.524	CYT	6.165	31.2
TR|F1MR40|F1MR40_BOVIN	PLA/JNC	PLA	36.13	JNC	35.37	NUC	6.21	70.95
TR|L8J2Z5|L8J2Z5_9CETA	PLA	PLA	27.81	EXC	21.42	CYT	9.439	46.09
TR|A7MB23|A7MB23_BOVIN	PLA/GOL	PLA	34.26	GOL	29.52	NUC	7.604	60.76
TR|L8HU41|L8HU41_9CETA	PLA	PLA	18.28	NUC	13.13	CYT	12.35	29.79
SP|Q58DS9|RAB5C_BOVIN	PLA	PLA	32.7	CYT	11.23	NUC	10.16	34.5
TR|F1MBI8|F1MBI8_BOVIN	PLA	PLA	28.17	JNC	25.34	NUC	11.15	51.99
SP|Q29RK8|CXG2_BOVIN	PLA/JNC	PLA	33.49	JNC	30.22	NUC	8.572	61.62
TR|E1BNN2|E1BNN2_BOVIN	PLA	PLA	19.01	NUC	13.67	CYT	13.04	30.94
SP|Q1RMS4|LRFN3_BOVIN	PLA	PLA	31.1	JNC	26.61	NUC	9.26	55.12
TR|A4FUG0|A4FUG0_BOVIN	CYT/PLA	CYT	33.58	PLA	32.65	NUC	7.975	65.61
TR|L8HZL9|L8HZL9_9CETA	PLA	PLA	50.87	NUC	6.715	EXC	6.656	32.16
SP|Q58CT8|LAX1_BOVIN	PLA	PLA	16.94	NUC	16.55	CYT	15	33.36
TR|G5E5H9|G5E5H9_BOVIN	PLA	PLA	43.07	EXC	8.796	NUC	8.009	34.09
TR|F1MBI7|F1MBI7_BOVIN	PLA	PLA	63.93	CYT	4.608	NUC	4.573	27.88
TR|L8IRK4|L8IRK4_9CETA	PLA	PLA	15.48	NUC	13.39	EXC	11.22	28.27
TR|A5PJJ2|A5PJJ2_BOVIN	PLA	PLA	18.99	EXC	12.57	NUC	12.04	29.54
TR|Q2A944|Q2A944_BOVIN	PLA	PLA	33.15	EXC	20.48	NUC	9.96	46.84
TR|L8HZA4|L8HZA4_9CETA	PLA	PLA	55.23	EXC	6.145	NUC	6.065	31.25
TR|A7MBH9|A7MBH9_BOVIN	PLA	PLA	29.77	CYT	23.37	EXC	6.921	49.74
TR|Q2T9M8|Q2T9M8_BOVIN	PLA	PLA	23.31	JNC	22.27	NUC	11.21	45.11
TR|M5FKJ7|M5FKJ7_BOVIN	PLA	PLA	15.74	NUC	14.24	CYT	12.47	29.53
TR|G3MZS2|G3MZS2_BOVIN	PLA	PLA	30.56	JNC	26.38	NUC	9.204	54.55
TR|L8IPI7|L8IPI7_9CETA	PLA	PLA	34.54	NUC	13.63	CYT	11.55	38.1
TR|A2VE11|A2VE11_BOVIN	PLA	PLA	15.9	NUC	13.47	CYT	12.9	28.65
TR|E1BCI3|E1BCI3_BOVIN	PLA	PLA	22.89	NUC	11.99	CYT	10.69	31.07
SP|Q58CR4|DOLK_BOVIN	PLA	PLA	18.32	NUC	11.52	CYT	10.94	27.81
TR|L8HUU1|L8HUU1_9CETA	PLA	PLA	18.48	NUC	13.5	CYT	12.95	30.38
SP|Q3MHN2|CO9_BOVIN	PLA	PLA	22.91	EXC	19.29	CYT	10.58	40.67
TR|L8I829|L8I829_9CETA	PLA	PLA	21.31	NUC	12.18	CYT	10.54	30.43
TR|E1BM98|E1BM98_BOVIN	PLA	PLA	58.03	NUC	6.215	CYT	5.409	30.96
TR|E1BC13|E1BC13_BOVIN	PLA	PLA	52.91	NUC	10.82	CYT	8.147	36.91
TR|E1B9I8|E1B9I8_BOVIN	PLA	PLA	20.28	NUC	17.04	EXC	10.81	36.12
TR|L8HRC5|L8HRC5_9CETA	PLA	PLA	30.39	NUC	10.32	CYT	9.47	32.54
TR|A7YWN0|A7YWN0_BOVIN	PLA	PLA	16.18	CYT	12.55	NUC	11.84	27.68
TR|L8IIA9|L8IIA9_9CETA	PLA	PLA	15.56	NUC	14.57	CYT	12.39	29.83
TR|L8I777|L8I777_9CETA	PLA	PLA	13.8	NUC	13.59	CYT	13.23	27.33
TR|E1BQ05|E1BQ05_BOVIN	PLA	PLA	14.72	NUC	13.83	CYT	12.42	28.29
SP|G3MZC5|AP5B1_BOVIN	PLA	PLA	15.31	NUC	15.13	CYT	14.04	30.38
SP|P41987|CXA3_BOVIN	PLA/JNC	PLA	38.16	JNC	37.8	NUC	5.862	75.68
TR|L8IAX4|L8IAX4_9CETA	PLA	PLA	16.06	NUC	13.31	MIT	11.66	28.56
SP|P81287|ANXA5_BOVIN	PLA	PLA	15.79	EXC	13.2	NUC	13.06	28.24
TR|L8I1V4|L8I1V4_9CETA	PLA	PLA	37.45	NUC	14.8	CYT	11.45	40.42
TR|Q0VD40|Q0VD40_BOVIN	PLA	PLA	19.28	NUC	16.23	CYT	12.17	34.43
TR|G3MX13|G3MX13_BOVIN	PLA	PLA	16.61	NUC	14.27	CYT	13.44	30.15
TR|G3MWT6|G3MWT6_BOVIN	PLA	PLA	29.52	NUC	11.93	CYT	10.18	34.16
TR|F1MDI5|F1MDI5_BOVIN	PLA	PLA	43.91	NUC	8.111	CYT	6.669	33.4
TR|L8ICR6|L8ICR6_9CETA	PLA	PLA	16.16	NUC	12.75	CYT	12.3	27.92
TR|E1BAM8|E1BAM8_BOVIN	PLA	PLA	57.34	CYT	6.113	NUC	5.952	30.95
TR|A6QPL8|A6QPL8_BOVIN	PLA	PLA	16.28	NUC	12.01	EXC	11.63	27.08
TR|E1BMN1|E1BMN1_BOVIN	PLA	PLA	16.88	NUC	15.05	CYT	13.31	31.35
TR|E1BLH0|E1BLH0_BOVIN	PLA	PLA	52.38	NUC	8.701	CYT	7.053	34.4
TR|L8HN26|L8HN26_9CETA	CYT/PLA	CYT	33.59	PLA	32.8	NUC	5.858	65.87
TR|F1N791|F1N791_BOVIN	CYT/PLA	CYT	31.6	PLA	30.91	NUC	9.963	62.09
TR|L8IQ80|L8IQ80_9CETA	PLA	PLA	28.82	NUC	12.8	EXC	11.07	34.96
TR|G3MWI1|G3MWI1_BOVIN	PLA	PLA	52.44	NUC	8.435	CYT	6.793	34.09
TR|A6QLL9|A6QLL9_BOVIN	PLA	PLA	24.44	NUC	15.57	CYT	12.28	36.45
TR|F1ME77|F1ME77_BOVIN	PLA	PLA	16.65	CYT	11.24	MIT	11.1	26.37
TR|E1BFE6|E1BFE6_BOVIN	PLA	PLA	35.36	CYT	17.99	NUC	10.74	44.09
TR|L8J3K1|L8J3K1_9CETA	PLA	PLA	58.65	NUC	6.808	EXC	5.837	31.52
TR|F1MFR7|F1MFR7_BOVIN	PLA	PLA	18.26	NUC	13.55	CYT	12.85	30.31
SP|P55203|GUC2D_BOVIN	PLA	PLA	56.36	CYT	8.235	NUC	7.269	33.51
TR|E1BF41|E1BF41_BOVIN	PLA	PLA	48.76	NUC	8.13	CYT	7.511	33.78
TR|L8IM20|L8IM20_9CETA	PLA	PLA	31.33	NUC	11.81	CYT	11.05	34.71
SP|Q3SYU3|S39A1_BOVIN	PLA	PLA	30.67	END	24.26	CYT	9.279	51.41
SP|Q3SZQ2|S22AH_BOVIN	PLA	PLA	41.3	NUC	9.783	CYT	9.692	34.98
TR|E1BHK2|E1BHK2_BOVIN	PLA/CSK	PLA	33.83	CSK	33.38	NUC	8.057	66.91
TR|E1BGE4|E1BGE4_BOVIN	PLA	PLA	20.78	CYT	10.93	NUC	9.919	28.59
TR|A0A0G2USR6|A0A0G2USR6_BOVIN	PLA	PLA	31.6	CYT	19.13	CSK	15.06	44.4
TR|E1BE71|E1BE71_BOVIN	PLA	PLA	27.63	NUC	14.85	CYT	11.78	37.05
TR|L8IQ51|L8IQ51_9CETA	PLA	PLA	54.57	NUC	8.553	CYT	6.813	34.08
TR|E1BAB4|E1BAB4_BOVIN	PLA	PLA	64.01	CYT	5.197	NUC	5.038	28.5
TR|A0JN47|A0JN47_BOVIN	PLA	PLA	17.13	JNC	12.17	CYT	11.5	27.84
TR|F1N294|F1N294_BOVIN	PLA	PLA	19.55	EXC	11.79	NUC	11.34	28.92
TR|G3MZ19|G3MZ19_BOVIN	PLA	PLA	14.62	EXC	12.23	MIT	10.95	26.21
TR|L8IY96|L8IY96_9CETA	PLA	PLA	61.4	NUC	4.955	CYT	4.941	28.9
TR|L8IBW3|L8IBW3_9CETA	PLA	PLA	37.35	CYT	9.377	NUC	8.837	33.66
TR|F1MRY8|F1MRY8_BOVIN	PLA	PLA	47.27	NUC	9.221	EXC	9.11	35
TR|E1BMA6|E1BMA6_BOVIN	PLA	PLA	43.08	CYT	8.541	NUC	8.242	33.79
TR|E1BML6|E1BML6_BOVIN	PLA	PLA	48.31	NUC	9.319	CYT	8.216	35.16
SP|A5D7H2|STRN3_BOVIN	CYT/PLA	CYT	33.48	PLA	32.64	NUC	7.076	65.56
TR|A0A075CA42|A0A075CA42_BOVIN	PLA	PLA	24.88	NUC	13.88	EXC	12.09	34.5
TR|E1BLK4|E1BLK4_BOVIN	PLA	PLA	22.19	CYT	12.65	NUC	11.92	31.51
TR|F1MP76|F1MP76_BOVIN	PLA	PLA	44.28	NUC	12.89	CYT	9.789	39.23
SP|Q0P5F3|LIN7C_BOVIN	JNC/PLA	JNC	35.03	PLA	34.75	CYT	6.52	69.59
TR|L8HVL9|L8HVL9_9CETA	PLA	PLA	16.02	EXC	12.54	CYT	10.12	27.56
TR|F1MWU6|F1MWU6_BOVIN	PLA	PLA	17.33	NUC	15.28	CYT	12.71	31.94
SP|F1MH24|AAK1_BOVIN	PLA	PLA	27.39	NUC	21.35	CYT	12.16	45.8
TR|G3N0V2|G3N0V2_BOVIN	PLA	PLA	21.74	NUC	21.38	CYT	19.89	42.96
TR|L8IKZ0|L8IKZ0_9CETA	PLA	PLA	37.05	JNC	18.36	NUC	7.449	45.05
TR|Q0ZCB3|Q0ZCB3_BOVIN	PLA	PLA	44.44	NUC	11.34	CYT	9.259	37.31
TR|F1N7W0|F1N7W0_BOVIN	PLA	PLA	14.85	NUC	13.86	EXC	12.2	28.43
TR|F1MGH2|F1MGH2_BOVIN	PLA	PLA	15.16	NUC	15.12	CYT	14.09	30.27
SP|Q1JQC1|MFSD1_BOVIN	PLA	PLA	15.3	NUC	13.94	CYT	12.09	28.84
TR|Q4F894|Q4F894_BOVIN	PLA	PLA	29.13	GOL	25.38	NUC	8.052	52.46
TR|L8J2R9|L8J2R9_9CETA	PLA	PLA	17.36	JNC	14.55	NUC	10.93	31.01
TR|L8HPP1|L8HPP1_9CETA	PLA	PLA	15.32	CYT	14.99	NUC	11.03	30.21
SP|A7E3U5|S38A7_BOVIN	PLA	PLA	15.56	NUC	12.09	EXC	11.04	26.69
TR|F1MF00|F1MF00_BOVIN	PLA	PLA	17.79	NUC	13.36	CYT	12.9	29.78
TR|E1B9D0|E1B9D0_BOVIN	PLA	PLA	16.66	NUC	14.07	CYT	14	29.93
TR|B7TCI1|B7TCI1_BOVIN	PLA	PLA	16.37	NUC	13.87	EXC	12.79	29.49
SP|Q2HJI8|RAB8B_BOVIN	PLA	PLA	21.77	CYT	17.9	GOL	15.95	38.13
TR|E1BPE2|E1BPE2_BOVIN	CYT/PLA	CYT	32.12	PLA	31.24	NUC	8.068	62.81
SP|Q5E9F5|TAGL2_BOVIN	PLA	PLA	14.18	CSK	11.76	MIT	11.46	25.31
SP|Q28838|ADA2A_BOVIN	PLA	PLA	69.3	NUC	4.555	EXC	4.137	26.04
TR|E1BI45|E1BI45_BOVIN	PLA	PLA	57.15	NUC	6.563	CYT	6.134	31.48
TR|F1MEC0|F1MEC0_BOVIN	PLA	PLA	15.68	NUC	14.6	CYT	12.76	29.95
TR|G3MYJ3|G3MYJ3_BOVIN	PLA	PLA	18.78	NUC	14.17	EXC	10.71	31.43
SP|Q28106|CNTN1_BOVIN	PLA	PLA	64.89	NUC	5.395	EXC	4.607	28.47
TR|A4IFN6|A4IFN6_BOVIN	PLA	PLA	37.61	NUC	12.31	CYT	9.138	37.28
TR|A6QNP4|A6QNP4_BOVIN	PLA	PLA	20.66	NUC	11.86	CYT	11.81	29.66
TR|E1BK33|E1BK33_BOVIN	PLA	PLA	28.98	JNC	27.08	NUC	10.36	55
TR|E1BHR7|E1BHR7_BOVIN	PLA	PLA	34.95	EXC	11.16	NUC	9.61	35.14
TR|C8KIL7|C8KIL7_BOVIN	PLA	PLA	49.38	EXC	6.44	CYT	6.34	31.85
TR|X2GL70|X2GL70_BOSMU	PLA	PLA	17.14	NUC	14.58	EXC	11.68	30.9
TR|E1BPK8|E1BPK8_BOVIN	PLA	PLA	29.22	JNC	23.95	NUC	11.22	50.37
TR|E1BPR7|E1BPR7_BOVIN	CSK/PLA	CSK	37.4	PLA	37.22	CYT	3.927	74.49
TR|E1B9M8|E1B9M8_BOVIN	PLA	PLA	15.45	NUC	15.41	EXC	14.23	30.84
TR|F1ME98|F1ME98_BOVIN	PLA	PLA	44.7	NUC	7.838	CYT	7.401	33.17
TR|A6QNN8|A6QNN8_BOVIN	PLA	PLA	20.95	NUC	13.05	CYT	11.91	31.32
TR|G5E526|G5E526_BOVIN	PLA	PLA	35.27	CYT	24.14	END	7.21	52.79
TR|E1B7W0|E1B7W0_BOVIN	PLA	PLA	52.97	NUC	9.281	CYT	6.842	35.05
TR|A6QNV3|A6QNV3_BOVIN	PLA	PLA	18.12	NUC	12.48	CYT	11.83	28.87
TR|E1BDP0|E1BDP0_BOVIN	PLA	PLA	30.83	JNC	26.53	NUC	8.645	54.89
TR|Q0IIM5|Q0IIM5_BOVIN	PLA	PLA	43.14	NUC	9.367	CYT	7.906	34.77
TR|F1MNL2|F1MNL2_BOVIN	PLA	PLA	16.29	EXC	12.04	CYT	11.99	27.13
SP|P19754|ADCY1_BOVIN	PLA	PLA	55.63	NUC	7.833	CYT	6.844	33.13
TR|E1BH53|E1BH53_BOVIN	PLA	PLA	17.73	NUC	13.56	CYT	12.62	29.99
TR|E1BK31|E1BK31_BOVIN	PLA	PLA	15.66	NUC	12.44	CYT	11.53	27.2
SP|P34979|PE2R3_BOVIN	PLA	PLA	63.84	CYT	5.73	NUC	4.848	29.14
SP|P34979-2|PE2R3_BOVIN	PLA	PLA	64.47	CYT	5.204	NUC	4.716	28.38
SP|P34979-3|PE2R3_BOVIN	PLA	PLA	65.69	CYT	5.022	NUC	4.646	27.81
SP|P34979-4|PE2R3_BOVIN	PLA	PLA	64.59	CYT	5.127	NUC	4.81	28.26
SP|A5D7A0|EFHD2_BOVIN	PLA	PLA	28.87	NUC	15.84	CYT	12.77	38.89
TR|E1BF45|E1BF45_BOVIN	PLA	PLA	23.55	JNC	18.36	NUC	9.956	39.73
TR|L8IT47|L8IT47_9CETA	PLA	PLA	54.65	NUC	6.691	CYT	6	31.92
TR|A5PKI1|A5PKI1_BOVIN	PLA	PLA	62.38	NUC	6.286	CYT	5.893	30.15
SP|O19131|TNR1A_BOVIN	PLA	PLA	48.39	EXC	9.788	NUC	8.051	35.72
TR|E1BLF4|E1BLF4_BOVIN	PLA	PLA	15.1	NUC	12.35	CYT	11.82	26.69
TR|L8J011|L8J011_9CETA	PLA	PLA	31.59	EXC	12.22	CYT	10.65	35.32
SP|Q17QZ3|SPX3_BOVIN	PLA	PLA	18.96	EXC	10.32	NUC	9.946	26.74
SP|A2VE13|MAL2_BOVIN	PLA	PLA	32.64	CYT	26.32	MIT	6.112	55.23
TR|L8HXP3|L8HXP3_9CETA	PLA	PLA	24.65	NUC	15.6	CYT	13.29	36.6
TR|F1N3U0|F1N3U0_BOVIN	PLA	PLA	17.16	EXC	13.55	NUC	12.73	29.6
TR|F1MJR4|F1MJR4_BOVIN	PLA	PLA	48.66	NUC	9.158	CYT	7.578	34.98
TR|E1BIP0|E1BIP0_BOVIN	PLA	PLA	35.59	NUC	11.18	CYT	10.25	35.36
SP|Q9MZ06|FGFP1_BOVIN	PLA	PLA	15.42	EXC	14.21	NUC	13.68	29.27
TR|E1BNN0|E1BNN0_BOVIN	CYT/PLA	CYT	32.29	PLA	29.68	NUC	9.343	60.36
TR|L8IP58|L8IP58_9CETA	PLA	PLA	18.54	NUC	16.34	CYT	13.94	34.12
SP|A6QPF4|M4A18_BOVIN	PLA	PLA	16	EXC	12.48	CYT	12.36	27.48
TR|E1B749|E1B749_BOVIN	PLA	PLA	37.77	EXC	8.708	NUC	8.653	32.97
TR|Q1JQ95|Q1JQ95_BOVIN	PLA	PLA	41.79	NUC	10.38	CYT	8.24	35.79
TR|A4IF66|A4IF66_BOVIN	PLA	PLA	57.3	CYT	6.583	NUC	6.335	31.48
TR|F1MLF3|F1MLF3_BOVIN	PLA	PLA	20.86	EXC	15.73	CYT	10.42	34.71
TR|L8HYD2|L8HYD2_9CETA	PLA	PLA	15	CYT	12.51	NUC	11.44	26.83
TR|E1BDR3|E1BDR3_BOVIN	PLA	PLA	25.75	NUC	12.78	CYT	11.04	33.53
TR|L8IQW5|L8IQW5_9CETA	PLA	PLA	33.98	NUC	11.38	CYT	10.25	35.12
TR|L8IFV7|L8IFV7_9CETA	PLA	PLA	27.94	EXC	26.12	NUC	8.32	53.08
TR|L8IKL1|L8IKL1_9CETA	CSK/PLA	CSK	36.49	PLA	36.04	NUC	5.585	72.2
TR|F1MJL8|F1MJL8_BOVIN	PLA	PLA	36.13	EXC	9.612	CYT	9.333	33.61
TR|G3MWT4|G3MWT4_BOVIN	PLA	PLA	38.37	NUC	11.14	EXC	8.455	36.02
TR|A6QQF2|A6QQF2_BOVIN	PLA	PLA	23.04	CYT	20.5	NUC	12.96	42.44
TR|L8HQM7|L8HQM7_9CETA	PLA	PLA	17.57	GOL	11.16	MIT	9.25	26.89
TR|L8HR05|L8HR05_9CETA	PLA	PLA	21.55	CYT	15.89	NUC	11.66	35.32
TR|F1MAX1|F1MAX1_BOVIN	PLA	PLA	56.07	NUC	6.313	CYT	5.878	31.34
TR|M0QSN7|M0QSN7_9CETA	PLA	PLA	58.92	NUC	8.776	CYT	6.625	33.75
TR|E1B965|E1B965_BOVIN	PLA	PLA	68.47	NUC	4.635	CYT	4.058	26.44
TR|E1B7D0|E1B7D0_BOVIN	PLA	PLA	59.75	NUC	7.106	CYT	5.715	31.66
TR|F1N2V0|F1N2V0_BOVIN	PLA	PLA	26.23	EXC	24.37	NUC	11.22	49.67
TR|E1BE57|E1BE57_BOVIN	PLA	PLA	58.32	NUC	6.749	CYT	5.296	31.51
SP|Q08537|UPK2_BOVIN	PLA	PLA	20.96	CYT	14.5	EXC	11.05	33.17
TR|G3N2D8|G3N2D8_BOVIN	PLA	PLA	39.52	NUC	10.65	CYT	9.022	35.69
TR|L8IF88|L8IF88_9CETA	PLA	PLA	19.06	NUC	15.69	JNC	13.65	33.58
TR|F1ML02|F1ML02_BOVIN	PLA	PLA	61.4	EXC	8.776	CYT	5.404	33.25
TR|L8HTV6|L8HTV6_9CETA	PLA	PLA	25.11	NUC	10.9	EXC	9.525	30.9
TR|L8IT67|L8IT67_9CETA	PLA	PLA	54.71	NUC	7.274	CYT	6.287	32.58
TR|F1MBH6|F1MBH6_BOVIN	PLA	PLA	31.85	CYT	10.42	NUC	10.02	33.21
TR|E1B778|E1B778_BOVIN	PLA	PLA	49.5	NUC	7.978	CYT	7.244	33.61
TR|A4IFA5|A4IFA5_BOVIN	PLA	PLA	16.2	NUC	15.82	CYT	13.41	31.9
TR|L8IQ45|L8IQ45_9CETA	PLA	PLA	33.84	CYT	10.57	NUC	8.998	34.08
TR|E1BHU9|E1BHU9_BOVIN	PLA	PLA	61.44	NUC	6.726	CYT	6.059	30.87
TR|Q0VCM1|Q0VCM1_BOVIN	PLA	PLA	17.82	NUC	15.01	CYT	13.26	31.9
TR|F1MI67|F1MI67_BOVIN	PLA	PLA	14.61	CYT	13.22	NUC	12.74	27.44
TR|A6QNW9|A6QNW9_BOVIN	PLA	PLA	17.24	CYT	16.51	NUC	14.39	33.5
TR|Q2TBL2|Q2TBL2_BOVIN	PLA	PLA	43.87	NUC	9.516	CYT	8.651	35.05
TR|A5D7V2|A5D7V2_BOVIN	PLA	PLA	29.69	JNC	26.6	NUC	7.992	54.55
TR|L8I9A6|L8I9A6_9CETA	PLA	PLA	23.44	JNC	22.86	NUC	9.865	46.04
TR|G3MY69|G3MY69_BOVIN	PLA	PLA	42.22	NUC	7.563	EXC	7.174	32.53
TR|F1MKV3|F1MKV3_BOVIN	PLA	PLA	15.64	NUC	15.03	CYT	13.99	30.49
SP|Q0P5F7|PI42C_BOVIN	CYT/PLA	CYT	35.49	PLA	34.05	NUC	7.202	68.54
TR|A1A4I7|A1A4I7_BOVIN	PLA	PLA	39.85	NUC	8.195	CYT	7.973	32.84
TR|A2VDS5|A2VDS5_BOVIN	PLA	PLA	72.61	CYT	3.946	NUC	3.721	23.99
TR|L8IB28|L8IB28_9CETA	PLA	PLA	16.74	CYT	13.19	NUC	12.86	28.86
TR|F1MD59|F1MD59_BOVIN	PLA	PLA	59.98	CYT	5.31	NUC	4.928	29.6
TR|E1BLR0|E1BLR0_BOVIN	PLA	PLA	46.14	NUC	8.506	EXC	8.247	34.08
TR|E1BHT6|E1BHT6_BOVIN	PLA	PLA	18.56	EXC	11.25	CYT	11.23	27.63
TR|Q5GF34|Q5GF34_BOVIN	PLA	PLA	13.81	CYT	13.2	NUC	13.18	26.85
TR|F2FB38|F2FB38_BOVIN	PLA	PLA	22.86	EXC	19.64	NUC	12.93	41.14
TR|A6QPU8|A6QPU8_BOVIN	PLA	PLA	26.6	NUC	13.81	CYT	11.73	35.24
SP|O97831|AGRL1_BOVIN	PLA	PLA	64.78	NUC	6.11	CYT	5.066	29.3
SP|O97831-2|AGRL1_BOVIN	PLA	PLA	64.79	NUC	6.129	CYT	5.062	29.32
TR|L8ILC5|L8ILC5_9CETA	PLA	PLA	31.66	EXC	8.83	CYT	8.659	31.25
TR|A7Z067|A7Z067_BOVIN	PLA	PLA	46.56	NUC	8.376	EXC	8.128	33.96
TR|E1BD38|E1BD38_BOVIN	PLA	PLA	25.85	CYT	24.41	NUC	10.37	49.54
TR|F1MRS7|F1MRS7_BOVIN	PLA	PLA	32.27	NUC	10.58	EXC	9.784	33.55
TR|F1MYB8|F1MYB8_BOVIN	PLA	PLA	15.7	NUC	15.31	CYT	12.9	30.9
TR|L8IMR7|L8IMR7_9CETA	PLA	PLA	51.87	EXC	7.271	CYT	6.583	32.76
TR|F1MCR1|F1MCR1_BOVIN	PLA	PLA	15.07	NUC	14.79	CYT	14.67	29.78
TR|F1MFH7|F1MFH7_BOVIN	PLA	PLA	44.48	CYT	9.623	NUC	8.674	35.24
TR|L8IT43|L8IT43_9CETA	PLA	PLA	61.86	NUC	8.062	CYT	5.689	32.3
TR|E1BJ33|E1BJ33_BOVIN	PLA	PLA	25.81	NUC	11.67	CYT	10.99	32.18
TR|G3N2I4|G3N2I4_BOVIN	PLA	PLA	61.8	CYT	4.774	END	4.444	28.61
TR|F1MFZ3|F1MFZ3_BOVIN	PLA	PLA	57.17	NUC	9.836	CYT	7.641	35.29
TR|L8ID28|L8ID28_9CETA	PLA	PLA	42.99	NUC	9.055	END	6.751	34.38
TR|E1BK60|E1BK60_BOVIN	PLA	PLA	13.84	END	12.27	NUC	12.12	25.71
TR|M5BI90|M5BI90_THACB	PLA	PLA	19.23	NUC	14.61	CYT	13.45	32.27
SP|Q9MZL3|CACB3_BOVIN	PLA	PLA	37.19	CYT	10.86	NUC	10.71	35.4
SP|Q5I3B1|IOD3_BOVIN	PLA	PLA	39.98	NUC	10.16	CYT	7.938	35.19
TR|F1MS67|F1MS67_BOVIN	PLA	PLA	15.06	NUC	14.62	CYT	11.79	29.56
TR|E1B9Q0|E1B9Q0_BOVIN	PLA	PLA	16.04	CYT	11.43	NUC	11.37	26.2
TR|A6QPE9|A6QPE9_BOVIN	PLA	PLA	20.91	NUC	12.71	CYT	10.28	30.86
TR|E1B792|E1B792_BOVIN	PLA	PLA	53.45	GOL	12.23	CYT	5.617	38.61
TR|H7BWW1|H7BWW1_BOVIN	PLA	PLA	13.69	EXC	11.72	CYT	11.5	24.91
TR|L8IDS0|L8IDS0_9CETA	PLA	PLA	31.11	EXC	22.42	CYT	8.203	48.88
SP|Q32L10|TM205_BOVIN	PLA	PLA	16.03	EXC	15.48	NUC	12.45	31.34
TR|L8HPZ6|L8HPZ6_9CETA	PLA	PLA	36.07	EXC	24.84	NUC	7.632	54.07
SP|P16586|PDE6C_BOVIN	PLA	PLA	32.07	CYT	11.96	NUC	10.51	35.17
SP|P51143|SC6A2_BOVIN	PLA	PLA	64.35	NUC	4.694	EXC	4.535	27.85
TR|F1MAU6|F1MAU6_BOVIN	PLA	PLA	14.12	CYT	13.52	NUC	11.07	27.47
TR|E1BAU4|E1BAU4_BOVIN	PLA	PLA	16.66	NUC	14.76	CYT	12.32	30.83
TR|F1MGA6|F1MGA6_BOVIN	PLA	PLA	62.23	NUC	8.405	CYT	5.941	32.62
TR|A1A4I3|A1A4I3_BOVIN	PLA	PLA	52.21	EXC	7.062	NUC	6.638	32.51
TR|F1N6D4|F1N6D4_BOVIN	PLA	PLA	58.29	NUC	6.287	CYT	6.024	31
TR|L8I6U2|L8I6U2_9CETA	PLA	PLA	14.14	NUC	12.98	CYT	11.7	26.81
TR|F1MS16|F1MS16_BOVIN	PLA	PLA	64.67	NUC	5.659	CYT	4.896	28.83
TR|F1MD41|F1MD41_BOVIN	PLA	PLA	15.84	CYT	15.65	NUC	12.69	31.42
SP|P02699|OPSD_BOVIN	PLA	PLA	80.06	GOL	2.334	END	2.293	18.35
TR|L8HXB4|L8HXB4_9CETA	PLA	PLA	24.37	EXC	15.28	NUC	12.69	36.05
TR|G3X6Y5|G3X6Y5_BOVIN	PLA	PLA	16	NUC	12.12	CYT	11.36	27.03
SP|Q17R13|ACK1_BOVIN	PLA	PLA	16.62	NUC	16.6	CYT	14.75	33.22
SP|Q17R13-2|ACK1_BOVIN	PLA	PLA	17.13	NUC	15.65	CYT	15.3	32.29
TR|F1ME85|F1ME85_BOVIN	PLA	PLA	49.36	CYT	9.274	NUC	8.608	35.13
TR|L8IF77|L8IF77_9CETA	PLA	PLA	20.49	CYT	13.19	NUC	10.72	31.22
TR|A2VDQ6|A2VDQ6_BOVIN	PLA	PLA	63.4	CYT	4.84	JNC	4.643	28.28
TR|F1MLQ4|F1MLQ4_BOVIN	PLA	PLA	28.31	NUC	10.86	CYT	9.885	32.33
TR|A6QLH3|A6QLH3_BOVIN	PLA	PLA	23.26	CYT	14.36	NUC	11.38	34.27
TR|G3X879|G3X879_BOVIN	PLA	PLA	16.89	NUC	13.94	CYT	10.88	29.92
TR|E1B7A6|E1B7A6_BOVIN	PLA	PLA	21.76	CYT	11.71	NUC	11.59	30.1
TR|Q5E9N1|Q5E9N1_BOVIN	PLA	PLA	58.43	NUC	6.546	CYT	5.816	31.26
TR|L8ITG7|L8ITG7_9CETA	PLA	PLA	17.18	CYT	16.05	NUC	13.68	32.86
TR|E1BPV8|E1BPV8_BOVIN	PLA	PLA	41.02	CYT	8.234	NUC	7.937	33.11
TR|F1MXH5|F1MXH5_BOVIN	PLA	PLA	46.73	JNC	10.73	NUC	6.853	36.77
TR|F1MQW0|F1MQW0_BOVIN	PLA	PLA	15.69	NUC	13.99	EXC	13.08	29.17
TR|E1BLE8|E1BLE8_BOVIN	PLA	PLA	69.7	NUC	3.994	CYT	3.888	25.27
TR|E1B9W2|E1B9W2_BOVIN	PLA	PLA	24.59	NUC	12.95	EXC	9.861	33.17
SP|Q32LM6|LIN7A_BOVIN	PLA	PLA	27.71	JNC	26.25	NUC	10.41	53.17
TR|A5PJS9|A5PJS9_BOVIN	CSK/PLA	CSK	31.51	PLA	31.36	NUC	7.941	62.78
SP|Q52PG9|KCND1_BOVIN	PLA	PLA	62.5	NUC	6.872	CYT	5.782	30.78
SP|A2VDZ9|VAPB_BOVIN	PLA	PLA	26.92	NUC	14	CYT	12.26	35.63
SP|G3X745|GPC1_BOVIN	PLA	PLA	34.32	EXC	24.59	NUC	8.884	53.17
TR|F1MC14|F1MC14_BOVIN	PLA	PLA	43.07	NUC	10.36	CYT	9.595	35.96
TR|A0A0F6RAG5|A0A0F6RAG5_BOVIN	PLA	PLA	23.02	NUC	11.07	CYT	10.37	30.01
SP|Q2KI18|PLPL2_BOVIN	PLA	PLA	45.03	NUC	10.09	CYT	9.116	35.86
TR|E1BIV2|E1BIV2_BOVIN	PLA	PLA	31.11	NUC	15.83	CYT	10.9	39.77
TR|E1BHJ1|E1BHJ1_BOVIN	PLA	PLA	16.9	NUC	14.32	EXC	11.95	30.42
TR|L8I947|L8I947_9CETA	PLA	PLA	73.38	CYT	3.103	NUC	2.996	22.73
SP|Q5E9Y2|STX17_BOVIN	PLA	PLA	34.51	NUC	12.32	CYT	10.39	36.44
TR|F6Q8B6|F6Q8B6_BOVIN	PLA	PLA	42.23	NUC	10.04	CYT	8.469	35.45
SP|P80747|ITB5_BOVIN	PLA	PLA	58.59	NUC	6.106	CYT	4.975	30.74
SP|Q3ZCD0|CD81_BOVIN	PLA	PLA	70.19	MIT	3.634	EXC	3.462	24.69
TR|E1B760|E1B760_BOVIN	PLA	PLA	55.67	NUC	8.149	CYT	7.377	33.49
SP|O46469|RGS9_BOVIN	PLA	PLA	38.93	CYT	9.842	NUC	7.184	34.59
TR|E1BN69|E1BN69_BOVIN	PLA	PLA	20.52	CYT	15.77	NUC	13.48	34.57
TR|E1B7M8|E1B7M8_BOVIN	PLA	PLA	26.63	CYT	15.78	GOL	11.75	37.81
TR|L8I6J8|L8I6J8_9CETA	PLA	PLA	55.49	NUC	6.716	CYT	5.91	31.87
TR|L8IL47|L8IL47_9CETA	PLA	PLA	19.17	NUC	12.13	CYT	11.32	29.1
TR|A6H7G9|A6H7G9_BOVIN	PLA/JNC	PLA	32.47	JNC	30.15	NUC	6.194	61.17
TR|F1MGV4|F1MGV4_BOVIN	PLA	PLA	23.35	NUC	10.13	CYT	8.746	29.05
TR|L8IZ47|L8IZ47_9CETA	PLA	PLA	38.16	EXC	26.67	CYT	7.572	57.39
TR|L8J2B5|L8J2B5_9CETA	PLA	PLA	33.79	NUC	11.94	CYT	11.76	35.74
TR|A5D7N7|A5D7N7_BOVIN	PLA	PLA	16.3	EXC	12.49	CYT	12.16	27.69
SP|P63009|AP2B1_BOVIN	PLA	PLA	27.52	CYT	24.38	GOL	23.4	50.27
SP|Q32L50|SBSPO_BOVIN	PLA	PLA	15.03	CSK	10.44	EXC	10.08	24.3
TR|L8IR22|L8IR22_9CETA	PLA	PLA	19.15	NUC	13.55	EXC	12.92	30.87
TR|G3X6K9|G3X6K9_BOVIN	PLA	PLA	40.79	NUC	9.786	CYT	8.36	34.89
TR|G3X6G8|G3X6G8_BOVIN	PLA	PLA	32.94	NUC	11.55	CYT	9.528	34.97
TR|E1BDC5|E1BDC5_BOVIN	PLA	PLA	65.48	NUC	6.465	CYT	5.087	29.49
SP|Q2HJ49|MOES_BOVIN	PLA	PLA	28.66	JNC	27.76	NUC	8.582	55.91
TR|E1BM61|E1BM61_BOVIN	PLA	PLA	29.81	NUC	10.83	CYT	10.1	32.92
SP|Q28181|CNGB1_BOVIN	PLA	PLA	41.95	NUC	13.01	CYT	10.61	39.05
SP|Q28181-1|CNGB1_BOVIN	PLA	PLA	48.5	NUC	10.31	CYT	9.019	36.35
SP|Q28181-2|CNGB1_BOVIN	PLA	PLA	48.32	NUC	10.39	CYT	9.118	36.44
SP|Q28181-3|CNGB1_BOVIN	PLA	PLA	47.91	NUC	10.46	CYT	9.269	36.52
SP|Q28181-4|CNGB1_BOVIN	PLA	PLA	34.84	NUC	15.84	CYT	12.29	41.05
SP|Q28181-5|CNGB1_BOVIN	PLA	PLA	42.81	NUC	12.16	CYT	10.04	38.12
SP|P16386|LIPS_BOVIN	PLA	PLA	27.11	CYT	26.61	NUC	8.169	53.46
TR|E1BNQ1|E1BNQ1_BOVIN	PLA	PLA	16.16	NUC	14.02	EXC	13.22	29.53
TR|Q148K7|Q148K7_BOVIN	PLA	PLA	15.11	NUC	13.89	CYT	13.4	28.65
TR|E1BLM2|E1BLM2_BOVIN	PLA	PLA	53.87	NUC	7.422	CYT	6.138	32.82
TR|L8IY54|L8IY54_9CETA	PLA	PLA	44.18	NUC	7.812	EXC	7.249	33.08
TR|E1BGK0|E1BGK0_BOVIN	PLA	PLA	18.24	EXC	15.63	NUC	13.53	32.99
TR|A5PJQ7|A5PJQ7_BOVIN	CYT/PLA	CYT	31.72	PLA	31.53	NUC	8.711	63.13
TR|A7YY72|A7YY72_BOVIN	PLA	PLA	36.46	NUC	23.34	CYT	6.671	51.96
TR|L8IAJ1|L8IAJ1_9CETA	PLA	PLA	18.77	NUC	12	CYT	10.47	28.69
TR|G3MZV8|G3MZV8_BOVIN	PLA	PLA	54.93	CYT	8.19	NUC	7.468	33.62
TR|G3MYD9|G3MYD9_BOVIN	PLA	PLA	36.86	EXC	8.752	CYT	8.355	32.79
TR|L8I8C0|L8I8C0_9CETA	PLA	PLA	37.9	MIT	9.624	NUC	8.967	34.09
TR|E1B978|E1B978_BOVIN	PLA	PLA	33.24	NUC	10.05	CYT	8.647	33.25
TR|E1BCK4|E1BCK4_BOVIN	PLA	PLA	39	NUC	11.5	CYT	8.475	36.62
TR|F1MSP4|F1MSP4_BOVIN	PLA	PLA	38.53	NUC	9.805	CYT	8.54	34.45
TR|A5PJP9|A5PJP9_BOVIN	PLA	PLA	40.37	NUC	8.716	EXC	7.951	33.55
TR|L8IDX7|L8IDX7_9CETA	JNC/PLA	JNC	37.48	PLA	37.43	NUC	5.305	74.87
TR|F1MHP6|F1MHP6_BOVIN	PLA	PLA	11.93	NUC	11.64	CYT	10.85	23.5
TR|A6QP43|A6QP43_BOVIN	PLA	PLA	37.01	NUC	11.08	CYT	8.703	35.62
TR|F1N096|F1N096_BOVIN	PLA	PLA	15.88	CYT	10.2	NUC	9.844	24.6
TR|E1B7U4|E1B7U4_BOVIN	PLA	PLA	39.72	NUC	9.57	CYT	7.845	34.43
TR|A6QR62|A6QR62_BOVIN	PLA	PLA	38.15	EXC	25.34	NUC	8.709	55.36
TR|F1ME74|F1ME74_BOVIN	PLA	PLA	37.61	NUC	7.995	MIT	7.212	32.1
TR|E1BB77|E1BB77_BOVIN	PLA	PLA	28.46	CYT	28	NUC	10.37	56.19
SP|Q32LL2|STML2_BOVIN	PLA	PLA	13.87	NUC	13.21	CYT	13.07	26.9
TR|G5E626|G5E626_BOVIN	PLA	PLA	21.09	NUC	12.24	CYT	11.78	30.38
TR|G3X6P1|G3X6P1_BOVIN	PLA	PLA	15.69	NUC	13.93	CYT	12.89	29.09
TR|A0JN43|A0JN43_BOVIN	PLA	PLA	34.65	NUC	12.08	CYT	10.82	36.18
SP|A6QQL0|S15A4_BOVIN	PLA	PLA	16.96	EXC	11.39	NUC	11.18	26.77
SP|A6QQL0-2|S15A4_BOVIN	PLA	PLA	16.41	EXC	13.82	NUC	12.14	29.44
TR|A7MBE7|A7MBE7_BOVIN	PLA	PLA	21.6	NUC	9.835	END	9.472	27.74
TR|L8HSJ4|L8HSJ4_9CETA	PLA	PLA	24.01	EXC	11.27	NUC	11.06	30.78
TR|E1BAB8|E1BAB8_BOVIN	PLA	PLA	15.32	NUC	14.04	CYT	13.14	28.98
SP|Q95JH2|PLCA_BOVIN	PLA	PLA	18	EXC	14.51	END	11.48	31.38
SP|P10064|GBRA3_BOVIN	JNC/PLA	JNC	43.44	PLA	42.95	NUC	2.209	85.97
TR|E1BE21|E1BE21_BOVIN	PLA	PLA	14.91	NUC	14.33	CYT	14.18	29.07
TR|G3X812|G3X812_BOVIN	PLA	PLA	31.9	NUC	29.53	EXC	10.25	59.97
TR|F1MBV0|F1MBV0_BOVIN	PLA	PLA	44.18	NUC	10.17	CYT	9.222	35.87
SP|P79266|GASR_BOVIN	PLA	PLA	60.3	NUC	6.529	EXC	5.608	30.89
TR|G3MZ09|G3MZ09_BOVIN	PLA	PLA	16.47	EXC	13.02	CYT	10.48	28.48
TR|E1BLD9|E1BLD9_BOVIN	PLA	PLA	44.04	EXC	9.102	NUC	8.323	34.58
TR|Q17QZ0|Q17QZ0_BOVIN	PLA	PLA	17.15	CYT	15.06	NUC	14.54	31.54
SP|Q9MZL7|CACB1_BOVIN	PLA	PLA	60.08	NUC	7.456	CYT	6.665	31.99
SP|Q9MZL7-2|CACB1_BOVIN	PLA	PLA	60.83	NUC	7.054	CYT	6.071	31.38
TR|F1MHL7|F1MHL7_BOVIN	PLA	PLA	29.27	NUC	11.51	CYT	9.954	33.54
TR|E1BJ31|E1BJ31_BOVIN	PLA	PLA	54.42	EXC	9.25	CYT	6.938	34.91
SP|P04896|GNAS2_BOVIN	PLA	PLA	54.93	CYT	8.938	NUC	6.646	34.49
SP|P04896-2|GNAS2_BOVIN	PLA	PLA	54.89	CYT	8.857	NUC	6.522	34.4
SP|Q95122|CD14_BOVIN	PLA	PLA	28.25	NUC	12.22	CYT	12.18	33.98
TR|A7MB15|A7MB15_BOVIN	PLA	PLA	62.76	NUC	6.712	GOL	5.731	30.53
TR|E1BNL1|E1BNL1_BOVIN	PLA	PLA	36.48	NUC	9.77	CYT	9.1	33.9
SP|Q28193|FURIN_BOVIN	GOL/PLA	GOL	34.29	PLA	34.12	CYT	6.264	68.29
TR|L8I3R3|L8I3R3_9CETA	PLA	PLA	26.4	NUC	17.17	CYT	11.32	39.54
TR|G3X7Z2|G3X7Z2_BOVIN	PLA	PLA	62.76	NUC	6.6	CYT	5.545	30.41
TR|L8HPR2|L8HPR2_9CETA	PLA	PLA	55.95	CYT	8.667	NUC	6.388	34.06
SP|Q28036|SL9A1_BOVIN	PLA	PLA	68.35	CYT	4.756	NUC	4.619	26.61
TR|L8IHB4|L8IHB4_9CETA	PLA	PLA	27.13	JNC	26.31	NUC	9.134	53
SP|A4IF94|MF14B_BOVIN	PLA	PLA	14.22	NUC	13.53	CYT	12.98	27.56
TR|I0J0J9|I0J0J9_BOVIN	PLA	PLA	35.43	NUC	10.1	CYT	9.418	34
TR|A6H734|A6H734_BOVIN	PLA	PLA	30.15	JNC	26.36	NUC	6.164	54.37
TR|A5D7B9|A5D7B9_BOVIN	PLA	PLA	21.88	NUC	13.55	CYT	12.6	32.48
TR|F1MTG3|F1MTG3_BOVIN	PLA	PLA	24.73	NUC	19.11	CYT	12.77	41.37
TR|L8IMP7|L8IMP7_9CETA	PLA	PLA	24.28	CYT	10.22	NUC	9.319	29.65
TR|L8IZ10|L8IZ10_9CETA	PLA	PLA	51.71	NUC	8.819	CYT	7.277	34.57
TR|F1MNN5|F1MNN5_BOVIN	PLA	PLA	58.19	NUC	5.795	CYT	5.521	30.46
TR|E1BBP2|E1BBP2_BOVIN	PLA	PLA	27.54	CSK	26.1	NUC	9.031	52.87
TR|L8HRC2|L8HRC2_9CETA	PLA	PLA	63	NUC	5.476	CYT	4.858	29.08
TR|F1N5I2|F1N5I2_BOVIN	PLA	PLA	20.66	JNC	15.69	NUC	14.37	34.55
TR|F1MHP0|F1MHP0_BOVIN	PLA	PLA	59.85	CYT	11	NUC	5.335	36.24
TR|E1BNN3|E1BNN3_BOVIN	CYT/PLA	CYT	33.12	PLA	32.25	NUC	6.97	64.81
TR|L8IW91|L8IW91_9CETA	PLA	PLA	42.21	JNC	26.13	NUC	5.019	57.35
TR|Q0VC38|Q0VC38_BOVIN	PLA	PLA	54.22	CYT	9.005	NUC	6.365	34.64
TR|A6QLB3|A6QLB3_BOVIN	PLA	PLA	41.62	NUC	8.961	CYT	7.404	34.06
SP|P81125|SNAA_BOVIN	PLA	PLA	62.85	CYT	5.986	NUC	5.476	29.69
TR|E1BA29|E1BA29_BOVIN	PLA	PLA	21.93	CYT	15.28	NUC	12.01	34.74
TR|L8HWK9|L8HWK9_9CETA	PLA	PLA	67.55	CYT	4.803	NUC	4.751	26.95
TR|F1MPE1|F1MPE1_BOVIN	PLA	PLA	32.47	EXC	10.66	NUC	10.4	33.73
TR|E1BNF9|E1BNF9_BOVIN	PLA	PLA	21.55	NUC	13.83	CYT	10.87	32.64
TR|E1B7F6|E1B7F6_BOVIN	PLA	PLA	35.7	EXC	24.49	NUC	7.848	53.44
TR|L8IGR2|L8IGR2_9CETA	PLA	PLA	18.63	EXC	14.23	NUC	12.38	31.41
SP|P61763|STXB1_BOVIN	CYT/PLA	CYT	35.14	PLA	33.1	NUC	6.785	66.84
TR|G3MY33|G3MY33_BOVIN	PLA	PLA	15.94	CYT	14.59	NUC	13.5	30.12
SP|P11151|LIPL_BOVIN	EXC/PLA	EXC	37.6	PLA	32.51	CYT	4.658	66.54
SP|P02192|MYG_BOVIN	PLA	PLA	14.79	NUC	14.77	EXC	11.95	29.55
SP|Q08DN8|FLOT1_BOVIN	PLA	PLA	43.96	CYT	9.982	NUC	9.848	35.61
TR|E1BMX5|E1BMX5_BOVIN	PLA	PLA	49.9	EXC	24.29	CYT	3.846	55.19
TR|L8I671|L8I671_9CETA	PLA	PLA	60.27	NUC	5.435	CYT	5.277	29.68
SP|P09487|PPBT_BOVIN	PLA	PLA	61.47	EXC	5.224	CYT	5.152	29.18
TR|L8HQV6|L8HQV6_9CETA	PLA	PLA	56.36	NUC	6.66	CYT	6.026	31.7
SP|Q28060|DSC3_BOVIN	PLA/JNC	PLA	37.83	JNC	36.9	EXC	3.406	74.03
SP|Q28060-2|DSC3_BOVIN	PLA/JNC	PLA	37.75	JNC	36.81	EXC	3.467	73.86
TR|E1BNC6|E1BNC6_BOVIN	PLA	PLA	16.25	NUC	13.65	CYT	12.73	29.13
SP|Q58CT4|MF13A_BOVIN	PLA	PLA	16.38	NUC	13.7	CYT	11.77	29.27
SP|Q2KIQ4|COQ2_BOVIN	PLA	PLA	18.88	EXC	12.83	MIT	12.73	29.8
TR|E1BK67|E1BK67_BOVIN	PLA	PLA	39.34	NUC	11.56	CYT	9.716	36.76
SP|Q58DK5|HEM2_BOVIN	PLA	PLA	13.39	NUC	13.24	EXC	11.61	26.59
TR|L8I8N4|L8I8N4_9CETA	PLA	PLA	14.88	NUC	12.69	EXC	10.69	26.96
TR|F1MV32|F1MV32_BOVIN	PLA	PLA	26.2	NUC	10.88	CYT	9.27	31.4
TR|A8YXZ0|A8YXZ0_BOVIN	PLA	PLA	17.11	NUC	13.47	CYT	12.58	29.47
TR|L8HMX7|L8HMX7_9CETA	PLA	PLA	36.79	NUC	11.36	CYT	10.16	35.9
TR|A6H792|A6H792_BOVIN	PLA	PLA	48.87	NUC	9.996	CYT	7.657	35.98
SP|Q3T191|CIDEB_BOVIN	PLA	PLA	18.48	NUC	16.01	CYT	13.23	33.63
TR|Q08DX2|Q08DX2_BOVIN	PLA	PLA	49.42	EXC	6.879	NUC	6.287	32.35
TR|G3MYM1|G3MYM1_BOVIN	PLA	PLA	45.16	CYT	12.35	NUC	7.187	38.64
SP|Q2T9W8|ANR61_BOVIN	PLA	PLA	14.96	CYT	14.28	NUC	14.24	29.03
TR|F1N6D7|F1N6D7_BOVIN	PLA	PLA	17.1	NUC	16.62	CYT	16.2	33.55
TR|E1BHR8|E1BHR8_BOVIN	PLA	PLA	63.13	CYT	12.38	NUC	4.39	37.19
TR|G3X7B5|G3X7B5_BOVIN	CYT/PLA	CYT	31.73	PLA	29.66	NUC	10.19	60.11
TR|F1MTE6|F1MTE6_BOVIN	PLA	PLA	29.39	NUC	11.36	CYT	9.063	33.41
TR|E1BGG4|E1BGG4_BOVIN	PLA	PLA	13.12	END	12.7	CYT	12.69	25.71
TR|L8J2J4|L8J2J4_9CETA	PLA	PLA	15.28	NUC	14.74	EXC	12.93	29.86
TR|E1BPT8|E1BPT8_BOVIN	PLA/NUC	PLA	36.63	NUC	34.49	EXC	7.838	69.59
TR|E1BIL3|E1BIL3_BOVIN	PLA	PLA	19.17	NUC	13.71	CYT	12.6	31.09
TR|F1MJ60|F1MJ60_BOVIN	PLA	PLA	38.62	EXC	8.593	CYT	7.168	33.04
TR|F1MRZ3|F1MRZ3_BOVIN	PLA	PLA	45.47	NUC	9.473	CYT	8.599	35.16
TR|G3N2D7|G3N2D7_BOVIN	PLA	PLA	20.65	NUC	17.38	CYT	15.64	36.78
TR|F6PVB0|F6PVB0_BOVIN	PLA	PLA	49.89	EXC	12.62	CYT	7.927	39.21
TR|L8ITR3|L8ITR3_9CETA	PLA	PLA	16.76	NUC	12.76	CYT	11.86	28.34
SP|P31408|VATB2_BOVIN	PLA	PLA	36.5	NUC	9.416	EXC	8.282	33.48
TR|F1MW16|F1MW16_BOVIN	PLA	PLA	16.4	NUC	15.58	CYT	13.25	31.71
TR|E1BNM1|E1BNM1_BOVIN	PLA	PLA	28.62	NUC	10.6	EXC	10.37	32.15
TR|A6QPG5|A6QPG5_BOVIN	PLA	PLA	50.29	CYT	6.509	NUC	6.418	31.93
TR|A8E4P0|A8E4P0_BOVIN	PLA	PLA	62.85	EXC	8.951	CYT	4.426	33.1
SP|Q0P5M9|MFS10_BOVIN	PLA	PLA	18.89	CYT	14.57	NUC	13.04	32.02
TR|E1BNX2|E1BNX2_BOVIN	PLA	PLA	45.26	NUC	9.646	CYT	7.41	35.35
TR|L8HRL1|L8HRL1_9CETA	PLA	PLA	16.3	MIT	13.68	NUC	9.929	29.19
TR|E1BKK3|E1BKK3_BOVIN	PLA	PLA	56.78	NUC	8.291	CYT	7.155	33.52
TR|L8I211|L8I211_9CETA	PLA	PLA	27.01	CYT	13.84	NUC	8.471	35.47
TR|E1B9D7|E1B9D7_BOVIN	PLA	PLA	15.06	NUC	12.61	EXC	10.8	26.99
TR|E1BQ12|E1BQ12_BOVIN	PLA	PLA	59.03	NUC	7.389	CYT	6.222	32.12
TR|F1N207|F1N207_BOVIN	PLA	PLA	18.74	NUC	11.98	CYT	11.57	28.64
SP|Q3B7N0|CAD13_BOVIN	PLA	PLA	46.87	NUC	7.607	EXC	7.117	33.09
TR|F1MII5|F1MII5_BOVIN	PLA	PLA	65.72	EXC	8.22	CYT	4.173	31.42
TR|L8IAV9|L8IAV9_9CETA	PLA	PLA	18.48	NUC	18.13	CYT	12.68	36.48
SP|Q2KJ93|CDC42_BOVIN	PLA	PLA	30.87	JNC	21.88	CYT	15.08	48
SP|Q2KJ93-2|CDC42_BOVIN	PLA	PLA	30.47	JNC	21.48	CYT	15.8	47.28
TR|A7MBI6|A7MBI6_BOVIN	PLA	PLA	13.28	NUC	12.79	CYT	11	25.94
TR|E1B755|E1B755_BOVIN	PLA	PLA	31.9	CYT	10.12	NUC	9.297	32.87
TR|F1MKR1|F1MKR1_BOVIN	PLA	PLA	57.13	EXC	9.303	CYT	6.612	34.66
TR|F1MPI1|F1MPI1_BOVIN	PLA	PLA	15.28	CYT	12.25	NUC	12.06	26.69
TR|E1BBP4|E1BBP4_BOVIN	PLA	PLA	57.18	CYT	6.964	NUC	6.57	31.93
TR|A0A0B7FND7|A0A0B7FND7_THACB	PLA	PLA	13.28	CYT	13.01	NUC	11.78	26.22
TR|G3MZK0|G3MZK0_BOVIN	PLA	PLA	14	CYT	12.96	NUC	12.2	26.68
TR|L8IHL9|L8IHL9_9CETA	PLA	PLA	31.57	NUC	10.01	EXC	8.788	32.62
TR|F1MSI9|F1MSI9_BOVIN	PLA	PLA	28.02	JNC	26.72	NUC	9.075	54.04
TR|A5D7I1|A5D7I1_BOVIN	CYT/PLA	CYT	32.19	PLA	31.72	NUC	9.311	63.6
SP|F1MT22|LGR5_BOVIN	PLA	PLA	43.36	NUC	10.19	CYT	8.258	35.79
SP|Q06805|TIE1_BOVIN	PLA	PLA	57.84	NUC	7.023	CYT	6.992	31.9
TR|E1BBH7|E1BBH7_BOVIN	PLA	PLA	51.37	NUC	8.929	CYT	7.264	34.71
TR|L8IIM7|L8IIM7_9CETA	PLA	PLA	45.58	EXC	24.39	NUC	5.228	55.14
SP|P32592|ITB2_BOVIN	PLA	PLA	61.81	CYT	5.155	EXC	5.003	29.03
TR|L8IA89|L8IA89_9CETA	PLA	PLA	37.87	NUC	9.648	CYT	7.985	34.11
SP|A0JNG0|TM168_BOVIN	PLA	PLA	15.4	CYT	11.72	NUC	9.717	26.12
SP|P26201|CD36_BOVIN	PLA	PLA	62.24	CYT	4.784	NUC	4.664	28.52
TR|A2VDS4|A2VDS4_BOVIN	PLA	PLA	69.35	NUC	3.953	EXC	3.664	25.37
TR|F1MYA8|F1MYA8_BOVIN	PLA	PLA	20.03	NUC	11.77	END	10.83	29.17
TR|L8HZ03|L8HZ03_9CETA	PLA	PLA	57.28	CYT	6.504	NUC	5.991	31.4
SP|Q3T0Y8|VAMP8_BOVIN	PLA	PLA	24.56	CYT	13.36	NUC	13.21	33.67
SP|O46385|SVIL_BOVIN	PLA	PLA	25.86	JNC	24.82	NUC	10.01	50.15
SP|O46385-2|SVIL_BOVIN	PLA	PLA	27.08	JNC	26.11	NUC	9.465	52.67
TR|L8IIE0|L8IIE0_9CETA	PLA/CYT	PLA	32.16	CYT	31.23	NUC	5.917	62.81
TR|G5E5F0|G5E5F0_BOVIN	PLA	PLA	22.81	CYT	11.62	NUC	11.43	30.57
TR|F1N299|F1N299_BOVIN	PLA/GOL	PLA	34.41	GOL	33.11	NUC	5.022	66.65
TR|E1B8G5|E1B8G5_BOVIN	PLA	PLA	48.19	CYT	7.365	EXC	6.759	32.88
SP|A4FUD6|ELMO2_BOVIN	CYT/PLA	CYT	35.53	PLA	35.17	NUC	5.004	70.44
TR|A7E318|A7E318_BOVIN	PLA	PLA	17.75	CYT	13	NUC	12.55	29.29
TR|E1BCM3|E1BCM3_BOVIN	PLA	PLA	16.9	NUC	14.91	CYT	12.95	31.17
TR|F1MIP7|F1MIP7_BOVIN	PLA	PLA	44.04	NUC	9.094	CYT	7.479	34.56
TR|L8IGV3|L8IGV3_9CETA	PLA	PLA	15.37	CYT	13.95	NUC	13.5	28.9
TR|L8I2F3|L8I2F3_9CETA	PLA	PLA	22.93	CYT	10.1	NUC	8.673	28.79
TR|A8QQK1|A8QQK1_BOVIN	PLA	PLA	16.94	NUC	13.31	CYT	11.25	29.15
SP|Q2YDG0|GPC5C_BOVIN	PLA	PLA	52.46	CYT	17.56	EXC	4.74	45.58
TR|E1BPM7|E1BPM7_BOVIN	PLA	PLA	21.6	JNC	19.42	NUC	15.08	40.13
TR|F1N0S4|F1N0S4_BOVIN	PLA	PLA	38.46	CYT	15.24	NUC	8.473	41.23
TR|E1BBL2|E1BBL2_BOVIN	PLA	PLA	47.73	CYT	7.673	NUC	7.036	33.21
TR|A5PJE7|A5PJE7_BOVIN	PLA	PLA	36.12	NUC	14.36	CYT	10.71	39.5
TR|E1BLL9|E1BLL9_BOVIN	PLA	PLA	16.06	EXC	14.32	NUC	14.14	29.84
TR|G5E556|G5E556_BOVIN	PLA	PLA	13.93	NUC	12.24	CYT	11.84	25.73
TR|L8IQX2|L8IQX2_9CETA	PLA	PLA	15.52	NUC	13.66	CYT	12.43	28.64
TR|G5E5W9|G5E5W9_BOVIN	PLA	PLA	44.86	NUC	7.932	CYT	7.205	33.3
TR|L8IV42|L8IV42_9CETA	PLA	PLA	52.69	NUC	8.311	CYT	7.534	33.93
TR|E1BPS5|E1BPS5_BOVIN	PLA	PLA	33.79	NUC	9.254	CYT	8.767	32.48
TR|L8HWD2|L8HWD2_9CETA	PLA	PLA	41.44	NUC	9.706	CYT	8.331	34.92
SP|Q5E9X0|GFRA2_BOVIN	PLA	PLA	30.18	NUC	11.4	CYT	9.714	33.77
TR|E1BL23|E1BL23_BOVIN	PLA	PLA	49.64	CYT	7.137	EXC	7.109	32.65
TR|E1BFZ6|E1BFZ6_BOVIN	CYT/PLA	CYT	31.66	PLA	31.48	NUC	7.227	63.03
SP|P51866|PECA1_BOVIN	PLA	PLA	18.74	JNC	14.78	CYT	11.43	32.18
TR|E1BF53|E1BF53_BOVIN	PLA	PLA	60.21	CYT	5.714	NUC	4.841	30
TR|M5FK68|M5FK68_BOVIN	PLA	PLA	18.81	NUC	15.21	CYT	13.09	32.79
TR|A0A0B7G4D8|A0A0B7G4D8_THACB	PLA	PLA	14.78	NUC	13.56	CYT	12.28	28
SP|Q2KJC9|AL7A1_BOVIN	PLA	PLA	13.54	CYT	13.38	NUC	11.72	26.88
TR|E1BNH9|E1BNH9_BOVIN	PLA	PLA	14.16	CYT	13.78	NUC	13.12	27.84
SP|A6QLW8|S22A7_BOVIN	PLA	PLA	39.08	NUC	9.372	CYT	9.277	34.06
SP|P15396|ENPP3_BOVIN	PLA	PLA	15.86	EXC	12.57	CYT	10.14	27.5
SP|P12624|MARCS_BOVIN	PLA	PLA	26.24	EXC	23.14	NUC	15.4	47.85
SP|Q9XT56|JAM1_BOVIN	PLA	PLA	25.87	JNC	21.5	NUC	9.294	45.3
TR|F1N2Q9|F1N2Q9_BOVIN	PLA	PLA	21.8	CYT	13.4	NUC	12.88	32.24
SP|P12342|IL2RA_BOVIN	PLA	PLA	59.4	CYT	6.156	EXC	5.543	30.65
TR|L8HP95|L8HP95_9CETA	PLA	PLA	52.62	NUC	7.739	CYT	7.163	33.27
TR|A7MBK2|A7MBK2_BOVIN	PLA	PLA	14.86	NUC	13.63	CYT	12.44	28.14
SP|Q6L708|CLD1_BOVIN	PLA/JNC	PLA	34.56	JNC	32.19	EXC	5.009	65.17
TR|E1BG25|E1BG25_BOVIN	PLA	PLA	32.48	EXC	21.49	CYT	6.185	48.04
TR|F1N2Q2|F1N2Q2_BOVIN	PLA	PLA	29.32	LYS	28.38	NUC	8.425	57.16
TR|E1BP15|E1BP15_BOVIN	PLA	PLA	33.33	GOL	24.52	NUC	8.553	52.75
TR|F1MLJ1|F1MLJ1_BOVIN	PLA	PLA	19.58	CYT	11.26	NUC	10.79	28.28
TR|A5D977|A5D977_BOVIN	PLA	PLA	42.13	EXC	17.65	NUC	8.083	45.15
SP|F1MDL2|INTU_BOVIN	PLA	PLA	17.16	NUC	14.18	EXC	14.03	30.4
SP|P81126|SNAB_BOVIN	PLA	PLA	62.23	CYT	6.618	NUC	5.229	30.56
TR|G3MW08|G3MW08_BOVIN	PLA	PLA	28.1	NUC	10.74	CYT	10.23	32.1
SP|Q32KU6|TSN6_BOVIN	PLA	PLA	57.46	CYT	6.045	MIT	5.623	30.85
TR|A6H778|A6H778_BOVIN	PLA	PLA	49.26	NUC	8.458	CYT	7.141	34.17
TR|F1MBY1|F1MBY1_BOVIN	JNC/PLA	JNC	42.09	PLA	41.37	CYT	2.549	82.86
TR|F1MKM4|F1MKM4_BOVIN	PLA	PLA	50.96	NUC	8.029	CYT	6.554	33.66
TR|E1BNT3|E1BNT3_BOVIN	PLA	PLA	55.32	CYT	6.27	NUC	5.831	31.38
SP|O18875|SC6A8_BOVIN	PLA	PLA	68.42	EXC	4.151	CYT	4.058	25.93
TR|L8IK26|L8IK26_9CETA	PLA	PLA	43.01	CYT	8.821	NUC	8.132	34.11
TR|Q3ZCH8|Q3ZCH8_BOVIN	PLA	PLA	72.53	EXC	4.708	NUC	3.983	24.86
SP|A4FUB8|TM115_BOVIN	PLA	PLA	16.9	NUC	13.22	CYT	12.68	29.01
SP|P61625|ITAL_BOVIN	PLA	PLA	34.2	CYT	9.307	NUC	8.702	32.68
TR|G3MZ89|G3MZ89_BOVIN	PLA	PLA	28.9	NUC	14.45	CYT	11.84	37.08
SP|Q4PL64|HPCA_BOVIN	PLA	PLA	18.19	CYT	15.99	NUC	13.81	33.42
SP|P29105|HPCL1_BOVIN	PLA	PLA	17.02	CYT	14.9	NUC	11.61	31.24
TR|F1N5E9|F1N5E9_BOVIN	PLA	PLA	14.77	NUC	13.75	CYT	12.1	28.23
TR|F1MG24|F1MG24_BOVIN	PLA	PLA	41.51	GOL	11.38	NUC	7.082	36.95
TR|A6QNX2|A6QNX2_BOVIN	PLA	PLA	13.39	CYT	11.99	NUC	10.97	25.03
SP|P30932|CD9_BOVIN	PLA	PLA	66.7	NUC	4.605	MIT	4.324	27.03
TR|A8E4Q1|A8E4Q1_BOVIN	PLA	PLA	12.06	NUC	11.06	EXC	10.31	22.89
TR|F1MLH0|F1MLH0_BOVIN	PLA	PLA	13.63	CYT	12.35	NUC	11.87	25.65
TR|A6QLE3|A6QLE3_BOVIN	PLA	PLA	43.59	CYT	13.47	NUC	11.95	39.87
SP|Q05443|LUM_BOVIN	PLA	PLA	15.83	EXC	14.5	NUC	13.74	29.93
TR|F6Q2H9|F6Q2H9_BOVIN	PLA	PLA	69.5	CYT	4.683	NUC	4.644	26.1
TR|E1BIE4|E1BIE4_BOVIN	PLA	PLA	58.84	EXC	7.722	NUC	6.135	32.54
TR|A2VE57|A2VE57_BOVIN	JNC/PLA	JNC	41.82	PLA	41.09	NUC	2.774	82.3
TR|A7E317|A7E317_BOVIN	PLA	PLA	31.13	NUC	12.06	CYT	10.93	34.95
TR|A5D7E6|A5D7E6_BOVIN	PLA	PLA	39.07	CYT	8.025	EXC	7.245	32.47
TR|F1MGG8|F1MGG8_BOVIN	PLA	PLA	30.12	NUC	15.15	CYT	12.76	38.49
TR|F1MTR1|F1MTR1_BOVIN	PLA	PLA	17.05	NUC	13.17	CYT	12.71	29.05
TR|E1BJT5|E1BJT5_BOVIN	PLA	PLA	28.49	NUC	20.71	CYT	13.1	45.38
TR|F1MER6|F1MER6_BOVIN	PLA	PLA	18.69	CYT	16.92	NUC	15.18	34.98
TR|A6QP71|A6QP71_BOVIN	PLA	PLA	37.62	NUC	11.8	CYT	9.92	36.65
SP|Q28021|ROCK2_BOVIN	CYT/PLA	CYT	37.28	PLA	35.22	NUC	6.263	71
TR|L8IGW6|L8IGW6_9CETA	PLA	PLA	26.06	NUC	12.11	CYT	10.74	32.84
SP|Q8SPU5|BPIA1_BOVIN	PLA	PLA	17.96	NUC	17.31	CYT	15.39	35.04
TR|F1MCL3|F1MCL3_BOVIN	JNC/PLA	JNC	39.84	PLA	39.57	NUC	3.468	79.2
SP|Q6R8F2|CADH1_BOVIN	PLA	PLA	36.77	JNC	18.35	NUC	7.469	44.97
SP|A0JNB0|FYN_BOVIN	PLA	PLA	46.18	CYT	16.64	MIT	12.4	44.26
SP|Q32LK2|CYTM1_BOVIN	PLA	PLA	19.96	NUC	18.29	EXC	15.37	37.61
TR|E1B8L0|E1B8L0_BOVIN	PLA	PLA	33.69	NUC	10.22	CYT	9.158	33.61
TR|E1BKP0|E1BKP0_BOVIN	PLA	PLA	14.02	NUC	12.66	CYT	11.9	26.31
SP|Q28003|CXCR2_BOVIN	PLA	PLA	66.54	NUC	5.095	EXC	5.083	27.62
TR|L8IHR1|L8IHR1_9CETA	PLA	PLA	16.23	NUC	11.41	CYT	11.19	26.31
TR|L8ILW7|L8ILW7_9CETA	PLA	PLA	12.74	NUC	12.53	CYT	11.57	25.22
TR|L8HPY7|L8HPY7_9CETA	PLA	PLA	16.67	EXC	16.18	NUC	13.12	32.69
TR|E1BN23|E1BN23_BOVIN	PLA	PLA	50.32	NUC	7.784	CYT	7.225	33.39
TR|F1MCH1|F1MCH1_BOVIN	PLA	PLA	51.95	NUC	10.97	CYT	7.728	37.14
SP|A7MB46|PCD18_BOVIN	PLA	PLA	15.57	NUC	13.01	CYT	11.98	27.84
TR|G3MY87|G3MY87_BOVIN	PLA	PLA	41.3	NUC	7.807	CYT	6.855	32.66
TR|L8HT10|L8HT10_9CETA	PLA	PLA	14.12	NUC	11.4	CYT	11.24	24.82
TR|F1MSM3|F1MSM3_BOVIN	PLA	PLA	36.5	NUC	27.91	EXC	9.439	58.88
SP|Q1LZF7|PTH1R_BOVIN	PLA	PLA	66.33	NUC	6.53	CYT	5.148	29.29
TR|E1BE85|E1BE85_BOVIN	PLA	PLA	17.71	NUC	15.09	CYT	11.9	31.94
TR|Q2ABC2|Q2ABC2_BOVIN	PLA	PLA	48.31	EXC	8.243	CYT	5.927	33.89
TR|E1BDN7|E1BDN7_BOVIN	PLA	PLA	58.14	EXC	8.737	NUC	7.377	33.84
TR|F1MNS5|F1MNS5_BOVIN	PLA	PLA	33.86	NUC	9.808	EXC	9.677	33.16
SP|Q32LP4|S4A10_BOVIN	PLA	PLA	58.67	CYT	6.262	NUC	5.831	30.9
TR|F1MWC0|F1MWC0_BOVIN	PLA	PLA	14.61	NUC	13.85	CYT	12.27	28.25
TR|A5PJP3|A5PJP3_BOVIN	PLA	PLA	17.9	CYT	16.5	GOL	13.54	33.92
TR|Q148D6|Q148D6_BOVIN	PLA	PLA	19.88	EXC	12.87	NUC	11.56	30.45
SP|Q866T7|CXD2_BOVIN	JNC/PLA	JNC	40.32	PLA	40.19	NUC	4.5	80.41
SP|P21758|MSRE_BOVIN	PLA	PLA	46.93	EXC	14.71	CYT	7.162	41.78
SP|P21758-2|MSRE_BOVIN	PLA	PLA	45.29	EXC	14.27	CYT	7.68	41.08
SP|O97827|AGRL3_BOVIN	PLA	PLA	65.09	NUC	4.993	EXC	4.389	27.96
SP|O97827-2|AGRL3_BOVIN	PLA	PLA	65.72	NUC	4.811	CYT	4.311	27.57
SP|O97827-3|AGRL3_BOVIN	PLA	PLA	65.74	NUC	4.812	CYT	4.327	27.57
SP|O97827-4|AGRL3_BOVIN	PLA	PLA	66.08	NUC	4.595	EXC	4.158	27.22
SP|O97827-5|AGRL3_BOVIN	PLA	PLA	66.27	NUC	4.501	EXC	4.187	27.06
SP|O97827-6|AGRL3_BOVIN	PLA	PLA	66.24	NUC	4.502	EXC	4.174	27.07
SP|O97827-7|AGRL3_BOVIN	PLA	PLA	65.11	NUC	4.994	EXC	4.399	27.96
SP|O97827-8|AGRL3_BOVIN	PLA	PLA	66.05	NUC	4.595	EXC	4.147	27.23
SP|O97827-9|AGRL3_BOVIN	PLA	PLA	65.31	NUC	4.82	EXC	4.415	27.71
SP|O97827-10|AGRL3_BOVIN	PLA	PLA	65.29	NUC	4.819	EXC	4.403	27.71
SP|O97827-11|AGRL3_BOVIN	PLA	PLA	65.48	NUC	4.735	EXC	4.448	27.56
SP|O97827-12|AGRL3_BOVIN	PLA	PLA	65.46	NUC	4.735	EXC	4.435	27.57
TR|A7Z039|A7Z039_BOVIN	PLA	PLA	41.94	CYT	10.65	NUC	8.491	36.13
TR|G3MWK7|G3MWK7_BOVIN	PLA	PLA	15.55	CYT	14.62	CSK	11.93	29.89
TR|L8IWY0|L8IWY0_9CETA	PLA	PLA	22.99	EXC	18.14	CYT	10.02	39.13
TR|F1MPV3|F1MPV3_BOVIN	PLA	PLA	35.89	CYT	22.31	NUC	12.48	50.3
SP|P58126|KCNQ3_BOVIN	PLA	PLA	57.48	NUC	7.362	CYT	6.907	32.34
TR|E1B8D1|E1B8D1_BOVIN	PLA	PLA	24.22	CYT	11.23	NUC	11.18	30.85
SP|P79113|NPY2R_BOVIN	PLA	PLA	71.34	NUC	4.592	EXC	3.329	25.25
TR|E1BNR9|E1BNR9_BOVIN	PLA	PLA	43.6	EXC	7.352	CYT	7.267	32.48
SP|Q2KJ24|MTM9L_BOVIN	PLA	PLA	16.88	CYT	16.83	NUC	11.61	33.7
TR|E1BPL3|E1BPL3_BOVIN	PLA	PLA	14.53	NUC	12.55	MIT	11.81	26.54
TR|E1BNJ1|E1BNJ1_BOVIN	PLA	PLA	13.99	NUC	11.34	EXC	11.15	24.67
SP|Q0IIG7|RAB5A_BOVIN	PLA	PLA	31.51	CYT	12.01	GOL	10.51	35.03
TR|F1MVR5|F1MVR5_BOVIN	PLA	PLA	61.95	CYT	5.899	NUC	5.34	29.82
TR|A4IFM2|A4IFM2_BOVIN	PLA/CYT	PLA	32.57	CYT	31.91	NUC	6.007	64.06
TR|D4QGC1|D4QGC1_BOVIN	PLA	PLA	30.13	CYT	24.94	NUC	8.869	52.21
TR|L8HL17|L8HL17_9CETA	PLA	PLA	15.65	CYT	14.46	EXC	14.01	29.76
TR|F1MTB2|F1MTB2_BOVIN	PLA	PLA	57.12	NUC	6.165	CYT	5.478	31.04
TR|E1BPC9|E1BPC9_BOVIN	PLA	PLA	50.08	NUC	7.661	EXC	6.744	33.25
TR|E1BC57|E1BC57_BOVIN	PLA	PLA	52.13	NUC	6.976	CYT	6.824	32.42
TR|D5KB40|D5KB40_BOVIN	PLA	PLA	33.28	CYT	22.61	NUC	9.234	49.93
SP|Q3ZBF8|CERS2_BOVIN	PLA	PLA	15.23	NUC	11.77	CYT	10.61	26.07
TR|E1BEL4|E1BEL4_BOVIN	PLA	PLA	16.19	NUC	13.71	CYT	13.62	29.16
TR|E1BNT8|E1BNT8_BOVIN	PLA	PLA	27.68	CYT	27.26	NUC	10.24	54.72
TR|F1N0B2|F1N0B2_BOVIN	PLA	PLA	28.74	CYT	14.23	NUC	9.418	36.73
TR|F1MXB4|F1MXB4_BOVIN	CYT/PLA	CYT	32.22	PLA	30.69	NUC	5.417	61.95
SP|Q08E24|SARAF_BOVIN	PLA	PLA	17.11	EXC	14.74	NUC	14.65	31.1
TR|F1N348|F1N348_BOVIN	PLA	PLA	15.16	CYT	12.57	NUC	10.41	27.02
TR|E1BGX7|E1BGX7_BOVIN	PLA	PLA	25.95	JNC	25.56	NUC	9.343	51.32
TR|E1BGQ7|E1BGQ7_BOVIN	PLA	PLA	17.39	NUC	12.26	CYT	10.44	28.12
SP|O18965|KCNH1_BOVIN	PLA	PLA	66.25	NUC	5.108	CYT	5.037	27.73
SP|O18965-2|KCNH1_BOVIN	PLA	PLA	66.19	NUC	5.162	CYT	5.077	27.81
TR|E1BGK6|E1BGK6_BOVIN	PLA	PLA	31.21	CYT	28.93	NUC	7.563	58.77
SP|Q6VE48|MCP_BOVIN	PLA	PLA	16.14	EXC	13.01	CYT	12.35	28.24
SP|Q6VE48-2|MCP_BOVIN	PLA	PLA	14.36	CYT	13.61	EXC	12.19	27.76
SP|Q6VE48-3|MCP_BOVIN	PLA	PLA	16.17	CYT	13.07	EXC	12.69	28.33
TR|L8ISU3|L8ISU3_9CETA	PLA	PLA	13.57	CYT	13.39	END	10.43	26.92
TR|E1B9D3|E1B9D3_BOVIN	PLA	PLA	26.3	NUC	12.42	CYT	10.68	33.34
TR|F1MC85|F1MC85_BOVIN	PLA	PLA	50.72	NUC	8.404	EXC	7.157	34.1
TR|A7YWT5|A7YWT5_BOVIN	PLA	PLA	15.47	NUC	14.85	CYT	11.65	30.14
TR|F1MYG7|F1MYG7_BOVIN	PLA	PLA	14.91	CYT	12.17	NUC	12.02	26.33
TR|G3MW11|G3MW11_BOVIN	PLA	PLA	30.54	CYT	10.72	NUC	10.36	33.09
TR|E1BAA4|E1BAA4_BOVIN	PLA	PLA	21.55	NUC	14.2	CYT	12.64	33.12
TR|E1BK89|E1BK89_BOVIN	PLA	PLA	46.53	CYT	7.654	NUC	6.43	33.12
SP|Q2YDN1|GP161_BOVIN	PLA	PLA	60.29	NUC	6.648	CYT	6.224	31.03
TR|G3X810|G3X810_BOVIN	PLA	PLA	29.73	CYT	11.16	NUC	10.01	33.3
TR|L8IF21|L8IF21_9CETA	PLA	PLA	36.04	CYT	10.32	NUC	9.68	34.43
SP|A2VE67|CXB2_BOVIN	JNC/PLA	JNC	42.84	PLA	42.46	CYT	2.587	84.98
TR|E1B9M5|E1B9M5_BOVIN	PLA	PLA	55.9	NUC	8.398	CYT	6.595	33.76
TR|E1BGY9|E1BGY9_BOVIN	PLA	PLA	29.66	END	28.41	NUC	8.596	57.35
TR|A8QIC0|A8QIC0_BOVIN	PLA	PLA	21.72	CSK	12.91	CYT	12.2	31.58
TR|E1B8X4|E1B8X4_BOVIN	PLA	PLA	54.99	NUC	6.855	CYT	6.766	32.08
SP|A6H7H1|F120A_BOVIN	CYT/PLA	CYT	31.21	PLA	30.75	NUC	8.133	61.67
TR|E1BMG7|E1BMG7_BOVIN	PLA	PLA	15.76	NUC	10.73	CYT	10.51	25.16
SP|P02715|ACHE_BOVIN	PLA/JNC	PLA	38.26	JNC	37.69	NUC	4.097	75.52
TR|L8J0B5|L8J0B5_9CETA	PLA	PLA	32.57	CYT	25.44	NUC	10.24	53.88
SP|Q864Z3|S22A6_BOVIN	PLA	PLA	29.94	NUC	11.74	CYT	10.89	34.1
SP|Q864Z3-2|S22A6_BOVIN	PLA	PLA	27.09	NUC	13.97	CYT	12.97	35.68
TR|F1MMR9|F1MMR9_BOVIN	CYT/PLA	CYT	30.47	PLA	30.2	NUC	9.859	60.5
TR|F1N759|F1N759_BOVIN	PLA	PLA	56.41	NUC	7.097	CYT	7.091	32.19
TR|A6QQQ5|A6QQQ5_BOVIN	PLA	PLA	28.45	NUC	10.49	EXC	9.738	31.95
TR|E1BNX9|E1BNX9_BOVIN	PLA	PLA	15.59	NUC	14.82	CYT	12.92	30.17
SP|Q58DD4|SDC2_BOVIN	PLA	PLA	50.72	NUC	9.065	CYT	7.926	34.88
TR|L8I8Y5|L8I8Y5_9CETA	PLA	PLA	39.89	EXC	11.14	CYT	6.671	36.36
TR|Q9GKR2|Q9GKR2_BOVIN	PLA	PLA	32.54	NUC	11.18	CYT	9.608	34.38
TR|G3MXC4|G3MXC4_BOVIN	PLA	PLA	19.59	NUC	12.26	CYT	11.41	29.51
TR|E1BIQ8|E1BIQ8_BOVIN	PLA/JNC	PLA	33.1	JNC	33.06	NUC	6.203	66.13
TR|L8J396|L8J396_9CETA	PLA/END	PLA	31.24	END	30.38	NUC	6.93	61.09
TR|L8IA99|L8IA99_9CETA	PLA	PLA	51.36	NUC	7.646	CYT	7.113	33.21
SP|Q32LP2|RADI_BOVIN	JNC/PLA	JNC	34.57	PLA	34.4	NUC	6.507	68.86
SP|Q6R4Q5|SC5AA_BOVIN	PLA	PLA	33.21	EXC	8.931	NUC	8.697	31.91
TR|E1B969|E1B969_BOVIN	PLA	PLA	18.38	NUC	13.58	CYT	13.08	30.43
SP|A6QP79|COL12_BOVIN	PLA	PLA	35.44	EXC	18.16	NUC	9.127	44.33
TR|E1BE36|E1BE36_BOVIN	PLA	PLA	15.96	CYT	14.24	NUC	13.89	29.68
SP|Q3T0P7|ITM2B_BOVIN	PLA/GOL	PLA	32.58	GOL	31.53	NUC	6.618	63.44
SP|A1A4J6|ATP9B_BOVIN	PLA	PLA	57.79	CYT	6.238	NUC	6.005	31.02
TR|L8ICC6|L8ICC6_9CETA	PLA	PLA	15.2	NUC	12.89	CYT	11.55	27.45
SP|A4FV52|VGLU1_BOVIN	PLA	PLA	17.55	NUC	12.48	CYT	12.43	28.5
TR|E1B847|E1B847_BOVIN	PLA	PLA	33.64	NUC	14.4	CYT	11.08	38.79
SP|Q0VCS0|PTCRA_BOVIN	PLA	PLA	17.39	NUC	17.03	CYT	13.74	34.3
TR|E1BL68|E1BL68_BOVIN	PLA	PLA	20.24	NUC	14.11	CYT	13.51	32.24
SP|Q08DK0|TM129_BOVIN	PLA	PLA	15.16	CYT	12.61	EXC	11.16	27.06
SP|Q32L94|D42E1_BOVIN	PLA	PLA	13.31	NUC	12.01	CYT	10.49	24.99
TR|E1BCW2|E1BCW2_BOVIN	PLA	PLA	28.04	NUC	13.21	CYT	10.73	35.14
TR|F1MS08|F1MS08_BOVIN	PLA	PLA	56.19	NUC	7.379	CYT	6.452	32.54
SP|Q3ZCD2|TMM54_BOVIN	PLA	PLA	23.97	CYT	11.77	EXC	10.06	31.37
TR|E1BBU4|E1BBU4_BOVIN	PLA	PLA	17.44	EXC	15.5	NUC	11.67	32.3
SP|A2VDL6|AT1A2_BOVIN	PLA	PLA	70.35	END	4.173	NUC	3.789	25.21
SP|Q3T0R4|DRS7B_BOVIN	PLA	PLA	15.71	CYT	12.99	NUC	12.1	27.92
TR|F1MSW0|F1MSW0_BOVIN	PLA	PLA	39.17	NUC	9.175	CYT	8.089	33.84
SP|Q28204|KCMA1_BOVIN	PLA	PLA	37.41	END	24.11	NUC	7.168	53.34
SP|Q28204-2|KCMA1_BOVIN	PLA	PLA	37.36	END	24.19	NUC	7.146	53.44
SP|Q28204-3|KCMA1_BOVIN	PLA	PLA	37.21	END	24.12	NUC	7.255	53.31
TR|E1BI56|E1BI56_BOVIN	PLA	PLA	22.96	CYT	17.03	NUC	12.55	37.61
TR|G3N2X6|G3N2X6_BOVIN	PLA	PLA	40.75	NUC	9.66	CYT	9.646	34.74
TR|A0A075CA52|A0A075CA52_BOVIN	PLA	PLA	28.41	CYT	10.8	NUC	10.5	32.3
TR|F1MIG8|F1MIG8_BOVIN	PLA	PLA	15.38	NUC	11.38	EXC	10.97	25.69
TR|F1MNL0|F1MNL0_BOVIN	PLA	PLA	15.19	NUC	14.8	CYT	14.53	29.88
TR|E1BBJ2|E1BBJ2_BOVIN	PLA/JNC	PLA	33.59	JNC	32.3	NUC	8.215	65.05
TR|L8IG16|L8IG16_9CETA	PLA	PLA	17.2	NUC	11.73	CYT	11.13	27.35
SP|Q10741|ADA10_BOVIN	PLA	PLA	51.46	GOL	25.67	NUC	3.316	57.23
TR|F1N5L4|F1N5L4_BOVIN	PLA	PLA	51.24	NUC	9.037	CYT	7.658	34.84
TR|F1N4I6|F1N4I6_BOVIN	PLA	PLA	29.46	NUC	11.03	CYT	9.991	33.03
TR|E1BDG3|E1BDG3_BOVIN	PLA	PLA	13.37	END	12.45	CYT	12.24	25.58
TR|A6QPB7|A6QPB7_BOVIN	PLA	PLA	37.2	CYT	10.69	NUC	10.07	35.2
SP|P12344|AATM_BOVIN	MIT/PLA	MIT	38.77	PLA	32.85	CYT	7.571	67.38
SP|Q2HJ68|RND1_BOVIN	PLA/CSK	PLA	31.8	CSK	31.58	NUC	6.612	63.24
TR|E1BIM8|E1BIM8_BOVIN	PLA	PLA	31.22	MIT	23.44	CYT	14	50.41
TR|F1MDC9|F1MDC9_BOVIN	PLA	PLA	24.83	CYT	17.46	CSK	13.77	39.17
TR|A1L554|A1L554_BOVIN	PLA	PLA	16.82	CYT	13.14	EXC	13.03	28.85
SP|Q3MHW6|MOT1_BOVIN	PLA	PLA	46.76	NUC	7.106	CYT	6.712	32.51
TR|E1BNB9|E1BNB9_BOVIN	PLA	PLA	36.12	CYT	10.03	NUC	9.513	34.11
SP|Q765N9|CLD3_BOVIN	PLA/JNC	PLA	36.44	JNC	31.07	EXC	6.149	63.89
TR|E1BK43|E1BK43_BOVIN	PLA	PLA	15.36	NUC	13.29	CYT	10.96	28.07
TR|F6QLA1|F6QLA1_BOVIN	PLA	PLA	40.42	NUC	12.39	CYT	8.742	38.01
SP|P35384|CASR_BOVIN	PLA	PLA	62.4	NUC	5.848	CYT	5.685	29.65
TR|F1MH21|F1MH21_BOVIN	PLA	PLA	28.85	EXC	21.01	CYT	7.821	45.94
TR|F6QUL0|F6QUL0_BOVIN	PLA	PLA	32.46	NUC	11.17	CYT	10.17	34.34
TR|E1BQ10|E1BQ10_BOVIN	PLA	PLA	31.92	NUC	11.75	CYT	10.61	34.86
TR|F1MTV1|F1MTV1_BOVIN	PLA	PLA	26.36	NUC	11.95	CYT	11.95	32.79
SP|E1BBQ2|GP158_BOVIN	PLA	PLA	43.56	NUC	9.369	CYT	8.191	34.83
TR|E1B9G2|E1B9G2_BOVIN	PLA	PLA	62.96	CYT	13.09	NUC	4.011	38.13
TR|E1B800|E1B800_BOVIN	PLA	PLA	19.11	CYT	18.7	NUC	12.51	37.66
SP|P28801|GSTP1_BOVIN	PLA	PLA	13.87	CYT	12.77	NUC	12.68	26.35
TR|F1MPE9|F1MPE9_BOVIN	PLA/NUC	PLA	38.36	NUC	36.27	EXC	6.559	73.07
SP|Q95132|ICAM1_BOVIN	PLA	PLA	49.3	NUC	7.748	EXC	6.926	33.34
TR|F1N6N2|F1N6N2_BOVIN	PLA	PLA	34.02	CYT	18.41	EXC	7.562	44.24
TR|G3MY93|G3MY93_BOVIN	PLA	PLA	21.86	EXC	10.97	NUC	8.65	29.26
TR|F1MXR5|F1MXR5_BOVIN	PLA	PLA	20	NUC	12.18	EXC	9.693	29.67
TR|F1N3D1|F1N3D1_BOVIN	PLA	PLA	14.37	NUC	13.66	CYT	12.3	27.84
TR|F1MHP5|F1MHP5_BOVIN	PLA	PLA	49.39	EXC	9.027	NUC	7.428	34.84
TR|E1BN18|E1BN18_BOVIN	PLA	PLA	49.31	EXC	9.355	NUC	8.822	35.22
TR|F1MD24|F1MD24_BOVIN	PLA	PLA	67.7	NUC	4.401	CYT	3.989	26.46
TR|A7YW22|A7YW22_BOVIN	PLA	PLA	17.67	EXC	13.11	NUC	12.12	29.37
SP|Q05204|LAMP1_BOVIN	PLA	PLA	33.25	CYT	26.56	LYS	10.43	55.81
TR|F1MGM1|F1MGM1_BOVIN	PLA	PLA	40.93	GOL	27.12	NUC	5.123	58.65
TR|E1BHC4|E1BHC4_BOVIN	PLA	PLA	41.25	NUC	7.976	EXC	7.415	32.85
TR|F1MU34|F1MU34_BOVIN	PLA	PLA	17.45	CYT	12.58	NUC	11.77	28.57
TR|B2ZEZ4|B2ZEZ4_BOVIN	PLA	PLA	15.72	NUC	12.14	CYT	10.96	26.86
TR|E1B7T7|E1B7T7_BOVIN	PLA	PLA	63.51	NUC	7.252	CYT	5.327	30.95
TR|E1BLQ0|E1BLQ0_BOVIN	PLA	PLA	57.11	NUC	6.653	CYT	6.314	31.59
TR|A5PJQ4|A5PJQ4_BOVIN	JNC/PLA	JNC	42.5	PLA	42.3	EXC	2.349	84.63
TR|E1BHC0|E1BHC0_BOVIN	PLA	PLA	24.79	CYT	10.98	NUC	9.788	30.83
TR|L8HPK8|L8HPK8_9CETA	PLA	PLA	18.49	NUC	11.08	CYT	10.23	27.38
TR|L8ICT5|L8ICT5_9CETA	PLA	PLA	14.12	NUC	12.35	CYT	11.51	26
SP|Q769I5|MET_BOVIN	PLA	PLA	59.76	CYT	6.152	NUC	5.838	30.58
TR|A0JNH8|A0JNH8_BOVIN	PLA	PLA	44.39	CYT	7.546	NUC	7.047	32.8
TR|A7Z024|A7Z024_BOVIN	PLA	PLA	42.41	NUC	7.423	EXC	6.441	32.4
TR|E1BPI1|E1BPI1_BOVIN	PLA	PLA	61.59	NUC	5.606	EXC	5.077	29.58
TR|E1BL87|E1BL87_BOVIN	PLA	PLA	61.37	NUC	7.233	CYT	5.696	31.46
SP|Q03763|DSG1_BOVIN	PLA	PLA	16.56	NUC	13.58	CYT	11.67	29.24
TR|E1BJS9|E1BJS9_BOVIN	PLA/EXC	PLA	52.16	EXC	27.71	CYT	3.538	60.34
TR|E1BHM6|E1BHM6_BOVIN	PLA	PLA	34.61	CYT	12.1	NUC	8.804	36.2
SP|Q8HYW2|SO3A1_BOVIN	PLA	PLA	62.41	CYT	5.811	NUC	5.772	29.61
SP|Q8HYW2-2|SO3A1_BOVIN	PLA	PLA	61.21	NUC	6.122	CYT	5.992	30.24
TR|F1MZJ5|F1MZJ5_BOVIN	PLA	PLA	28.35	EXC	25.78	NUC	8.421	52.74
SP|Q9BH13|CD166_BOVIN	PLA	PLA	56.47	CYT	6.626	NUC	5.933	31.65
TR|E1BMK1|E1BMK1_BOVIN	PLA	PLA	49.37	NUC	6.71	CYT	6.45	32.16
SP|Q3SZN3|OMA1_BOVIN	PLA	PLA	12.46	NUC	12.36	CYT	12.01	24.79
TR|A5PKG9|A5PKG9_BOVIN	PLA	PLA	32.03	CYT	19.93	MIT	14.11	45.67
TR|F1MR37|F1MR37_BOVIN	PLA	PLA	52.98	NUC	8.281	CYT	7.516	33.88
TR|A6H7G7|A6H7G7_BOVIN	PLA	PLA	58.15	CYT	5.847	JNC	4.827	30.53
TR|L8HWR7|L8HWR7_9CETA	PLA	PLA	34.77	NUC	11.18	CYT	10.26	35.11
TR|F1MS00|F1MS00_BOVIN	PLA	PLA	42.2	CYT	9.379	NUC	8.393	34.65
TR|E1BN46|E1BN46_BOVIN	PLA	PLA	25.24	CYT	10.04	NUC	9.185	29.92
TR|G3N0Q6|G3N0Q6_BOVIN	PLA	PLA	27.19	EXC	11.24	CYT	10.9	32.3
TR|E1BIA3|E1BIA3_BOVIN	PLA	PLA	17.85	NUC	14.79	CYT	12.13	31.64
TR|E1BKL9|E1BKL9_BOVIN	PLA	PLA	17.21	NUC	11.59	CYT	11.15	27.18
TR|L8HQV0|L8HQV0_9CETA	PLA	PLA	13.99	CYT	12.96	NUC	12.25	26.68
TR|F1MLG5|F1MLG5_BOVIN	PLA	PLA	65.39	CYT	4.053	MIT	3.96	26.85
TR|E1BGJ7|E1BGJ7_BOVIN	PLA	PLA	40.97	CYT	13.76	NUC	6.764	39.83
TR|F1MXV1|F1MXV1_BOVIN	PLA	PLA	22.34	EXC	17.18	CYT	8.445	37.47
TR|F1MQH2|F1MQH2_BOVIN	PLA	PLA	58.84	EXC	11.14	CYT	5.734	36.59
TR|A6QNR5|A6QNR5_BOVIN	PLA	PLA	61.48	NUC	6.594	CYT	5.267	30.71
TR|F1MC51|F1MC51_BOVIN	PLA	PLA	38.13	MIT	9.718	NUC	8.641	34.25
SP|Q17QS4|PI5L1_BOVIN	PLA	PLA	19.28	CYT	18.8	NUC	12.62	37.9
SP|Q17QS4-2|PI5L1_BOVIN	PLA	PLA	18.39	CYT	17.65	NUC	12.02	35.78
TR|E1BI28|E1BI28_BOVIN	PLA	PLA	18.37	LYS	18.21	NUC	12.06	36.51
SP|P79100|TRPC4_BOVIN	PLA	PLA	45.15	NUC	8.053	CYT	7.978	33.47
SP|P79100-2|TRPC4_BOVIN	PLA	PLA	44.23	CYT	8.396	NUC	7.9	33.77
SP|A7MBJ4|PTPRF_BOVIN	PLA	PLA	61.66	CYT	6.441	NUC	5.364	30.49
TR|E1BPS3|E1BPS3_BOVIN	PLA	PLA	44.19	NUC	8.627	CYT	8.516	34.03
TR|F1N2P7|F1N2P7_BOVIN	PLA	PLA	13.96	NUC	11.34	CYT	10.83	24.64
TR|L8HU11|L8HU11_9CETA	PLA	PLA	14.51	END	11.56	EXC	9.61	25.31
SP|O97817|AGRL2_BOVIN	PLA	PLA	68.12	NUC	4.063	EXC	3.923	25.94
SP|O97817-2|AGRL2_BOVIN	PLA	PLA	68.83	NUC	3.79	EXC	3.705	25.39
SP|O97817-3|AGRL2_BOVIN	PLA	PLA	68.84	NUC	3.732	EXC	3.729	25.32
SP|O97817-4|AGRL2_BOVIN	PLA	PLA	68.79	NUC	3.842	EXC	3.743	25.46
SP|O97817-5|AGRL2_BOVIN	PLA	PLA	68.12	NUC	4.01	EXC	3.948	25.89
SP|O97817-6|AGRL2_BOVIN	PLA	PLA	68.08	NUC	4.114	EXC	3.96	26.01
SP|O97817-7|AGRL2_BOVIN	PLA	PLA	68.08	NUC	4.061	EXC	3.985	25.96
SP|O97817-8|AGRL2_BOVIN	PLA	PLA	68.15	NUC	3.997	EXC	3.937	25.86
SP|O97817-9|AGRL2_BOVIN	PLA	PLA	68.15	EXC	3.963	NUC	3.942	25.83
SP|O97817-10|AGRL2_BOVIN	PLA	PLA	68.1	NUC	4.048	EXC	3.975	25.94
SP|O97817-11|AGRL2_BOVIN	PLA	PLA	68.1	EXC	4.001	NUC	3.994	25.89
TR|A4IFK1|A4IFK1_BOVIN	PLA	PLA	19.88	NUC	12.88	CYT	11.95	30.47
TR|E1B864|E1B864_BOVIN	PLA	PLA	44.59	NUC	8.125	CYT	8.048	33.49
TR|E1BFU3|E1BFU3_BOVIN	PLA	PLA	21.42	NUC	14.7	EXC	11.74	33.7
SP|Q28146|NRX1A_BOVIN	PLA	PLA	12.96	EXC	11.81	NUC	11.36	24.49
SP|Q28146-2|NRX1A_BOVIN	PLA	PLA	13.02	EXC	11.8	NUC	11.36	24.52
SP|Q28146-3|NRX1A_BOVIN	PLA	PLA	13.05	EXC	11.83	NUC	11.39	24.57
SP|Q28146-4|NRX1A_BOVIN	PLA	PLA	13	EXC	11.86	NUC	11.33	24.58
SP|Q28146-5|NRX1A_BOVIN	PLA	PLA	13.03	EXC	11.89	NUC	11.36	24.63
SP|Q28146-6|NRX1A_BOVIN	PLA	PLA	12.99	EXC	11.86	NUC	11.39	24.57
SP|Q28146-7|NRX1A_BOVIN	PLA	PLA	13.01	EXC	11.94	NUC	11.38	24.68
SP|Q28146-8|NRX1A_BOVIN	PLA	PLA	12.98	EXC	11.8	NUC	11.41	24.49
SP|Q28146-9|NRX1A_BOVIN	PLA	PLA	12.95	EXC	11.83	NUC	11.46	24.5
SP|Q28146-10|NRX1A_BOVIN	PLA	PLA	13.06	EXC	11.84	NUC	11.35	24.6
SP|Q28146-11|NRX1A_BOVIN	PLA	PLA	13.05	EXC	11.96	NUC	11.28	24.74
SP|Q28146-12|NRX1A_BOVIN	PLA	PLA	12.86	EXC	11.65	NUC	11.45	24.22
TR|L8IA10|L8IA10_9CETA	PLA	PLA	14.95	NUC	11.88	CYT	11.24	26
SP|Q1JPA3|TMM47_BOVIN	PLA	PLA	17	CYT	13.52	EXC	12.52	29.47
SP|Q08E15|SIA7F_BOVIN	PLA	PLA	14.22	GOL	12.09	NUC	10.61	25.75
TR|E1BM23|E1BM23_BOVIN	CYT/PLA	CYT	33.82	PLA	32.66	NUC	6.264	65.71
TR|F1N3H6|F1N3H6_BOVIN	PLA	PLA	14.61	CYT	12.79	NUC	11.8	26.91
SP|Q3ZBI5|LRC33_BOVIN	PLA	PLA	15.36	CYT	14.83	NUC	14.66	30.04
SP|Q8HXQ5|MRP1_BOVIN	PLA	PLA	53.07	NUC	7.145	CYT	6.747	32.56
SP|Q1JPD8|S43A3_BOVIN	PLA	PLA	15.05	CYT	12.53	NUC	12.51	26.89
TR|F1MMH2|F1MMH2_BOVIN	PLA	PLA	42.26	NUC	9.04	EXC	7.018	34.26
SP|Q3SWY9|RAB28_BOVIN	PLA	PLA	17.57	CYT	13.28	NUC	11.75	29.53
TR|E1BD36|E1BD36_BOVIN	PLA	PLA	37.71	EXC	23.5	NUC	6.359	52.51
TR|F1MLK5|F1MLK5_BOVIN	PLA	PLA	18.09	NUC	13.54	CYT	10.35	30.2
TR|G3X755|G3X755_BOVIN	PLA	PLA	36.89	NUC	9.074	EXC	8.384	33.18
TR|F1MME1|F1MME1_BOVIN	PLA/JNC	PLA	45.69	JNC	28.52	CYT	3.806	61.47
TR|A0JNK9|A0JNK9_BOVIN	PLA	PLA	15.14	NUC	13.11	CYT	12.2	27.68
TR|Q3ZCM0|Q3ZCM0_BOVIN	PLA/CYT	PLA	37.94	CYT	34.32	NUC	5.67	69.65
TR|F1MFC2|F1MFC2_BOVIN	PLA	PLA	24.85	JNC	18.33	NUC	10.28	40.37
TR|A6QQE5|A6QQE5_BOVIN	PLA	PLA	15.08	CYT	13.41	NUC	12.61	28.02
TR|E1BPI3|E1BPI3_BOVIN	PLA	PLA	24.65	CYT	18.59	NUC	11.29	40.62
TR|E1BA58|E1BA58_BOVIN	PLA	PLA	15.62	NUC	11.83	CYT	11.07	26.41
TR|L8I6D4|L8I6D4_9CETA	CYT/PLA	CYT	31.44	PLA	31.26	NUC	8.641	62.59
TR|F1MPR0|F1MPR0_BOVIN	PLA	PLA	17.06	NUC	14.17	CYT	12.3	30.32
TR|L8HMG2|L8HMG2_9CETA	PLA	PLA	14.29	NUC	13.92	CYT	13.47	28.1
TR|A5D7S4|A5D7S4_BOVIN	PLA	PLA	22.92	EXC	11.09	NUC	10.86	29.99
SP|A6BMK7|NEUR1_BOVIN	PLA/LYS	PLA	34.04	LYS	33.58	CYT	4.763	67.31
TR|L8IEU3|L8IEU3_9CETA	PLA	PLA	56.63	CYT	6.231	END	5.438	31.18
TR|E1BPT2|E1BPT2_BOVIN	PLA	PLA	15.87	NUC	12.21	EXC	11.46	27.06
TR|E1BIA5|E1BIA5_BOVIN	PLA	PLA	54.69	CYT	6.555	NUC	6.431	31.76
TR|G5E5B8|G5E5B8_BOVIN	PLA/END	PLA	31.02	END	29.98	NUC	7.254	60.37
SP|A0JNI9|S7A14_BOVIN	PLA	PLA	20.98	NUC	11.32	CYT	10.31	29.18
TR|L8IH62|L8IH62_9CETA	PLA	PLA	26.89	NUC	11.83	CYT	10.8	32.89
SP|P31407|VATB1_BOVIN	PLA	PLA	48.97	NUC	7.264	CYT	7.048	32.78
TR|A4FV50|A4FV50_BOVIN	JNC/PLA	JNC	37.21	PLA	34.84	NUC	5.949	70.35
TR|Q1RMS1|Q1RMS1_BOVIN	PLA	PLA	21.31	CYT	16.48	NUC	11.8	35.96
TR|F1MGU5|F1MGU5_BOVIN	PLA	PLA	49.58	EXC	6.713	END	6.235	32.16
TR|L8ICD1|L8ICD1_9CETA	PLA	PLA	23.95	NUC	13.24	CYT	10.72	33.21
TR|A0A060IN23|A0A060IN23_BOSMU	PLA	PLA	28.66	EXC	27.68	CYT	6.396	55.79
TR|Q6QRN7|Q6QRN7_BOVIN	PLA	PLA	18.35	NUC	10.81	JNC	10.25	26.96
TR|E1BJE2|E1BJE2_BOVIN	PLA	PLA	41.77	NUC	8.936	CYT	8.92	34.06
TR|G3MW09|G3MW09_BOVIN	PLA	PLA	28.16	CYT	10.92	NUC	10.55	32.34
SP|Q0VD42|TLCD5_BOVIN	PLA	PLA	18.36	CYT	12.65	NUC	9.671	29.24
TR|E1BJV0|E1BJV0_BOVIN	PLA	PLA	28.87	NUC	12.06	CYT	10.09	34.05
TR|E1BM79|E1BM79_BOVIN	PLA	PLA	49.01	NUC	7.93	CYT	7.599	33.55
SP|Q3ZBG9|PLS2_BOVIN	PLA	PLA	31.11	CYT	10.04	NUC	9.442	32.48
TR|E1BLR9|E1BLR9_BOVIN	PLA	PLA	33.18	NUC	26.96	EXC	8.09	56.41
TR|L8IW56|L8IW56_9CETA	PLA	PLA	52.94	EXC	6.246	CYT	5.62	31.55
TR|F1MGK5|F1MGK5_BOVIN	PLA	PLA	41.75	NUC	9.761	CYT	9.554	35.03
TR|L8I8Q4|L8I8Q4_9CETA	PLA	PLA	30.01	CYT	10.32	NUC	10.23	32.39
TR|F1N3B2|F1N3B2_BOVIN	PLA	PLA	32.91	NUC	9.612	CYT	8.107	32.62
TR|M0QW12|M0QW12_BOVIN	PLA	PLA	64.09	CYT	12.2	NUC	4.049	36.7
TR|F1MLZ1|F1MLZ1_BOVIN	PLA	PLA	40.84	NUC	8.12	CYT	7.821	32.94
TR|E1BM97|E1BM97_BOVIN	PLA	PLA	62.21	NUC	7.878	CYT	6.089	32.01
SP|Q0V8L6|PLD2_BOVIN	PLA	PLA	37.38	NUC	9.663	CYT	9.011	34
TR|E1B8Y4|E1B8Y4_BOVIN	PLA	PLA	31.85	NUC	9.855	EXC	9.07	32.53
TR|E1BFB3|E1BFB3_BOVIN	CYT/PLA	CYT	35.73	PLA	35.09	NUC	6.564	70.36
TR|E1BHM4|E1BHM4_BOVIN	PLA	PLA	23.49	EXC	13.8	NUC	12.91	33.68
TR|E1BEC6|E1BEC6_BOVIN	PLA	PLA	24.61	NUC	10.33	CYT	10.27	29.96
TR|F1N7G4|F1N7G4_BOVIN	PLA	PLA	31.91	NUC	12.73	CYT	10.9	36.08
TR|L8I732|L8I732_9CETA	PLA	PLA	15.12	CYT	12.54	NUC	10.55	26.95
TR|F1MCE7|F1MCE7_BOVIN	PLA	PLA	64.04	CYT	5.971	NUC	4.948	29.36
TR|F1N5T3|F1N5T3_BOVIN	PLA	PLA	58.74	NUC	6.273	CYT	6.06	30.9
TR|F1MWI8|F1MWI8_BOVIN	PLA	PLA	26.24	JNC	21.81	NUC	10.82	45.93
SP|A2VE15|FADS6_BOVIN	PLA	PLA	15.88	CYT	14.1	NUC	13.34	29.45
TR|F1MDD9|F1MDD9_BOVIN	PLA	PLA	38.12	EXC	22.57	NUC	7.256	51.26
TR|E1BNY3|E1BNY3_BOVIN	PLA	PLA	49.4	NUC	6.928	CYT	6.486	32.4
TR|F1MWK8|F1MWK8_BOVIN	PLA	PLA	32.99	JNC	26.62	NUC	7.251	55.82
TR|F1N0A6|F1N0A6_BOVIN	PLA	PLA	34.96	EXC	17.72	NUC	7.601	43.6
TR|E1BGJ0|E1BGJ0_BOVIN	PLA	PLA	41.04	EXC	8.554	CYT	8.491	33.48
TR|F1MGR1|F1MGR1_BOVIN	PLA	PLA	18	NUC	13.74	CYT	11.05	30.39
TR|E1BE11|E1BE11_BOVIN	PLA	PLA	14.23	EXC	14.01	NUC	11.34	28.18
TR|F1MTN1|F1MTN1_BOVIN	PLA	PLA	54.68	NUC	6.546	CYT	5.939	31.76
TR|E1BB93|E1BB93_BOVIN	PLA	PLA	37.84	NUC	10.3	CYT	9.353	34.88
TR|F1N6H6|F1N6H6_BOVIN	PLA	PLA	29.61	EXC	13.14	CYT	10.31	35.71
TR|W8W3R1|W8W3R1_BOVIN	PLA	PLA	24.64	CYT	10.41	EXC	10.37	30.06
TR|E1BGL8|E1BGL8_BOVIN	PLA	PLA	24.95	EXC	23.33	NUC	9.678	47.5
TR|A4IFB8|A4IFB8_BOVIN	PLA	PLA	15.1	NUC	15.1	CYT	13.26	30.21
TR|A4FV41|A4FV41_BOVIN	PLA	PLA	14.6	CYT	12.94	NUC	12.64	27.08
TR|Q1RMV1|Q1RMV1_BOVIN	PLA	PLA	32.21	NUC	11.43	CYT	10.56	34.57
TR|F1N2W7|F1N2W7_BOVIN	PLA	PLA	16.46	NUC	15.23	CYT	12.18	31.3
TR|F1N6V4|F1N6V4_BOVIN	CYT/PLA	CYT	31.21	PLA	30.75	NUC	7.719	61.67
TR|F1MXR1|F1MXR1_BOVIN	PLA	PLA	63.65	CYT	4.397	MIT	4.303	27.73
TR|E1BHE1|E1BHE1_BOVIN	CYT/PLA	CYT	36.67	PLA	28.96	NUC	7.517	60.57
TR|A6QQ87|A6QQ87_BOVIN	PLA	PLA	19.36	EXC	12.19	NUC	9.871	29.29
TR|F1MRN5|F1MRN5_BOVIN	PLA	PLA	11.9	NUC	10.92	EXC	10.81	22.6
TR|L8I8N8|L8I8N8_9CETA	PLA	PLA	35.21	CYT	8.998	EXC	8.687	32.62
SP|Q1LZ71|LFG2_BOVIN	PLA	PLA	31.14	JNC	26.65	CYT	7.652	55.2
TR|L8J485|L8J485_9CETA	PLA	PLA	23.69	NUC	12.4	CYT	12.19	32.02
TR|A7YWN9|A7YWN9_BOVIN	PLA	PLA	46.98	NUC	7.353	CYT	6.86	32.8
TR|F1MV05|F1MV05_BOVIN	PLA	PLA	12.72	EXC	11.57	CYT	11.3	24.01
TR|E1BM99|E1BM99_BOVIN	PLA	PLA	22.37	NUC	12.54	CYT	10.92	31.48
TR|F1MHX0|F1MHX0_BOVIN	PLA	PLA	18.27	NUC	11.72	CYT	9.815	28.02
TR|G3MX20|G3MX20_BOVIN	PLA	PLA	21.81	NUC	14.48	CYT	14.02	33.63
TR|E1B9H5|E1B9H5_BOVIN	PLA/EXC	PLA	32.05	EXC	31.86	NUC	5.56	63.79
TR|F1MG76|F1MG76_BOVIN	PLA	PLA	49.55	CYT	6.542	EXC	6.394	31.97
TR|F1MG21|F1MG21_BOVIN	JNC/PLA	JNC	42.03	PLA	41.45	NUC	2.616	82.99
TR|F1N5P6|F1N5P6_BOVIN	PLA	PLA	56.05	NUC	6.547	EXC	5.792	31.61
TR|A7MB84|A7MB84_BOVIN	PLA	PLA	14.54	CYT	14.49	NUC	12.84	29.01
SP|Q01107|DSC1_BOVIN	PLA/JNC	PLA	37.48	JNC	37.28	NUC	3.969	74.62
SP|Q01107-2|DSC1_BOVIN	PLA/JNC	PLA	37.19	JNC	36.89	NUC	4.091	73.86
TR|L8HRW0|L8HRW0_9CETA	PLA	PLA	35.16	EXC	9.376	NUC	8.491	33.05
SP|Q03041|CNGA2_BOVIN	PLA	PLA	68.7	NUC	4.834	CYT	3.951	26.57
TR|A7MAZ1|A7MAZ1_BOVIN	PLA	PLA	14.28	CYT	13.06	NUC	12.78	27.01
TR|L8HY27|L8HY27_9CETA	PLA	PLA	16.44	NUC	12.09	EXC	11.86	27.28
SP|Q0VCY6|MBOA7_BOVIN	PLA	PLA	16.43	NUC	15.09	CYT	11.37	31.09
TR|L8HVW2|L8HVW2_9CETA	PLA	PLA	16.36	EXC	14.13	NUC	12.46	29.81
TR|A7Z029|A7Z029_BOVIN	PLA	PLA	25.8	NUC	11.9	CYT	11.32	32.46
TR|L8ITR7|L8ITR7_9CETA	PLA	PLA	59.3	CYT	5.924	MIT	4.598	30.41
TR|E1BD63|E1BD63_BOVIN	PLA	PLA	61.08	EXC	8.654	CYT	4.735	33.18
TR|E1BL63|E1BL63_BOVIN	PLA	PLA	14.84	NUC	11.42	CYT	11.38	25.36
TR|F1MNH3|F1MNH3_BOVIN	PLA	PLA	13.1	NUC	12.45	EXC	12.08	25.38
TR|A6H6Z1|A6H6Z1_BOVIN	PLA	PLA	14.77	NUC	13.48	EXC	11.14	27.88
TR|Q2HJD2|Q2HJD2_BOVIN	JNC/PLA	JNC	40.17	PLA	39.91	NUC	3.459	79.87
SP|P35071|CFTR_BOVIN	PLA	PLA	63.27	NUC	5.655	CYT	5.255	29.21
TR|E1BKS5|E1BKS5_BOVIN	PLA	PLA	13.41	CYT	12.94	NUC	10.86	26.23
TR|E1BP81|E1BP81_BOVIN	PLA	PLA	55.01	NUC	6.59	CYT	6.004	31.77
TR|F1MYJ4|F1MYJ4_BOVIN	CYT/PLA	CYT	38.73	PLA	37.29	NUC	6.141	74.93
TR|E1BH15|E1BH15_BOVIN	PLA	PLA	21.36	EXC	13.63	NUC	12.35	32.29
TR|E1BGI0|E1BGI0_BOVIN	PLA	PLA	51.55	MIT	7.476	NUC	7.205	33.01
TR|A6QP76|A6QP76_BOVIN	PLA	PLA	18.97	EXC	14.9	NUC	12.33	32.5
TR|F1MNM6|F1MNM6_BOVIN	PLA	PLA	14.82	CYT	14.66	NUC	14.02	29.44
TR|A5D7Q6|A5D7Q6_BOVIN	PLA	PLA	21.78	NUC	11.89	CYT	10.97	30.34
TR|L8HSV0|L8HSV0_9CETA	PLA	PLA	21.24	CYT	11.35	EXC	10.48	29.37
TR|E1BLU2|E1BLU2_BOVIN	PLA	PLA	41.95	NUC	9.066	EXC	7.388	34.24
TR|F1N285|F1N285_BOVIN	PLA	PLA	11.96	NUC	11.77	EXC	9.978	23.68
TR|E1BHC5|E1BHC5_BOVIN	PLA	PLA	12.61	NUC	12.42	CYT	11.95	24.99
TR|E1BIU8|E1BIU8_BOVIN	PLA	PLA	53.6	CYT	7.699	NUC	6.79	33.16
TR|F1MP22|F1MP22_BOVIN	PLA	PLA	64.72	NUC	5.719	CYT	4.841	28.88
TR|F1MSE5|F1MSE5_BOVIN	PLA	PLA	14.39	CYT	13.48	NUC	11.36	27.62
TR|E1BPP5|E1BPP5_BOVIN	PLA	PLA	28.84	NUC	11.14	CYT	10.58	32.91
TR|A5D7F4|A5D7F4_BOVIN	PLA	PLA	18.72	NUC	12.72	CYT	11.23	29.55
TR|F1MXP9|F1MXP9_BOVIN	PLA	PLA	17.76	CYT	11.29	NUC	11.17	27.17
TR|A0JN33|A0JN33_BOVIN	PLA	PLA	42.73	EXC	26.83	CYT	4.809	58.51
SP|Q95JC7|AAAT_BOVIN	PLA	PLA	29.16	CYT	11.16	NUC	11.09	33.06
SP|O46680|TGFR1_BOVIN	PLA	PLA	62.52	CYT	6.893	NUC	6.371	30.8
TR|A6QQ97|A6QQ97_BOVIN	PLA	PLA	32.32	EXC	10.08	NUC	8.941	32.97
TR|A5D7E1|A5D7E1_BOVIN	PLA	PLA	39.58	NUC	10.46	CYT	8.793	35.47
TR|F1MLR4|F1MLR4_BOVIN	PLA	PLA	41.15	NUC	12.39	CYT	9.692	38.14
TR|L8HXG1|L8HXG1_9CETA	PLA	PLA	45.28	NUC	6.589	END	6.557	31.8
TR|E1B949|E1B949_BOVIN	PLA	PLA	18.77	NUC	11.99	CYT	10.47	28.67
TR|A4IFD4|A4IFD4_BOVIN	PLA	PLA	30	NUC	11.63	CYT	10.66	33.98
TR|E1BDP2|E1BDP2_BOVIN	PLA	PLA	29.1	CYT	11.63	NUC	10.62	33.62
TR|E1BKC1|E1BKC1_BOVIN	PLA	PLA	59.3	EXC	4.886	CYT	4.598	29.26
TR|G3X7E9|G3X7E9_BOVIN	PLA	PLA	44.67	MIT	6.06	CSK	6.054	31.14
TR|E1BPC3|E1BPC3_BOVIN	PLA	PLA	42.41	CYT	10.47	NUC	7.586	35.99
TR|L8IH97|L8IH97_9CETA	PLA	PLA	16.81	NUC	16.54	CYT	15.03	33.26
TR|E1BC61|E1BC61_BOVIN	PLA	PLA	13.28	NUC	12.64	CYT	11.69	25.76
TR|A7MBI9|A7MBI9_BOVIN	PLA	PLA	16.39	CYT	11.73	NUC	11.72	26.81
TR|L8HSG6|L8HSG6_9CETA	PLA	PLA	27.86	NUC	11.15	CYT	10.33	32.49
TR|E1BPU9|E1BPU9_BOVIN	PLA	PLA	55.85	JNC	9.515	CYT	5.512	35.08
TR|L8ICZ2|L8ICZ2_9CETA	PLA	PLA	55.75	CYT	5.758	END	5.559	30.76
TR|E1BIS4|E1BIS4_BOVIN	PLA	PLA	53.76	NUC	10.6	CYT	8.855	36.58
TR|F1N3K2|F1N3K2_BOVIN	PLA	PLA	14.64	NUC	12.86	CYT	11.72	27.01
TR|F1MNP1|F1MNP1_BOVIN	PLA	PLA	66.91	NUC	4.588	EXC	4.15	26.94
TR|F1MJJ2|F1MJJ2_BOVIN	PLA	PLA	56.09	EXC	6.157	CYT	5.628	31.16
TR|E1BHG3|E1BHG3_BOVIN	PLA	PLA	16.34	NUC	12.92	CYT	12.12	28.26
TR|E1BKZ9|E1BKZ9_BOVIN	PLA	PLA	12.95	NUC	12.76	CYT	11.79	25.67
TR|F1MG43|F1MG43_BOVIN	PLA	PLA	62.34	EXC	4.453	MIT	4.24	28.13
TR|L8HT15|L8HT15_9CETA	PLA	PLA	66.59	CYT	5.097	NUC	4.565	27.6
SP|Q1LZF8|CLCC1_BOVIN	PLA	PLA	13.17	CYT	12.16	NUC	11.46	25.08
SP|Q1JPD2|ABHGA_BOVIN	PLA	PLA	12.63	CYT	12.45	EXC	11.65	25.04
TR|E1BA43|E1BA43_BOVIN	PLA	PLA	21.31	JNC	19.24	CYT	11.94	39.71
TR|E1BGU0|E1BGU0_BOVIN	PLA	PLA	14.25	CYT	13.71	NUC	13.32	27.8
TR|E1BM91|E1BM91_BOVIN	PLA	PLA	15.7	NUC	12.9	CYT	12.71	27.8
SP|Q32L57|TUSC3_BOVIN	PLA	PLA	16.6	EXC	14.65	CYT	10.45	30.64
TR|L8HVJ4|L8HVJ4_9CETA	PLA	PLA	61.11	EXC	5.046	JNC	4.068	29.07
TR|G3X6T7|G3X6T7_BOVIN	PLA	PLA	33.73	GOL	23.61	CYT	9.039	51.54
TR|F1MK44|F1MK44_BOVIN	PLA	PLA	48.85	NUC	8.359	CYT	7.815	34.04
TR|L8IVR3|L8IVR3_9CETA	PLA	PLA	42.16	NUC	7.787	CYT	7.197	32.78
TR|F1MC23|F1MC23_BOVIN	PLA	PLA	53.07	CYT	7.581	NUC	6.889	33.06
TR|L8IT42|L8IT42_9CETA	PLA	PLA	23.89	JNC	18.57	NUC	9.943	40.2
TR|Q2KJA9|Q2KJA9_BOVIN	PLA	PLA	19.39	NUC	13.68	CYT	13.42	31.18
TR|E1BDV8|E1BDV8_BOVIN	PLA	PLA	15.53	CYT	10.06	NUC	9.881	24.19
TR|L8IUZ8|L8IUZ8_9CETA	PLA	PLA	14.42	CYT	13.71	NUC	13.26	27.92
TR|A6H7H0|A6H7H0_BOVIN	PLA	PLA	15.23	NUC	14.49	CYT	13.05	29.51
TR|E1B8Y0|E1B8Y0_BOVIN	PLA	PLA	53.66	NUC	7.839	CYT	7.059	33.32
SP|A4FUY1|HECAM_BOVIN	PLA	PLA	30.43	CYT	29.73	NUC	9.434	59.74
SP|A4FUY1-2|HECAM_BOVIN	PLA/CYT	PLA	31.54	CYT	30.62	NUC	8.283	61.59
TR|E1BCD5|E1BCD5_BOVIN	PLA	PLA	15.44	NUC	13.96	CYT	12.5	28.97
TR|L8IIU9|L8IIU9_9CETA	PLA	PLA	64.64	NUC	6.746	CYT	5.402	30.06
SP|Q9GLE5|MMP2_BOVIN	PLA	PLA	13.26	EXC	12.67	NUC	11.66	25.77
TR|E1BEL6|E1BEL6_BOVIN	PLA	PLA	59.86	EXC	5.693	NUC	4.813	30.05
SP|P19238|CD5_BOVIN	PLA	PLA	48.99	NUC	8.321	EXC	7.084	34
TR|F1MFH3|F1MFH3_BOVIN	PLA	PLA	14.07	NUC	12.74	CYT	11.64	26.45
SP|Q2HJG5|VPS35_BOVIN	CYT/PLA	CYT	34.72	PLA	34.18	NUC	5.784	68.53
TR|E1BIT8|E1BIT8_BOVIN	PLA	PLA	66.38	CYT	4.722	EXC	4.661	27.26
TR|F1MYG4|F1MYG4_BOVIN	PLA	PLA	28.57	NUC	11.34	CYT	9.934	33.04
TR|E1B9J2|E1B9J2_BOVIN	PLA	PLA	16.35	NUC	12.35	CYT	10.3	27.55
TR|E1B754|E1B754_BOVIN	PLA	PLA	19.2	NUC	15.66	JNC	15.19	33.63
TR|Q08DQ8|Q08DQ8_BOVIN	PLA	PLA	31.74	NUC	12.17	CYT	9.689	35.32
TR|F1N677|F1N677_BOVIN	PLA	PLA	49.33	CYT	12.55	GOL	5.809	39.12
TR|E1B7E1|E1B7E1_BOVIN	PLA	PLA	18.82	NUC	10.84	CYT	10.03	27.29
TR|E1BF05|E1BF05_BOVIN	PLA	PLA	19.04	NUC	15.55	JNC	13.78	33.38
TR|F1MP51|F1MP51_BOVIN	PLA	PLA	66.15	CYT	5.551	NUC	4.139	28.25
TR|L8IJ01|L8IJ01_9CETA	PLA/EXC	PLA	37.91	EXC	37.76	CYT	3.7	75.57
TR|F1MFJ3|F1MFJ3_BOVIN	PLA	PLA	24.93	CYT	13.46	NUC	10.91	33.99
TR|F1MNG8|F1MNG8_BOVIN	PLA	PLA	26.55	JNC	22.85	NUC	10.8	47.57
TR|F1N5L8|F1N5L8_BOVIN	PLA	PLA	14.99	NUC	12.8	EXC	10.64	27.18
SP|A5D794|GAPD1_BOVIN	PLA	PLA	42.7	NUC	10.18	CYT	9.093	35.68

## Sheet: POX
Sequence_ID	Prediction	Pred1	Prob1	Pred2	Prob2	Pred3	Prob3	MLCS
SP|Q24K16|PTGR3_BOVIN	POX	POX	26.48	PLA	11.69	CYT	11.51	32.52
TR|L8I7P8|L8I7P8_9CETA	POX	POX	48.23	CYT	8.703	NUC	7.897	34.43		POX - Peroxisome	22
TR|A7MBF1|A7MBF1_BOVIN	POX	POX	29	MIT	26.52	NUC	8.645	54.15
TR|L8IDV0|L8IDV0_9CETA	POX	POX	35.93	PLA	9.363	NUC	8.745	33.26
SP|Q8SPU8|DHRS4_BOVIN	POX	POX	37.23	NUC	12.17	PLA	9.22	37.02
TR|Q0IIL6|Q0IIL6_BOVIN	POX	POX	37.58	NUC	9.29	CYT	8.711	33.61
SP|Q3T0I5|FIS1_BOVIN	MIT/POX	MIT	33.57	POX	33.19	PLA	6.195	66.5
TR|A5PJL6|A5PJL6_BOVIN	POX	POX	42.52	CYT	9.275	NUC	7.686	34.58
SP|Q148K5|PX11B_BOVIN	POX	POX	35	PLA	9.508	NUC	8.893	33.16
TR|L8HQN0|L8HQN0_9CETA	POX	POX	47.87	NUC	7.966	PLA	7.166	33.56
TR|L8IYJ3|L8IYJ3_9CETA	END/POX	END	49.25	POX	28.08	PLA	3.351	60.96
TR|A4IFA4|A4IFA4_BOVIN	POX	POX	22.35	PLA	12.61	CYT	11.09	31.56
TR|F6RLQ6|F6RLQ6_BOVIN	POX	POX	47.17	NUC	7.452	CYT	7.342	32.93
SP|A4FUD4|PEX12_BOVIN	POX	POX	53.93	CYT	6.69	PLA	6.585	31.98
TR|E1BF31|E1BF31_BOVIN	POX	POX	22.5	PLA	13.19	NUC	12.01	32.37
TR|E1BMH4|E1BMH4_BOVIN	POX	POX	37.78	NUC	9.248	CYT	8.152	33.61
SP|Q29RH3|NUD12_BOVIN	POX	POX	40.44	NUC	9.555	CYT	8.745	34.55
SP|E1BP74|MARF1_BOVIN	POX	POX	33.26	NUC	11.45	CYT	9.781	34.96
SP|Q1LZ95|IDI1_BOVIN	POX	POX	45.35	CYT	12.14	NUC	7.089	38.4
SP|Q1LZ95-2|IDI1_BOVIN	POX	POX	37.15	CYT	11.72	NUC	8.151	36.45
SP|Q3SX23|LONP2_BOVIN	POX	POX	35.2	CYT	9.656	NUC	9.489	33.4
TR|A7Z038|A7Z038_BOVIN	POX	POX	57.97	PLA	6.649	CYT	5.593	31.46

## Sheet: NUC
Sequence_ID	Prediction	Pred1	Prob1	Pred2	Prob2	Pred3	Prob3	MLCS
TR|Q32P95|Q32P95_BOVIN	NUC	NUC	26.17	PLA	17.34	CYT	16.57	39.66		NUC - Nucleus	3012
TR|L8IJX0|L8IJX0_9CETA	NUC	NUC	33.62	CYT	12.28	PLA	11.27	36.11
SP|Q24JY7|I27L2_BOVIN	NUC	NUC	22.82	PLA	19.69	EXC	13.88	41.19
TR|L8IIU2|L8IIU2_9CETA	NUC	NUC	21.38	PLA	17.95	CYT	16.3	37.99
TR|Q6IED4|Q6IED4_BOVIN	NUC	NUC	24.16	CYT	17.31	PLA	15.39	38.63
TR|Q6IED2|Q6IED2_BOVIN	NUC	NUC	21.5	PLA	21.15	CYT	14.77	42.49
SP|Q3SYV1|TM263_BOVIN	NUC	NUC	17.38	CYT	15.87	PLA	15	32.75
TR|A0A0B6VTF2|A0A0B6VTF2_BOVIN	NUC	NUC	21.34	PLA	20.08	CYT	17.3	40.89
SP|Q58DW4|RSMB_BOVIN	NUC	NUC	58.88	CYT	7.769	PLA	7.135	32.58
TR|Q0VCF8|Q0VCF8_BOVIN	NUC	NUC	32.07	CYT	14.04	PLA	12.23	37.79
SP|Q0VCT9|CITE2_BOVIN	NUC	NUC	49.38	CYT	10.91	PLA	9.385	37.1
TR|L8I8T5|L8I8T5_9CETA	NUC	NUC	26.3	CYT	24.61	PLA	15.18	50.04
TR|A6QPL1|A6QPL1_BOVIN	NUC	NUC	18.86	PLA	18.66	CYT	13.06	37.45
TR|Q0IIH5|Q0IIH5_BOVIN	NUC	NUC	22.22	END	17.9	CYT	15.82	38.39
TR|E1BER7|E1BER7_BOVIN	NUC	NUC	16.49	CYT	13.97	PLA	13.33	29.69
SP|A6QQ94|DMTA2_BOVIN	NUC	NUC	21.77	CYT	15.16	PLA	14.93	34.49
SP|Q17QN3|RSMN_BOVIN	NUC	NUC	60.32	PLA	7.082	CYT	6.971	31.52
TR|E1BEW2|E1BEW2_BOVIN	NUC	NUC	21.81	PLA	16.26	CYT	15.69	35.95
TR|Q08DC9|Q08DC9_BOVIN	NUC	NUC	23.91	CYT	18.9	PLA	14.77	40.67
TR|G3N3S1|G3N3S1_BOVIN	NUC	NUC	31.77	CYT	13.16	PLA	11.82	36.57
TR|F1MKX5|F1MKX5_BOVIN	NUC	NUC	32.23	CYT	12.86	PLA	11.51	36.35
SP|Q32PA0|RU1C_BOVIN	NUC	NUC	64.23	EXC	6.256	CYT	6.156	29.62
TR|L8IR95|L8IR95_9CETA	NUC	NUC	57.01	CYT	8.448	PLA	6.113	33.67
TR|E1BBV0|E1BBV0_BOVIN	NUC	NUC	28.03	CYT	23.41	PLA	11.55	49.06
TR|G3MX55|G3MX55_BOVIN	NUC	NUC	34.07	CYT	15.06	PLA	14.38	39.78
TR|L8I864|L8I864_9CETA	NUC	NUC	34.44	CYT	9.89	PLA	7.621	33.45
TR|A6QL85|A6QL85_BOVIN	NUC/CSK	NUC	34.47	CSK	31.42	CYT	6.962	63.88
TR|Q0VCE4|Q0VCE4_BOVIN	NUC	NUC	54.67	CYT	8.983	PLA	8.507	34.57
TR|E1BAU0|E1BAU0_BOVIN	NUC	NUC	33.21	PLA	13.5	CYT	11.92	37.5
SP|A7YY54|JUND_BOVIN	NUC	NUC	45.45	CYT	12.23	PLA	9.428	38.52
TR|G3MYS9|G3MYS9_BOVIN	NUC	NUC	17.51	PLA	16.1	CYT	14.7	33.13
SP|Q6VFT7|FOXL2_BOVIN	NUC	NUC	38.95	CYT	12.97	PLA	10.99	38.43
TR|A1A4N3|A1A4N3_BOVIN	NUC	NUC	25.94	CYT	23.33	PLA	10.7	47.98
TR|L8ID35|L8ID35_9CETA	NUC	NUC	42.27	CYT	9.176	PLA	8.39	34.42
TR|F1MH76|F1MH76_BOVIN	NUC	NUC	23.24	CYT	20.51	PLA	14.99	42.56
TR|A5PJW1|A5PJW1_BOVIN	NUC	NUC	37.43	CYT	14.74	PLA	12.1	40.34
TR|E1BIV1|E1BIV1_BOVIN	NUC	NUC	34.83	CYT	13.94	PLA	11.89	38.58
TR|E1BME7|E1BME7_BOVIN	NUC	NUC	22.68	CYT	14.22	PLA	13.39	33.78
TR|E1BIJ0|E1BIJ0_BOVIN	NUC	NUC	14.37	CYT	13.82	EXC	12.77	28.04
TR|L8I7V8|L8I7V8_9CETA	NUC	NUC	21.88	CYT	15.93	PLA	12.92	35.55
TR|G3N248|G3N248_BOVIN	NUC	NUC	58.4	CYT	7.612	PLA	6.967	32.49
TR|A4IFQ3|A4IFQ3_BOVIN	NUC	NUC	33.5	CYT	14.45	PLA	14.14	38.81
TR|L8I6Q0|L8I6Q0_9CETA	NUC	NUC	21.95	CYT	14.2	PLA	13.89	33.35
SP|A7Z017|MAF_BOVIN	NUC	NUC	39.67	CYT	13.39	PLA	11.27	39.12
TR|L8HS85|L8HS85_9CETA	NUC	NUC	18.41	PLA	15.41	EXC	14.07	32.8
SP|Q32L49|F71E1_BOVIN	NUC	NUC	21.99	CYT	14.65	PLA	14.06	33.94
TR|F1N5R9|F1N5R9_BOVIN	NUC	NUC	35.39	CYT	11.87	PLA	11.61	36.15
SP|A6H7J1|INSM1_BOVIN	NUC	NUC	20.11	CYT	15.78	PLA	14.63	34.33
TR|A5PKI4|A5PKI4_BOVIN	NUC	NUC	50.43	CYT	9.659	PLA	8.574	35.59
TR|E1B8K0|E1B8K0_BOVIN	NUC	NUC	46.59	CYT	9.946	PLA	8.187	35.82
TR|E1BG70|E1BG70_BOVIN	NUC	NUC	25.55	CYT	15.98	PLA	14.29	37.56
TR|A2VDX8|A2VDX8_BOVIN	NUC	NUC	52.89	CYT	18.17	PLA	5.367	46.39
TR|A6QQP8|A6QQP8_BOVIN	NUC	NUC	48.77	CYT	9.38	PLA	8.853	35.24
SP|Q9GMA3|VSX1_BOVIN	NUC	NUC	34.47	CYT	12.37	PLA	11.09	36.49
TR|G3X824|G3X824_BOVIN	NUC	NUC	18.86	CYT	15.04	PLA	14.37	32.61
SP|Q3T0E0|ATOX1_BOVIN	NUC	NUC	23.27	CYT	19.8	PLA	14.21	41.57
SP|A2VDX9|TM158_BOVIN	NUC	NUC	17.9	PLA	15.61	CYT	13.82	32.74
TR|L8HRY7|L8HRY7_9CETA	NUC	NUC	31.85	CYT	27.06	PLA	8.003	56.09
TR|E1BAI4|E1BAI4_BOVIN	NUC	NUC	18	CYT	15.62	PLA	11.94	32.82
TR|F1MS72|F1MS72_BOVIN	NUC	NUC	55.68	CYT	9.177	PLA	7.429	34.7
TR|A7MBD2|A7MBD2_BOVIN	NUC	NUC	17.04	PLA	14.29	CYT	13.04	30.47
SP|A2VE23|DMKN_BOVIN	NUC	NUC	19.81	EXC	17.29	CYT	15.11	36.17
TR|L8HQV4|L8HQV4_9CETA	NUC	NUC	26.83	CYT	20.07	PLA	14.33	43.73
TR|F1MQ55|F1MQ55_BOVIN	NUC	NUC	38.5	CYT	12.4	PLA	8.858	37.61
SP|Q29RK4|RD23B_BOVIN	NUC	NUC	32.39	CYT	28.78	PLA	8.408	58.97
TR|E1B710|E1B710_BOVIN	NUC	NUC	27.03	PLA	14.5	CYT	13.4	36.32
TR|G3N2I1|G3N2I1_BOVIN	NUC	NUC	19.33	PLA	14.91	CYT	13.97	32.73
TR|Q2KI86|Q2KI86_BOVIN	NUC	NUC	45.76	CYT	9.583	PLA	5.936	35.32
TR|E1B6Z2|E1B6Z2_BOVIN	NUC	NUC	32.93	CYT	13.79	PLA	11.15	37.78
SP|Q3T0T1|PSB10_BOVIN	NUC	NUC	17.38	CYT	17.09	MIT	9.884	34.38
TR|F1MH87|F1MH87_BOVIN	NUC	NUC	55.1	PLA	8.574	CYT	7.24	34.05
TR|Q0V8E0|Q0V8E0_BOVIN	NUC	NUC	30.88	CYT	29.34	PLA	7.824	59.29
TR|W5QMA9|W5QMA9_BOSMU	NUC	NUC	30.75	CYT	29.76	PLA	19.4	59.92
TR|L8HXL9|L8HXL9_9CETA	NUC	NUC	18.52	CYT	15.75	PLA	12.51	33.31
TR|L8IAS2|L8IAS2_9CETA	NUC	NUC	20.76	CYT	14.07	PLA	12.89	32.5
SP|Q17QW4|EID2_BOVIN	NUC	NUC	32.68	CYT	12.84	PLA	10.05	36.48
SP|Q5E9B2|PAF15_BOVIN	NUC	NUC	30.94	MIT	24.21	PLA	10.2	51.44
TR|A7E348|A7E348_BOVIN	NUC	NUC	21.47	CYT	13.02	PLA	11.7	31.57
TR|L8IKW5|L8IKW5_9CETA	NUC	NUC	19.01	EXC	17.85	PLA	16.04	36.43
TR|A2VE37|A2VE37_BOVIN	NUC	NUC	18.07	CYT	17.19	PLA	14.65	34.95
TR|G3MX98|G3MX98_BOVIN	NUC	NUC	22.08	CYT	19.14	PLA	12.89	40.01
TR|G5E6D1|G5E6D1_BOVIN	NUC	NUC	20.15	CYT	15.24	PLA	12.04	33.65
TR|Q0P5K6|Q0P5K6_BOVIN	NUC	NUC	19.31	EXC	17.92	PLA	15.87	36.72
TR|F1MY44|F1MY44_BOVIN	NUC	NUC	57.41	CYT	7.495	EXC	5.615	32.51
TR|Q6UL09|Q6UL09_BOSMU	NUC/CYT	NUC	31.13	CYT	30.56	PLA	19.69	61.33
TR|A4IFJ3|A4IFJ3_BOVIN	NUC	NUC	20.06	CYT	17.52	PLA	15.96	36.63
TR|Q2HJD4|Q2HJD4_BOVIN	NUC	NUC	50.1	CYT	7.739	PLA	5.487	33.34
TR|L8IFV5|L8IFV5_9CETA	NUC	NUC	46.71	CYT	9.811	PLA	8.384	35.67
TR|F1MLP0|F1MLP0_BOVIN	NUC	NUC	21.15	CYT	15.59	PLA	13.7	34.7
TR|M5FMV4|M5FMV4_BOVIN	NUC	NUC	19.28	PLA	16.39	CYT	15.95	34.64
TR|E1B8U7|E1B8U7_BOVIN	NUC	NUC	17.39	CYT	15.58	PLA	11.97	32.38
TR|E1BMT1|E1BMT1_BOVIN	NUC	NUC	43.54	CYT	12	PLA	9.092	38.02
TR|K4P9Z1|K4P9Z1_BOVIN	NUC	NUC	19.29	PLA	17.64	CYT	14.4	36.32
TR|A6H6Y8|A6H6Y8_BOVIN	NUC	NUC	22.35	CYT	16.25	PLA	12.46	36.25
TR|L8HZZ0|L8HZZ0_9CETA	NUC	NUC	20.46	CYT	14.34	EXC	12.19	32.67
TR|L8IVM6|L8IVM6_9CETA	NUC	NUC	47.91	CYT	10.42	PLA	8.942	36.46
TR|F1MEP4|F1MEP4_BOVIN	NUC	NUC	21.21	PLA	17.66	CYT	17.25	37.49
TR|F1MC18|F1MC18_BOVIN	NUC	NUC	33.34	CYT	15.39	PLA	9.996	39.98
TR|F1MLY5|F1MLY5_BOVIN	NUC	NUC	23.49	CYT	15.07	PLA	14.14	35.32
TR|G3N2W2|G3N2W2_BOVIN	NUC	NUC	18.79	PLA	16.2	CYT	12.68	34.09
TR|G3X7M1|G3X7M1_BOVIN	NUC	NUC	38.94	CYT	11.55	PLA	9.651	36.66
TR|E1BB75|E1BB75_BOVIN	NUC	NUC	35.45	CYT	12.67	PLA	11.26	37.16
SP|A7YY73|MAFF_BOVIN	NUC	NUC	45.61	CYT	13.07	PLA	11.61	39.59
TR|G3MXF1|G3MXF1_BOVIN	NUC	NUC	18.05	PLA	13.82	CYT	11.53	30.52
SP|Q2KIA0|MEF2C_BOVIN	NUC	NUC	58.15	PLA	6.258	CYT	6.078	30.99
TR|G3N154|G3N154_BOVIN	NUC	NUC	19.85	EXC	13.09	PLA	12.6	30.72
TR|A7MBK0|A7MBK0_BOVIN	NUC	NUC	40.93	PLA	9.356	CYT	7.834	34.41
TR|G5E534|G5E534_BOVIN	NUC	NUC	16.34	CYT	15.32	PLA	10.04	31.34
SP|Q8WN55|PTBP1_BOVIN	NUC	NUC	58.32	CYT	6.916	EXC	5.503	31.7
TR|E1BIJ8|E1BIJ8_BOVIN	NUC	NUC	45.09	CYT	11.92	PLA	8.186	38.1
TR|L8IAG1|L8IAG1_9CETA	NUC	NUC	29.28	CYT	27.97	PLA	8.938	56.5
TR|L8HXY5|L8HXY5_9CETA	NUC	NUC	63.11	EXC	9.709	CYT	7.037	33.93
TR|F1MHW3|F1MHW3_BOVIN	NUC	NUC	19.37	CYT	15.53	PLA	15.22	33.56
TR|L8IT09|L8IT09_9CETA	NUC	NUC	14.24	CYT	13.35	EXC	12.95	27.35
TR|F1N7X7|F1N7X7_BOVIN	NUC	NUC	25.79	PLA	12.94	CYT	12.51	33.76
SP|O02755|CEBPB_BOVIN	NUC	NUC	42.26	CYT	11.17	PLA	10.41	36.81
TR|A0A0B7G1N1|A0A0B7G1N1_THACB	NUC	NUC	20.56	CYT	14.79	PLA	12.8	33.31
TR|E1BCF7|E1BCF7_BOVIN	NUC	NUC	27.73	PLA	15.21	CYT	13.92	37.56
SP|Q0P5L0|RBM42_BOVIN	NUC/CYT	NUC	33.55	CYT	32.2	PLA	7.453	64.86
SP|P53781|TTP_BOVIN	NUC	NUC	50.07	CYT	9.857	PLA	9.084	35.83
SP|Q32LB3|CXXC5_BOVIN	NUC	NUC	28.93	CYT	27.53	PLA	9.482	55.68
SP|Q32PF6|DBP_BOVIN	NUC	NUC	51.66	CYT	9.884	PLA	8.863	35.83
SP|O02718|BCL2_BOVIN	NUC/MIT	NUC	37.23	MIT	33.2	CYT	6.763	67.6
TR|Q1JQC7|Q1JQC7_BOVIN	NUC	NUC	13.53	CYT	13.13	PLA	12.69	26.55
TR|E1BFH5|E1BFH5_BOVIN	NUC	NUC	23.57	CYT	18.38	PLA	12.54	39.77
TR|A7MBG4|A7MBG4_BOVIN	CYT/NUC	CYT	33.53	NUC	33.28	CSK	5.55	66.64
TR|E1BCL5|E1BCL5_BOVIN	NUC	NUC	27.09	CYT	24.91	PLA	14.31	50.86
TR|F1N2S5|F1N2S5_BOVIN	NUC	NUC	19.03	CYT	15.18	PLA	14.66	32.9
SP|Q29RZ1|GALD1_BOVIN	NUC	NUC	17.54	CYT	16.12	MIT	11.02	33.17
TR|A5D7M4|A5D7M4_BOVIN	CYT/NUC	CYT	35.76	NUC	35.19	PLA	6.807	70.55
TR|E1BNU3|E1BNU3_BOVIN	NUC	NUC	17.11	CYT	17.05	PLA	14.77	34.14
TR|L8I6W2|L8I6W2_9CETA	NUC	NUC	22.19	CYT	15.11	PLA	12.31	34.65
TR|F1MVD0|F1MVD0_BOVIN	NUC	NUC	31.08	CYT	26.33	PLA	6.92	54.69
SP|A8PU71|SDHF1_BOVIN	NUC	NUC	16.91	PLA	16	EXC	13.32	32.61
TR|A4FUE0|A4FUE0_BOVIN	NUC	NUC	49.64	CYT	24.73	CSK	3.403	55.84
SP|A4FV57|AEBP2_BOVIN	NUC	NUC	22.17	CYT	15.4	PLA	15.23	35.02
TR|E1BD25|E1BD25_BOVIN	NUC	NUC	24.85	CYT	18.97	PLA	11.02	41.24
TR|E1BEB7|E1BEB7_BOVIN	NUC	NUC	20.5	PLA	15.81	CYT	14.39	34.6
TR|E1BAQ8|E1BAQ8_BOVIN	NUC	NUC	36.4	CYT	25.23	PLA	7.909	54.74
TR|F1MR87|F1MR87_BOVIN	NUC	NUC	28.51	CYT	27.27	PLA	8.279	55.08
TR|F1MV20|F1MV20_BOVIN	NUC	NUC	30.91	CYT	15.01	PLA	10.86	38.62
TR|F1MWQ8|F1MWQ8_BOVIN	NUC	NUC	20.28	CYT	15.49	PLA	14.22	34.06
TR|B1VKB3|B1VKB3_BOVIN	NUC	NUC	38.89	PLA	12.73	CYT	11.41	38.11
TR|L8IU31|L8IU31_9CETA	NUC	NUC	20.67	CYT	17.38	PLA	12.85	36.8
TR|L8I508|L8I508_9CETA	NUC	NUC	21.53	EXC	12.42	CYT	11.25	30.86
TR|A5D7Q4|A5D7Q4_BOVIN	NUC	NUC	31.42	CYT	28.08	PLA	9.055	57.52
TR|A7Z079|A7Z079_BOVIN	NUC	NUC	48.96	CYT	11.02	PLA	9.222	37.22
SP|Q2KI85|SMTL2_BOVIN	NUC	NUC	19.66	CYT	14.59	PLA	14.06	32.52
TR|Q3T101|Q3T101_BOVIN	NUC	NUC	15.63	PLA	14.53	CYT	13.01	29.83
TR|E1B7N3|E1B7N3_BOVIN	NUC	NUC	50.75	CYT	9.925	PLA	6.658	35.9
TR|E1BI59|E1BI59_BOVIN	NUC	NUC	51.68	CYT	9.298	PLA	8.394	35.13
TR|E1B8S9|E1B8S9_BOVIN	NUC	NUC	17.93	PLA	14.43	CYT	13.68	31.22
TR|E1BP65|E1BP65_BOVIN	NUC	NUC	26.83	CYT	14.13	PLA	11.02	35.76
TR|F1MYV7|F1MYV7_BOVIN	NUC	NUC	17.51	CYT	15.78	PLA	13.85	32.72
TR|Q0VC41|Q0VC41_BOVIN	NUC	NUC	16.92	PLA	16.38	CYT	12.12	33.11
SP|A1L5A6|ADRM1_BOVIN	NUC	NUC	30.09	CYT	27.45	PLA	9.948	56.03
TR|L8HPQ4|L8HPQ4_9CETA	NUC	NUC	17.71	CYT	15.15	PLA	12.49	32.01
TR|E1BEG2|E1BEG2_BOVIN	NUC	NUC	33.01	CYT	24.56	EXC	8.743	52.71
TR|A4FUZ2|A4FUZ2_BOVIN	NUC	NUC	28.44	CYT	26	PLA	9.651	53.12
SP|Q0VCH8|TMM65_BOVIN	NUC	NUC	19.84	CYT	13.92	PLA	13.64	31.76
TR|A5D7H8|A5D7H8_BOVIN	NUC	NUC	20.03	CYT	16.26	PLA	14.11	34.93
TR|E1BJE5|E1BJE5_BOVIN	NUC	NUC	25.84	CYT	21.72	PLA	12.26	45.6
TR|E1BG94|E1BG94_BOVIN	NUC	NUC	46.77	CYT	11.39	PLA	7.842	37.59
SP|A7MB54|HLX_BOVIN	NUC	NUC	23.83	CYT	15.86	PLA	13.82	36.53
TR|G3X7X4|G3X7X4_BOVIN	NUC	NUC	21.56	CYT	17.32	PLA	13.19	37.24
TR|L8IGQ2|L8IGQ2_9CETA	NUC	NUC	48.68	CYT	10.35	PLA	9.261	36.41
SP|A6QQF7|FA89A_BOVIN	NUC	NUC	20.9	CYT	15.07	EXC	13.67	33.87
TR|L8I9N5|L8I9N5_9CETA	NUC	NUC	21.86	CYT	15.78	PLA	13.28	35.35
TR|E1BC72|E1BC72_BOVIN	NUC	NUC	26.56	CYT	16.14	PLA	11.8	38.25
TR|E1BIQ2|E1BIQ2_BOVIN	NUC/CYT	NUC	33.04	CYT	32.63	PLA	7.64	65.39
TR|E1B853|E1B853_BOVIN	NUC	NUC	22.72	CYT	14.62	PLA	13.84	34.31
TR|G3N341|G3N341_BOVIN	NUC	NUC	42.93	CYT	20.07	PLA	10.12	48.6
TR|A0JNC9|A0JNC9_BOVIN	NUC/CYT	NUC	35.36	CYT	28.96	PLA	6.754	60.2
TR|E1B7W2|E1B7W2_BOVIN	NUC	NUC	18.6	PLA	15.67	CYT	11.73	33.26
TR|E1BHB8|E1BHB8_BOVIN	NUC	NUC	38.11	CYT	12.11	PLA	10.69	37.16
TR|A6QPK5|A6QPK5_BOVIN	NUC	NUC	52.79	CYT	8.782	PLA	7.106	34.48
TR|F1ME43|F1ME43_BOVIN	NUC	NUC	46.45	CYT	12.1	PLA	8.36	38.44
TR|L8II70|L8II70_9CETA	NUC	NUC	42.35	CYT	11.43	PLA	9.255	37.15
TR|Q1JPE3|Q1JPE3_BOVIN	NUC	NUC	14.12	CYT	12.74	PLA	12.35	26.49
TR|L8HSM7|L8HSM7_9CETA	NUC	NUC	26.32	CYT	22.33	PLA	11.85	46.71
TR|L8IZJ5|L8IZJ5_9CETA	NUC	NUC	19.37	CYT	17.1	PLA	15	35.64
TR|L8IJK7|L8IJK7_9CETA	NUC	NUC	53.69	CYT	10.21	PLA	7.543	36.12
SP|Q2NL31|MTNA_BOVIN	NUC/CYT	NUC	31.5	CYT	29.95	PLA	6.396	60.5
TR|E1BG86|E1BG86_BOVIN	NUC	NUC	23.8	CYT	15.86	PLA	15.46	36.51
TR|F1N3F2|F1N3F2_BOVIN	NUC	NUC	38.92	CYT	11.98	PLA	10.72	37.19
TR|F1N1F9|F1N1F9_BOVIN	NUC	NUC	38.92	CYT	12.39	PLA	10.8	37.7
TR|L8IMC1|L8IMC1_9CETA	NUC	NUC	29.22	CYT	17.97	PLA	13.94	41.88
TR|E1BN87|E1BN87_BOVIN	NUC	NUC	40.5	CYT	12.26	PLA	9.789	37.86
TR|F1MPZ6|F1MPZ6_BOVIN	NUC	NUC	32.03	PLA	13.13	CYT	12.75	36.62
SP|O02754|CEBPA_BOVIN	NUC	NUC	51.68	CYT	8.932	PLA	8.289	34.7
TR|L8IFV3|L8IFV3_9CETA	NUC	NUC	22.29	CYT	15.92	PLA	12.38	35.77
SP|Q148F1|COF2_BOVIN	NUC/CSK	NUC	37.9	CSK	37.27	CYT	4.46	74.7
SP|Q9N1F0|MRVI1_BOVIN	NUC	NUC	19.98	CYT	15.7	PLA	11.74	34.15
SP|Q9N1F0-2|MRVI1_BOVIN	NUC	NUC	20.17	CYT	15.85	PLA	11.7	34.47
TR|E1BL43|E1BL43_BOVIN	NUC	NUC	30.12	CYT	14.08	PLA	13.19	37.11
TR|E1BQ37|E1BQ37_BOVIN	NUC	NUC	39.35	CYT	14.77	PLA	10.57	40.82
TR|L8HTG0|L8HTG0_9CETA	NUC	NUC	13.38	PLA	12.69	EXC	10.8	25.9
SP|A6QLY4|ISOC1_BOVIN	NUC	NUC	15.73	CYT	15.53	PLA	15.3	31.2
TR|E1B9U3|E1B9U3_BOVIN	NUC	NUC	38.48	CYT	12.11	PLA	11.23	37.25
TR|E1BDR5|E1BDR5_BOVIN	NUC	NUC	25.34	CYT	14.36	PLA	11.46	35.34
TR|A6QPK0|A6QPK0_BOVIN	NUC	NUC	17.12	EXC	16.45	CYT	16.39	33.35
TR|A6H7I6|A6H7I6_BOVIN	NUC	NUC	54.35	CYT	9.063	PLA	7.567	34.7
TR|E1BEV3|E1BEV3_BOVIN	NUC	NUC	46.72	CYT	11.78	PLA	10	38.06
TR|Q1RMQ0|Q1RMQ0_BOVIN	NUC	NUC	17.36	CYT	15.95	EXC	15.12	32.85
TR|Q17QL6|Q17QL6_BOVIN	NUC	NUC	27.27	CYT	20.21	PLA	14.21	44.13
TR|E1BAD4|E1BAD4_BOVIN	NUC	NUC	56.54	CYT	11.84	PLA	5.779	37.81
TR|A7YWK4|A7YWK4_BOVIN	NUC	NUC	21.92	CYT	15.6	PLA	15.27	35.15
TR|Q3MHW3|Q3MHW3_BOVIN	NUC	NUC	32.9	PLA	12.08	CYT	10.09	35.61
TR|E1B893|E1B893_BOVIN	NUC	NUC	16.51	CYT	15.92	PLA	13.8	32.24
TR|E1BAA0|E1BAA0_BOVIN	NUC	NUC	22.25	CYT	16.9	PLA	13.18	37.06
TR|L8J2J6|L8J2J6_9CETA	NUC	NUC	16.89	PLA	13.13	CYT	11.98	28.9
TR|L8IWM8|L8IWM8_9CETA	NUC	NUC	17.96	CYT	16.73	PLA	14.23	34.25
TR|A7MB33|A7MB33_BOVIN	NUC	NUC	15.8	CYT	13.52	PLA	13.21	28.65
TR|F1ME54|F1ME54_BOVIN	NUC	NUC	24.76	CYT	13.77	PLA	13.7	34.29
TR|L8IHI5|L8IHI5_9CETA	NUC	NUC	38.2	CYT	10.89	PLA	10.47	35.69
SP|Q3SZZ2|XBP1_BOVIN	NUC	NUC	43.57	CYT	10.17	PLA	9.228	35.79
TR|L8J3V7|L8J3V7_9CETA	NUC	NUC	16.81	CYT	14.99	PLA	13.37	31.21
TR|F1MYE0|F1MYE0_BOVIN	NUC	NUC	18.17	CYT	16.84	PLA	14.3	34.55
SP|A1A4K1|C99L2_BOVIN	NUC	NUC	17.23	CYT	15.18	PLA	10.15	31.75
TR|F1N4I0|F1N4I0_BOVIN	NUC	NUC	41.03	CYT	9.381	PLA	8.234	34.46
TR|L8IUR6|L8IUR6_9CETA	NUC	NUC	51.32	CYT	10.06	PLA	7.141	36.05
TR|L8IIZ4|L8IIZ4_9CETA	NUC	NUC	17.51	CYT	14.22	PLA	13.86	30.68
TR|F1N112|F1N112_BOVIN	NUC	NUC	27.53	CYT	24.27	PLA	10.95	50.11
TR|E1BPN1|E1BPN1_BOVIN	NUC/CYT	NUC	33.5	CYT	31.4	PLA	6.457	63.54
TR|Q2LGB6|Q2LGB6_BOVIN	NUC	NUC	22.07	CYT	15.3	PLA	13.07	34.84
TR|E1BNL6|E1BNL6_BOVIN	NUC/CYT	NUC	33.02	CYT	32.92	PLA	6.381	65.87
SP|E1BKA3|AJUBA_BOVIN	NUC	NUC	19.42	PLA	14.14	CYT	13.6	31.78
TR|A8E4N8|A8E4N8_BOVIN	NUC	NUC	43.9	CYT	9.156	EXC	8.472	34.62
TR|L8HRR1|L8HRR1_9CETA	NUC	NUC	17.35	CYT	16	PLA	14.32	32.9
TR|E1BE01|E1BE01_BOVIN	NUC	NUC	46.49	CYT	10.24	PLA	7.184	36.16
TR|G3X7U9|G3X7U9_BOVIN	NUC	NUC	20.68	CYT	14.78	PLA	13.75	33.36
TR|E1B7Q6|E1B7Q6_BOVIN	NUC	NUC	43	CYT	10.82	PLA	8.865	36.5
TR|E1BNQ7|E1BNQ7_BOVIN	NUC	NUC	27.33	CYT	14.38	PLA	12.78	36.31
TR|L8HXE3|L8HXE3_9CETA	NUC	NUC	18.24	MIT	14.99	CYT	12.67	32.15
SP|Q6IED8|IFI6_BOVIN	NUC	NUC	18.36	PLA	17.53	EXC	13.52	35.59
TR|E1BHW9|E1BHW9_BOVIN	NUC	NUC	12.64	EXC	12.21	CYT	11.07	24.74
TR|L8I8F2|L8I8F2_9CETA	NUC	NUC	46.86	CYT	11.77	PLA	9.226	38.06
TR|Q2YDG6|Q2YDG6_BOVIN	NUC	NUC	30.5	CYT	11.04	PLA	10.13	33.45
TR|E1B7G4|E1B7G4_BOVIN	NUC	NUC	19.66	PLA	14.2	CYT	14.18	32.02
TR|Q2KIB8|Q2KIB8_BOVIN	NUC	NUC	40.69	CYT	11.52	PLA	9.494	36.98
TR|E1B806|E1B806_BOVIN	NUC	NUC	41.46	PLA	12.5	CYT	10.99	38.33
SP|Q08DG7|HXA3_BOVIN	NUC	NUC	51.98	CYT	9.325	PLA	9.043	35.16
TR|A5D7L4|A5D7L4_BOVIN	NUC	NUC	19.18	CYT	15.96	PLA	14.64	34.01
TR|F1MYH2|F1MYH2_BOVIN	NUC	NUC	46.33	CYT	10.14	PLA	9.385	36.03
SP|Q2KIT6|PNMA2_BOVIN	NUC	NUC	32.33	CYT	14.1	PLA	10.6	37.96
TR|F1MMA0|F1MMA0_BOVIN	NUC/CYT	NUC	31.87	CYT	30.34	CSK	7.258	61.27
TR|F1N6W0|F1N6W0_BOVIN	NUC	NUC	44.56	CYT	26.11	PLA	5.378	57.64
SP|A7MB34|F181B_BOVIN	NUC	NUC	19.47	CYT	14.37	PLA	13.46	32.12
TR|L8I9B8|L8I9B8_9CETA	NUC	NUC	20.89	CYT	20.46	PLA	12.14	41.18
TR|Q0VCS3|Q0VCS3_BOVIN	NUC/CYT	NUC	34.79	CYT	32.96	PLA	5.941	66.52
TR|L8IIH1|L8IIH1_9CETA	NUC	NUC	34.51	CYT	28.22	PLA	7.582	58.78
SP|Q2T9M7|P20D1_BOVIN	NUC	NUC	12.84	PLA	12.66	EXC	10.75	25.45
TR|A6QQ62|A6QQ62_BOVIN	NUC	NUC	17.38	CYT	13.64	PLA	10.74	29.87
TR|E1BPV6|E1BPV6_BOVIN	NUC	NUC	25.24	CSK	16.04	CYT	12.42	37.48
TR|A4IF73|A4IF73_BOVIN	NUC	NUC	22.22	CYT	16.02	PLA	13.56	35.88
TR|L8HS30|L8HS30_9CETA	NUC	NUC	16.16	CYT	14.77	PLA	13.64	30.49
TR|G5E6C6|G5E6C6_BOVIN	NUC	NUC	17.79	CYT	14.77	PLA	14.5	31.58
SP|A7MAZ5|H13_BOVIN	NUC	NUC	58.97	EXC	10.73	CYT	8.787	36.08
TR|G3MXM5|G3MXM5_BOVIN	NUC	NUC	17.52	PLA	15.81	CYT	13.93	32.77
TR|L8IVG8|L8IVG8_9CETA	NUC	NUC	21.8	CYT	15.46	PLA	13.2	34.89
TR|A4FV65|A4FV65_BOVIN	NUC	NUC	28.46	CYT	27.18	PLA	8.599	54.92
TR|E1BGM6|E1BGM6_BOVIN	NUC	NUC	46.94	CYT	11.88	PLA	8.788	38.2
TR|A7MBF8|A7MBF8_BOVIN	NUC	NUC	29.24	CYT	27.93	PLA	7.007	56.42
SP|A2VE52|ORN_BOVIN	NUC/MIT	NUC	35.26	MIT	34.26	CYT	5.77	68.83
TR|E1BAM5|E1BAM5_BOVIN	NUC	NUC	57.08	CYT	7.696	PLA	6.616	32.79
TR|F1MKU0|F1MKU0_BOVIN	NUC	NUC	42.81	CYT	9.436	PLA	8.722	34.81
SP|Q2TA49|VASP_BOVIN	NUC	NUC	21	CYT	16.36	CSK	12.94	35.63
SP|Q9TTR8|COT1_BOVIN	NUC	NUC	61.26	CYT	6.942	PLA	6.472	31.16
TR|F1MXC9|F1MXC9_BOVIN	NUC	NUC	20.72	CYT	14.65	PLA	13.17	33.22
TR|Q3B7M0|Q3B7M0_BOVIN	NUC	NUC	22.54	CYT	13.62	PLA	12.04	32.94
TR|F1MCH7|F1MCH7_BOVIN	NUC	NUC	33.98	CYT	17.12	PLA	10.21	42.48
SP|Q3T0M2|SFXN4_BOVIN	NUC	NUC	15.12	PLA	14.39	CYT	13.45	29.3
TR|E1BP98|E1BP98_BOVIN	NUC	NUC	18.02	PLA	14.42	CYT	14.37	31.27
TR|F1MF73|F1MF73_BOVIN	NUC	NUC	17.74	PLA	15.03	EXC	13.24	31.88
TR|E1BM43|E1BM43_BOVIN	NUC	NUC	21.15	CYT	15.12	PLA	12.68	34.09
SP|Q08DA8|ATF1_BOVIN	NUC	NUC	57.46	CYT	8.49	PLA	6.152	33.65
TR|L8HUW2|L8HUW2_9CETA	NUC	NUC	17.29	CYT	15.69	PLA	12.33	32.45
TR|F1N786|F1N786_BOVIN	NUC	NUC	24.56	CYT	16.8	PLA	13.41	38.15
TR|Q3ZC44|Q3ZC44_BOVIN	NUC/CYT	NUC	34.05	CYT	31.83	PLA	6.477	64.42
TR|F6PT99|F6PT99_BOVIN	NUC	NUC	20.28	CYT	15.21	PLA	13.6	33.69
TR|F1MBS5|F1MBS5_BOVIN	NUC	NUC	39.01	CYT	10.31	PLA	9.461	35.17
TR|L8ICB3|L8ICB3_9CETA	NUC	NUC	45.72	CYT	10.09	PLA	8.151	35.92
SP|Q1LZD9|PSPC1_BOVIN	NUC/CYT	NUC	35.54	CYT	31.25	PLA	5.268	63.93
TR|F1MNS7|F1MNS7_BOVIN	NUC	NUC	51.15	CYT	15.87	PLA	6.6	43.37
TR|A5PJM0|A5PJM0_BOVIN	NUC/CYT	NUC	34.96	CYT	33.01	PLA	5.285	66.64
TR|L8IZM8|L8IZM8_9CETA	NUC	NUC	16.14	PLA	12.64	CYT	11.2	27.77
SP|A6QQ14|DPOE4_BOVIN	NUC	NUC	22.1	CYT	17.68	PLA	14.57	38.02
TR|L8I701|L8I701_9CETA	NUC	NUC	16.9	EXC	13.45	MIT	11.55	29.29
TR|L8II56|L8II56_9CETA	NUC	NUC	19.12	PLA	16.62	CYT	15.31	34.85
SP|G5E5X0|LIMD1_BOVIN	NUC	NUC	28.54	CYT	25.16	PLA	7.451	51.89
SP|Q2HJG2|PUF60_BOVIN	NUC	NUC	44.81	CYT	10.37	PLA	7.881	36.18
TR|E1BPY4|E1BPY4_BOVIN	NUC	NUC	58.3	CYT	8.485	PLA	5.29	33.52
TR|A2VE43|A2VE43_BOVIN	NUC	NUC	17.03	CYT	13.75	PLA	10.23	29.77
TR|E1BAV6|E1BAV6_BOVIN	NUC	NUC	48.58	PLA	8.577	CYT	7.822	34.29
TR|E1BIR3|E1BIR3_BOVIN	NUC	NUC	39.75	CYT	12.72	PLA	9.3	38.29
TR|Q0VCI8|Q0VCI8_BOVIN	NUC	NUC	20.55	CYT	16.92	PLA	14.48	36.11
TR|Q58CQ1|Q58CQ1_BOVIN	NUC	NUC	27.6	CYT	20.16	PLA	10.27	44.2
SP|Q0P5C3|MSX2_BOVIN	NUC	NUC	60.79	PLA	8.01	CYT	6.561	32.49
SP|Q5E9F7|COF1_BOVIN	NUC/CSK	NUC	39.94	CSK	39.87	CYT	4.33	79.76
TR|F1MYV8|F1MYV8_BOVIN	NUC	NUC	17.26	CYT	11.96	CSK	10.38	27.68
SP|Q9GL32|EGR4_BOVIN	NUC	NUC	44.22	CYT	11.53	PLA	8.551	37.53
SP|Q9GL32-2|EGR4_BOVIN	NUC	NUC	44.14	CYT	11.57	PLA	8.598	37.57
TR|G3MXJ3|G3MXJ3_BOVIN	NUC	NUC	19.6	PLA	18.39	CYT	14.43	37.53
TR|L8IH12|L8IH12_9CETA	NUC	NUC	19.55	CYT	15.71	PLA	11.83	33.91
SP|P48616|VIME_BOVIN	NUC	NUC	33.44	CYT	26.57	CSK	8.713	55.89
TR|L8IIZ7|L8IIZ7_9CETA	NUC	NUC	21.02	CYT	14.47	PLA	11.9	33.16
TR|F1MTS2|F1MTS2_BOVIN	NUC	NUC	34.93	CYT	12.45	PLA	8.049	36.73
TR|A2VE51|A2VE51_BOVIN	NUC	NUC	18.86	CYT	15.91	PLA	13.37	33.75
SP|Q3ZBG4|HES1_BOVIN	NUC	NUC	55.06	CYT	8.838	PLA	7.87	34.36
TR|F1MF18|F1MF18_BOVIN	NUC	NUC	23.68	CYT	14.09	PLA	11.37	34.15
TR|M5FMW1|M5FMW1_BOVIN	NUC/CYT	NUC	35.89	CYT	30.1	PLA	7.166	62.17
TR|G3MWT1|G3MWT1_BOVIN	NUC	NUC	14.42	EXC	12.74	CYT	12.22	26.7
TR|L8ICT7|L8ICT7_9CETA	NUC	NUC	18.02	CYT	13.84	PLA	13.21	30.53
TR|E1BM80|E1BM80_BOVIN	NUC	NUC	41.48	CYT	10.84	PLA	10.29	36.29
TR|L8HYA9|L8HYA9_9CETA	NUC	NUC	18.43	PLA	15.24	CYT	14.82	32.6
TR|A4FV76|A4FV76_BOVIN	NUC	NUC	51.46	CYT	9.013	PLA	8.992	34.8
SP|Q3T0B9|CEBPG_BOVIN	NUC	NUC	59.08	CYT	8.907	PLA	5.434	33.88
TR|E1BI11|E1BI11_BOVIN	NUC	NUC	19.64	CYT	15.3	PLA	12.09	33.43
TR|L8I880|L8I880_9CETA	NUC/CYT	NUC	32.35	CYT	30.66	PLA	6.463	61.95
TR|E1BLU8|E1BLU8_BOVIN	NUC	NUC	43.33	CYT	12.59	PLA	10.79	38.73
TR|E1B9Y0|E1B9Y0_BOVIN	NUC	NUC	14.9	CYT	14.58	PLA	12.22	29.38
TR|G3MYB1|G3MYB1_BOVIN	NUC	NUC	66.79	EXC	9.192	CYT	4.684	32.22
TR|E1BIS1|E1BIS1_BOVIN	NUC	NUC	18.69	CYT	16.25	PLA	14.48	34.09
TR|A6QNT0|A6QNT0_BOVIN	NUC/CYT	NUC	34.26	CYT	33.47	PLA	6.918	67.2
TR|L8IPE4|L8IPE4_9CETA	NUC	NUC	15.54	PLA	14.98	CYT	12.34	30.34
SP|Q5EAD2|SERA_BOVIN	NUC	NUC	14.78	CYT	13.71	PLA	11.23	28.19
TR|E1BCS1|E1BCS1_BOVIN	NUC	NUC	21.49	CYT	16.3	PLA	13.58	35.82
TR|G3N0X9|G3N0X9_BOVIN	NUC	NUC	19.16	CYT	14.29	PLA	13.2	31.83
TR|E1BCK9|E1BCK9_BOVIN	NUC	NUC	18.23	CYT	15.09	PLA	14.32	32.27
TR|L8IH94|L8IH94_9CETA	NUC	NUC	21.51	CYT	15.27	PLA	13.53	34.48
TR|E1BFW9|E1BFW9_BOVIN	NUC	NUC	18.6	CYT	16.49	PLA	15.03	34.35
TR|E1BM52|E1BM52_BOVIN	NUC	NUC	21.63	CYT	15.28	PLA	13.79	34.57
TR|L8HLY0|L8HLY0_9CETA	NUC	NUC	25.8	CYT	12.82	PLA	12.82	33.62
TR|L8IYI6|L8IYI6_9CETA	CYT/NUC	CYT	37.77	NUC	32.51	PLA	5.166	66.58
TR|L8J1T9|L8J1T9_9CETA	NUC/CYT	NUC	33.6	CYT	32.99	PLA	6.014	66.19
TR|L8IG89|L8IG89_9CETA	NUC	NUC	21.44	CYT	18.34	PLA	11.84	38.55
TR|A2VDX5|A2VDX5_BOVIN	NUC	NUC	21.62	CYT	17.18	PLA	12.93	37.07
TR|A5PJI3|A5PJI3_BOVIN	NUC	NUC	43.16	PLA	10.02	CYT	9.458	35.56
TR|E1BJ47|E1BJ47_BOVIN	NUC	NUC	28.66	CYT	13.55	PLA	12.7	35.82
TR|A0A0B7FME5|A0A0B7FME5_THACB	NUC	NUC	16.66	PLA	14.11	CYT	13.53	29.99
TR|E1BMW9|E1BMW9_BOVIN	NUC	NUC	38.36	CYT	11.86	PLA	10.67	36.92
TR|A6QM08|A6QM08_BOVIN	NUC	NUC	18.09	CYT	15.45	PLA	12.78	32.65
TR|A7MB06|A7MB06_BOVIN	NUC	NUC	44.51	CYT	14.27	PLA	7.729	41.01
TR|L8IJW7|L8IJW7_9CETA	NUC	NUC	17.51	CYT	16.19	PLA	15.38	33.26
TR|A6QQ48|A6QQ48_BOVIN	NUC	NUC	21.6	PLA	12.3	CYT	12.17	30.75
TR|G3MXT0|G3MXT0_BOVIN	NUC	NUC	40.37	CYT	13.75	PLA	10.06	39.72
TR|F1MY28|F1MY28_BOVIN	NUC	NUC	29.22	CYT	27.35	PLA	8.796	55.51
TR|L8IIF5|L8IIF5_9CETA	NUC	NUC	27.43	CYT	24.33	PLA	10.33	50.16
TR|E1B7S6|E1B7S6_BOVIN	NUC	NUC	32.78	CYT	13.71	PLA	11.04	37.62
TR|G3MYC6|G3MYC6_BOVIN	NUC	NUC	16.03	PLA	15.56	CYT	14.02	31.45
TR|F1N3S3|F1N3S3_BOVIN	NUC	NUC	54.61	PLA	9.092	CYT	7.659	34.71
TR|L8I9W4|L8I9W4_9CETA	NUC	NUC	39.68	CYT	12.71	PLA	9.364	38.26
TR|L8IAW2|L8IAW2_9CETA	NUC	NUC	21.69	CYT	16.87	PLA	14.57	36.7
TR|L8I0K1|L8I0K1_9CETA	NUC	NUC	15.89	CYT	13.31	EXC	11.45	28.44
TR|Q0VD29|Q0VD29_BOVIN	NUC	NUC	19.47	CYT	18	PLA	11.17	36.92
TR|G3MWM1|G3MWM1_BOVIN	NUC	NUC	37.57	CYT	12.46	PLA	8.295	37.47
TR|L8IIB0|L8IIB0_9CETA	NUC	NUC	44.23	CYT	9.857	PLA	8.551	35.5
SP|Q32L68|HM20B_BOVIN	NUC	NUC	45.33	CYT	11.66	MIT	6.78	37.81
TR|A7Z075|A7Z075_BOVIN	NUC	NUC	47.96	CYT	11.77	PLA	9.963	38.12
TR|E1BE90|E1BE90_BOVIN	NUC	NUC	17.81	CYT	16.08	PLA	14.83	33.31
TR|M5FKJ6|M5FKJ6_BOVIN	NUC	NUC	17.17	CYT	14.31	PLA	13.79	30.58
TR|L8IAQ7|L8IAQ7_9CETA	NUC	NUC	16.62	CYT	12.71	PLA	11.57	28.18
SP|Q2KI23|MINY2_BOVIN	NUC	NUC	22.16	CYT	14.82	PLA	13.09	34.26
SP|Q08DF2|RN112_BOVIN	NUC	NUC	16.6	CYT	16.26	PLA	12.28	32.74
TR|E1BHL0|E1BHL0_BOVIN	NUC	NUC	17.28	PLA	14.92	CYT	14.14	31.43
TR|E1BKE4|E1BKE4_BOVIN	NUC	NUC	32.07	CYT	27.25	PLA	8.087	56.46
TR|L8J025|L8J025_9CETA	NUC	NUC	13.79	PLA	12.93	CYT	10.84	26.49
TR|F1N054|F1N054_BOVIN	NUC	NUC	49.92	CYT	11.57	PLA	8.099	37.91
TR|L8IWF7|L8IWF7_9CETA	NUC	NUC	16.9	CYT	16.45	PLA	11.95	33.2
TR|A6QQ44|A6QQ44_BOVIN	NUC	NUC	16.61	PLA	16.07	CYT	12.72	32.5
TR|E1BEP4|E1BEP4_BOVIN	NUC	NUC	16.94	CYT	14.63	PLA	11.39	30.84
TR|L8J3A1|L8J3A1_9CETA	NUC	NUC	45.36	PLA	7.788	CYT	7.708	33.18
TR|L8I0L4|L8I0L4_9CETA	NUC	NUC	16.1	CYT	13.94	PLA	11.02	29.39
TR|L8I5E4|L8I5E4_9CETA	NUC	NUC	14.97	CSK	13.17	CYT	12.51	27.63
TR|G3N151|G3N151_BOVIN	NUC	NUC	29.13	CYT	23.68	PLA	9.909	49.94
SP|Q17QV2|MON1A_BOVIN	NUC	NUC	18.27	PLA	14.43	CYT	11.2	31.44
SP|O77627|JUN_BOVIN	NUC	NUC	54.23	CYT	9.864	PLA	8.323	35.66
TR|F1N2H1|F1N2H1_BOVIN	NUC	NUC	32.18	CYT	29.46	PLA	8.121	59.97
TR|E1BE19|E1BE19_BOVIN	NUC	NUC	19.56	CYT	15.31	PLA	13.11	33.39
TR|E1B8D8|E1B8D8_BOVIN	NUC	NUC	49.74	CYT	9.894	PLA	8.69	35.87
SP|E1BBG2|MILK1_BOVIN	NUC	NUC	20.54	CYT	15.41	PLA	12.24	34.11
TR|F1MM51|F1MM51_BOVIN	NUC	NUC	26.84	CYT	13.42	PLA	11.91	34.85
TR|E1BMP0|E1BMP0_BOVIN	NUC	NUC	18.81	CYT	15.76	PLA	13.72	33.52
TR|F1MG81|F1MG81_BOVIN	NUC	NUC	15.15	CYT	13.01	PLA	12.58	27.56
TR|A4FUC1|A4FUC1_BOVIN	NUC	NUC	64.71	CYT	7.053	PLA	6.122	30.39
TR|G5E509|G5E509_BOVIN	NUC	NUC	37.24	CYT	12.51	PLA	7.151	37.45
SP|P67808|YBOX1_BOVIN	NUC	NUC	36.46	CYT	25.28	PLA	7.796	54.83
TR|L8HRA7|L8HRA7_9CETA	NUC	NUC	38.4	PLA	12.09	CYT	11.42	37.2
TR|L8ICL9|L8ICL9_9CETA	NUC	NUC	21.53	CYT	15.15	PLA	13.68	34.34
TR|G8JKX7|G8JKX7_BOVIN	NUC	NUC	16.7	CYT	15.14	PLA	12.82	31.34
TR|L8IZI9|L8IZI9_9CETA	NUC	NUC	19.83	CYT	14.53	PLA	14.03	32.54
TR|L8HPF0|L8HPF0_9CETA	NUC	NUC	17.78	CYT	13.5	PLA	11.92	29.95
SP|O97552|PO5F1_BOVIN	NUC	NUC	53.55	CYT	9.824	EXC	6.625	35.66
SP|P02253|H12_BOVIN	NUC	NUC	60.27	EXC	9.518	CYT	9.024	34.37
TR|A6QQR5|A6QQR5_BOVIN	END/NUC	END	31.48	NUC	31.12	PLA	6.691	62.38
TR|L8IJB1|L8IJB1_9CETA	NUC	NUC	29.74	CYT	15.17	PLA	12.13	38.37
TR|F1MWQ3|F1MWQ3_BOVIN	NUC/CYT	NUC	44.61	CYT	34.93	PLA	3.829	71.85
TR|A6QNT2|A6QNT2_BOVIN	NUC	NUC	41.21	CYT	9.471	EXC	7.723	34.59
SP|Q0IID7|DUS10_BOVIN	NUC/CYT	NUC	33.25	CYT	32.18	PLA	6.578	64.73
TR|L8IMX6|L8IMX6_9CETA	NUC	NUC	15.4	CYT	14.25	PLA	13.48	29.31
SP|Q5XQN5|K2C5_BOVIN	NUC	NUC	21.88	CYT	21.23	PLA	14.1	42.83
TR|L8IBZ4|L8IBZ4_9CETA	NUC	NUC	72.54	EXC	11.3	PLA	3.286	32.5
SP|A5D7L8|PERM1_BOVIN	NUC	NUC	19.22	CYT	14.25	PLA	12.98	31.81
TR|E1B856|E1B856_BOVIN	NUC	NUC	54.24	CYT	8.407	PLA	6.629	33.93
TR|E1BK49|E1BK49_BOVIN	NUC	NUC	18.68	CYT	14.99	PLA	14.26	32.42
TR|B0JYL4|B0JYL4_BOVIN	NUC	NUC	18.86	CYT	15.14	PLA	12.04	32.73
TR|A6H798|A6H798_BOVIN	NUC	NUC	20.14	CYT	12.92	PLA	11.41	30.67
TR|L8IFZ6|L8IFZ6_9CETA	NUC	NUC	31.6	CYT	13.85	EXC	11.37	37.38
TR|F1MVT0|F1MVT0_BOVIN	NUC	NUC	36.5	CYT	12.3	PLA	8.028	36.99
TR|E1BBI7|E1BBI7_BOVIN	NUC	NUC	43.18	CYT	11.77	PLA	9.732	37.69
TR|F1MT98|F1MT98_BOVIN	NUC	NUC	47.36	CYT	9.651	PLA	8.538	35.51
TR|A6QLQ3|A6QLQ3_BOVIN	NUC	NUC	49.96	CYT	10.05	PLA	9.194	36.06
SP|Q58DR0|APC16_BOVIN	NUC	NUC	28.77	CYT	28.59	PLA	10.94	57.26
TR|G3N2N2|G3N2N2_BOVIN	NUC	NUC	28.45	CYT	26.11	PLA	9.576	53.28
TR|E1BLR1|E1BLR1_BOVIN	NUC	NUC	34.14	CYT	11.1	PLA	8.194	34.82
TR|E1BC55|E1BC55_BOVIN	NUC	NUC	17.64	CYT	13.8	PLA	11.91	30.23
TR|L8I8S0|L8I8S0_9CETA	NUC	NUC	17.43	CYT	14.18	PLA	14.11	30.58
TR|L8I053|L8I053_9CETA	NUC	NUC	20.59	PLA	15.44	CYT	14.12	34.17
TR|F1N344|F1N344_BOVIN	NUC	NUC	20.98	CYT	17.13	PLA	14.2	36.65
SP|Q5EA36|RBM14_BOVIN	NUC	NUC	46.69	CYT	9.188	PLA	7.562	34.92
TR|L8HP46|L8HP46_9CETA	NUC	NUC	19.85	CYT	15.92	PLA	12.4	34.36
TR|F1MNU9|F1MNU9_BOVIN	NUC	NUC	18.19	CYT	16.13	PLA	14.2	33.61
TR|E1BNE2|E1BNE2_BOVIN	NUC	NUC	36.91	CYT	11.03	PLA	10.16	35.53
TR|A6QPV6|A6QPV6_BOVIN	NUC	NUC	16.12	CYT	13.88	PLA	13.55	29.32
TR|F1MNI6|F1MNI6_BOVIN	NUC	NUC	26.33	CYT	26.19	PLA	9.655	52.44
TR|G3X7R6|G3X7R6_BOVIN	NUC	NUC	33.1	CYT	12.29	EXC	9.265	35.95
TR|L8HYG4|L8HYG4_9CETA	NUC	NUC	48.6	PLA	8.19	CYT	7.862	33.84
SP|Q5E946|PARK7_BOVIN	NUC	NUC	16.22	CYT	14.58	PLA	13.13	30.3
SP|A6QLW2|TGDS_BOVIN	NUC	NUC	12.64	CYT	11.79	CSK	9.356	24.22
TR|E1BNZ8|E1BNZ8_BOVIN	NUC	NUC	20.87	CYT	15.28	PLA	14	34.13
TR|G5E573|G5E573_BOVIN	NUC	NUC	17.47	CYT	14.36	PLA	11.37	30.84
TR|Q0VBY6|Q0VBY6_BOVIN	NUC	NUC	14.16	PLA	12.57	CYT	12.2	26.31
TR|E1BJK0|E1BJK0_BOVIN	NUC	NUC	20.54	CYT	14.51	PLA	12.92	32.93
TR|L8HZ82|L8HZ82_9CETA	NUC	NUC	17.58	CYT	15.19	PLA	14.17	31.99
SP|A6QLS2|RSRC2_BOVIN	NUC	NUC	34.11	CYT	15.5	PLA	11.53	40.38
SP|A6QLS2-2|RSRC2_BOVIN	NUC	NUC	33.84	CYT	16	PLA	11.2	40.95
TR|M5FMX2|M5FMX2_BOVIN	NUC	NUC	26.85	CYT	19.11	PLA	9.603	42.41
TR|A3KN48|A3KN48_BOVIN	NUC	NUC	15.63	CYT	15.53	PLA	11.99	31.13
TR|A6QQU2|A6QQU2_BOVIN	NUC	NUC	38.09	CYT	11.54	PLA	9.444	36.46
TR|Q32L64|Q32L64_BOVIN	NUC	NUC	23.48	CYT	22.98	PLA	12.05	46.22
TR|L8I0B1|L8I0B1_9CETA	NUC	NUC	17.49	CYT	14	EXC	13	30.39
TR|G3N346|G3N346_BOVIN	NUC	NUC	19.71	CYT	15.8	PLA	13.64	34.12
TR|L8I7Y2|L8I7Y2_9CETA	NUC	NUC	47.7	CYT	8.266	PLA	7.637	33.9
TR|E1BEH2|E1BEH2_BOVIN	NUC	NUC	20.42	CYT	17.47	PLA	12.52	36.78
TR|A4FUB3|A4FUB3_BOVIN	NUC	NUC	46.08	CYT	10.87	PLA	6.125	36.89
TR|F1ML21|F1ML21_BOVIN	NUC	NUC	37.34	CYT	14.96	PLA	10.99	40.6
TR|E1B8J6|E1B8J6_BOVIN	NUC	NUC	15.85	CYT	13.37	PLA	12.35	28.5
TR|A4IFB2|A4IFB2_BOVIN	NUC	NUC	55.15	CYT	10.2	PLA	5.965	35.98
SP|P09867|ROA1_BOVIN	NUC/CYT	NUC	37.97	CYT	32.05	PLA	6.068	65.87
TR|L8IK80|L8IK80_9CETA	NUC	NUC	18.72	CYT	15.04	PLA	14.35	32.52
TR|G3N3K4|G3N3K4_BOVIN	NUC	NUC	22.94	CYT	18.45	PLA	10.81	39.53
TR|E1B7G7|E1B7G7_BOVIN	NUC	NUC	17.19	CYT	15.4	PLA	15.37	32.01
TR|A7YY50|A7YY50_BOVIN	NUC	NUC	38.77	CYT	10.97	PLA	10.1	35.91
TR|L8HXA8|L8HXA8_9CETA	NUC	NUC	17.97	CYT	14.98	PLA	11.58	31.96
TR|Q0IIE1|Q0IIE1_BOVIN	NUC	NUC	38.86	PLA	11.98	CYT	11.25	37.18
TR|L8IZJ2|L8IZJ2_9CETA	NUC	NUC	18.17	CYT	14.44	PLA	13.61	31.4
TR|A6H7H9|A6H7H9_BOVIN	NUC	NUC	18.07	CYT	14.83	PLA	14.47	31.84
TR|L8I5A4|L8I5A4_9CETA	NUC	NUC	19.56	CYT	16.32	PLA	13.14	34.72
TR|E1BIX5|E1BIX5_BOVIN	NUC	NUC	37.86	PLA	11.51	CYT	11.24	36.37
TR|E1BJZ5|E1BJZ5_BOVIN	NUC	NUC	25.02	CYT	14.72	PLA	11.7	35.65
TR|L8HNX2|L8HNX2_9CETA	NUC	NUC	21.32	CYT	14.75	PLA	10.29	33.7
TR|E1BHS2|E1BHS2_BOVIN	NUC	NUC	22.56	CYT	18.05	PLA	13.26	38.78
TR|F1MJ02|F1MJ02_BOVIN	NUC	NUC	47.2	CYT	9.909	PLA	7.373	35.81
TR|A6QLB6|A6QLB6_BOVIN	NUC	NUC	19.49	CYT	16.05	PLA	15.77	34.32
TR|E1B7Q1|E1B7Q1_BOVIN	NUC	NUC	25.47	CYT	16.28	PLA	13.67	37.91
TR|L8IXG4|L8IXG4_9CETA	NUC	NUC	17.3	CYT	15.02	PLA	13.76	31.58
TR|L8J195|L8J195_9CETA	NUC	NUC	61.36	CYT	6.859	PLA	5.084	31.04
TR|A0A0B7FKA6|A0A0B7FKA6_THACB	NUC	NUC	21.33	CYT	16.3	PLA	12.57	35.73
TR|A0A0B7G0C8|A0A0B7G0C8_THACB	NUC	NUC	18.43	CYT	15.7	PLA	15.34	33.2
TR|L8HYU6|L8HYU6_9CETA	NUC	NUC	21.97	CYT	13.04	PLA	12.48	31.88
SP|Q58D20|NLE1_BOVIN	NUC	NUC	41.21	CYT	12.1	PLA	7.964	37.8
TR|E1BL01|E1BL01_BOVIN	NUC	NUC	18.15	PLA	16.19	CYT	15.22	33.67
TR|E1BLB7|E1BLB7_BOVIN	NUC/CYT	NUC	36.74	CYT	32.84	PLA	5.12	66.86
TR|E1B9K5|E1B9K5_BOVIN	NUC	NUC	14.86	CYT	14	PLA	13.45	28.6
TR|E1BJR9|E1BJR9_BOVIN	NUC	NUC	33.8	CYT	23.68	PLA	8.767	51.65
SP|A7MAZ4|TAF8_BOVIN	NUC/CYT	NUC	34.25	CYT	32.27	PLA	5.69	65.21
TR|L8IPG4|L8IPG4_9CETA	NUC	NUC	16.62	CYT	14.45	PLA	13.43	30.4
TR|E1BBR9|E1BBR9_BOVIN	NUC	NUC	20.28	CYT	17.22	PLA	12.97	36.36
SP|A3KMV1|SHKB1_BOVIN	NUC	NUC	16.29	CYT	14.96	PLA	14.27	30.84
SP|Q0V8K7|3BP5L_BOVIN	NUC	NUC	19.03	CYT	15.75	PLA	9.824	33.64
TR|Q1RMT5|Q1RMT5_BOVIN	NUC	NUC	19.18	PLA	13.57	CYT	12.83	30.91
SP|Q3ZC82|ZC3HE_BOVIN	NUC	NUC	36.22	CYT	26.42	PLA	6.435	56.51
SP|Q3ZC82-2|ZC3HE_BOVIN	NUC	NUC	37.23	CYT	26.97	PLA	6.217	57.62
TR|L8HWJ3|L8HWJ3_9CETA	NUC	NUC	16.59	CYT	15.97	PLA	13.35	32.36
TR|F1N729|F1N729_BOVIN	NUC	NUC	17.16	PLA	14.37	CYT	13.93	30.66
TR|E1BBH8|E1BBH8_BOVIN	NUC	NUC	34.79	PLA	13.89	CYT	12.43	38.51
TR|F1ML22|F1ML22_BOVIN	NUC	NUC	62.39	CYT	6.599	PLA	5.249	30.5
TR|E1B8E9|E1B8E9_BOVIN	NUC	NUC	38.12	CYT	12.07	PLA	10.31	37.11
TR|F1N693|F1N693_BOVIN	NUC	NUC	48.37	GOL	10.21	CYT	8.795	36.23
TR|L8IEX3|L8IEX3_9CETA	NUC	NUC	17.8	CYT	14.24	PLA	12.84	30.9
TR|E1BBS1|E1BBS1_BOVIN	NUC	NUC	52.09	CYT	8.394	PLA	8.007	34.05
TR|G3N0F0|G3N0F0_BOVIN	NUC	NUC	36.46	CYT	14.25	PLA	10.6	39.45
TR|L8J1N0|L8J1N0_9CETA	NUC	NUC	15.9	CYT	13.96	PLA	11.66	29.28
SP|E1BJD1|SMRD2_BOVIN	NUC	NUC	48.31	CYT	8.823	PLA	7.114	34.57
TR|E1BND5|E1BND5_BOVIN	NUC	NUC	42.71	CYT	10.44	PLA	8.433	36
SP|Q0VBZ9|MRP_BOVIN	NUC	NUC	20.01	PLA	15.84	CYT	14.57	34.35
TR|L8I481|L8I481_9CETA	NUC	NUC	27.37	CYT	13.11	PLA	12.85	34.71
SP|Q17QP1|ABHD8_BOVIN	NUC	NUC	18.41	CYT	13.66	PLA	11.84	30.54
TR|A5PK15|A5PK15_BOVIN	NUC	NUC	52.3	CYT	13.12	EXC	5.652	39.79
TR|G3X6F6|G3X6F6_BOVIN	NUC	NUC	15.85	CYT	14.16	PLA	13.65	29.5
TR|A5D9E1|A5D9E1_BOVIN	NUC	NUC	20.53	PLA	16.37	CYT	14	35.37
TR|G5E6Q2|G5E6Q2_BOVIN	NUC	NUC	28.69	CYT	17.32	PLA	10.44	40.78
TR|F1MAT9|F1MAT9_BOVIN	NUC	NUC	16.49	CYT	14.95	PLA	14.38	30.95
TR|G3N2W3|G3N2W3_BOVIN	NUC	NUC	21.48	CYT	16.34	PLA	11.98	35.88
TR|L8HXL8|L8HXL8_9CETA	NUC	NUC	16.57	PLA	15.51	CYT	13.58	31.75
TR|G3X6Q6|G3X6Q6_BOVIN	NUC	NUC	20.63	CYT	15.02	PLA	12.98	33.65
TR|A7YWJ7|A7YWJ7_BOVIN	NUC	NUC	26.31	CYT	24.51	PLA	8.09	49.91
TR|L8I012|L8I012_9CETA	NUC	NUC	25.88	CYT	14.86	PLA	10.9	36.25
TR|F1N389|F1N389_BOVIN	NUC/CYT	NUC	39.05	CYT	31.35	EXC	4.553	64.98
TR|L8HPR8|L8HPR8_9CETA	NUC/CYT	NUC	31.47	CYT	29.67	PLA	7.997	60.04
TR|E1BDD9|E1BDD9_BOVIN	NUC	NUC	31.6	CYT	12.74	PLA	12.16	35.97
TR|L8HXI4|L8HXI4_9CETA	NUC	NUC	16.91	CYT	15.16	PLA	12.79	31.5
SP|Q3SX46|C1GLC_BOVIN	NUC	NUC	11.63	CYT	11.47	PLA	10.81	23.06
TR|E1BEI2|E1BEI2_BOVIN	NUC	NUC	20.1	CYT	16.03	PLA	14.52	34.66
TR|Q08DY7|Q08DY7_BOVIN	NUC	NUC	19.78	CYT	15.94	PLA	11.9	34.34
TR|F1N337|F1N337_BOVIN	NUC	NUC	18.3	CYT	16.51	PLA	13.12	34.18
TR|E1BNY7|E1BNY7_BOVIN	NUC	NUC	17.7	CYT	16.52	CSK	10.17	33.81
TR|Q0VC04|Q0VC04_BOVIN	NUC	NUC	15.25	CYT	14.09	PLA	13.82	29
SP|Q5BIN4|TIM22_BOVIN	NUC	NUC	15.74	PLA	14.61	CYT	13.58	30
TR|E1BEC8|E1BEC8_BOVIN	NUC	NUC	21.88	CYT	14.32	PLA	13.75	33.46
TR|A5PKL5|A5PKL5_BOVIN	NUC	NUC	20.04	CYT	15.05	PLA	14.04	33.34
TR|E1BG80|E1BG80_BOVIN	NUC	NUC	37.72	CYT	10.65	PLA	10.24	35.27
TR|F1N1X8|F1N1X8_BOVIN	NUC	NUC	30.53	CYT	28.39	PLA	8.699	57.66
TR|F1N1U5|F1N1U5_BOVIN	NUC	NUC	41.98	CYT	14.26	PLA	8.546	40.65
SP|A0JNI8|LHX9_BOVIN	NUC	NUC	49.27	CYT	7.255	EXC	7.231	32.78
SP|A0JNI8-2|LHX9_BOVIN	NUC	NUC	49	CYT	7.5	EXC	7.445	33.05
TR|E1BHP3|E1BHP3_BOVIN	NUC	NUC	20.34	CYT	15.59	PLA	13.44	34.23
TR|G3MX47|G3MX47_BOVIN	NUC	NUC	15.96	PLA	14.49	CYT	13.17	30
TR|A7E3V0|A7E3V0_BOVIN	NUC	NUC	15.87	PLA	12.69	CYT	11.97	27.65
TR|A5D7L3|A5D7L3_BOVIN	NUC	NUC	16.08	PLA	12.42	CYT	12.02	27.46
SP|Q3SZU4|CDO1_BOVIN	NUC	NUC	13.65	CYT	12.74	PLA	10.7	26.15
TR|E1BD01|E1BD01_BOVIN	NUC	NUC	20.25	CYT	14.7	PLA	13.89	33.01
TR|E1BM10|E1BM10_BOVIN	NUC	NUC	18.55	CYT	15.45	PLA	12.44	32.94
TR|L8I0D8|L8I0D8_9CETA	NUC	NUC	22.5	CYT	19.32	PLA	10.85	40.48
TR|Q5E952|Q5E952_BOVIN	NUC	NUC	19.65	PLA	16.38	CYT	16.03	34.86
TR|Q5BIS8|Q5BIS8_BOVIN	NUC/CYT	NUC	32.16	CYT	30.11	PLA	6.066	61
TR|E1BNM7|E1BNM7_BOVIN	NUC	NUC	24.55	CYT	17	EXC	9.159	38.41
TR|A5D7M1|A5D7M1_BOVIN	NUC	NUC	39.27	CYT	26.38	EXC	5.249	57.19
TR|E1BPZ9|E1BPZ9_BOVIN	NUC	NUC	18.75	CYT	14.49	PLA	13.37	31.82
TR|F6RA54|F6RA54_BOVIN	NUC	NUC	20.12	CYT	17.11	PLA	12.6	36.11
TR|L8HQC4|L8HQC4_9CETA	NUC	NUC	22.67	CYT	14.3	PLA	12.86	33.88
TR|F1MXX8|F1MXX8_BOVIN	NUC	NUC	15.99	CYT	13.65	PLA	13.63	28.94
SP|Q3SX44|DDAH2_BOVIN	NUC	NUC	17.55	CYT	14.32	PLA	13.66	30.85
TR|L8I3B6|L8I3B6_9CETA	NUC	NUC	20.67	PLA	16.16	CYT	15.21	35.17
TR|G3X7Y5|G3X7Y5_BOVIN	NUC	NUC	20.05	CYT	16.89	PLA	12.3	35.77
TR|G3MZJ8|G3MZJ8_BOVIN	NUC	NUC	21.71	CYT	15.19	PLA	14.7	34.5
SP|A6H7J2|AROS_BOVIN	NUC	NUC	34.99	CYT	12.88	PLA	12.32	37.28
SP|A2VDY6|GATA1_BOVIN	NUC	NUC	21.41	CYT	15.53	PLA	12.98	34.77
SP|Q0IIC2|KLD10_BOVIN	NUC	NUC	16.5	CYT	14.18	PLA	12.29	29.96
TR|A5PJU1|A5PJU1_BOVIN	NUC	NUC	31.82	CYT	13.74	PLA	12.34	37.32
TR|E1BJV6|E1BJV6_BOVIN	NUC	NUC	16.22	CYT	15.73	PLA	13.77	31.79
SP|P0C0T1|ITPK1_BOVIN	NUC	NUC	14.79	CYT	14.61	PLA	11.25	29.35
TR|L8IUW6|L8IUW6_9CETA	NUC	NUC	19.36	CYT	15.12	PLA	11.8	33.02
TR|E1BCR2|E1BCR2_BOVIN	NUC	NUC	26.91	CYT	22.63	PLA	9.726	47.42
TR|L8IZV2|L8IZV2_9CETA	NUC	NUC	26.93	CYT	23.63	PLA	9.806	48.89
TR|F1N3I3|F1N3I3_BOVIN	NUC	NUC	18.82	CYT	15.14	PLA	11.9	32.71
TR|A2VE72|A2VE72_BOVIN	NUC	NUC	18.25	PLA	14.62	CYT	14.29	31.67
SP|Q3T105|GALE_BOVIN	NUC	NUC	13.74	CYT	11.68	PLA	11.05	24.9
SP|Q1LZD1|TM102_BOVIN	NUC	NUC	15.59	CYT	14.95	PLA	14.85	30.34
TR|F1MNT5|F1MNT5_BOVIN	NUC	NUC	18.48	CYT	14.33	PLA	14	31.45
TR|E1B8G6|E1B8G6_BOVIN	NUC	NUC	17.48	PLA	16.52	CYT	13.72	33.68
TR|F1MCD1|F1MCD1_BOVIN	NUC	NUC	21.82	CYT	16.87	PLA	12.93	36.78
TR|E1BHB7|E1BHB7_BOVIN	NUC	NUC	16.25	CYT	16.17	PLA	11.16	32.39
TR|E1BBC3|E1BBC3_BOVIN	NUC	NUC	16.97	PLA	14.28	CYT	12.93	30.41
TR|L8INZ9|L8INZ9_9CETA	NUC	NUC	16.77	PLA	15.48	CYT	12.64	31.83
TR|E1BMN6|E1BMN6_BOVIN	NUC	NUC	16.01	CYT	14.86	PLA	14.16	30.51
TR|L8HVF6|L8HVF6_9CETA	NUC	NUC	16.96	CYT	15.53	PLA	15.53	32.02
TR|E1BCC2|E1BCC2_BOVIN	NUC	NUC	22.18	CYT	17.36	PLA	14.23	37.64
TR|L8IHC1|L8IHC1_9CETA	NUC	NUC	17.54	CYT	14.75	PLA	12.78	31.4
TR|E1BN45|E1BN45_BOVIN	NUC	NUC	17.55	PLA	14.25	CYT	13.76	30.75
TR|E1BEW5|E1BEW5_BOVIN	NUC	NUC	14.8	PLA	13.85	CYT	12.78	28.38
TR|E1B9B2|E1B9B2_BOVIN	NUC	NUC	22.45	CYT	15.79	PLA	11.74	35.68
TR|A6QR70|A6QR70_BOVIN	NUC	NUC	32.78	CYT	12.29	PLA	11.02	35.83
TR|F1MGS0|F1MGS0_BOVIN	NUC	NUC	20.4	CYT	14.51	PLA	11.33	32.85
TR|L8I8X0|L8I8X0_9CETA	NUC	NUC	33.09	CYT	14.6	PLA	8.779	38.87
SP|P13135|CPNS1_BOVIN	NUC	NUC	17.42	CYT	15.68	PLA	13.8	32.52
TR|E1BJU7|E1BJU7_BOVIN	NUC/CYT	NUC	31.29	CYT	30.35	PLA	6.607	61.06
TR|E1BF73|E1BF73_BOVIN	NUC	NUC	15.97	CYT	14.04	PLA	9.985	29.43
TR|E1BAD7|E1BAD7_BOVIN	NUC	NUC	28.6	CYT	25.64	PLA	10.32	52.63
TR|L8HZK7|L8HZK7_9CETA	NUC	NUC	18.38	CYT	15.65	PLA	13.52	33.11
TR|A4FUW9|A4FUW9_BOVIN	NUC	NUC	19.82	CYT	18.39	PLA	11.64	37.66
TR|L8HS03|L8HS03_9CETA	NUC	NUC	17.95	CYT	14.1	PLA	11.69	30.82
TR|A2VDM7|A2VDM7_BOVIN	NUC	NUC	39.23	CYT	12.01	PLA	10.24	37.3
TR|L8IT51|L8IT51_9CETA	NUC	NUC	17.72	CYT	15.64	PLA	11.36	32.67
TR|Q2T9N9|Q2T9N9_BOVIN	NUC	NUC	28.96	CYT	26.86	PLA	8.704	54.65
SP|A0JNJ4|ZN692_BOVIN	NUC	NUC	22.37	CYT	15.24	PLA	11.38	34.92
TR|G5E525|G5E525_BOVIN	NUC	NUC	13.71	PLA	11.42	CYT	10.22	24.55
TR|E1B729|E1B729_BOVIN	NUC	NUC	17.07	CYT	14.2	EXC	10.48	30.38
TR|E1BH42|E1BH42_BOVIN	NUC	NUC	20.9	CYT	16.22	PLA	10.74	35.38
TR|E1B7X2|E1B7X2_BOVIN	NUC	NUC	14.99	CYT	12.18	PLA	11.29	26.41
TR|A2VDU4|A2VDU4_BOVIN	NUC	NUC	41.2	CYT	12	PLA	7.529	37.67
TR|L8J2P7|L8J2P7_9CETA	NUC	NUC	15.25	PLA	13.1	CYT	12.07	27.73
TR|A2VDT2|A2VDT2_BOVIN	NUC	NUC	51.38	CYT	11.74	PLA	7.314	38.09
TR|G3MXT3|G3MXT3_BOVIN	NUC	NUC	39.58	CYT	11.91	PLA	8.751	37.24
SP|A7YY62|F16A2_BOVIN	NUC	NUC	16.88	PLA	15.16	CYT	14.13	31.5
TR|A4IFC1|A4IFC1_BOVIN	NUC	NUC	23.59	CYT	17.75	PLA	12.14	38.93
TR|F1N3Y8|F1N3Y8_BOVIN	NUC	NUC	24.57	PLA	14.04	CYT	12.43	34.55
TR|E1B8K2|E1B8K2_BOVIN	NUC	NUC	27.66	CYT	24.07	PLA	9.427	49.88
TR|A6QLB8|A6QLB8_BOVIN	NUC	NUC	28.61	CYT	25.36	PLA	10.59	52.22
TR|E1BIC4|E1BIC4_BOVIN	NUC	NUC	27.77	CYT	27.32	PLA	10.29	54.84
TR|E7E1K7|E7E1K7_BOVIN	NUC	NUC	25.71	CYT	14.78	PLA	11.91	36.07
SP|P55106|GDF6_BOVIN	NUC	NUC	16.69	EXC	14.01	CYT	13.86	29.88
SP|P31404|VATA_BOVIN	NUC	NUC	14.13	CYT	14.11	PLA	9.986	28.24
SP|A5D7H5|CASC3_BOVIN	NUC	NUC	18.88	CYT	15.43	PLA	11.07	33.12
TR|E1BDQ2|E1BDQ2_BOVIN	NUC	NUC	41.85	CYT	9.193	PLA	8.533	34.37
TR|L8IL81|L8IL81_9CETA	NUC	NUC	15.11	PLA	15.02	CYT	13.44	30.1
TR|L8ITY6|L8ITY6_9CETA	NUC	NUC	35.23	CYT	12.94	PLA	11.8	37.43
TR|L8IR20|L8IR20_9CETA	NUC	NUC	27.04	CYT	22.96	PLA	9.668	47.96
SP|Q0V8G2|GABP2_BOVIN	NUC	NUC	30.13	CYT	14.77	PLA	9.098	38.01
SP|Q0V8G2-2|GABP2_BOVIN	NUC	NUC	28.97	CYT	15.29	PLA	9.241	38.2
TR|E1BL49|E1BL49_BOVIN	NUC	NUC	71.76	EXC	10.95	CYT	3.234	32.41
TR|Q2HJB1|Q2HJB1_BOVIN	NUC	NUC	19.09	CYT	18.33	CSK	11.43	37.13
SP|Q27957|TPPP_BOVIN	NUC	NUC	19.43	CYT	16.99	PLA	14.25	35.53
SP|Q29W20|EGR1_BOVIN	NUC	NUC	48.99	CYT	10.27	PLA	8.166	36.31
TR|L8IHC6|L8IHC6_9CETA	NUC	NUC	17.9	CYT	15.11	PLA	14.61	32.09
TR|A4IFI5|A4IFI5_BOVIN	NUC	NUC	16.65	PLA	16	CYT	15.12	32.45
SP|A7MBH3|NAIF1_BOVIN	NUC	NUC	42.6	PLA	12.23	CYT	10.85	38.18
TR|E1BFG7|E1BFG7_BOVIN	NUC	NUC	26.11	CYT	14.42	PLA	11.97	35.79
SP|Q1RMR2|RU17_BOVIN	NUC	NUC	44.69	CYT	14.52	PLA	8.637	41.34
TR|L8HP41|L8HP41_9CETA	NUC	NUC	18.35	CYT	15.01	PLA	14.03	32.25
TR|A6H7B6|A6H7B6_BOVIN	NUC	NUC	23.09	CYT	15.61	PLA	11.37	35.81
TR|A5D7A1|A5D7A1_BOVIN	NUC	NUC	20.42	CYT	13.24	PLA	10.46	31.24
TR|A6QQZ5|A6QQZ5_BOVIN	NUC	NUC	15	CYT	12.52	PLA	10.78	26.84
TR|E1B8J9|E1B8J9_BOVIN	NUC	NUC	20.3	CYT	16.23	PLA	14.24	35.04
TR|L8J4Y2|L8J4Y2_9CETA	NUC	NUC	14.75	CYT	11.11	END	10.45	24.91
TR|E1BAA5|E1BAA5_BOVIN	NUC	NUC	15.54	CYT	14.81	PLA	13.27	30.14
TR|G3N065|G3N065_BOVIN	NUC	NUC	19.59	CYT	16.88	PLA	12.07	35.48
SP|A4FUF0|GLYR1_BOVIN	NUC	NUC	49.7	CYT	6.783	EXC	5.564	32.24
SP|A4FUF0-2|GLYR1_BOVIN	NUC	NUC	50.4	CYT	9.191	CSK	5.532	35.03
SP|P56701|PSMD2_BOVIN	NUC	NUC	16.13	PLA	13.22	CYT	12.52	28.5
SP|Q1RML1|UBE2S_BOVIN	NUC	NUC	22.13	CYT	13.74	PLA	13.72	32.86
SP|E1BJS7|LIN41_BOVIN	NUC	NUC	17.58	CYT	15.66	PLA	13.46	32.6
TR|G3N2D1|G3N2D1_BOVIN	NUC	NUC	18.43	CYT	14.62	PLA	12.78	31.79
TR|L8IIA8|L8IIA8_9CETA	NUC	NUC	15.2	CYT	13.94	PLA	13.23	28.77
TR|F1N5U2|F1N5U2_BOVIN	NUC	NUC	18.76	CYT	13.01	PLA	12.24	29.94
TR|E1BLR8|E1BLR8_BOVIN	NUC	NUC	16.46	CYT	15.48	PLA	10.73	31.63
TR|F1MYF3|F1MYF3_BOVIN	NUC	NUC	28.64	CYT	17.01	PLA	14.83	40.34
TR|G3N2K8|G3N2K8_BOVIN	NUC	NUC	18.83	PLA	16.86	CYT	14.86	34.98
SP|Q9TTR7|COT2_BOVIN	NUC	NUC	64.76	CYT	6.242	PLA	5.72	29.45
SP|Q32LQ1|PKHO2_BOVIN	NUC	NUC	20.76	CYT	16.3	PLA	12.82	35.41
TR|E1B855|E1B855_BOVIN	NUC	NUC	20.72	CYT	15.95	PLA	14.21	34.92
TR|E1BQ40|E1BQ40_BOVIN	NUC	NUC	21.52	CYT	15.1	PLA	13.96	34.27
TR|F1MU42|F1MU42_BOVIN	NUC	NUC	17.02	CYT	13.79	PLA	13.3	29.81
SP|Q2KIW9|KCY_BOVIN	CYT/NUC	CYT	35.68	NUC	34.39	PLA	5.22	69.16
TR|A5PJT6|A5PJT6_BOVIN	NUC	NUC	32.65	CYT	11.75	PLA	8.746	35.12
TR|A6QQP3|A6QQP3_BOVIN	NUC	NUC	17.22	PLA	15.8	CYT	12.85	32.55
SP|P13608|PGCA_BOVIN	NUC	NUC	17.13	EXC	14.52	CYT	14.32	30.83
SP|P13608-2|PGCA_BOVIN	NUC	NUC	17.18	CYT	14.63	EXC	14.03	31
SP|Q3Y598|FOXA3_BOVIN	NUC	NUC	52.38	CYT	15.59	PLA	7.244	42.96
TR|A7MAZ6|A7MAZ6_BOVIN	NUC	NUC	20.43	CYT	16.43	PLA	13.48	35.38
TR|A4FV33|A4FV33_BOVIN	NUC	NUC	21.38	CYT	17.29	PLA	11.05	37.09
TR|E1BA03|E1BA03_BOVIN	NUC	NUC	17.02	CYT	15.61	PLA	13.86	32.18
SP|A7Z026|PPR37_BOVIN	NUC	NUC	20.22	CYT	16.62	PLA	12.92	35.51
TR|A6H727|A6H727_BOVIN	NUC	NUC	33.34	CYT	28.13	PLA	6.947	58.26
TR|G3X7W1|G3X7W1_BOVIN	NUC	NUC	18.61	CYT	15.66	PLA	15.25	33.26
TR|L8I3Y6|L8I3Y6_9CETA	NUC	NUC	17.27	CYT	13.9	PLA	13.57	30.11
TR|E1BMR0|E1BMR0_BOVIN	NUC	NUC	22.19	CYT	17.79	PLA	11.78	38.22
SP|Q58D00|FBXW2_BOVIN	NUC	NUC	14.65	CYT	12.33	PLA	10.83	26.35
SP|Q05B83|RFC2_BOVIN	NUC	NUC	26.2	CYT	13.57	PLA	11.35	34.75
TR|L8J1J1|L8J1J1_9CETA	NUC	NUC	29.84	CYT	24.2	PLA	9.681	51
TR|F1MIB2|F1MIB2_BOVIN	NUC	NUC	16.24	CYT	14.63	PLA	11.9	30.37
TR|E1BNM6|E1BNM6_BOVIN	NUC/CYT	NUC	35.15	CYT	32.86	PLA	6.751	66.45
TR|E1BC94|E1BC94_BOVIN	NUC	NUC	18.74	CYT	14.68	PLA	13.22	32.07
SP|A7E316|PACER_BOVIN	NUC	NUC	17.39	CYT	12.58	PLA	10.96	28.53
TR|A7MB41|A7MB41_BOVIN	NUC	NUC	46.63	CYT	9.382	PLA	7.119	35.15
SP|Q3SWY5|NOSIP_BOVIN	CYT/NUC	CYT	32.98	NUC	32.8	PLA	5.742	65.65
TR|L8IF73|L8IF73_9CETA	NUC	NUC	21.71	CYT	13.53	PLA	11.5	32.36
TR|L8J0F7|L8J0F7_9CETA	NUC	NUC	34.49	CYT	12.91	PLA	10.01	37.18
TR|F1N2L5|F1N2L5_BOVIN	NUC	NUC	17.56	PLA	15.88	CYT	14.06	32.88
TR|E1BEH9|E1BEH9_BOVIN	NUC	NUC	14.09	CYT	13.51	PLA	12.75	27.44
TR|L8I6A0|L8I6A0_9CETA	NUC	NUC	27.13	CYT	22.42	PLA	9.306	47.21
TR|L8IHA4|L8IHA4_9CETA	NUC	NUC	22.45	END	18.08	CYT	15.64	38.75
TR|L8J0G4|L8J0G4_9CETA	NUC	NUC	18.6	CYT	14.78	PLA	13.59	32.11
TR|L8J1N2|L8J1N2_9CETA	NUC	NUC	28.29	CYT	18.32	PLA	12.21	41.97
TR|E1BBW7|E1BBW7_BOVIN	NUC	NUC	15.37	PLA	15.05	CYT	12.3	30.31
TR|L8HXL3|L8HXL3_9CETA	NUC	NUC	17.23	CYT	15.1	PLA	12.39	31.64
TR|G3MY94|G3MY94_BOVIN	NUC	NUC	18.58	CYT	15.43	PLA	9.343	32.94
SP|Q2TA32|TYSY_BOVIN	NUC	NUC	18.66	CYT	15.32	PLA	11.68	32.84
TR|Q17QW9|Q17QW9_BOVIN	NUC	NUC	20.88	CYT	14.81	PLA	13.67	33.52
TR|Q2KIV3|Q2KIV3_BOVIN	NUC	NUC	40.83	CYT	23.66	PLA	5.94	53.42
TR|E1BFN9|E1BFN9_BOVIN	NUC	NUC	13.66	PLA	13.32	EXC	12.08	26.89
TR|A7MB37|A7MB37_BOVIN	NUC	NUC	43.72	CYT	9.256	PLA	8.017	34.72
TR|Q2HJD9|Q2HJD9_BOVIN	NUC	NUC	19.48	CYT	13.31	EXC	10.32	30.77
TR|L8IFM6|L8IFM6_9CETA	NUC	NUC	20.27	CYT	16.42	PLA	12.22	35.28
TR|E1BN43|E1BN43_BOVIN	NUC	NUC	43.7	CYT	12.2	PLA	8.059	38.29
TR|L8ISV4|L8ISV4_9CETA	NUC	NUC	44.32	CYT	22.86	PLA	4.813	52.76
TR|A6QLF4|A6QLF4_BOVIN	NUC	NUC	18.66	CYT	15.25	PLA	14.69	32.76
TR|A6QPP2|A6QPP2_BOVIN	NUC	NUC	14.56	CYT	14.19	EXC	13.28	28.65
TR|E1BFC1|E1BFC1_BOVIN	NUC	NUC	38.05	CYT	11.15	PLA	9.851	35.97
TR|G3MZ37|G3MZ37_BOVIN	NUC	NUC	19.92	CYT	17.54	PLA	12.31	36.57
TR|L8HTS5|L8HTS5_9CETA	NUC	NUC	16.11	CYT	14.57	PLA	11.33	30.21
SP|E1BE02|E2F7_BOVIN	NUC	NUC	35.66	CYT	11.36	PLA	11.06	35.59
TR|A0JNK0|A0JNK0_BOVIN	NUC	NUC	34.77	CYT	12.5	EXC	10.02	36.74
SP|P07318|CRBB1_BOVIN	NUC	NUC	18.98	CYT	15.38	EXC	14.1	33.12
TR|A6QNW1|A6QNW1_BOVIN	NUC	NUC	17.89	CYT	14.82	PLA	11.39	31.7
TR|E1B9B6|E1B9B6_BOVIN	NUC	NUC	18.67	CYT	16.18	PLA	14.04	33.98
TR|L8IYN2|L8IYN2_9CETA	NUC	NUC	20.34	CYT	13.77	PLA	11.29	31.86
TR|L8I125|L8I125_9CETA	NUC	NUC	29.84	CYT	26.64	PLA	9.147	54.68
TR|F1MFY8|F1MFY8_BOVIN	NUC	NUC	37.48	CYT	12.4	PLA	9.077	37.37
TR|E1BNG6|E1BNG6_BOVIN	NUC	NUC	18.03	PLA	15.78	CYT	14.32	33.04
SP|Q29S22|DDX47_BOVIN	NUC	NUC	47.93	CYT	10.05	MIT	6.463	36.01
TR|L8IC62|L8IC62_9CETA	NUC	NUC	17.15	CYT	15.44	PLA	12.56	32.04
TR|G3N1H5|G3N1H5_BOVIN	NUC	NUC	16.77	CYT	14.55	PLA	14.28	30.62
TR|L8HY03|L8HY03_9CETA	NUC	NUC	13.91	PLA	13.48	CYT	11.63	27.27
TR|B5TM83|B5TM83_BOVIN	NUC	NUC	23.08	CYT	13.89	CSK	12.72	33.57
TR|F1MGZ7|F1MGZ7_BOVIN	NUC	NUC	40.43	CYT	12.03	PLA	9.522	37.56
TR|L8IDM8|L8IDM8_9CETA	NUC	NUC	18.81	CYT	15.95	PLA	13.18	33.77
TR|E1B815|E1B815_BOVIN	NUC	NUC	34.76	CYT	12.23	PLA	10.65	36.4
TR|E1BEL0|E1BEL0_BOVIN	NUC	NUC	49.5	CYT	10.94	PLA	9.795	37.13
SP|A5PKG8|DBX1_BOVIN	NUC	NUC	40.58	CYT	11.78	PLA	10.39	37.28
TR|E1BKK9|E1BKK9_BOVIN	NUC	NUC	18.04	CYT	15.1	PLA	15.09	32.17
TR|L8IQQ1|L8IQQ1_9CETA	NUC	NUC	50.9	CYT	11.11	EXC	9.256	37.34
SP|Q32PD5|RS19_BOVIN	NUC	NUC	47.75	CYT	12.4	EXC	7.419	38.89
TR|E1B7H4|E1B7H4_BOVIN	NUC	NUC	17.21	CYT	16.45	PLA	15.71	33.41
TR|E1BGX5|E1BGX5_BOVIN	NUC	NUC	36.18	CYT	17.98	PLA	8.953	44.3
TR|E1BHH5|E1BHH5_BOVIN	NUC	NUC	18.15	PLA	14.82	CYT	14.34	31.88
TR|F1MUT2|F1MUT2_BOVIN	NUC	NUC	19.43	CYT	16.28	PLA	12.93	34.59
TR|E1BCC6|E1BCC6_BOVIN	NUC	NUC	28.85	CYT	23.87	PLA	10.95	50.09
TR|E1BPQ2|E1BPQ2_BOVIN	NUC	NUC	38.07	CYT	11.32	PLA	9.767	36.18
TR|F1MQ88|F1MQ88_BOVIN	NUC	NUC	18.55	CYT	14.83	PLA	13.72	32.14
SP|A2VDZ3|MEF2A_BOVIN	NUC	NUC	54.88	CYT	8.221	PLA	7.782	33.66
TR|F1MWF8|F1MWF8_BOVIN	NUC	NUC	16.26	CYT	14.26	PLA	11.67	29.91
TR|E1BDL2|E1BDL2_BOVIN	NUC	NUC	14.45	CYT	13.76	PLA	10.89	28.01
TR|E1B714|E1B714_BOVIN	NUC	NUC	16.46	CYT	14.74	PLA	12.15	30.67
TR|E1BDE1|E1BDE1_BOVIN	NUC	NUC	17.68	CYT	13.18	PLA	11.25	29.47
TR|E1B731|E1B731_BOVIN	NUC	NUC	15.62	PLA	13.36	CYT	12.49	28.33
TR|A0A0B7FT82|A0A0B7FT82_THACB	NUC	NUC	17.74	CYT	15.58	MIT	9.913	32.6
TR|A7MB02|A7MB02_BOVIN	NUC	NUC	15.22	GOL	13.72	PLA	12.81	28.51
TR|E1BK68|E1BK68_BOVIN	NUC	NUC	17.11	CYT	15.75	PLA	14.16	32.41
TR|E1BKF4|E1BKF4_BOVIN	NUC	NUC	18.36	PLA	14.05	CYT	14	31.02
TR|F1MD97|F1MD97_BOVIN	NUC	NUC	17.74	CYT	16.9	PLA	14.19	34.34
TR|L8IKU4|L8IKU4_9CETA	NUC	NUC	15.01	CYT	13.82	PLA	11.04	28.49
SP|E1BPN0|NOL9_BOVIN	NUC	NUC	28.18	CYT	11.42	PLA	10.03	32.97
TR|L8J2W5|L8J2W5_9CETA	NUC/CYT	NUC	34.79	CYT	33.94	PLA	6.237	68.15
SP|Q95140|RLA0_BOVIN	CYT/NUC	CYT	34.69	NUC	34.38	PLA	5.98	68.85
TR|A3KN16|A3KN16_BOVIN	NUC	NUC	27.54	CYT	26.7	MIT	13.32	53.79
SP|A3KMV8|RBP10_BOVIN	NUC	NUC	22.5	CYT	20.84	EXC	9.593	42.63
TR|F1MBX3|F1MBX3_BOVIN	NUC	NUC	44.25	PLA	10.24	CYT	10.14	35.96
TR|A5D7S1|A5D7S1_BOVIN	NUC	NUC	30.91	CYT	11.76	PLA	10.42	34.49
TR|E1BJ07|E1BJ07_BOVIN	NUC	NUC	16.83	PLA	15.25	CYT	13.16	31.57
TR|Q17QG8|Q17QG8_BOVIN	NUC	NUC	76.84	EXC	6.761	CYT	4.464	25.01
TR|L8HRG0|L8HRG0_9CETA	NUC	NUC	20.1	CYT	16.38	PLA	11.08	35.13
TR|F1MV04|F1MV04_BOVIN	NUC	NUC	32.38	CYT	13.76	PLA	11.03	37.55
TR|F1MZ43|F1MZ43_BOVIN	NUC	NUC	16.76	PLA	13.8	CYT	13.5	29.66
SP|Q2NL16|FBX28_BOVIN	NUC	NUC	21.15	CYT	16.19	PLA	13.8	35.5
SP|Q0VCK0|PUR9_BOVIN	NUC	NUC	16.48	CYT	13.4	PLA	10.63	28.96
TR|E1B9Y6|E1B9Y6_BOVIN	NUC	NUC	49.66	CYT	12.27	PLA	5.797	38.77
TR|G3X690|G3X690_BOVIN	NUC	NUC	17.08	CSK	15.98	CYT	15.5	32.7
TR|E1B841|E1B841_BOVIN	NUC	NUC	32.93	CYT	13.48	PLA	10.25	37.38
TR|E1BFT7|E1BFT7_BOVIN	NUC	NUC	19.22	CYT	15.18	PLA	13.58	33.02
TR|L8HRM6|L8HRM6_9CETA	NUC	NUC	16.32	PLA	15.31	CYT	13.31	31.31
TR|L8ISA6|L8ISA6_9CETA	NUC	NUC	22.02	CYT	14.04	PLA	11.54	33.19
SP|A6H7B5|CSN3_BOVIN	NUC/CYT	NUC	34.61	CYT	34.59	PLA	4.818	69.19
TR|A0A0B7FC75|A0A0B7FC75_THACB	NUC	NUC	19.73	CYT	13.29	PLA	12.83	30.89
TR|E1BAS8|E1BAS8_BOVIN	NUC	NUC	34.41	CYT	12.94	PLA	9.981	37.18
TR|A9CR99|A9CR99_BOVIN	NUC	NUC	17.75	PLA	14.47	CYT	14.14	31.16
TR|E1BBS7|E1BBS7_BOVIN	NUC	NUC	17.99	CYT	15.36	PLA	13.8	32.47
TR|E1BNF7|E1BNF7_BOVIN	NUC	NUC	37.44	CYT	15.99	PLA	10.42	41.97
TR|F1MTC3|F1MTC3_BOVIN	NUC	NUC	42.3	CYT	9.732	PLA	8.49	35.09
TR|F1MBJ5|F1MBJ5_BOVIN	NUC	NUC	19.75	CYT	14.85	PLA	12.76	32.9
SP|Q29RY4|RNZ1_BOVIN	NUC	NUC	13.7	CYT	12.98	PLA	12.43	26.49
SP|A4IFM1|F155A_BOVIN	NUC	NUC	17.35	CYT	14.66	PLA	12.62	31.14
TR|L8I7A5|L8I7A5_9CETA	NUC	NUC	28.91	CYT	12.31	PLA	10.93	34.37
SP|A6QLF8|TM108_BOVIN	NUC	NUC	16.83	PLA	14.63	CYT	13.78	30.77
TR|E1B7V5|E1B7V5_BOVIN	NUC	NUC	25.34	CYT	15.37	PLA	11.45	36.65
TR|F1MFE9|F1MFE9_BOVIN	NUC	NUC	13.63	PLA	12.25	CYT	11.78	25.53
TR|Q4G3U3|Q4G3U3_BOVIN	NUC	NUC	15.57	CYT	14.56	PLA	13.82	29.83
SP|O97680|THIO_BOVIN	CYT/NUC	CYT	35.7	NUC	32.88	MIT	7.316	66.65
TR|E1BLB9|E1BLB9_BOVIN	NUC	NUC	41.77	CYT	11.11	PLA	10.32	36.67
TR|E1B7A1|E1B7A1_BOVIN	NUC	NUC	45.61	CYT	8.15	PLA	7.207	33.62
TR|L8I206|L8I206_9CETA	CYT/NUC	CYT	33.06	NUC	32.85	PLA	5.487	65.77
TR|F1MD78|F1MD78_BOVIN	NUC	NUC	19.88	CYT	15.56	PLA	13.62	33.91
SP|Q5EA45|FXRD1_BOVIN	NUC	NUC	14.67	CYT	13.64	PLA	10.29	28.02
SP|Q5EA45-2|FXRD1_BOVIN	NUC	NUC	15.45	CYT	14.23	PLA	10.86	29.31
TR|L8ILS0|L8ILS0_9CETA	NUC	NUC	14.92	CYT	12.36	PLA	10.47	26.58
TR|F1N670|F1N670_BOVIN	NUC	NUC	57.96	CYT	7.008	PLA	6.118	31.87
TR|G3N0P3|G3N0P3_BOVIN	NUC	NUC	26.44	CYT	13.47	PLA	11.87	34.74
TR|E1BNK0|E1BNK0_BOVIN	NUC	NUC	16.45	PLA	15.82	CYT	13.75	32.07
TR|A7YY65|A7YY65_BOVIN	NUC	NUC	16.6	CYT	13.76	PLA	13.57	29.5
TR|L8IIF4|L8IIF4_9CETA	NUC	NUC	41.82	CYT	11.7	PLA	8.309	37.4
TR|F1MJI5|F1MJI5_BOVIN	NUC	NUC	28.84	CYT	10.86	PLA	9.276	32.57
TR|A6H7A2|A6H7A2_BOVIN	NUC	NUC	17.15	CYT	14.07	PLA	10.84	30.26
TR|E1BH80|E1BH80_BOVIN	NUC	NUC	19.95	CYT	13.43	PLA	9.676	31.2
TR|L8IEB3|L8IEB3_9CETA	NUC	NUC	39.24	CYT	11.58	PLA	10.58	36.77
TR|L8IJ31|L8IJ31_9CETA	NUC	NUC	65.2	CYT	5.47	PLA	5.133	28.46
TR|G3MZ88|G3MZ88_BOVIN	NUC/CYT	NUC	34.43	CYT	33.72	PLA	5.033	67.67
SP|Q3SZ52|UB2V1_BOVIN	NUC	NUC	53.17	CYT	7.313	CSK	6.78	32.75
TR|F1MYW2|F1MYW2_BOVIN	NUC	NUC	18.23	CYT	15.18	PLA	10.67	32.38
TR|E1BCS5|E1BCS5_BOVIN	NUC	NUC	22.3	CYT	15.93	PLA	11.18	35.79
TR|E1BL93|E1BL93_BOVIN	NUC	NUC	17.18	CYT	15.65	PLA	11.7	32.33
TR|L8IBI0|L8IBI0_9CETA	NUC	NUC	16.39	CYT	14.48	PLA	13.11	30.28
TR|F1MCK2|F1MCK2_BOVIN	NUC	NUC	64.76	CYT	5.94	EXC	3.925	29.11
TR|F1N0Q2|F1N0Q2_BOVIN	NUC/END	NUC	32.18	END	29.61	CYT	7.145	60.2
SP|Q2VWH6|FEZF2_BOVIN	NUC	NUC	49.06	CYT	9.856	PLA	7.992	35.82
TR|E1BP16|E1BP16_BOVIN	NUC	NUC	37.68	CYT	13.09	PLA	12.46	38.29
TR|L8I5T6|L8I5T6_9CETA	NUC	NUC	33.78	CYT	20.81	EXC	10.94	47.51
TR|E1BQ16|E1BQ16_BOVIN	NUC/CYT	NUC	38.03	CYT	37.38	PLA	3.598	74.92
TR|L8IIM0|L8IIM0_9CETA	NUC	NUC	42.7	CYT	10.72	PLA	7.099	36.33
TR|E1B8X9|E1B8X9_BOVIN	NUC	NUC	15.97	PLA	14.64	CYT	13.71	30.2
TR|F1MN31|F1MN31_BOVIN	NUC	NUC	16.2	CYT	13.26	PLA	11.83	28.59
SP|Q1RMI8|CCD22_BOVIN	NUC	NUC	15.47	PLA	12.81	CYT	11.96	27.52
TR|L8IJE0|L8IJE0_9CETA	NUC	NUC	15.87	CYT	11.29	MIT	10.7	25.92
TR|F1MBT6|F1MBT6_BOVIN	NUC	NUC	17.81	CYT	14.29	PLA	13.16	30.97
TR|A6QPH2|A6QPH2_BOVIN	NUC	NUC	34.6	CYT	24.21	PLA	7.365	52.69
SP|Q32LL5|INT12_BOVIN	NUC	NUC	21.21	CYT	15.65	PLA	12.32	34.81
TR|E1BBB7|E1BBB7_BOVIN	NUC	NUC	18.64	CYT	12.21	PLA	12.03	28.86
TR|L8J3I7|L8J3I7_9CETA	NUC	NUC	34.1	CYT	10.28	PLA	9.194	33.81
TR|E1BNY5|E1BNY5_BOVIN	NUC	NUC	22.1	CYT	19.97	PLA	11.22	41.18
SP|A5D7F8|SH3R1_BOVIN	NUC	NUC	17.59	CYT	16.33	PLA	11.35	33.5
TR|E1BNK9|E1BNK9_BOVIN	NUC	NUC	16.69	CYT	14.67	PLA	13.4	30.73
TR|L8IVP7|L8IVP7_9CETA	NUC	NUC	16.69	CYT	11.12	EXC	9.515	26.26
SP|Q05B52|COQ4_BOVIN	NUC	NUC	15.73	MIT	14.32	CYT	14.21	29.63
TR|E1BHE7|E1BHE7_BOVIN	NUC	NUC	37.78	CYT	14.43	PLA	9.807	40.02
TR|F1MPJ9|F1MPJ9_BOVIN	NUC	NUC	54.91	CYT	10.16	PLA	6.363	35.95
TR|L8HX36|L8HX36_9CETA	NUC	NUC	17.2	CYT	13.51	PLA	12.93	29.58
TR|L8HUG6|L8HUG6_9CETA	NUC	NUC	42.67	CYT	11.16	PLA	9.063	36.87
SP|Q7YRC6|AURKB_BOVIN	CSK/NUC	CSK	32.8	NUC	30.33	CYT	8.911	61.58
TR|E1BPR4|E1BPR4_BOVIN	NUC	NUC	18.24	CYT	15.02	PLA	12.71	32.19
TR|L8I9M0|L8I9M0_9CETA	NUC	NUC	18.31	CYT	14.85	PLA	13.49	32.01
TR|L8I6C4|L8I6C4_9CETA	NUC	NUC	20.39	CYT	16.18	PLA	13.95	35.03
TR|L8IXG2|L8IXG2_9CETA	NUC	NUC	16.5	PLA	14.64	CYT	12.74	30.56
TR|E1BD53|E1BD53_BOVIN	NUC	NUC	16.72	CYT	14.84	PLA	13.56	30.96
SP|Q08DA0|RABL6_BOVIN	NUC	NUC	20.93	CYT	16.03	PLA	11.3	35.15
SP|Q58D62|FETUB_BOVIN	NUC	NUC	14.84	PLA	13.1	CYT	12.7	27.45
TR|A5D9H4|A5D9H4_BOVIN	NUC	NUC	29.69	CYT	29.09	PLA	8.072	58.42
TR|F1MIJ6|F1MIJ6_BOVIN	NUC	NUC	42.35	CYT	11.65	PLA	10.32	37.42
TR|A1L505|A1L505_BOVIN	NUC	NUC	20.48	CYT	15.69	PLA	13.69	34.44
TR|E1BKQ1|E1BKQ1_BOVIN	NUC	NUC	15.38	CYT	14.22	PLA	13.02	29.26
TR|L8J085|L8J085_9CETA	NUC	NUC	17.72	PLA	13.9	CYT	13.9	30.41
TR|L8IKB6|L8IKB6_9CETA	NUC	NUC	14.22	CYT	13.82	PLA	12.5	27.92
SP|Q08DG5|HXB4_BOVIN	NUC	NUC	51.09	CYT	9.937	PLA	8.288	35.91
TR|L8IY85|L8IY85_9CETA	NUC	NUC	19.2	CYT	16.27	PLA	14.37	34.43
TR|Q32P91|Q32P91_BOVIN	NUC	NUC	16.44	EXC	13.56	MIT	10.95	29.13
SP|Q2TBN1|SMRD1_BOVIN	NUC	NUC	32.47	CYT	10.08	EXC	9.591	33.02
TR|F1MKV9|F1MKV9_BOVIN	NUC	NUC	24.43	CYT	18.63	PLA	8.758	40.57
SP|Q2TBQ9|KLC3_BOVIN	NUC	NUC	16.94	CYT	16.72	PLA	14.74	33.59
TR|A2VE98|A2VE98_BOVIN	NUC	NUC	24.26	PLA	12.94	CYT	12.78	32.99
TR|E1BIB4|E1BIB4_BOVIN	NUC	NUC	31.27	CYT	29.57	PLA	7.336	59.81
TR|F1MHU4|F1MHU4_BOVIN	NUC	NUC	18.02	CYT	15.01	PLA	13.22	32.03
TR|F1MUR7|F1MUR7_BOVIN	NUC	NUC	19.83	PLA	14.98	CYT	14.15	33.12
SP|A3KN27|K2C74_BOVIN	NUC	NUC	18.71	CYT	18.19	PLA	14.54	36.71
TR|L8IXP4|L8IXP4_9CETA	NUC	NUC	13.84	PLA	12.76	CYT	12.48	26.32
TR|L8J5B0|L8J5B0_9CETA	NUC	NUC	15.91	EXC	11.73	PLA	11.63	26.48
TR|A5PJI8|A5PJI8_BOVIN	NUC	NUC	27.05	CYT	16.93	PLA	11.49	39.53
TR|E1BIU5|E1BIU5_BOVIN	NUC	NUC	18.57	CYT	15.09	PLA	10.85	32.49
SP|Q5E9S3|TCF21_BOVIN	NUC	NUC	53.39	CYT	6.695	PLA	6.566	32.03
TR|E1BPS6|E1BPS6_BOVIN	NUC	NUC	14.41	PLA	14.21	EXC	11.78	28.57
SP|A5PK39|TPP2_BOVIN	CYT/NUC	CYT	36.82	NUC	36.67	PLA	3.795	73.37
TR|E1B9Q8|E1B9Q8_BOVIN	NUC	NUC	18.81	CYT	15.83	PLA	12.23	33.61
TR|F1MFZ6|F1MFZ6_BOVIN	NUC	NUC	18.53	CYT	10.95	EXC	9.953	27.25
TR|E1BAQ2|E1BAQ2_BOVIN	NUC	NUC	16.94	PLA	12.58	CYT	11.57	28.23
TR|A7YWE2|A7YWE2_BOVIN	NUC	NUC	47.25	CYT	10.86	PLA	9.337	36.96
TR|F1MRD8|F1MRD8_BOVIN	NUC	NUC	16.57	CYT	14.6	PLA	13.02	30.55
TR|G3N0H5|G3N0H5_BOVIN	NUC	NUC	16.1	CYT	13.79	EXC	10.21	29.2
TR|E1BNX4|E1BNX4_BOVIN	NUC/END	NUC	34.35	END	31.42	CYT	7.109	63.85
TR|E1BDB8|E1BDB8_BOVIN	NUC	NUC	29.45	CYT	16	PLA	12.3	39.34
TR|E1BDL3|E1BDL3_BOVIN	NUC	NUC	28.52	MIT	24.53	CYT	8.405	50.93
TR|L8I9P9|L8I9P9_9CETA	NUC	NUC	40.31	CYT	19.85	PLA	6.622	47.85
SP|Q9GLM3|RPGR1_BOVIN	NUC	NUC	17.09	CYT	14.01	PLA	10.62	30.14
SP|Q9GLM3-2|RPGR1_BOVIN	NUC	NUC	14.47	CYT	12.88	PLA	10.74	26.91
SP|Q9GLM3-3|RPGR1_BOVIN	NUC	NUC	18.31	CYT	14.5	CSK	10.88	31.56
SP|Q9GLM3-4|RPGR1_BOVIN	NUC	NUC	14.7	CYT	12.77	PLA	11	26.94
TR|G3N156|G3N156_BOVIN	NUC	NUC	31.05	JNC	29.27	CYT	6.464	59.24
TR|L8HS62|L8HS62_9CETA	NUC	NUC	20.24	CYT	18.68	PLA	11.16	38.31
TR|F1MIE9|F1MIE9_BOVIN	NUC	NUC	17.73	CYT	15.46	PLA	13.6	32.44
TR|E1BIQ7|E1BIQ7_BOVIN	NUC	NUC	20.44	CYT	15.14	PLA	13.76	33.69
SP|E1BLT8|ZDHC5_BOVIN	NUC	NUC	16.65	CYT	14.56	PLA	14.48	30.55
TR|F1MZD9|F1MZD9_BOVIN	NUC	NUC	32.08	CYT	11.33	PLA	10.08	34.41
TR|A5D7U7|A5D7U7_BOVIN	NUC	NUC	18.45	CYT	17.33	PLA	14.02	35.38
TR|E1BGG6|E1BGG6_BOVIN	NUC	NUC	36.09	CYT	12.74	PLA	9.017	37.43
TR|L8IIP6|L8IIP6_9CETA	NUC	NUC	17.66	CYT	17.21	PLA	14.04	34.71
TR|A2VDQ3|A2VDQ3_BOVIN	NUC	NUC	21.63	CYT	14.27	PLA	11.62	33.26
TR|E1BD87|E1BD87_BOVIN	NUC	NUC	22.39	CYT	16.99	EXC	10.1	37.25
TR|F1N789|F1N789_BOVIN	NUC	NUC	15.12	CYT	14.18	PLA	11.11	29.03
TR|L8HUQ1|L8HUQ1_9CETA	NUC	NUC	31.92	CYT	13.82	PLA	10.69	37.46
SP|Q0VC24|WDR12_BOVIN	NUC	NUC	45.28	CYT	8.376	PLA	6.915	33.85
TR|A5PK11|A5PK11_BOVIN	NUC	NUC	46.02	CYT	9.441	PLA	7.449	35.17
TR|L8I940|L8I940_9CETA	NUC	NUC	44.41	PLA	7.385	EXC	7.02	32.62
TR|G3MYW6|G3MYW6_BOVIN	NUC	NUC	19.69	PLA	16.98	CYT	13.15	35.68
TR|E1BJV8|E1BJV8_BOVIN	NUC	NUC	38.68	CYT	11.84	PLA	8.273	36.96
SP|Q28029|VATF_BOVIN	NUC	NUC	14.65	CYT	13.39	EXC	11.46	27.69
TR|Q1RMM7|Q1RMM7_BOVIN	NUC	NUC	18.23	CYT	16.92	PLA	12.43	34.69
TR|L8IXL2|L8IXL2_9CETA	NUC	NUC	16.54	CYT	13.18	EXC	10.45	28.72
SP|A6QQ21|CSN6_BOVIN	NUC/CYT	NUC	34.88	CYT	34.38	PLA	4.9	68.92
TR|E1BN28|E1BN28_BOVIN	NUC	NUC	20.23	CYT	16.62	PLA	12.12	35.52
TR|L8I4P2|L8I4P2_9CETA	NUC	NUC	33.2	CYT	10.96	PLA	10	34.34
TR|L8HPR9|L8HPR9_9CETA	NUC	NUC	17.27	CYT	16.29	PLA	13.21	33.23
TR|F1N088|F1N088_BOVIN	NUC	NUC	15	CYT	14.1	PLA	11.25	28.84
TR|G3N365|G3N365_BOVIN	NUC	NUC	62.51	CYT	6.96	PLA	4.895	30.88
TR|E1BHK3|E1BHK3_BOVIN	NUC	NUC	15.63	CYT	13.27	PLA	11.46	28.21
TR|E1BGQ4|E1BGQ4_BOVIN	NUC	NUC	31.73	CYT	18.07	PLA	8.678	43
TR|L8J1J8|L8J1J8_9CETA	NUC	NUC	37.92	CYT	12.15	PLA	9.244	37.17
TR|E1BD11|E1BD11_BOVIN	NUC	NUC	20.2	CYT	15.75	PLA	12.73	34.36
TR|E1BL06|E1BL06_BOVIN	NUC	NUC	29.66	CYT	11.78	PLA	9.032	34.03
TR|A4IFD1|A4IFD1_BOVIN	CYT/NUC	CYT	35.84	NUC	35.78	PLA	4.588	71.58
TR|F1MIH3|F1MIH3_BOVIN	NUC	NUC	18.03	CYT	14.25	PLA	13.42	31.05
TR|E1BLW3|E1BLW3_BOVIN	NUC	NUC	13.86	CYT	13.19	PLA	12.29	26.86
TR|F1MS14|F1MS14_BOVIN	NUC	NUC	17.25	CYT	14.21	PLA	12.7	30.51
TR|F1MWR6|F1MWR6_BOVIN	NUC	NUC	58.87	CYT	6.727	PLA	6.455	31.39
TR|F1MYR0|F1MYR0_BOVIN	NUC/CYT	NUC	33.17	CYT	31.23	PLA	6.591	63.14
TR|A3KMW6|A3KMW6_BOVIN	NUC	NUC	27.11	CYT	15.68	PLA	12.59	37.9
TR|G3N319|G3N319_BOVIN	NUC	NUC	47.52	PLA	8.971	CYT	8.575	34.71
TR|F1MLH7|F1MLH7_BOVIN	NUC	NUC	17.6	CYT	16.03	PLA	11.02	33.09
SP|Q1LZ89|CC106_BOVIN	NUC	NUC	39.48	CYT	11.99	PLA	9.458	37.32
TR|F1MTW9|F1MTW9_BOVIN	NUC	NUC	24.67	CYT	24.54	PLA	8.149	49.15
TR|E1BC96|E1BC96_BOVIN	NUC	NUC	25.74	CYT	17.89	PLA	14.69	40.21
TR|A7MBG8|A7MBG8_BOVIN	NUC	NUC	36.86	CYT	12.29	MIT	7.277	37.08
TR|G3X8E7|G3X8E7_BOVIN	NUC	NUC	16.05	CYT	14.28	PLA	11.47	29.79
SP|Q9BE97|ARNT_BOVIN	NUC	NUC	61.55	CYT	5.83	PLA	4.756	29.84
TR|E1BCL8|E1BCL8_BOVIN	NUC	NUC	27.89	CYT	26.52	CSK	12.16	53.66
TR|E1BGM5|E1BGM5_BOVIN	NUC	NUC	15.75	CYT	13.89	PLA	13.65	29.09
TR|E1BAJ4|E1BAJ4_BOVIN	NUC	NUC	16.11	CYT	14.23	PLA	11.7	29.76
SP|E1BPQ1|FOXO1_BOVIN	NUC/CYT	NUC	35.2	CYT	33.74	PLA	6.117	67.93
SP|Q1LZG6|CCNB1_BOVIN	NUC	NUC	15.24	CYT	13.28	PLA	13.19	27.96
SP|C0LZJ1|DMRT1_BOVIN	NUC	NUC	20.11	CYT	14.28	PLA	13.28	32.38
TR|A6QLG9|A6QLG9_BOVIN	NUC	NUC	34.28	PLA	17.96	CYT	14.39	43.72
TR|E1BIA9|E1BIA9_BOVIN	NUC	NUC	40.74	CYT	12.74	PLA	8.751	38.51
TR|F1N5V5|F1N5V5_BOVIN	NUC	NUC	28.28	CYT	26.32	PLA	6.946	53.53
TR|E1BLS1|E1BLS1_BOVIN	NUC	NUC	17.31	CYT	14.15	PLA	13.94	30.46
TR|L8IY21|L8IY21_9CETA	NUC	NUC	51.99	CYT	8.062	PLA	6.006	33.67
TR|L8J2I2|L8J2I2_9CETA	NUC	NUC	30.35	CYT	28.35	PLA	9.537	57.52
TR|A6QPA2|A6QPA2_BOVIN	NUC	NUC	19.11	CYT	15.53	PLA	11.61	33.4
TR|Q08E44|Q08E44_BOVIN	NUC	NUC	46.51	CYT	11.35	PLA	7.407	37.52
SP|Q58DU7|SH3L1_BOVIN	NUC	NUC	21.81	PLA	16.23	CYT	13.04	35.91
TR|F1MEL3|F1MEL3_BOVIN	NUC	NUC	17.81	CYT	17.77	EXC	9.587	35.57
TR|L8IF89|L8IF89_9CETA	NUC	NUC	25.63	CYT	12.31	PLA	8.961	32.89
SP|A7E371|PRCA1_BOVIN	NUC	NUC	18.9	CYT	14.77	PLA	12.07	32.29
TR|B3VNC2|B3VNC2_BOVIN	NUC	NUC	20.98	PLA	17.05	CYT	16.78	36.54
TR|A6QLT3|A6QLT3_BOVIN	NUC	NUC	14.85	CYT	13.18	PLA	10.91	27.56
TR|A4FV01|A4FV01_BOVIN	NUC	NUC	21.61	CYT	15.93	PLA	11.64	35.41
TR|E1BJA6|E1BJA6_BOVIN	NUC	NUC	16.51	PLA	15.14	CYT	13.05	31.22
TR|L8IRJ0|L8IRJ0_9CETA	NUC	NUC	13.74	CYT	13.32	PLA	13.14	26.94
SP|A6QLH5|ERI3_BOVIN	NUC	NUC	15.89	CYT	13.01	PLA	11.93	28.06
SP|Q2T9V9|PHF10_BOVIN	NUC	NUC	18.21	CYT	13.81	PLA	10.08	30.61
SP|Q4U5R3|PSME1_BOVIN	NUC	NUC	20.05	CYT	14.28	EXC	10.67	32.35
SP|Q5BIR6|MED17_BOVIN	NUC	NUC	17.08	CYT	13.49	CSK	9.07	29.47
TR|E1BDB4|E1BDB4_BOVIN	NUC	NUC	22.1	CYT	15.36	CSK	10.26	34.93
TR|E1B6Y2|E1B6Y2_BOVIN	NUC	NUC	17.3	CYT	13.23	PLA	11.67	29.29
SP|A6QR44|DGCR8_BOVIN	NUC	NUC	41.86	CYT	10.11	MIT	6.364	35.47
TR|A5D7B3|A5D7B3_BOVIN	NUC	NUC	36.16	CYT	12.58	PLA	11.88	37.24
TR|L8J1P3|L8J1P3_9CETA	NUC	NUC	19.48	CYT	13.77	PLA	13.51	31.35
TR|G3MZQ5|G3MZQ5_BOVIN	NUC	NUC	16.77	CYT	14.44	PLA	9.881	30.48
SP|O77628|FOS_BOVIN	NUC	NUC	54.17	CYT	9.023	PLA	6.237	34.66
TR|A7YWQ4|A7YWQ4_BOVIN	NUC	NUC	16.3	PLA	15.51	CYT	14.08	31.56
TR|A6QPV7|A6QPV7_BOVIN	NUC	NUC	50.26	CYT	24.22	MIT	3.471	55.08
TR|E1BCY7|E1BCY7_BOVIN	NUC	NUC	17.22	CYT	13.52	PLA	12.96	29.6
TR|A2VE77|A2VE77_BOVIN	NUC/CYT	NUC	35.95	CYT	34.62	PLA	5.89	69.63
TR|F1N4M3|F1N4M3_BOVIN	NUC	NUC	13.57	CYT	10.91	PLA	10.45	23.83
TR|A5D786|A5D786_BOVIN	NUC	NUC	23.22	CYT	20.83	PLA	9.342	43
TR|G3X7G8|G3X7G8_BOVIN	NUC	NUC	19.53	CYT	16.63	PLA	11.39	35.11
TR|E1BDF7|E1BDF7_BOVIN	NUC	NUC	18.27	CYT	14.41	PLA	13.78	31.42
TR|F1MFM7|F1MFM7_BOVIN	NUC	NUC	26.22	CYT	12.46	PLA	9.962	33.36
TR|E1BEK4|E1BEK4_BOVIN	NUC	NUC	41.53	CYT	9.418	PLA	8.937	34.59
TR|L8IXJ6|L8IXJ6_9CETA	NUC	NUC	17.4	CYT	14.31	PLA	11.13	30.73
SP|Q2KJC3|MPEG1_BOVIN	NUC	NUC	13.2	PLA	12.16	CYT	11.56	25.1
TR|G3N0N9|G3N0N9_BOVIN	NUC	NUC	16.33	PLA	15.58	CYT	12.83	31.66
TR|L8IS53|L8IS53_9CETA	NUC	NUC	14.64	CYT	13.33	PLA	11.18	27.6
TR|L8I0G0|L8I0G0_9CETA	NUC	NUC	29.63	CYT	13.14	PLA	11.05	35.72
TR|Q3MHM0|Q3MHM0_BOVIN	NUC	NUC	16.69	CYT	15.12	PLA	14.71	31.31
TR|L8IZU3|L8IZU3_9CETA	NUC	NUC	19.01	CYT	16.77	PLA	10.64	34.97
TR|Q2T9V1|Q2T9V1_BOVIN	NUC	NUC	39.38	CYT	9.485	PLA	8.062	34.26
TR|E1BF13|E1BF13_BOVIN	NUC	NUC	16.71	PLA	15.98	CYT	13.12	32.46
SP|Q2TBP1|DDX25_BOVIN	CYT/NUC	CYT	34.3	NUC	33.87	PLA	5.157	67.88
SP|Q3MHV6|SLAI2_BOVIN	NUC	NUC	20.21	CYT	16.71	PLA	11.98	35.63
TR|L8IRI4|L8IRI4_9CETA	NUC	NUC	16.87	EXC	14.84	CYT	14.12	31.06
TR|A4IFC2|A4IFC2_BOVIN	NUC	NUC	18.86	CYT	18.78	PLA	11.23	37.61
SP|A0JNJ5|MYL1_BOVIN	NUC	NUC	19.93	CYT	15.27	EXC	13.81	33.56
TR|G3X686|G3X686_BOVIN	NUC	NUC	17.09	CYT	14.47	PLA	12.41	30.73
SP|A6H7A8|TDIF1_BOVIN	NUC	NUC	46.12	PLA	10.15	CYT	7.775	36.03
TR|F1MNH8|F1MNH8_BOVIN	NUC	NUC	14.27	CYT	13.65	PLA	12.7	27.75
TR|E1BGF9|E1BGF9_BOVIN	NUC	NUC	35.5	CYT	23.59	PLA	7.311	52.06
SP|Q8MI01|MUC15_BOVIN	NUC	NUC	17.64	CYT	14.6	PLA	13.49	31.26
SP|Q8MI01-2|MUC15_BOVIN	NUC	NUC	18.85	CYT	15.31	PLA	12.33	32.95
TR|A5PJQ6|A5PJQ6_BOVIN	NUC	NUC	17.3	CYT	15.76	PLA	14.97	32.55
TR|E1BBB5|E1BBB5_BOVIN	NUC	NUC	19.91	CYT	13.68	PLA	12	31.5
TR|F1MGK4|F1MGK4_BOVIN	NUC	NUC	22.66	CYT	19.53	PLA	10.16	40.87
SP|F1MRK3|AMOL2_BOVIN	NUC	NUC	18.28	CYT	16.18	PLA	12.19	33.74
SP|A4IFD2|FOXP1_BOVIN	NUC	NUC	21.7	CYT	15.56	PLA	11.61	34.97
TR|L8I027|L8I027_9CETA	NUC	NUC	16.81	CYT	12.82	PLA	12.62	28.44
TR|L8HXW0|L8HXW0_9CETA	NUC	NUC	12.86	PLA	11.81	CYT	11.81	24.41
SP|O77834|PRDX6_BOVIN	NUC	NUC	14.9	CYT	14.05	EXC	11.16	28.71
TR|E1B6Y0|E1B6Y0_BOVIN	NUC	NUC	16.57	CYT	14.13	PLA	13.24	29.96
TR|F1MNI7|F1MNI7_BOVIN	NUC	NUC	29.29	CYT	12.42	PLA	11.71	34.68
TR|L8INT0|L8INT0_9CETA	NUC	NUC	19.46	CYT	14.67	PLA	14.14	32.5
TR|L8IP52|L8IP52_9CETA	NUC	NUC	39.27	CYT	11.45	PLA	9.957	36.61
TR|L8HWR5|L8HWR5_9CETA	NUC	NUC	18.44	CYT	16.28	PLA	12.35	33.97
TR|E1BFX6|E1BFX6_BOVIN	NUC	NUC	40.22	CYT	11.45	PLA	9.756	36.81
TR|F1MGU0|F1MGU0_BOVIN	NUC	NUC	26.56	CYT	23.14	PLA	10.08	48
TR|A6QPM5|A6QPM5_BOVIN	NUC	NUC	15.5	CYT	15.06	PLA	13.23	30.42
TR|L8HU13|L8HU13_9CETA	NUC	NUC	28.11	CYT	26.68	PLA	10.48	54.01
SP|Q3SZD5|DCA15_BOVIN	NUC	NUC	15.34	CYT	14.48	PLA	13.93	29.57
TR|L8J2W8|L8J2W8_9CETA	NUC	NUC	59.44	CYT	7.295	PLA	6.647	31.94
TR|L8ISB3|L8ISB3_9CETA	NUC	NUC	24.37	PLA	11.98	EXC	11.86	31.85
TR|L8IRN8|L8IRN8_9CETA	NUC	NUC	13.42	CYT	12.86	EXC	10.52	26.13
TR|A0JN57|A0JN57_BOVIN	NUC	NUC	44.31	CYT	21.2	EXC	4.743	50.37
TR|E1BCY1|E1BCY1_BOVIN	NUC	NUC	16.21	CYT	15.05	PLA	11.87	30.9
TR|F1MMS4|F1MMS4_BOVIN	NUC	NUC	45.62	CYT	9.971	PLA	8.413	35.77
TR|E1BEN8|E1BEN8_BOVIN	NUC	NUC	43.44	CYT	11.87	PLA	7.892	37.85
TR|A2VDN7|A2VDN7_BOVIN	NUC	NUC	20.7	CYT	15.74	PLA	13.02	34.63
TR|L8IZK0|L8IZK0_9CETA	NUC	NUC	47.29	CYT	9.314	PLA	8.662	35.11
TR|L8J0T7|L8J0T7_9CETA	NUC	NUC	27.38	CYT	14.05	PLA	11.91	35.9
TR|E1BE70|E1BE70_BOVIN	NUC	NUC	19.19	CYT	14.77	PLA	13.83	32.46
TR|F1MCA8|F1MCA8_BOVIN	NUC	NUC	42.78	CYT	10.48	PLA	9.098	36.06
TR|E1B9F8|E1B9F8_BOVIN	NUC	NUC	15.84	CYT	13.72	PLA	12.14	28.93
TR|L8HYT6|L8HYT6_9CETA	NUC	NUC	15.65	CYT	14.01	PLA	10.99	29.17
TR|A7E302|A7E302_BOVIN	NUC	NUC	18.17	CYT	13.6	PLA	12.37	30.32
TR|E1B9S7|E1B9S7_BOVIN	NUC/CYT	NUC	31.66	CYT	30.78	PLA	6.996	61.89
TR|G3N1T7|G3N1T7_BOVIN	NUC	NUC	17.76	CYT	13.81	PLA	11.53	30.32
TR|E1BPE1|E1BPE1_BOVIN	NUC	NUC	13.94	CYT	12.7	EXC	10.15	26.31
TR|A6QPS2|A6QPS2_BOVIN	NUC	NUC	15.41	CYT	14.46	PLA	11.72	29.59
TR|L8HXN0|L8HXN0_9CETA	NUC	NUC	15.97	CYT	12.81	PLA	11.29	27.87
TR|E1B7J2|E1B7J2_BOVIN	NUC	NUC	27.94	CYT	11.76	PLA	9.489	33.27
SP|P68399|CSK21_BOVIN	NUC	NUC	16.84	CYT	14.76	PLA	9.663	30.95
TR|G3X6C1|G3X6C1_BOVIN	NUC	NUC	15.86	CYT	14.01	PLA	11.53	29.32
SP|O18789|RS2_BOVIN	NUC	NUC	27.76	CYT	22.24	PLA	10.17	47.24
TR|L8IMI7|L8IMI7_9CETA	NUC	NUC	18.24	CYT	16.94	PLA	12.43	34.72
TR|A4IF71|A4IF71_BOVIN	NUC	NUC	30.03	JNC	27.57	CYT	6.599	56.18
SP|E1BGN7|CGAS_BOVIN	NUC	NUC	16.76	CYT	12.85	PLA	11.55	28.45
TR|F1MM55|F1MM55_BOVIN	NUC	NUC	36.9	CYT	9.681	PLA	8.271	33.9
TR|F1N5A3|F1N5A3_BOVIN	NUC	NUC	25.95	CYT	16.54	PLA	12.46	38.49
TR|F1MNB5|F1MNB5_BOVIN	NUC	NUC	22.67	CYT	15.22	PLA	12.03	35.06
TR|E1BMY4|E1BMY4_BOVIN	NUC	NUC	14.54	CYT	13.77	PLA	9.603	28.09
TR|A4IFR5|A4IFR5_BOVIN	NUC	NUC	16.33	CYT	15.48	PLA	11.76	31.54
SP|O62830|PPM1B_BOVIN	NUC	NUC	26.06	CYT	13.38	PLA	10.1	34.43
SP|O62830-2|PPM1B_BOVIN	NUC	NUC	29.2	CYT	12.81	PLA	9.689	35.12
SP|Q3T0Z7|DHPR_BOVIN	NUC	NUC	20.15	CYT	13.21	PLA	13.15	31.04
SP|Q32LH1|DYDC1_BOVIN	NUC	NUC	21.9	CYT	18.13	PLA	10.13	38.52
TR|E1BLT2|E1BLT2_BOVIN	NUC	NUC	36.43	CYT	13.75	PLA	8.615	38.8
TR|F1N1K9|F1N1K9_BOVIN	NUC	NUC	25.74	CYT	24.11	PLA	8.706	49.04
TR|A8E4M5|A8E4M5_BOVIN	NUC	NUC	22.21	CYT	14.86	PLA	13	34.34
TR|E1B8D2|E1B8D2_BOVIN	NUC	NUC	15.1	CYT	12.99	PLA	12.65	27.5
TR|A0JNQ2|A0JNQ2_BOVIN	NUC	NUC	16.31	CYT	13.62	MIT	10.59	29.13
TR|Q2KIX6|Q2KIX6_BOVIN	NUC	NUC	15.33	CYT	13.44	PLA	12.51	28.23
TR|L8ID21|L8ID21_9CETA	NUC	NUC	17.81	CYT	15.46	PLA	14.41	32.49
SP|Q0P5E6|SNTA1_BOVIN	NUC	NUC	16.81	PLA	15.39	CYT	13.72	31.75
TR|D0VZF8|D0VZF8_BOVIN	NUC	NUC	37.77	CYT	12.16	PLA	8.394	37.14
TR|F1MMU3|F1MMU3_BOVIN	NUC	NUC	32.04	CYT	15.74	PLA	11.33	40
TR|A1L5B7|A1L5B7_BOVIN	NUC/CYT	NUC	34.91	CYT	33.64	PLA	6.176	67.68
TR|E1BCJ9|E1BCJ9_BOVIN	NUC	NUC	16.99	PLA	15.32	CYT	11.94	31.78
TR|E1BG88|E1BG88_BOVIN	NUC	NUC	16.53	CYT	12.43	PLA	11.24	27.77
TR|Q0VCA4|Q0VCA4_BOVIN	NUC	NUC	40.72	CYT	10.07	PLA	7.932	35.22
TR|G3MX53|G3MX53_BOVIN	NUC	NUC	47.4	CYT	12.04	PLA	6.461	38.42
SP|A4IF97|ML12B_BOVIN	NUC	NUC	15.02	CYT	12.96	MIT	9.607	27.41
SP|Q2M2S2|EMRE_BOVIN	NUC	NUC	20.95	CYT	15.25	PLA	14	34.14
TR|F1MH61|F1MH61_BOVIN	NUC	NUC	20.82	CYT	17.56	PLA	12.67	37.13
TR|L8IK52|L8IK52_9CETA	NUC	NUC	40.16	PLA	10.07	CYT	9.485	35.12
TR|F1N3K4|F1N3K4_BOVIN	NUC	NUC	17.5	CYT	16.32	PLA	15.25	33.42
TR|E1BA04|E1BA04_BOVIN	NUC	NUC	14.26	CYT	13.02	PLA	12.82	26.93
TR|E1B9Y2|E1B9Y2_BOVIN	NUC	NUC	16.79	CYT	14.45	PLA	13.32	30.51
TR|Q0VD49|Q0VD49_BOVIN	NUC	NUC	24.71	CYT	23.28	PLA	11.56	47.31
SP|A8YXY8|AKIR2_BOVIN	NUC	NUC	49.2	CYT	12.08	PLA	8.501	38.53
TR|L8HRR8|L8HRR8_9CETA	NUC	NUC	14.61	PLA	13.88	CYT	13.44	28.28
TR|L8IQ86|L8IQ86_9CETA	NUC	NUC	15.44	CYT	14.31	PLA	10.86	29.41
SP|Q3SZB7|F16P1_BOVIN	NUC	NUC	14.13	CYT	13.15	PLA	10.67	27.01
TR|A3KN57|A3KN57_BOVIN	NUC	NUC	46.25	CYT	14.64	PLA	9.044	41.64
SP|Q1RMS6|INT7_BOVIN	NUC	NUC	17.39	CYT	13.35	PLA	11.52	29.49
SP|Q08DB5|STX5_BOVIN	NUC	NUC	15.87	GOL	12.8	PLA	11.76	27.79
TR|L8HVJ6|L8HVJ6_9CETA	NUC	NUC	18.13	CYT	14.89	PLA	12.16	31.95
TR|Q1RMU6|Q1RMU6_BOVIN	NUC	NUC	16.95	CYT	13.76	PLA	12.72	29.73
TR|G3MZ11|G3MZ11_BOVIN	NUC	NUC	14.68	CYT	13.87	PLA	11.27	28.31
TR|E1BKT4|E1BKT4_BOVIN	NUC	NUC	15.04	CYT	12.94	PLA	12.31	27.4
TR|E1BIQ9|E1BIQ9_BOVIN	NUC	NUC	39.15	CYT	14.64	EXC	7.362	40.6
TR|A1L546|A1L546_BOVIN	NUC	NUC	32.82	CYT	14.19	PLA	9.7	38.25
TR|E1BKH5|E1BKH5_BOVIN	NUC	NUC	43.7	CYT	8.536	PLA	7.981	33.87
TR|L8J2L0|L8J2L0_9CETA	NUC	NUC	20.73	CYT	15.99	PLA	10.87	34.99
TR|A7YWF3|A7YWF3_BOVIN	NUC	NUC	18.72	CYT	15.77	PLA	10.73	33.48
SP|G7H7V7|TOPZ1_BOVIN	NUC	NUC	14.67	CYT	13.2	PLA	11.18	27.46
SP|Q3SZX2|IPP2_BOVIN	NUC	NUC	22.43	CYT	18.72	PLA	13.8	39.63
SP|Q3ZBT6|TRA2B_BOVIN	NUC	NUC	44.48	CYT	13.06	PLA	9.588	39.47
TR|E1BBJ8|E1BBJ8_BOVIN	NUC	NUC	16.11	CYT	15	PLA	14.24	30.76
TR|L8IS28|L8IS28_9CETA	NUC	NUC	40.44	CYT	12.24	PLA	10.56	37.82
TR|F2Z4F6|F2Z4F6_BOVIN	NUC	NUC	16.97	CYT	14.47	PLA	11.03	30.66
TR|L8II19|L8II19_9CETA	NUC	NUC	32.48	CYT	9.295	END	6.907	32.09
TR|L8IES0|L8IES0_9CETA	NUC	NUC	18.42	CYT	13.81	PLA	11.37	30.75
SP|Q2KI00|F107B_BOVIN	NUC	NUC	25.16	CYT	18.97	CSK	10.62	41.39
TR|E1BJ04|E1BJ04_BOVIN	NUC	NUC	21.23	CYT	14.27	PLA	11.11	33.03
SP|F1MUS9|PSD1_BOVIN	NUC	NUC	17.62	CYT	14.4	PLA	13.6	30.99
SP|Q05B92|TFE3_BOVIN	NUC	NUC	44.98	CYT	12.28	PLA	8.754	38.53
SP|Q3SWY3|IMDH2_BOVIN	NUC	NUC	14.13	CYT	12.81	PLA	10.47	26.59
SP|Q0V8L2|GGT7_BOVIN	NUC	NUC	15.4	PLA	13.49	CYT	13.25	28.33
SP|Q0VC85|PHLA2_BOVIN	NUC	NUC	18.7	CYT	17.33	PLA	15.36	35.54
SP|Q08DJ8|HSF1_BOVIN	NUC	NUC	34.39	CYT	28.16	PLA	7.427	58.66
TR|E1BCE1|E1BCE1_BOVIN	NUC	NUC	17.29	CYT	14.92	PLA	11.92	31.45
SP|Q08DY0|ERIC5_BOVIN	NUC	NUC	15.58	CYT	15.39	PLA	10.78	30.92
TR|E1BGZ2|E1BGZ2_BOVIN	NUC	NUC	13.14	PLA	11.99	EXC	11.8	24.85
TR|L8IVG6|L8IVG6_9CETA	NUC	NUC	55.12	CYT	7.999	PLA	7.721	33.38
SP|Q0VCZ3|YTHD2_BOVIN	NUC	NUC	17.92	CYT	14.65	PLA	12.24	31.51
SP|Q3MHN0|PSB6_BOVIN	CYT/NUC	CYT	39.08	NUC	38.98	PLA	4.308	77.99
TR|F1MF54|F1MF54_BOVIN	NUC	NUC	15.88	PLA	14.21	CYT	13.13	29.59
TR|L8IDD3|L8IDD3_9CETA	NUC	NUC	25.99	CYT	22.69	PLA	10.48	47.07
TR|L8ITZ3|L8ITZ3_9CETA	NUC	NUC	18.32	CYT	15.24	PLA	12.72	32.53
TR|E1BJN6|E1BJN6_BOVIN	NUC	NUC	13.37	PLA	12.86	CYT	11.99	26.09
TR|A2VE91|A2VE91_BOVIN	NUC	NUC	18.32	PLA	15.87	CYT	14.79	33.34
TR|L8I5R6|L8I5R6_9CETA	NUC	NUC	18.51	CYT	17.76	CSK	11.61	35.99
TR|L8IXA2|L8IXA2_9CETA	NUC	NUC	38.39	CYT	13.87	PLA	9.668	39.44
SP|A6QLW9|RFX2_BOVIN	NUC	NUC	34.71	CYT	10.72	PLA	8.782	34.54
TR|F1N312|F1N312_BOVIN	NUC	NUC	20.26	CYT	14.69	PLA	10.95	33.01
TR|Q29S10|Q29S10_BOVIN	NUC	NUC	15.53	PLA	13.09	CYT	12.69	27.92
TR|F1MX90|F1MX90_BOVIN	NUC	NUC	18.79	CYT	15.19	PLA	12.04	32.76
SP|Q3MI00|DNJB1_BOVIN	CYT/NUC	CYT	33.85	NUC	32.17	PLA	8.432	64.91
TR|E1BAD1|E1BAD1_BOVIN	NUC	NUC	13.57	PLA	12.82	CYT	11.67	26.2
TR|A7YWH2|A7YWH2_BOVIN	NUC	NUC	37.52	CYT	15.48	PLA	12.17	41.31
TR|L8IEN9|L8IEN9_9CETA	NUC	NUC	38.68	CYT	14.3	PLA	11.59	40.06
TR|E1BAV9|E1BAV9_BOVIN	NUC	NUC	17	CSK	15.87	CYT	14.57	32.5
TR|E1B7I8|E1B7I8_BOVIN	NUC	NUC	17.01	CYT	15.93	PLA	13.03	32.58
TR|A0A0B7FE13|A0A0B7FE13_THACB	NUC	NUC	17.44	CYT	13.73	PLA	10.65	30.02
TR|A4IF82|A4IF82_BOVIN	NUC	NUC	54.17	CYT	8.233	PLA	6.227	33.74
TR|E1BCW3|E1BCW3_BOVIN	NUC	NUC	16.43	CYT	16.26	PLA	11.57	32.63
TR|E1BPD7|E1BPD7_BOVIN	NUC	NUC	23.68	CYT	12.51	PLA	9.676	32.15
TR|F1MYH0|F1MYH0_BOVIN	NUC	NUC	13.68	CYT	13.36	PLA	10.97	26.95
SP|Q3ZCE0|LSM8_BOVIN	NUC	NUC	21.47	CYT	13.65	MIT	12.44	32.37
TR|Q3SX08|Q3SX08_BOVIN	NUC	NUC	26.21	PLA	13.39	EXC	12.73	34.53
TR|F1ML50|F1ML50_BOVIN	NUC	NUC	17.47	PLA	15.78	CYT	13.11	32.69
TR|L8ICP6|L8ICP6_9CETA	NUC	NUC	39.18	CYT	9.688	PLA	9.335	34.46
TR|F1MLK1|F1MLK1_BOVIN	NUC	NUC	38.4	CYT	12.29	PLA	8.979	37.45
TR|E1BFD3|E1BFD3_BOVIN	NUC	NUC	16.03	CYT	12.73	PLA	12.04	27.81
TR|Q59A29|Q59A29_BOVIN	NUC	NUC	16.2	CYT	12.5	PLA	12.27	27.64
TR|L8ICK7|L8ICK7_9CETA	NUC	NUC	54.25	CYT	7.282	PLA	6.546	32.63
TR|E1BJA2|E1BJA2_BOVIN	NUC	NUC	14.61	CYT	13.8	MIT	12.74	28.18
TR|E1BPZ2|E1BPZ2_BOVIN	NUC	NUC	16.31	CYT	14.36	MIT	11.94	30.07
TR|E1BJ30|E1BJ30_BOVIN	NUC	NUC	21.59	CYT	14.16	PLA	11.47	33.1
TR|L8IQM0|L8IQM0_9CETA	NUC	NUC	18.54	CYT	15.07	PLA	12.96	32.44
TR|F1N771|F1N771_BOVIN	NUC	NUC	20.4	CYT	15.11	PLA	14.79	33.63
TR|L8IL07|L8IL07_9CETA	NUC	NUC	29.17	CYT	28.32	PLA	7.408	57.01
TR|L8IJS6|L8IJS6_9CETA	NUC	NUC	16.69	CYT	13.55	PLA	12.2	29.29
TR|F1N4A6|F1N4A6_BOVIN	NUC	NUC	50.97	CYT	8.378	PLA	8.203	34.07
SP|Q2KIH4|RRS1_BOVIN	NUC	NUC	41.53	CYT	10.05	PLA	8.123	35.35
TR|E1BL56|E1BL56_BOVIN	NUC	NUC	17.93	CYT	15.11	PLA	11.92	32.11
TR|E1BHY2|E1BHY2_BOVIN	NUC/CYT	NUC	31.17	CYT	30	PLA	7.14	60.46
SP|Q10568|CPSF2_BOVIN	NUC	NUC	16.38	CYT	13.21	PLA	10.22	28.66
SP|Q0X0C4|HEXI1_BOVIN	NUC	NUC	31.66	CYT	28.65	CSK	6.656	58.49
TR|L8IM85|L8IM85_9CETA	NUC	NUC	27.62	CYT	25.15	PLA	8.152	51.47
TR|L8II20|L8II20_9CETA	NUC	NUC	50.63	EXC	7.325	CSK	6.34	32.86
TR|E1B8T7|E1B8T7_BOVIN	NUC/CYT	NUC	34.75	CYT	32.58	PLA	7.124	65.88
TR|F1MK61|F1MK61_BOVIN	NUC/CYT	NUC	33.49	CYT	31.88	PLA	5.409	64.32
TR|M5FI09|M5FI09_BOVIN	NUC	NUC	17.75	CYT	15.32	PLA	9.946	32.27
TR|F1MSU2|F1MSU2_BOVIN	NUC/CYT	NUC	35.59	CYT	34.77	PLA	5.52	69.78
TR|F1MIW9|F1MIW9_BOVIN	NUC	NUC	33.24	CYT	12.54	PLA	10.54	36.3
TR|E1BL97|E1BL97_BOVIN	NUC	NUC	38.15	CYT	13.07	PLA	10.19	38.38
TR|E1BND2|E1BND2_BOVIN	NUC	NUC	14.87	CYT	12.4	PLA	11.66	26.59
SP|Q29RJ0|KCD18_BOVIN	NUC	NUC	15.78	PLA	14.24	CYT	14.02	29.55
TR|E1BE13|E1BE13_BOVIN	NUC	NUC	16.25	CYT	13.62	PLA	12.16	29.08
TR|E1BG98|E1BG98_BOVIN	NUC	NUC	26.87	CYT	10.25	PLA	8.973	30.95
TR|E1BKN8|E1BKN8_BOVIN	NUC	NUC	19.44	CYT	16.05	PLA	14.45	34.29
TR|L8I3G1|L8I3G1_9CETA	NUC	NUC	19.08	CYT	13.52	PLA	12.51	30.78
TR|L8I4S4|L8I4S4_9CETA	NUC	NUC	23.85	CYT	12.88	PLA	11.46	32.69
TR|F1MZE4|F1MZE4_BOVIN	NUC	NUC	19.01	CYT	15.52	CSK	11.29	33.32
TR|F1MX40|F1MX40_BOVIN	NUC	NUC	45.79	CYT	13.57	PLA	6.243	40.23
SP|Q2T9L9|T2FB_BOVIN	NUC	NUC	59.96	CYT	6.679	CSK	5.224	31.13
TR|L8IIY9|L8IIY9_9CETA	NUC	NUC	16.15	CYT	13.39	PLA	13.28	28.73
TR|L8IM27|L8IM27_9CETA	NUC	NUC	17.15	CYT	14.62	PLA	11.5	30.96
TR|F1MWR2|F1MWR2_BOVIN	NUC	NUC	22.67	CYT	15.36	PLA	13.38	35.25
TR|E1BFA7|E1BFA7_BOVIN	NUC	NUC	17.91	CYT	15.65	CSK	15.25	32.8
TR|L8IEK9|L8IEK9_9CETA	NUC	NUC	15.23	CYT	13.12	CSK	10.91	27.75
TR|E1BFH8|E1BFH8_BOVIN	NUC	NUC	49.12	CYT	8.688	PLA	5.869	34.44
SP|Q2YDE4|PSA6_BOVIN	NUC/CYT	NUC	40.21	CYT	39.82	EXC	2.858	79.72
TR|L8IHL6|L8IHL6_9CETA	NUC	NUC	13.89	CYT	12.04	EXC	8.761	25.45
TR|L8I4F4|L8I4F4_9CETA	NUC	NUC	28.41	CYT	22.04	END	10.51	47.23
TR|E1BJF6|E1BJF6_BOVIN	NUC	NUC	22.83	CYT	21.58	PLA	10.24	43.86
TR|F1MXJ8|F1MXJ8_BOVIN	NUC	NUC	20.51	CYT	14.61	PLA	12.96	33.04
SP|A6QLI8|T2EA_BOVIN	NUC	NUC	50.5	CYT	9.561	PLA	6.486	35.47
TR|L8ITY2|L8ITY2_9CETA	NUC	NUC	16.99	CYT	12.99	PLA	12.59	28.78
TR|E1BCH2|E1BCH2_BOVIN	NUC	NUC	16.84	CYT	13.84	PLA	11.14	29.76
SP|A7MB40|F193B_BOVIN	NUC	NUC	18.72	CYT	13.73	PLA	12.11	30.83
SP|A7MB40-2|F193B_BOVIN	NUC	NUC	19.06	CYT	12.84	PLA	10.25	29.92
TR|F1MCJ1|F1MCJ1_BOVIN	NUC	NUC	36.61	CYT	11.29	PLA	9.686	35.77
TR|A5D9H5|A5D9H5_BOVIN	NUC/CYT	NUC	34.5	CYT	32.25	PLA	6.052	65.26
SP|Q2KJ72|UBP21_BOVIN	NUC	NUC	18.08	CYT	16.07	PLA	11.21	33.47
TR|L8ISH0|L8ISH0_9CETA	NUC	NUC	19.22	CYT	16.25	PLA	13.85	34.42
SP|P61286|PABP1_BOVIN	CYT/NUC	CYT	44.22	NUC	29.72	EXC	3.821	63.21
TR|L8IYG9|L8IYG9_9CETA	NUC	NUC	18.01	CYT	14.93	PLA	10.4	31.92
SP|A2VDL9|T184B_BOVIN	NUC	NUC	14	CYT	11.43	EXC	11.31	24.77
SP|Q3B7L8|RBM22_BOVIN	NUC/CYT	NUC	34.13	CYT	32.79	PLA	5.918	66.03
TR|F1N1E5|F1N1E5_BOVIN	NUC	NUC	17.31	CYT	13.85	PLA	11.53	30.08
TR|F1MPT4|F1MPT4_BOVIN	NUC	NUC	14.05	PLA	14.02	CYT	12.01	28.07
TR|F1N2N9|F1N2N9_BOVIN	NUC	NUC	17.56	CYT	14.95	CSK	10.59	31.67
TR|E1BJD2|E1BJD2_BOVIN	NUC/CYT	NUC	34.57	CYT	31.6	PLA	6.002	64.21
TR|F1MU62|F1MU62_BOVIN	NUC	NUC	23.22	CYT	16.31	PLA	12.94	36.8
TR|Q1LZA6|Q1LZA6_BOVIN	NUC	NUC	18.86	CYT	17.58	EXC	14.83	35.97
TR|E1BDY4|E1BDY4_BOVIN	NUC	NUC	16.71	CYT	15.18	PLA	13.78	31.4
SP|Q29RL9|TCEA1_BOVIN	NUC	NUC	57.14	CYT	8.179	PLA	6.86	33.34
TR|A5PKI2|A5PKI2_BOVIN	NUC	NUC	19.86	CYT	16.05	PLA	11.41	34.55
TR|L8I3X1|L8I3X1_9CETA	NUC	NUC	42.02	CYT	9.688	PLA	6.498	34.99
TR|L8J2E5|L8J2E5_9CETA	NUC/CYT	NUC	31.91	CYT	31.48	PLA	6.128	63.11
TR|L8I7L4|L8I7L4_9CETA	NUC	NUC	16.26	CYT	14.73	PLA	11.58	30.52
TR|L8HVK9|L8HVK9_9CETA	NUC	NUC	14.56	CYT	13.66	CSK	12.36	27.97
SP|Q10569|CPSF1_BOVIN	NUC	NUC	57.47	CYT	6.211	PLA	5.967	31.04
TR|L8IC14|L8IC14_9CETA	NUC	NUC	14.5	CYT	12.94	PLA	11.35	27.01
TR|F1MM26|F1MM26_BOVIN	NUC	NUC	32	CYT	12.27	PLA	9.745	35.54
TR|E1BDX4|E1BDX4_BOVIN	NUC	NUC	47.12	CYT	13.47	PLA	5.905	40.2
TR|F1MI03|F1MI03_BOVIN	NUC	NUC	34.4	CYT	13.72	PLA	11.65	38.16
TR|A4FV34|A4FV34_BOVIN	NUC	NUC	31.13	CYT	28.43	PLA	6.437	57.96
TR|F1MTE4|F1MTE4_BOVIN	NUC	NUC	18.58	CYT	13.35	PLA	9.801	30.26
SP|A5PK21|CKP2L_BOVIN	NUC	NUC	14.92	CYT	12.8	EXC	10.91	27.14
SP|Q2HJF3|ORC6_BOVIN	NUC	NUC	37.07	CYT	9.192	PLA	8.653	33.36
TR|E1BF46|E1BF46_BOVIN	NUC	NUC	14.96	CYT	12.91	PLA	10.46	27.3
TR|E1BMS0|E1BMS0_BOVIN	NUC	NUC	16.9	CYT	16.6	PLA	11.93	33.39
TR|F1MSK0|F1MSK0_BOVIN	NUC	NUC	16.25	CYT	12.97	JNC	12.69	28.26
TR|E1BJH1|E1BJH1_BOVIN	NUC	NUC	29.34	CYT	28.46	PLA	7.333	57.29
TR|L8IGP2|L8IGP2_9CETA	NUC	NUC	46.59	CYT	12.78	PLA	8.675	39.3
TR|F1N0C3|F1N0C3_BOVIN	NUC	NUC	31.58	PLA	14.61	CYT	10.53	38.35
TR|E1B6Z5|E1B6Z5_BOVIN	NUC	NUC	37.36	CYT	11.39	PLA	9.315	36.09
TR|A5PJQ8|A5PJQ8_BOVIN	NUC	NUC	30.47	CYT	24.24	PLA	7.166	51.3
SP|Q3ZCL5|ARFP2_BOVIN	NUC	NUC	15.46	CYT	14.82	EXC	11.33	30.08
TR|F1MSU7|F1MSU7_BOVIN	NUC	NUC	18.19	PLA	16.02	CYT	13.77	33.47
TR|E1BF95|E1BF95_BOVIN	NUC	NUC	18.23	CYT	16.46	PLA	13.17	34.07
TR|Q1JQC8|Q1JQC8_BOVIN	NUC	NUC	18.16	CYT	16.25	PLA	11.46	33.76
SP|A4IF89|EXOC8_BOVIN	NUC	NUC	17.3	CYT	14.31	PLA	12.1	30.67
TR|L8IJW0|L8IJW0_9CETA	NUC	NUC	37.09	CYT	11.29	PLA	8.997	35.9
TR|F1MQK7|F1MQK7_BOVIN	NUC	NUC	17.16	CYT	14.55	PLA	12.28	30.89
TR|F1MC80|F1MC80_BOVIN	NUC	NUC	43.31	PLA	8.144	CYT	7.805	33.36
TR|Q08DQ6|Q08DQ6_BOVIN	NUC	NUC	17.35	CYT	16.29	PLA	12.53	33.28
TR|A6QQV4|A6QQV4_BOVIN	NUC	NUC	47.63	CYT	8.292	CSK	6.255	33.92
TR|F1N3H0|F1N3H0_BOVIN	NUC	NUC	15.47	CYT	13.52	PLA	12.06	28.43
TR|L8HQ10|L8HQ10_9CETA	NUC	NUC	16.11	CYT	13.33	PLA	12.47	28.62
TR|E1B9H2|E1B9H2_BOVIN	NUC	NUC	17.34	CYT	13.76	PLA	11.68	29.99
TR|E1BM18|E1BM18_BOVIN	NUC	NUC	46.16	CYT	14.91	PLA	5.522	41.99
SP|Q2HJD5|ECHD1_BOVIN	NUC	NUC	17.11	CYT	15.12	CSK	10.02	31.59
TR|F1MHF3|F1MHF3_BOVIN	NUC	NUC	40.51	CYT	11.07	PLA	9.219	36.4
TR|E1BBI0|E1BBI0_BOVIN	NUC	NUC	32.48	CYT	29.21	PLA	8.617	59.68
SP|Q0VBZ5|JUNB_BOVIN	NUC	NUC	47.44	CYT	10.64	PLA	9.068	36.71
TR|A6QQU9|A6QQU9_BOVIN	NUC	NUC	47.95	CYT	8.863	PLA	8.195	34.61
TR|Q1RMU0|Q1RMU0_BOVIN	NUC	NUC	41.72	CYT	10.57	PLA	10.13	36
TR|L8ITF6|L8ITF6_9CETA	NUC	NUC	21.14	CYT	18.59	PLA	9.784	38.72
SP|A2VDL8|SC23A_BOVIN	NUC	NUC	12.3	PLA	12.03	CYT	11.45	24.26
SP|A7Z061|CDC27_BOVIN	NUC	NUC	49.31	CYT	8.374	EXC	5.634	34.07
TR|E1BAY5|E1BAY5_BOVIN	NUC	NUC	13.61	CYT	13.29	PLA	10.42	26.82
TR|G3N116|G3N116_BOVIN	NUC	NUC	15.78	PLA	11.81	CYT	11.43	26.5
TR|F1MX00|F1MX00_BOVIN	NUC	NUC	16.65	CYT	14.69	PLA	11.24	30.73
SP|Q2KJ14|PAF1_BOVIN	NUC	NUC	45.04	CYT	10.64	PLA	7.553	36.53
TR|F1MY77|F1MY77_BOVIN	NUC	NUC	18.72	CYT	14.59	PLA	11.5	31.93
TR|L8IE34|L8IE34_9CETA	NUC	NUC	14.37	CYT	12.52	PLA	11.42	26.4
TR|F1N3W6|F1N3W6_BOVIN	NUC	NUC	15.86	CYT	13.75	PLA	12.65	28.99
SP|Q2KHV6|SNX8_BOVIN	NUC	NUC	15.9	PLA	14.55	CYT	13.64	30.04
TR|Q3MHP6|Q3MHP6_BOVIN	NUC	NUC	19.89	CYT	15.78	PLA	11.17	34.2
TR|E1BHT9|E1BHT9_BOVIN	NUC	NUC	20.18	CYT	18.43	EXC	11.7	37.94
TR|E1BNN8|E1BNN8_BOVIN	NUC	NUC	20.25	CYT	16.13	PLA	12.03	34.89
TR|Q2KII9|Q2KII9_BOVIN	NUC	NUC	17.76	CYT	15.06	PLA	14.82	31.93
TR|E1BQ03|E1BQ03_BOVIN	NUC	NUC	29.44	CYT	27.36	PLA	8.445	55.62
TR|G3X6B3|G3X6B3_BOVIN	NUC	NUC	21.13	CYT	17.05	PLA	10.7	36.62
TR|E1BNP2|E1BNP2_BOVIN	NUC	NUC	47.56	CYT	9.994	PLA	9.843	35.93
TR|E1BE18|E1BE18_BOVIN	NUC	NUC	19.53	CYT	14.81	PLA	11.67	32.72
TR|A5D9B6|A5D9B6_BOVIN	NUC	NUC	14.8	CYT	13.39	PLA	10.08	27.79
TR|A5D7S9|A5D7S9_BOVIN	NUC	NUC	22.54	GOL	15.16	CYT	11.84	34.92
TR|E1BEY2|E1BEY2_BOVIN	NUC	NUC	15.29	PLA	13.97	EXC	13.78	28.87
TR|L8IAV3|L8IAV3_9CETA	NUC	NUC	30.42	CYT	13.11	PLA	10.25	36
TR|F1MY84|F1MY84_BOVIN	NUC	NUC	14.26	PLA	13.29	CYT	12.02	27.28
TR|Q0VD56|Q0VD56_BOVIN	NUC	NUC	14.7	CYT	14.04	PLA	10.75	28.55
TR|E1BJV7|E1BJV7_BOVIN	NUC	NUC	14.14	CYT	12.11	PLA	10.68	25.72
TR|E1B835|E1B835_BOVIN	NUC	NUC	16.64	CYT	14.4	PLA	10.17	30.34
SP|Q2NKR7|F162A_BOVIN	NUC	NUC	15.92	PLA	15.75	CYT	11.46	31.61
TR|F1MP49|F1MP49_BOVIN	NUC/CYT	NUC	37.69	CYT	34.29	PLA	5.066	69.54
TR|L8IRA1|L8IRA1_9CETA	NUC	NUC	15.37	CYT	13.14	PLA	12.41	27.87
TR|E1BP46|E1BP46_BOVIN	NUC	NUC	16.73	CYT	14.73	PLA	12.67	30.84
TR|F1MCG0|F1MCG0_BOVIN	NUC	NUC	16.57	CYT	16.51	PLA	10.52	33.06
TR|L8IV31|L8IV31_9CETA	NUC	NUC	16.6	CYT	16.09	CSK	11.39	32.52
TR|L8HUY4|L8HUY4_9CETA	NUC/CYT	NUC	34.84	CYT	32.69	PLA	5.169	66.08
TR|G3X7L4|G3X7L4_BOVIN	NUC	NUC	15.41	CYT	13.44	PLA	12.91	28.29
TR|G3MWJ1|G3MWJ1_BOVIN	NUC	NUC	24.9	CYT	12.82	CSK	8.835	33.16
TR|E1BKR4|E1BKR4_BOVIN	NUC	NUC	44.85	CYT	10.67	EXC	6.138	36.54
TR|F1N7L8|F1N7L8_BOVIN	NUC	NUC	17.88	CYT	13.42	PLA	11.5	29.9
TR|G3MZW6|G3MZW6_BOVIN	NUC	NUC	17.78	CYT	17.23	PLA	10.17	34.82
TR|E1BF32|E1BF32_BOVIN	NUC	NUC	15.76	CYT	14.29	PLA	10.37	29.61
TR|L8IVJ6|L8IVJ6_9CETA	NUC	NUC	18.17	CYT	13.02	EXC	12.29	29.59
TR|E1BP58|E1BP58_BOVIN	NUC	NUC	13.97	CYT	13.86	PLA	10.49	27.8
SP|Q6TJY3|KS6B1_BOVIN	CYT/NUC	CYT	34.47	NUC	34.17	PLA	6.866	68.44
TR|E1BHN6|E1BHN6_BOVIN	NUC	NUC	15.8	CYT	13.24	PLA	11.92	28.29
TR|F1N7V7|F1N7V7_BOVIN	NUC	NUC	15.9	CYT	14.44	PLA	11.09	29.89
TR|F1N1P8|F1N1P8_BOVIN	NUC	NUC	22.53	CYT	13.35	PLA	12.18	32.59
TR|E1BIP3|E1BIP3_BOVIN	CYT/NUC	CYT	32.48	NUC	30.87	PLA	6.354	62.34
TR|G3MYU2|G3MYU2_BOVIN	NUC	NUC	21.43	CYT	19.81	PLA	15.77	40.57
TR|E1BN70|E1BN70_BOVIN	NUC	NUC	42.91	CYT	10.62	PLA	9.386	36.24
TR|F1MSC9|F1MSC9_BOVIN	NUC	NUC	12.05	PLA	11.97	CYT	11.58	24.01
TR|E1B7U3|E1B7U3_BOVIN	NUC	NUC	16.19	CYT	13.57	PLA	10.64	28.99
SP|Q17QW3|RDH14_BOVIN	NUC	NUC	14.01	CYT	13.99	PLA	13.37	28
SP|Q2KJJ0|PRP6_BOVIN	NUC	NUC	46.31	CYT	8.469	CSK	5.911	34.05
SP|Q3T054|RAN_BOVIN	NUC	NUC	57.76	CYT	22.39	PLA	3.614	51.8
TR|F2Z4J7|F2Z4J7_BOVIN	NUC	NUC	63.05	CYT	7.986	CSK	4.365	31.92
TR|L8I3M5|L8I3M5_9CETA	NUC	NUC	15.53	CYT	14.08	PLA	11.65	29.18
TR|L8HUN9|L8HUN9_9CETA	NUC	NUC	38.74	CYT	10.34	PLA	8.887	35.14
TR|A7MB17|A7MB17_BOVIN	NUC	NUC	34.42	CYT	12.76	PLA	7.424	36.96
TR|E1B8P2|E1B8P2_BOVIN	NUC	NUC	45.13	CYT	10.3	PLA	8.699	36.13
TR|E1BKN0|E1BKN0_BOVIN	NUC	NUC	22.7	CYT	15.38	PLA	13.95	35.3
TR|L8IF87|L8IF87_9CETA	NUC	NUC	24.17	CYT	22.89	PLA	10.07	46.47
SP|A6QP92|TCHL1_BOVIN	NUC	NUC	17.22	CYT	13.39	PLA	10.54	29.44
SP|Q2KI54|ARMC8_BOVIN	NUC	NUC	14.62	CYT	13.77	PLA	12.57	28.16
TR|L8I1S1|L8I1S1_9CETA	NUC	NUC	41.02	EXC	10.89	CYT	7.873	36.26
SP|Q2KIB0|FAHD2_BOVIN	NUC	NUC	13.15	CYT	11.27	EXC	10.94	23.96
TR|E1BP93|E1BP93_BOVIN	NUC	NUC	15.59	CYT	14.63	PLA	10.91	29.93
TR|G3MWH1|G3MWH1_BOVIN	NUC	NUC	17.98	CYT	12.74	PLA	11.57	29.11
TR|L8HVC1|L8HVC1_9CETA	NUC	NUC	52.32	CYT	8.999	PLA	6.609	34.75
TR|L8IA95|L8IA95_9CETA	NUC	NUC	41.45	CYT	10.71	PLA	10.21	36.13
TR|L8IC10|L8IC10_9CETA	NUC	NUC	37.27	CYT	13.86	PLA	10.9	39.16
TR|A5D7S2|A5D7S2_BOVIN	NUC	NUC	59.01	CYT	7.052	PLA	5.387	31.74
TR|F1MDZ8|F1MDZ8_BOVIN	NUC	NUC	40.49	CYT	9.272	PLA	8.002	34.23
SP|Q3ZBT1|TERA_BOVIN	CYT/NUC	CYT	39.07	NUC	38.78	END	4.975	77.62
TR|L8I443|L8I443_9CETA	NUC	NUC	32.42	CYT	10.24	PLA	9.594	33.19
SP|Q0VC80|YRDC_BOVIN	NUC	NUC	17.92	PLA	17.31	CYT	14.31	35.02
TR|E1B9T7|E1B9T7_BOVIN	NUC	NUC	50.66	CYT	9.254	PLA	7.457	35.11
TR|L8IIM9|L8IIM9_9CETA	NUC	NUC	18.78	CYT	16.87	CSK	15.54	34.97
TR|E1B8M1|E1B8M1_BOVIN	NUC	NUC	44.46	CYT	9.957	PLA	8.372	35.64
TR|Q58DG7|Q58DG7_BOVIN	NUC	NUC	55.32	CYT	8.244	PLA	6.675	33.64
SP|F1N5V1|UBP37_BOVIN	NUC	NUC	19.48	CYT	15.11	PLA	10.8	33.07
TR|B7TCI5|B7TCI5_BOVIN	NUC	NUC	25.66	CYT	13.21	PLA	11.58	34.03
SP|Q2TBU9|RUVB2_BOVIN	NUC	NUC	34.03	CYT	12.14	PLA	7.833	36.06
TR|F1MTT6|F1MTT6_BOVIN	NUC	NUC	22.47	CYT	12.83	PLA	10.51	31.9
TR|E1BJM6|E1BJM6_BOVIN	NUC	NUC	23.26	CYT	15.53	PLA	12.38	35.8
TR|E1BA80|E1BA80_BOVIN	NUC	NUC	18.16	CYT	15.25	PLA	11.24	32.44
TR|G3X6R3|G3X6R3_BOVIN	NUC	NUC	58.78	CYT	6.007	PLA	5.086	30.6
TR|L8IY17|L8IY17_9CETA	NUC	NUC	18.54	CYT	14.1	PLA	10.6	31.19
TR|L8IV18|L8IV18_9CETA	NUC	NUC	65.39	CYT	5.89	PLA	4.062	28.87
SP|E1B9W9|UBP42_BOVIN	NUC	NUC	21.85	CYT	13.7	PLA	11.31	32.66
SP|A6QQ91|RASL3_BOVIN	NUC	NUC	16.42	CYT	14.73	PLA	14.57	30.62
TR|F1MG35|F1MG35_BOVIN	NUC	NUC	31.39	CYT	12.15	PLA	9.694	35.16
TR|E1BBY6|E1BBY6_BOVIN	NUC	NUC	18	CYT	14.44	CSK	13.5	31.29
TR|E1BM00|E1BM00_BOVIN	NUC	NUC	19.27	CYT	15.33	PLA	12.82	33.23
TR|E1B8U2|E1B8U2_BOVIN	NUC	NUC	15.98	CYT	13.62	PLA	10.47	28.9
TR|E1BAB7|E1BAB7_BOVIN	NUC	NUC	17.71	CYT	13.98	JNC	13.7	30.51
TR|L8J003|L8J003_9CETA	NUC	NUC	17.1	CYT	14.94	PLA	11.52	31.35
TR|E1BCA0|E1BCA0_BOVIN	NUC	NUC	19.46	CYT	14.25	PLA	11.61	31.96
TR|L8INL7|L8INL7_9CETA	NUC	NUC	17.07	CYT	15.37	PLA	13.81	31.89
TR|G3MX28|G3MX28_BOVIN	NUC	NUC	17.45	CYT	13.48	PLA	13.36	29.7
SP|Q2KHV7|UBP2_BOVIN	NUC/CYT	NUC	30.71	CYT	30.64	PLA	5.486	61.31
TR|E1BED5|E1BED5_BOVIN	NUC	NUC	17.61	CYT	12.91	PLA	9.377	29.09
TR|A6H711|A6H711_BOVIN	NUC	NUC	18.53	CYT	14.82	PLA	11.56	32.11
TR|Q0IIM6|Q0IIM6_BOVIN	NUC	NUC	18.79	CYT	16.49	PLA	9.554	34.47
TR|A6QNZ5|A6QNZ5_BOVIN	NUC	NUC	21.81	CYT	15.74	CSK	12.21	35.27
TR|E1BJI4|E1BJI4_BOVIN	NUC	NUC	18	CYT	15.09	PLA	11.27	32.13
TR|L8ID03|L8ID03_9CETA	NUC/CYT	NUC	31.93	CYT	30.85	PLA	5.532	62.09
TR|E1BA69|E1BA69_BOVIN	NUC	NUC	24.9	CYT	13.66	PLA	10.92	34.23
TR|L8J1U7|L8J1U7_9CETA	NUC	NUC	18.58	CYT	15.82	PLA	13.97	33.46
TR|L8J2F2|L8J2F2_9CETA	NUC	NUC	16.04	CYT	15.7	PLA	11.47	31.63
TR|G3N0S0|G3N0S0_BOVIN	NUC	NUC	34.06	CYT	11.85	PLA	8.381	35.71
TR|A5D7G1|A5D7G1_BOVIN	CYT/NUC	CYT	36.22	NUC	35.84	EXC	3.828	71.78
TR|A1A4P3|A1A4P3_BOVIN	NUC	NUC	17.65	CYT	13.94	PLA	11.17	30.42
TR|A0A0A7AGY5|A0A0A7AGY5_BOSMU	NUC	NUC	79.83	CYT	4.464	EXC	3.066	20.76
TR|A5D7T3|A5D7T3_BOVIN	NUC	NUC	17.05	CYT	15.09	PLA	13.95	31.51
TR|L8J0N6|L8J0N6_9CETA	NUC	NUC	19.77	CYT	15.09	PLA	11.45	33.24
TR|L8I3A8|L8I3A8_9CETA	NUC	NUC	19.03	CYT	16.6	PLA	12.08	34.77
TR|E1BDZ8|E1BDZ8_BOVIN	NUC	NUC	24.33	CYT	12.68	PLA	9.476	32.69
TR|L8ILH2|L8ILH2_9CETA	NUC	NUC	31.6	CYT	25.15	PLA	8.44	53.1
TR|E1BIW2|E1BIW2_BOVIN	NUC	NUC	18.79	CYT	15.11	PLA	13.47	32.65
TR|E1BCK1|E1BCK1_BOVIN	NUC	NUC	25.8	CSK	21.52	CYT	9.81	45.29
TR|A3KN01|A3KN01_BOVIN	NUC	NUC	35.66	CYT	13.58	PLA	10.9	38.37
TR|F1N162|F1N162_BOVIN	CYT/NUC	CYT	34.68	NUC	33.12	PLA	4.747	66.75
SP|Q2KIQ5|T23O_BOVIN	NUC	NUC	15.4	CYT	13.09	CSK	10.93	27.84
TR|F1MMF1|F1MMF1_BOVIN	NUC	NUC	22.44	CYT	14.24	PLA	13.61	33.67
TR|F1N6Y5|F1N6Y5_BOVIN	NUC	NUC	29.44	CYT	13.94	PLA	12.46	36.65
TR|L8I633|L8I633_9CETA	NUC	NUC	26.22	CYT	26	PLA	7.108	52.1
TR|F1ME24|F1ME24_BOVIN	NUC	NUC	26.19	CYT	26.11	PLA	8.078	52.27
TR|F1MXW0|F1MXW0_BOVIN	NUC	NUC	15.97	CYT	15.08	PLA	9.574	30.78
TR|F1MIR2|F1MIR2_BOVIN	NUC	NUC	15.16	CYT	14.4	CSK	10.12	29.33
SP|A0MTF4|FGF5_BOVIN	NUC	NUC	17.39	PLA	16.72	EXC	14.53	33.88
SP|O18737|CACO2_BOVIN	NUC	NUC	15.51	CYT	12.6	PLA	12.06	27.29
SP|E1BLP6|ARI5B_BOVIN	NUC	NUC	37.45	CYT	9.531	PLA	7.959	33.86
TR|L8IEK6|L8IEK6_9CETA	NUC	NUC	16.9	CYT	15.9	PLA	10.77	32.47
TR|E1BPS0|E1BPS0_BOVIN	NUC	NUC	19.23	CYT	16	PLA	10.79	34.1
TR|E1BI23|E1BI23_BOVIN	NUC	NUC	33.25	CYT	12.44	PLA	10.65	36.19
TR|L8IZZ7|L8IZZ7_9CETA	NUC	NUC	15.93	CYT	13.29	PLA	12.62	28.44
SP|A4FV61|ZN512_BOVIN	NUC	NUC	15.49	CYT	15.11	PLA	9.775	30.48
SP|E1BB52|CDK13_BOVIN	NUC	NUC	39.25	CYT	12.68	PLA	10.27	38.13
TR|F2Z4E9|F2Z4E9_BOVIN	NUC	NUC	37.14	CYT	12.14	EXC	11.84	36.96
TR|A7MBA1|A7MBA1_BOVIN	NUC	NUC	25.74	CSK	23.95	CYT	13.38	48.8
TR|E1BGA9|E1BGA9_BOVIN	NUC	NUC	15.34	CYT	15.23	PLA	13.98	30.54
SP|P20811|ICAL_BOVIN	NUC	NUC	20.5	CYT	16.36	PLA	11.19	35.33
TR|A7MB22|A7MB22_BOVIN	NUC	NUC	17.46	CYT	13.87	PLA	10.49	30.2
TR|E1BJZ9|E1BJZ9_BOVIN	NUC	NUC	17.47	PLA	14.26	CYT	13.95	30.71
TR|L8IDC8|L8IDC8_9CETA	NUC	NUC	54.15	CYT	8.321	PLA	6.014	33.84
TR|F1N215|F1N215_BOVIN	NUC	NUC	33.12	CYT	28.53	PLA	6.464	58.82
TR|E1BI93|E1BI93_BOVIN	NUC	NUC	17.39	PLA	14.82	CYT	14.4	31.38
SP|Q3SX22|BSDC1_BOVIN	NUC	NUC	16.91	CYT	14.87	PLA	14.48	31.12
TR|E1BQ11|E1BQ11_BOVIN	NUC	NUC	14.45	CYT	13.02	PLA	11.2	27.08
SP|A1A4L5|ALKB8_BOVIN	NUC	NUC	28.76	CYT	26.67	PLA	6.071	54.26
TR|L8HX83|L8HX83_9CETA	NUC	NUC	36.83	CYT	17.24	PLA	6.746	43.48
TR|F1MTH4|F1MTH4_BOVIN	NUC	NUC	41.53	CYT	11.86	PLA	8.247	37.54
TR|E1BKA8|E1BKA8_BOVIN	NUC	NUC	16.82	CYT	16.3	PLA	13.38	32.95
TR|E1BP51|E1BP51_BOVIN	NUC	NUC	14.49	CYT	12.32	EXC	10.59	26.23
TR|L8HN93|L8HN93_9CETA	NUC	NUC	15.15	CYT	14.86	PLA	13	29.93
TR|E1BL71|E1BL71_BOVIN	NUC	NUC	14.43	CYT	12.02	END	12	25.8
TR|L8IX67|L8IX67_9CETA	NUC	NUC	17.42	CYT	13.05	PLA	11.71	29.13
TR|E1BNW6|E1BNW6_BOVIN	NUC	NUC	17.8	PLA	15.32	CYT	12.72	32.3
TR|F1MCN4|F1MCN4_BOVIN	NUC	NUC	13.63	PLA	12.3	JNC	12.21	25.59
TR|L8IP97|L8IP97_9CETA	NUC/CYT	NUC	32.16	CYT	31.58	PLA	6.491	63.38
TR|F1MZ08|F1MZ08_BOVIN	NUC	NUC	18.79	CYT	13.91	PLA	9.645	31.11
TR|L8IIZ0|L8IIZ0_9CETA	NUC	NUC	12.26	CYT	11.1	PLA	10.94	23.08
TR|E1BIQ6|E1BIQ6_BOVIN	NUC	NUC	16.63	CYT	13.5	EXC	10.56	29.19
SP|E1BFE9|BI2L2_BOVIN	NUC	NUC	18.08	CYT	15.21	PLA	12.76	32.34
TR|G3N243|G3N243_BOVIN	NUC	NUC	18.45	CYT	12.84	PLA	11.99	29.53
TR|F1MQ84|F1MQ84_BOVIN	NUC	NUC	18.13	CYT	14.58	CSK	10.77	31.55
TR|L8IWS8|L8IWS8_9CETA	NUC	NUC	17.95	CYT	14.08	PLA	12.91	30.79
SP|A6QNT8|SC24A_BOVIN	NUC	NUC	14.71	CYT	11.95	PLA	11.68	25.93
TR|F1MXH6|F1MXH6_BOVIN	NUC	NUC	16.33	CYT	15.39	PLA	12.71	31.42
TR|A5PK87|A5PK87_BOVIN	NUC	NUC	16.63	PLA	13.28	CYT	12.32	28.91
TR|F1N426|F1N426_BOVIN	NUC	NUC	48.27	CYT	8.972	PLA	7.46	34.75
TR|A6QPD1|A6QPD1_BOVIN	NUC	NUC	54.52	CYT	21.63	MIT	3.171	51.11
TR|F1MHW2|F1MHW2_BOVIN	NUC	NUC	23.26	CYT	11.44	PLA	10.16	30.6
SP|A6QNQ6|CTIP_BOVIN	NUC	NUC	32.58	CYT	11.1	CSK	7.657	34.3
TR|E1BMD2|E1BMD2_BOVIN	NUC	NUC	16.83	CYT	12.77	PLA	11.11	28.4
TR|E1BA40|E1BA40_BOVIN	NUC	NUC	15.3	CYT	14.59	EXC	12.77	29.68
TR|F1MP12|F1MP12_BOVIN	NUC/CYT	NUC	34.42	CYT	29.57	PLA	6.828	60.89
TR|L8I541|L8I541_9CETA	NUC	NUC	17.12	CYT	14.03	PLA	10.33	30.18
TR|E1BIU0|E1BIU0_BOVIN	NUC	NUC	14.86	CYT	12.97	PLA	12.66	27.31
SP|A7YWC4|ATAD3_BOVIN	NUC	NUC	16.3	CYT	15.87	PLA	11.38	32.04
TR|L8J4N1|L8J4N1_9CETA	NUC	NUC	19.19	CYT	15.1	PLA	10.84	32.88
TR|L8HQD3|L8HQD3_9CETA	NUC	NUC	52.46	CYT	9.182	PLA	6.221	34.96
TR|L8HPB2|L8HPB2_9CETA	NUC	NUC	42.12	CYT	14.97	PLA	8.344	41.6
TR|E1BMZ9|E1BMZ9_BOVIN	NUC/CYT	NUC	31.66	CYT	30.12	PLA	5.862	60.82
SP|P79122|PININ_BOVIN	NUC	NUC	27.01	JNC	17.76	CYT	12.28	40.64
TR|L8J4K9|L8J4K9_9CETA	NUC	NUC	30.07	CYT	12.45	PLA	10.42	35.02
TR|L8IAP9|L8IAP9_9CETA	NUC	NUC	19.09	CYT	12.79	EXC	10.23	29.87
SP|Q2T9P0|EFCB3_BOVIN	NUC	NUC	16.64	CYT	13	EXC	9.738	28.57
TR|E1BC91|E1BC91_BOVIN	NUC	NUC	17.85	CYT	15.19	PLA	11.95	32.16
TR|F1MRE3|F1MRE3_BOVIN	NUC	NUC	14.4	PLA	14.01	CYT	12.53	28.3
TR|L8IEL7|L8IEL7_9CETA	NUC	NUC	15.92	CYT	13.18	PLA	12.07	28.3
TR|E1BDQ9|E1BDQ9_BOVIN	NUC	NUC	16.77	CYT	13.11	PLA	11.42	28.79
TR|E1BF20|E1BF20_BOVIN	NUC	NUC	63.39	CYT	7.687	PLA	5.872	31.48
TR|L8HYE9|L8HYE9_9CETA	NUC	NUC	32.42	CYT	11.28	PLA	8.116	34.47
SP|A7MB12|UTP15_BOVIN	NUC	NUC	44.14	CYT	8.198	PLA	8.028	33.53
TR|Q32KY5|Q32KY5_BOVIN	NUC	NUC	21.91	CYT	20.3	MIT	9.372	41.53
SP|Q2NL17|CLPT1_BOVIN	NUC	NUC	16.9	CYT	13.23	PLA	12.45	29.03
TR|F1MNE1|F1MNE1_BOVIN	NUC	NUC	45.6	CYT	13.79	PLA	7.778	40.49
TR|L8I7K9|L8I7K9_9CETA	NUC	NUC	49.98	CYT	11.76	PLA	6.186	38.15
TR|A5PJP2|A5PJP2_BOVIN	NUC	NUC	43.56	CYT	16.89	PLA	6.544	44.33
TR|F1MCL6|F1MCL6_BOVIN	NUC	NUC	15.43	CYT	13.4	PLA	11.49	28.24
SP|Q2T9U1|SRP54_BOVIN	CYT/NUC	CYT	38.02	NUC	33.22	MIT	4.456	67.81
TR|E1BJV2|E1BJV2_BOVIN	NUC	NUC	14.27	CYT	13.95	PLA	11.95	28.13
SP|P56965|DDAH1_BOVIN	NUC	NUC	14.61	EXC	13.53	CYT	11.69	27.84
TR|E1BEQ0|E1BEQ0_BOVIN	NUC	NUC	17.84	CYT	13.15	PLA	10.56	29.53
TR|F1MQU4|F1MQU4_BOVIN	NUC/CYT	NUC	34.47	CYT	30.56	PLA	6.524	62.49
TR|L8HM81|L8HM81_9CETA	NUC	NUC	38.44	CYT	10.55	PLA	9.181	35.33
TR|G3MY74|G3MY74_BOVIN	NUC	NUC	16.33	CYT	14.25	EXC	11.8	29.94
TR|A5PJ79|A5PJ79_BOVIN	NUC	NUC	16.56	CYT	16.01	PLA	10.1	32.39
TR|A5PK76|A5PK76_BOVIN	NUC	NUC	18.13	CYT	14.72	PLA	14.23	31.73
SP|P25500|PAPOA_BOVIN	NUC/CYT	NUC	48.74	CYT	28.16	PLA	3.372	61.08
SP|P25500-2|PAPOA_BOVIN	NUC/CYT	NUC	48.89	CYT	28.09	MIT	3.323	60.97
SP|Q2TA25|PLK1_BOVIN	CSK/NUC	CSK	32.29	NUC	32.03	CYT	10.64	64.15
TR|E1BAT0|E1BAT0_BOVIN	NUC	NUC	18.66	CYT	16.06	PLA	12.83	33.82
TR|G3N0D9|G3N0D9_BOVIN	NUC	NUC	38.21	CYT	13.99	PLA	7.514	39.56
TR|E1BKE9|E1BKE9_BOVIN	NUC	NUC	39.31	CYT	11.08	PLA	8.307	36.16
TR|L8ITD4|L8ITD4_9CETA	NUC	NUC	18.62	CYT	14.69	PLA	12.53	32
TR|E1BKK5|E1BKK5_BOVIN	NUC	NUC	17.45	CYT	14.25	PLA	11.49	30.69
SP|Q0VCI2|STX19_BOVIN	NUC	NUC	15.73	CYT	15.5	CSK	12.45	31.16
TR|E1B9Y1|E1B9Y1_BOVIN	NUC	NUC	18.54	CYT	13.87	PLA	11.37	30.9
TR|E1BJC7|E1BJC7_BOVIN	NUC	NUC	17.03	CYT	15.39	PLA	13.97	31.88
TR|L8J1D4|L8J1D4_9CETA	NUC	NUC	16.4	CYT	13.82	PLA	11.35	29.44
TR|E1BPY6|E1BPY6_BOVIN	NUC	NUC	12.84	PLA	11.51	CYT	10.68	24.03
TR|A4IFF7|A4IFF7_BOVIN	NUC	NUC	20.01	CYT	13.24	EXC	11.24	31
TR|L8IUP9|L8IUP9_9CETA	NUC	NUC	23.32	CYT	17.53	PLA	8.744	38.49
SP|A7YY75|SEH1_BOVIN	NUC	NUC	48.08	CYT	9.326	PLA	7.125	35.16
TR|E1BE31|E1BE31_BOVIN	NUC	NUC	17.73	CYT	14.96	PLA	12.02	31.79
TR|L8HUM0|L8HUM0_9CETA	NUC	NUC	15.59	CYT	12.99	PLA	12.52	27.84
SP|A3KN28|ST7L_BOVIN	NUC	NUC	16.24	CYT	13.44	PLA	11.7	28.85
TR|Q1LZ99|Q1LZ99_BOVIN	NUC	NUC	52.47	CYT	8.971	PLA	6.628	34.72
SP|Q2KJ46|PSMD3_BOVIN	NUC	NUC	17.21	CYT	14.19	PLA	13.25	30.45
TR|G5E5N0|G5E5N0_BOVIN	NUC	NUC	26.56	CYT	24.03	PLA	8.97	49.31
TR|A5PJQ9|A5PJQ9_BOVIN	NUC	NUC	16.68	CYT	13.7	GOL	9.767	29.48
TR|E1BB34|E1BB34_BOVIN	NUC	NUC	12.64	PLA	11.67	JNC	10.72	24.07
TR|F1N7Q8|F1N7Q8_BOVIN	NUC	NUC	15.75	CYT	13.32	PLA	13.12	28.36
TR|F1N2G1|F1N2G1_BOVIN	NUC	NUC	19.14	CYT	14.7	PLA	11.53	32.33
TR|F1MBJ0|F1MBJ0_BOVIN	NUC	NUC	21.53	CYT	16.03	PLA	12.3	35.49
TR|E1BHU6|E1BHU6_BOVIN	NUC	NUC	23.72	CYT	14.68	PLA	12.72	34.93
TR|E1BAR2|E1BAR2_BOVIN	NUC	NUC	17.62	CYT	16.88	PLA	9.194	34.25
TR|E1BFW2|E1BFW2_BOVIN	NUC	NUC	26.98	CYT	16.89	PLA	10.94	39.44
TR|L8I015|L8I015_9CETA	NUC	NUC	16.73	CYT	14.28	PLA	10.31	30.25
TR|E1BP77|E1BP77_BOVIN	NUC	NUC	38.9	CYT	10.56	PLA	10.36	35.45
TR|A7MB85|A7MB85_BOVIN	NUC	NUC	14.33	CYT	13.11	PLA	12.45	27.1
TR|L8J017|L8J017_9CETA	NUC	NUC	53	CYT	6.707	PLA	5.783	32.07
TR|F1MZX4|F1MZX4_BOVIN	NUC	NUC	35.97	CYT	11.17	PLA	10.71	35.45
TR|E1BEL1|E1BEL1_BOVIN	NUC	NUC	26.15	CYT	15.5	PLA	14.72	37.22
TR|L8I786|L8I786_9CETA	NUC	NUC	12.26	PLA	11.33	CYT	11.3	23.37
TR|E1B8U3|E1B8U3_BOVIN	NUC	NUC	14.59	PLA	13.54	CYT	12.44	27.83
TR|L8IQH5|L8IQH5_9CETA	NUC	NUC	27.59	CYT	26.57	PLA	6.884	53.61
TR|L8ILW1|L8ILW1_9CETA	NUC/CYT	NUC	35.85	CYT	33.45	PLA	4.59	67.64
TR|L8IU53|L8IU53_9CETA	NUC	NUC	37.79	CYT	12.26	PLA	9.273	37.27
TR|A5PKI0|A5PKI0_BOVIN	NUC	NUC	45	CYT	9.691	PLA	7.893	35.38
SP|Q0V898|NELFE_BOVIN	NUC	NUC	49.47	CYT	14.94	PLA	9.04	42.17
SP|Q2HJ60|ROA2_BOVIN	NUC/CYT	NUC	41.91	CYT	31.12	EXC	5.841	65.15
TR|F1MWG3|F1MWG3_BOVIN	NUC	NUC	39.06	CYT	11.47	PLA	9.544	36.59
SP|Q0P595|SIR7_BOVIN	NUC/CYT	NUC	33.5	CYT	31.16	MIT	5.387	63.14
TR|E1BKJ6|E1BKJ6_BOVIN	NUC	NUC	20.31	CYT	15.13	PLA	14.32	33.61
SP|P06526|TDT_BOVIN	NUC	NUC	52.89	CYT	16.4	PLA	4.694	44.01
TR|D3IVZ2|D3IVZ2_BOVIN	CYT/NUC	CYT	38.39	NUC	37.41	PLA	3.704	75.05
TR|E1BK77|E1BK77_BOVIN	NUC	NUC	15.07	CYT	13.79	PLA	11.82	28.5
TR|L8IT00|L8IT00_9CETA	NUC	NUC	28.41	CYT	27.92	EXC	8.703	56.05
TR|E1BC81|E1BC81_BOVIN	CYT/NUC	CYT	44.12	NUC	29.89	EXC	4.208	63.47
TR|L8IE12|L8IE12_9CETA	NUC	NUC	17.48	CYT	13.44	PLA	11.23	29.67
TR|L8IEP2|L8IEP2_9CETA	NUC	NUC	20.13	PLA	12.41	CYT	11.36	30.03
SP|A0JN51|ELF1_BOVIN	NUC	NUC	46.74	CYT	10.07	PLA	8.742	35.98
TR|L8I395|L8I395_9CETA	NUC	NUC	18.98	CYT	12.62	PLA	12.59	29.59
TR|Q0P5E9|Q0P5E9_BOVIN	NUC	NUC	20.91	CYT	13.15	PLA	13.04	31.41
TR|E1BHU1|E1BHU1_BOVIN	NUC	NUC	24.62	CYT	16.53	PLA	14.03	37.82
TR|F1MW07|F1MW07_BOVIN	NUC	NUC	15.48	PLA	13.44	CYT	13.03	28.33
TR|F1MTQ0|F1MTQ0_BOVIN	NUC	NUC	30.95	CYT	26.5	PLA	6.526	54.9
SP|Q4U0T9|CSRP3_BOVIN	NUC	NUC	28.97	CYT	18.11	CSK	10.05	41.97
TR|G3MYI7|G3MYI7_BOVIN	NUC	NUC	20.29	CYT	15.65	PLA	11.18	34.27
TR|F1MEB1|F1MEB1_BOVIN	NUC	NUC	25.75	CYT	12.85	PLA	9.778	33.62
TR|F1N032|F1N032_BOVIN	NUC	NUC	14.77	CYT	13.28	PLA	12.11	27.63
TR|Q59A30|Q59A30_BOVIN	NUC	NUC	40.63	CYT	11.41	PLA	8.906	36.83
TR|E1BA41|E1BA41_BOVIN	NUC	NUC	40.05	CYT	9.117	PLA	8.624	33.96
TR|E1BDG7|E1BDG7_BOVIN	NUC	NUC	41.88	CYT	14.28	PLA	6.363	40.66
TR|F1ME65|F1ME65_BOVIN	NUC	NUC	21.17	CYT	14.81	PLA	11.5	33.68
SP|Q2T9S7|FBX7_BOVIN	NUC	NUC	15.72	CYT	14.75	PLA	12.16	30.18
TR|L8IIY5|L8IIY5_9CETA	NUC	NUC	29.88	JNC	26.77	CYT	7.014	54.89
SP|Q3MHL8|SMAP_BOVIN	NUC	NUC	23.07	CYT	16.03	CSK	11.46	36.35
TR|A6QP07|A6QP07_BOVIN	NUC	NUC	50.39	CYT	24.6	PLA	3.014	55.65
TR|A6QLD1|A6QLD1_BOVIN	NUC	NUC	13.8	CYT	13.31	PLA	12.15	26.97
TR|L8I9R8|L8I9R8_9CETA	NUC	NUC	46.81	CYT	11.08	PLA	8.686	37.2
TR|E1BPE9|E1BPE9_BOVIN	NUC	NUC	14.1	CYT	13.63	PLA	11.59	27.61
TR|E1BF83|E1BF83_BOVIN	NUC	NUC	16.11	CYT	12.52	CSK	9.796	27.6
TR|F1MFZ9|F1MFZ9_BOVIN	NUC	NUC	47.15	PLA	8.215	CYT	7.914	33.81
TR|L8HSA6|L8HSA6_9CETA	NUC	NUC	14.92	PLA	11.86	CYT	10.98	25.95
TR|F1MN32|F1MN32_BOVIN	NUC	NUC	30.61	CYT	28.38	PLA	6.77	57.67
TR|E1B8H4|E1B8H4_BOVIN	NUC	NUC	16.81	CYT	13.77	PLA	11.57	29.65
TR|F1MYT2|F1MYT2_BOVIN	NUC	NUC	25.17	CYT	22.62	PLA	9.276	46.57
TR|L8INL5|L8INL5_9CETA	NUC	NUC	17.38	CYT	13.13	PLA	10.4	29.22
TR|E1BDG2|E1BDG2_BOVIN	NUC	NUC	11.72	CYT	11.01	PLA	9.785	22.57
TR|L8INX8|L8INX8_9CETA	NUC	NUC	19.83	CYT	15.13	PLA	14.62	33.32
TR|A6H728|A6H728_BOVIN	NUC	NUC	16.72	CYT	15.35	EXC	12.74	31.63
TR|E1B8Q4|E1B8Q4_BOVIN	NUC	NUC	29.49	CYT	11.68	PLA	10.13	33.84
SP|Q3SYU7|TNPO1_BOVIN	NUC/CYT	NUC	35.39	CYT	35.27	PLA	4.255	70.57
SP|Q3T058|EI2BD_BOVIN	NUC	NUC	16.4	CYT	15.05	PLA	11.91	31.03
TR|A2VDR1|A2VDR1_BOVIN	NUC	NUC	16.4	PLA	13.05	CYT	12.56	28.46
TR|L8I9I7|L8I9I7_9CETA	NUC	NUC	27.29	CYT	24.11	PLA	7.289	49.77
TR|L8I3J8|L8I3J8_9CETA	NUC	NUC	17.56	CYT	12.56	PLA	9.547	28.61
TR|A5PJU2|A5PJU2_BOVIN	NUC	NUC	15.55	CYT	13.39	PLA	10.8	28.31
TR|F1N1R8|F1N1R8_BOVIN	NUC	NUC	14.53	CYT	12.2	PLA	9.993	26.11
TR|E1BJU6|E1BJU6_BOVIN	NUC	NUC	29.67	CYT	12.12	PLA	10.12	34.45
TR|E1BGZ3|E1BGZ3_BOVIN	NUC	NUC	31.98	CYT	27.09	PLA	7.968	56.18
TR|E1BIJ1|E1BIJ1_BOVIN	NUC	NUC	14.15	CYT	12.39	EXC	11.37	26.07
TR|A6QR64|A6QR64_BOVIN	NUC	NUC	19.92	CYT	14.33	CSK	9.215	32.33
SP|Q3SZ21|RPP30_BOVIN	NUC	NUC	14.95	CYT	13.57	EXC	11.59	28.13
TR|F1MYC3|F1MYC3_BOVIN	NUC	NUC	15.94	CYT	13.81	PLA	11.16	29.12
TR|L8IL54|L8IL54_9CETA	NUC	NUC	18.16	CYT	17.33	CSK	11.1	35.2
SP|Q08DF7|PDE12_BOVIN	NUC	NUC	15.3	PLA	12.79	CYT	12.19	27.38
TR|L8IZU1|L8IZU1_9CETA	NUC	NUC	45.75	CYT	11.01	PLA	7.452	37.04
SP|Q2TBS9|SMU1_BOVIN	NUC/CYT	NUC	35.67	CYT	35.17	PLA	4.138	70.49
SP|Q6EWQ6|DHYS_BOVIN	NUC	NUC	13.1	CYT	13.01	PLA	10.65	26.09
TR|E1B8H8|E1B8H8_BOVIN	NUC	NUC	23.99	CYT	23.77	PLA	7.107	47.66
SP|A6QNS3|ABR_BOVIN	NUC	NUC	15.07	CYT	12.82	PLA	10.94	27.26
SP|A6QNS3-2|ABR_BOVIN	NUC	NUC	16.71	CYT	14.76	PLA	12.96	30.85
TR|L8IHF6|L8IHF6_9CETA	NUC	NUC	16.24	CYT	14.94	CSK	11.1	30.78
TR|F1MC39|F1MC39_BOVIN	NUC	NUC	58.53	CYT	6.298	EXC	4.669	30.97
SP|Q2TBX7|CCD86_BOVIN	NUC	NUC	31.9	CYT	13.54	PLA	10.67	37.1
TR|E1BPT8|E1BPT8_BOVIN	PLA/NUC	PLA	36.63	NUC	34.49	EXC	7.838	69.59
TR|L8HRN1|L8HRN1_9CETA	NUC	NUC	31.44	CYT	13.29	PLA	8.774	36.61
TR|L8I260|L8I260_9CETA	NUC	NUC	51.21	CYT	9.69	PLA	6.095	35.61
TR|E1BMR3|E1BMR3_BOVIN	NUC	NUC	19.42	CYT	12.2	MIT	8.24	29.34
TR|A7MBA2|A7MBA2_BOVIN	NUC	NUC	17.03	CYT	14.2	PLA	13.43	30.34
TR|A6QPP8|A6QPP8_BOVIN	NUC	NUC	16.54	CYT	14.55	PLA	13.87	30.47
TR|A6QL68|A6QL68_BOVIN	NUC	NUC	18.7	CYT	14.33	PLA	11.22	31.59
TR|E1BM19|E1BM19_BOVIN	NUC/CYT	NUC	30.69	CYT	29.85	CSK	5.701	60.03
TR|E1BMA4|E1BMA4_BOVIN	NUC	NUC	17.87	CYT	14.13	CSK	9.776	30.8
SP|A1A4J7|SMG8_BOVIN	NUC	NUC	15.5	CYT	14.28	PLA	13.2	29.41
SP|A1A4J7-2|SMG8_BOVIN	NUC	NUC	15.46	CYT	14.14	PLA	13.13	29.2
SP|Q17QZ4|TFDP1_BOVIN	NUC	NUC	53.88	CYT	7.832	PLA	6.809	33.29
TR|E1BC38|E1BC38_BOVIN	NUC	NUC	15.86	PLA	13.15	CYT	12.82	28.22
TR|E1BDX0|E1BDX0_BOVIN	NUC	NUC	29.7	CYT	12.84	PLA	10.34	35.36
SP|A6QR16|RNPS1_BOVIN	NUC	NUC	30.66	CYT	24.77	PLA	11.49	52.16
SP|O97593|SMC1A_BOVIN	NUC	NUC	55.36	CYT	8.529	CSK	5.466	33.97
TR|V6F7Z2|V6F7Z2_BOVIN	NUC	NUC	14.75	PLA	13.53	CYT	12.76	27.93
TR|E1B9A2|E1B9A2_BOVIN	NUC	NUC	14.39	CYT	13.76	PLA	10.49	27.97
TR|G3MX93|G3MX93_BOVIN	NUC	NUC	16.39	CYT	15.34	PLA	12.44	31.4
TR|F1MB07|F1MB07_BOVIN	NUC	NUC	38.34	CYT	7.946	CSK	7.409	32.22
TR|F1MRP8|F1MRP8_BOVIN	NUC	NUC	16.73	CYT	13.02	PLA	12.05	28.65
TR|L8ILC8|L8ILC8_9CETA	CYT/NUC	CYT	32.94	NUC	32.18	PLA	4.374	64.63
TR|G3N3T5|G3N3T5_BOVIN	NUC	NUC	21.88	CYT	13.16	EXC	12.71	31.98
TR|L8IF98|L8IF98_9CETA	NUC/CYT	NUC	35.9	CYT	31.24	PLA	5.971	64.01
TR|L8J0Z0|L8J0Z0_9CETA	NUC	NUC	16.96	CYT	13.62	PLA	13.59	29.55
TR|F1N061|F1N061_BOVIN	NUC	NUC	18.96	CYT	16.07	CSK	12.97	34.01
TR|L8HYW1|L8HYW1_9CETA	NUC	NUC	15.93	PLA	14.16	CYT	13.39	29.56
TR|F1MC63|F1MC63_BOVIN	NUC	NUC	14.89	CYT	13.82	PLA	10.31	28.4
TR|A7Z027|A7Z027_BOVIN	NUC	NUC	58.13	CYT	8.266	CSK	5.684	33.29
TR|F1N2G9|F1N2G9_BOVIN	NUC	NUC	16.58	CYT	13.99	PLA	10.61	29.78
TR|G3N2V3|G3N2V3_BOVIN	NUC	NUC	17.34	PLA	14.58	CYT	13.45	31.04
TR|L8IXD0|L8IXD0_9CETA	NUC	NUC	17.43	CYT	14.28	PLA	12.16	30.71
TR|F1N5H8|F1N5H8_BOVIN	NUC	NUC	34.59	CYT	12.2	PLA	9.684	36.32
SP|A0JN74|TRI11_BOVIN	CYT/NUC	CYT	32.11	NUC	31.63	PLA	7.2	63.43
SP|Q2KJD3|CWC15_BOVIN	NUC	NUC	21.77	CYT	15.95	PLA	12.14	35.52
TR|L8IFL9|L8IFL9_9CETA	NUC	NUC	18.04	CYT	14.25	PLA	10.66	31.07
TR|A6QNU7|A6QNU7_BOVIN	NUC	NUC	38.73	CYT	21.6	EXC	5.248	50
TR|F1MIB3|F1MIB3_BOVIN	NUC	NUC	17.94	CYT	12.95	PLA	10.63	29.35
TR|L8ICL2|L8ICL2_9CETA	NUC	NUC	15.97	CYT	13.28	PLA	11.48	28.46
TR|E1BNA9|E1BNA9_BOVIN	NUC	NUC	14.97	CYT	12.93	PLA	11.03	27.33
TR|L8HV22|L8HV22_9CETA	NUC	NUC	18.38	CYT	16.36	PLA	11.87	34.03
TR|F1MI44|F1MI44_BOVIN	NUC	NUC	16.03	CYT	14.52	PLA	14.51	30.09
TR|L8INQ1|L8INQ1_9CETA	NUC	NUC	16.42	CYT	14.82	PLA	10.83	30.74
TR|L8HNG9|L8HNG9_9CETA	NUC	NUC	15.57	CYT	13.19	PLA	11.96	28.08
TR|F1MBJ4|F1MBJ4_BOVIN	NUC	NUC	19.13	CYT	13.3	PLA	11.95	30.54
TR|L8HVN2|L8HVN2_9CETA	NUC	NUC	13.81	PLA	11.26	EXC	10.82	24.43
TR|A7Z084|A7Z084_BOVIN	NUC	NUC	24.57	CYT	16.94	PLA	11.39	38.34
SP|Q1RMK1|FA92B_BOVIN	NUC	NUC	16.8	CYT	13.95	CSK	11.63	29.87
TR|A5D7C7|A5D7C7_BOVIN	NUC	NUC	15.19	CYT	14.9	PLA	11.31	30.01
TR|A7MB61|A7MB61_BOVIN	NUC	NUC	42.3	CYT	9.127	PLA	8.909	34.37
TR|A3KN20|A3KN20_BOVIN	NUC	NUC	19.4	CYT	15.38	PLA	14.6	33.38
TR|E1BCH1|E1BCH1_BOVIN	NUC	NUC	17.85	CYT	14.43	PLA	12.84	31.17
TR|F1N1A2|F1N1A2_BOVIN	NUC	NUC	20.18	CYT	17.18	PLA	9.706	36.24
TR|E1BB73|E1BB73_BOVIN	NUC	NUC	15.43	CYT	14.48	PLA	11.27	29.63
TR|F1MBB0|F1MBB0_BOVIN	NUC	NUC	46.86	CYT	11.99	PLA	9.359	38.33
TR|A5D7I3|A5D7I3_BOVIN	NUC	NUC	18.4	PLA	14.61	CYT	14	31.75
TR|E1BGA5|E1BGA5_BOVIN	NUC	NUC	23.81	CYT	14.06	PLA	13.33	34.18
SP|Q0VCS4|HXA2_BOVIN	NUC	NUC	62.38	CYT	7.392	PLA	6.683	31.41
TR|F1MMF0|F1MMF0_BOVIN	NUC	NUC	20.58	CYT	16.03	PLA	12.44	34.95
TR|L8IZA4|L8IZA4_9CETA	NUC/CYT	NUC	36.43	CYT	34.33	PLA	4.519	69.27
TR|L8ILN8|L8ILN8_9CETA	NUC	NUC	23.27	CYT	15.96	PLA	11.41	36.37
TR|A1A4J3|A1A4J3_BOVIN	NUC	NUC	17.42	CYT	14.39	PLA	14.04	30.84
SP|Q17QH9|DRC10_BOVIN	NUC	NUC	19.81	CYT	16.61	PLA	10.23	35.25
TR|A6QQL4|A6QQL4_BOVIN	NUC	NUC	16.43	PLA	14.67	CYT	14.15	30.55
TR|E1BC20|E1BC20_BOVIN	NUC	NUC	22.92	CYT	17.6	PLA	12.64	38.36
TR|E1B808|E1B808_BOVIN	NUC	NUC	17.58	CYT	15.09	PLA	14.91	31.86
TR|E1BLD4|E1BLD4_BOVIN	NUC	NUC	37.27	CYT	13.48	PLA	7.984	38.67
SP|Q08DK4|GHC1_BOVIN	NUC	NUC	14.76	PLA	14.29	MIT	13.64	28.91
TR|E1BCK2|E1BCK2_BOVIN	NUC	NUC	19.83	CYT	15.08	PLA	12	33.25
TR|F1MUP3|F1MUP3_BOVIN	NUC	NUC	19.76	CYT	15.17	PLA	12.87	33.32
TR|G3MXM2|G3MXM2_BOVIN	NUC	NUC	15.94	CYT	13.45	PLA	13.38	28.66
TR|Q3ZBW8|Q3ZBW8_BOVIN	NUC	NUC	17.34	CYT	15.41	PLA	10.25	32.12
TR|F1MLL9|F1MLL9_BOVIN	NUC	NUC	37.11	PLA	9.557	MIT	8.309	33.81
TR|E1B7M1|E1B7M1_BOVIN	NUC	NUC	17.76	CYT	14.67	PLA	11.34	31.43
TR|F1ML85|F1ML85_BOVIN	NUC/CYT	NUC	35.08	CYT	34.13	EXC	4.074	68.56
TR|L8J3X1|L8J3X1_9CETA	NUC	NUC	19.79	PLA	16.61	CYT	16.01	35.24
TR|F1MW73|F1MW73_BOVIN	NUC	NUC	19.86	CYT	16.73	PLA	11.92	35.45
TR|A4FUC4|A4FUC4_BOVIN	NUC	NUC	48.48	CYT	7.148	PLA	5.646	32.64
TR|A8E658|A8E658_BOVIN	NUC	NUC	43	CYT	12.58	PLA	9.153	38.67
SP|Q32S26|BRD2_BOVIN	NUC	NUC	35.71	CYT	12.93	PLA	11.64	37.56
TR|F1MPW0|F1MPW0_BOVIN	NUC	NUC	18.49	CYT	14.4	PLA	12.59	31.54
TR|A7Z088|A7Z088_BOVIN	NUC	NUC	17.86	CYT	15.1	PLA	12.66	32.06
TR|Q2KJ99|Q2KJ99_BOVIN	NUC	NUC	15.6	CYT	13.3	PLA	11.1	28.23
TR|E1BP50|E1BP50_BOVIN	NUC	NUC	22.98	CSK	15.48	PLA	11.66	35.58
TR|L8HUS1|L8HUS1_9CETA	NUC	NUC	14.59	CYT	13.38	PLA	12.81	27.63
TR|E1BGK1|E1BGK1_BOVIN	NUC	NUC	38.96	CYT	13.07	PLA	8.293	38.55
TR|L8HSX8|L8HSX8_9CETA	NUC	NUC	17.43	CYT	13.98	PLA	10.66	30.33
SP|Q27974|AUXI_BOVIN	NUC	NUC	16.18	CYT	13.28	PLA	10.38	28.61
SP|E1BFR5|GWL_BOVIN	NUC	NUC	26.39	CSK	23.78	CYT	11.27	48.86
SP|Q2KHY5|FAP24_BOVIN	NUC	NUC	33.05	CYT	11.01	EXC	10.98	34.35
SP|Q3SZ43|UB2V2_BOVIN	NUC	NUC	43.06	CYT	8.992	EXC	8.871	34.32
TR|E1BFV4|E1BFV4_BOVIN	NUC	NUC	13.45	EXC	12.89	CYT	12.82	26.19
TR|L8IRN5|L8IRN5_9CETA	NUC	NUC	21.8	CYT	14.08	PLA	12.68	33.11
TR|E1BAN8|E1BAN8_BOVIN	NUC	NUC	47.22	CYT	10.4	PLA	7.192	36.4
TR|E1BPF2|E1BPF2_BOVIN	NUC	NUC	27.67	CYT	11.78	PLA	9.695	33.18
TR|L8I9K3|L8I9K3_9CETA	NUC	NUC	16.22	CYT	14.05	PLA	12.35	29.61
TR|F1MLH1|F1MLH1_BOVIN	NUC	NUC	17.56	CYT	13.19	PLA	11.2	29.41
TR|E1BGH0|E1BGH0_BOVIN	NUC	NUC	28.26	CYT	27.98	PLA	8.551	56.08
TR|L8IIQ7|L8IIQ7_9CETA	NUC	NUC	36.79	CYT	10.13	PLA	8.994	34.41
TR|L8IRF4|L8IRF4_9CETA	NUC	NUC	14.17	CYT	14.1	PLA	11.36	28.25
TR|L8IJ08|L8IJ08_9CETA	NUC	NUC	16.23	CYT	13.34	GOL	8.725	28.72
SP|Q17QE5|CIB1_BOVIN	NUC	NUC	17.99	CYT	16.05	PLA	12.34	33.39
TR|Q2HJ70|Q2HJ70_BOVIN	NUC	NUC	48.6	CYT	23.45	CSK	3.768	53.93
SP|Q3SZL0|NR1H4_BOVIN	NUC	NUC	31.87	CYT	10.57	EXC	8.045	33.41
TR|F1MQG4|F1MQG4_BOVIN	NUC	NUC	13.52	CYT	12.07	PLA	10.1	25.22
TR|F1MYW4|F1MYW4_BOVIN	NUC	NUC	45.29	CYT	9.307	EXC	6.425	34.95
SP|Q32KX7|BMI1_BOVIN	NUC/CYT	NUC	44.18	CYT	29.5	PLA	4.312	62.87
TR|E1BCV1|E1BCV1_BOVIN	NUC	NUC	28.44	CYT	26.33	PLA	8.834	53.62
TR|L8I538|L8I538_9CETA	NUC	NUC	14.47	CYT	13.75	PLA	12.56	28.02
TR|F1MTE8|F1MTE8_BOVIN	NUC	NUC	15.22	CYT	14.25	PLA	11.58	29.18
TR|L8I1D3|L8I1D3_9CETA	NUC	NUC	15.27	CYT	13.43	PLA	10.37	28.16
TR|L8IQV7|L8IQV7_9CETA	NUC	NUC	38.98	CYT	11.76	PLA	8.786	36.92
SP|Q2KJ32|SBP1_BOVIN	NUC	NUC	12.89	CYT	10.81	PLA	10.03	23.21
TR|E1BKH6|E1BKH6_BOVIN	NUC	NUC	17.69	CYT	14.16	PLA	11.08	30.72
TR|F1MIT3|F1MIT3_BOVIN	NUC	NUC	14.13	CYT	12.51	PLA	10.94	26.21
SP|Q05B79|DHX36_BOVIN	NUC/CYT	NUC	31.96	CYT	30.96	PLA	5.362	62.29
TR|L8I1K9|L8I1K9_9CETA	NUC	NUC	17.73	CYT	14.16	PLA	11.28	30.75
TR|E1B7G6|E1B7G6_BOVIN	NUC	NUC	15.43	CYT	13.68	PLA	12.23	28.6
TR|E1BGW3|E1BGW3_BOVIN	NUC	NUC	42.31	CYT	11.99	PLA	9.717	37.83
TR|L8HXN6|L8HXN6_9CETA	NUC	NUC	35.72	CYT	11.67	PLA	7.792	35.99
SP|A2VE21|COPG2_BOVIN	NUC	NUC	13.67	CYT	13.4	PLA	11.84	27
TR|A0A059UE90|A0A059UE90_BOVIN	NUC/CYT	NUC	36.91	CYT	36.71	PLA	4.224	73.47
TR|E1BJ93|E1BJ93_BOVIN	NUC	NUC	50.88	CYT	11.84	PLA	6.769	38.23
TR|G3X749|G3X749_BOVIN	NUC	NUC	27.02	CYT	16.42	PLA	13.16	38.84
TR|E1BAI0|E1BAI0_BOVIN	NUC	NUC	15.69	CYT	15.29	PLA	12.96	30.85
SP|Q95LI3|ZFY_BOVIN	NUC	NUC	68.41	CYT	5.593	PLA	3.122	27.52
TR|L8IK58|L8IK58_9CETA	NUC	NUC	13.36	CYT	12.18	EXC	9.63	25.23
TR|L8ITX2|L8ITX2_9CETA	NUC	NUC	19.99	CYT	15.28	PLA	14.31	33.6
TR|F1N7G8|F1N7G8_BOVIN	NUC	NUC	46.57	CYT	8.883	PLA	6.894	34.55
SP|A6H7E2|CINP_BOVIN	NUC	NUC	31.22	CYT	12.54	EXC	9.468	35.58
SP|A0JND4|SBNO2_BOVIN	NUC	NUC	21.18	CYT	13.34	PLA	11.54	31.82
TR|L8IPR4|L8IPR4_9CETA	NUC	NUC	17.98	CYT	14.36	CSK	9.978	31.17
TR|L8IRT7|L8IRT7_9CETA	NUC	NUC	14.61	CYT	12.46	CSK	9.68	26.48
TR|A6QR23|A6QR23_BOVIN	NUC	NUC	44.17	CYT	9.619	PLA	7.156	35.2
TR|E1BGX8|E1BGX8_BOVIN	NUC	NUC	13.46	PLA	11.65	CYT	11.13	24.65
TR|E1BAX1|E1BAX1_BOVIN	NUC	NUC	18.5	CYT	15.58	PLA	11.17	33.08
TR|A7E2Y7|A7E2Y7_BOVIN	NUC	NUC	18.64	CYT	14.91	PLA	12.74	32.3
TR|M0QSP3|M0QSP3_9CETA	NUC	NUC	18.18	PLA	15.42	CYT	12.73	32.67
TR|G3N278|G3N278_BOVIN	NUC	NUC	17.84	CYT	13.55	PLA	11.63	30.05
TR|F1MH71|F1MH71_BOVIN	NUC	NUC	42.84	CYT	10.67	EXC	7.738	36.29
TR|G3MYV2|G3MYV2_BOVIN	NUC	NUC	15.54	CYT	14.46	PLA	10.58	29.68
TR|E1BGL2|E1BGL2_BOVIN	NUC	NUC	16.38	CYT	13.65	PLA	12.73	29.21
SP|Q0P5H2|TDIF2_BOVIN	NUC	NUC	26.65	CYT	12.61	PLA	9.75	33.75
TR|L8IZV8|L8IZV8_9CETA	NUC	NUC	28.07	CYT	22.41	PLA	11.65	47.63
TR|G3MYE7|G3MYE7_BOVIN	NUC	NUC	45.6	CYT	10.75	PLA	9.876	36.72
TR|A5D7R2|A5D7R2_BOVIN	NUC	NUC	45.71	CYT	9.834	PLA	7.498	35.62
TR|L8IA35|L8IA35_9CETA	NUC	NUC	14.74	CYT	14.6	PLA	13.43	29.3
SP|Q3SYV4|CAP1_BOVIN	NUC	NUC	18	CYT	15.71	EXC	11.05	32.93
TR|E1BLI8|E1BLI8_BOVIN	NUC	NUC	18.12	CYT	15.83	PLA	10.84	33.17
TR|A6H7E4|A6H7E4_BOVIN	NUC/CYT	NUC	33.26	CYT	31.01	PLA	6.426	62.82
TR|A4IF64|A4IF64_BOVIN	NUC	NUC	14.24	CYT	13.57	PLA	11.45	27.62
SP|A6QPY8|PIN4_BOVIN	NUC	NUC	20.46	CYT	14.94	EXC	13.09	33.45
TR|L8ICT3|L8ICT3_9CETA	NUC	NUC	19.49	CYT	13.37	PLA	10.95	30.85
SP|A2VE02|JCAD_BOVIN	NUC	NUC	16.58	CYT	13.82	PLA	13.12	29.56
TR|E1BMR6|E1BMR6_BOVIN	NUC	NUC	26.8	CYT	16.23	PLA	12.36	38.48
TR|L8IAR0|L8IAR0_9CETA	NUC	NUC	19.3	CYT	13.44	PLA	12.51	30.82
TR|F6PSE2|F6PSE2_BOVIN	NUC	NUC	13.9	CYT	11.26	PLA	10.3	24.5
TR|A8KC67|A8KC67_BOVIN	NUC	NUC	19.49	CYT	16.42	PLA	12.73	34.81
TR|A0A0B7F3G7|A0A0B7F3G7_THACB	NUC	NUC	17.19	CYT	14.64	PLA	9.648	31.02
TR|L8I9P8|L8I9P8_9CETA	NUC	NUC	48.5	CYT	13.3	PLA	6.829	40.05
TR|G3N377|G3N377_BOVIN	NUC	NUC	15.96	PLA	15.03	CYT	13.04	30.7
TR|E1BBV6|E1BBV6_BOVIN	NUC	NUC	14.9	PLA	11.33	EXC	10.52	25.29
TR|E1B7G5|E1B7G5_BOVIN	NUC	NUC	14.85	PLA	11.28	CYT	10.88	25.2
TR|G5E5G8|G5E5G8_BOVIN	NUC	NUC	21.07	CYT	20.02	PLA	13.66	40.66
TR|E1BGZ9|E1BGZ9_BOVIN	NUC	NUC	18.38	CYT	15.67	PLA	11.22	33.12
TR|G3MZM9|G3MZM9_BOVIN	NUC	NUC	16.43	CYT	13.75	PLA	13.46	29.37
TR|E1BGU5|E1BGU5_BOVIN	NUC	NUC	20.8	CYT	16.89	PLA	12.78	36.21
SP|Q0VCA1|DCE1_BOVIN	NUC	NUC	13.22	CYT	12.97	PLA	10.89	26.12
TR|A8PC47|A8PC47_BOVIN	NUC	NUC	18.66	CYT	15.38	PLA	13.04	32.93
TR|E1BJX3|E1BJX3_BOVIN	NUC	NUC	14.75	CYT	12.09	PLA	10.74	26.13
TR|A2VE85|A2VE85_BOVIN	NUC	NUC	63.09	CYT	6.998	PLA	4.995	30.77
TR|E1BIW9|E1BIW9_BOVIN	NUC	NUC	19.95	CYT	16.02	EXC	9.618	34.55
TR|Q0VC25|Q0VC25_BOVIN	NUC	NUC	14.64	CYT	12.48	PLA	12.38	26.54
TR|E1BAF6|E1BAF6_BOVIN	NUC	NUC	29.8	CYT	26.79	PLA	9.082	54.88
TR|A8E4N1|A8E4N1_BOVIN	NUC	NUC	15.24	CYT	13.82	PLA	12.97	28.65
TR|L8IZZ8|L8IZZ8_9CETA	NUC	NUC	41.95	CYT	15.48	PLA	7.636	42.22
TR|E1BLB1|E1BLB1_BOVIN	NUC	NUC	16.04	CYT	10.9	PLA	9.764	25.56
SP|Q1LZB6|CAPR1_BOVIN	NUC	NUC	19.42	CYT	15.88	PLA	11.19	34.05
TR|L8HVA0|L8HVA0_9CETA	NUC/CSK	NUC	36.27	CSK	29.68	CYT	7.218	61.61
TR|A4FUY2|A4FUY2_BOVIN	NUC	NUC	29.35	END	21.24	CYT	10.91	46.48
SP|A6QR55|UBP4_BOVIN	NUC/CYT	NUC	31.23	CYT	31.15	PLA	5.723	62.32
TR|E1BN61|E1BN61_BOVIN	NUC/CYT	NUC	32.92	CYT	30.74	PLA	6.852	62.28
TR|F1MFU2|F1MFU2_BOVIN	NUC	NUC	13.71	PLA	12.55	CYT	12.44	25.95
TR|E1BAW7|E1BAW7_BOVIN	NUC	NUC	27.8	CYT	15.61	PLA	11.02	38.12
TR|F1MME7|F1MME7_BOVIN	NUC	NUC	15.26	CYT	13.61	PLA	13.14	28.4
SP|A7E379|PTPC1_BOVIN	NUC	NUC	14.59	CYT	12.41	PLA	9.14	26.41
SP|A6QL70|PED1B_BOVIN	NUC	NUC	14.97	CYT	13.77	PLA	9.449	28.4
TR|L8J5P9|L8J5P9_9CETA	NUC	NUC	17.5	CYT	13.79	PLA	11.71	30.13
SP|Q4GZT3|PKD2_BOVIN	NUC	NUC	16.55	CYT	14.37	PLA	13.12	30.24
TR|L8I818|L8I818_9CETA	NUC	NUC	36.38	CYT	10.76	PLA	9.506	35.06
TR|E1BG09|E1BG09_BOVIN	NUC	NUC	14.39	CYT	14.31	PLA	13.18	28.68
TR|L8IA41|L8IA41_9CETA	NUC	NUC	15.87	CYT	12.5	EXC	10.79	27.42
TR|F1MKU2|F1MKU2_BOVIN	NUC	NUC	37.83	CYT	10.86	PLA	10.27	35.56
TR|A5D7N5|A5D7N5_BOVIN	NUC	NUC	48.77	CYT	19.14	PLA	4.405	47.79
TR|E1BPS1|E1BPS1_BOVIN	NUC/CYT	NUC	34.3	CYT	30.74	PLA	5.996	62.72
TR|L8INR5|L8INR5_9CETA	NUC	NUC	26.95	CYT	11.71	PLA	8.707	32.76
TR|L8IN23|L8IN23_9CETA	NUC	NUC	21.77	CYT	13.65	PLA	8.609	32.55
TR|E1BMF4|E1BMF4_BOVIN	NUC	NUC	15.13	CYT	14.24	PLA	13.39	29.12
TR|F1MLE1|F1MLE1_BOVIN	NUC	NUC	15.07	PLA	12.56	CYT	12.34	26.94
TR|A6QR47|A6QR47_BOVIN	NUC	NUC	18.82	CYT	13.95	PLA	13.5	31.17
TR|F1MJX8|F1MJX8_BOVIN	NUC	NUC	25.79	END	21.08	CYT	10.58	44.67
TR|Q3MIB9|Q3MIB9_BOVIN	NUC	NUC	51.4	CYT	10.1	PLA	7.801	36.1
TR|E1BLN4|E1BLN4_BOVIN	NUC	NUC	13.78	CYT	11.79	END	9.441	25.07
TR|E1BM20|E1BM20_BOVIN	NUC	NUC	19.05	CYT	12.92	PLA	8.866	30.01
TR|E1BPK4|E1BPK4_BOVIN	NUC	NUC	16.46	CYT	13.35	CSK	9.999	28.88
TR|F1N1K2|F1N1K2_BOVIN	NUC	NUC	28.64	CYT	28.05	PLA	6.341	56.35
TR|L8IDV1|L8IDV1_9CETA	NUC	NUC	27.49	CYT	27.23	PLA	7.127	54.58
TR|E1B8R5|E1B8R5_BOVIN	NUC	NUC	18.46	CYT	17.24	PLA	12.45	35.27
SP|Q9GMS5|IMPG1_BOVIN	NUC	NUC	14.72	CYT	13.52	EXC	10.22	27.9
TR|A0A060L3S6|A0A060L3S6_BOSMU	NUC	NUC	20.19	CYT	17.08	CSK	8.778	36.11
SP|Q32L35|MIC25_BOVIN	NUC	NUC	20.3	CYT	14.58	PLA	12.31	32.89
SP|Q08DI6|RNF11_BOVIN	NUC/CYT	NUC	37.26	CYT	35.9	PLA	4.311	72.16
TR|F1MZT3|F1MZT3_BOVIN	NUC	NUC	15.31	CYT	15.22	PLA	10.41	30.51
SP|P43033|LIS1_BOVIN	NUC	NUC	16.23	CYT	14.54	CSK	14.48	30.25
SP|Q3ZCA2|CPSF5_BOVIN	NUC	NUC	51.26	CYT	8.788	PLA	6.522	34.54
TR|A0JN78|A0JN78_BOVIN	NUC	NUC	18	CYT	13.53	EXC	10.25	30.12
SP|A6QLA0|NFX1_BOVIN	NUC	NUC	42.39	CYT	7.656	CSK	5.927	32.66
TR|E1BEU1|E1BEU1_BOVIN	NUC	NUC	16.26	CYT	14.17	PLA	11.99	29.79
TR|E1BND0|E1BND0_BOVIN	NUC	NUC	15.44	CYT	13.96	PLA	12.48	28.96
TR|F1MY51|F1MY51_BOVIN	NUC	NUC	15.27	CYT	13.31	PLA	12.68	28.03
SP|Q1HE26|SMAD4_BOVIN	NUC/CYT	NUC	34.77	CYT	33.62	PLA	5.253	67.6
TR|F1MKS1|F1MKS1_BOVIN	NUC	NUC	18.74	CYT	17.11	PLA	14.91	35.27
TR|F1MRY3|F1MRY3_BOVIN	NUC	NUC	15.5	PLA	13.69	CYT	13.14	28.67
TR|L8ILQ9|L8ILQ9_9CETA	NUC	NUC	14.39	CYT	13.13	PLA	11.7	27.18
SP|A6H6W9|SDS3_BOVIN	NUC	NUC	18.89	CYT	16.61	PLA	11.1	34.69
SP|Q864U1|BRCA1_BOVIN	NUC	NUC	25.31	CYT	12.02	PLA	9.229	32.37
TR|F6R2J7|F6R2J7_BOVIN	NUC	NUC	14.45	CYT	12.7	PLA	10.4	26.68
TR|L8HWP6|L8HWP6_9CETA	NUC	NUC	16.15	CYT	13.56	PLA	12.3	28.94
SP|A7YY35|K2012_BOVIN	NUC	NUC	17	CYT	14.79	PLA	10.25	31.09
TR|E1BIY0|E1BIY0_BOVIN	NUC	NUC	14.27	CYT	11.67	PLA	9.941	25.27
TR|E1BKV9|E1BKV9_BOVIN	NUC	NUC	15.78	CYT	12.36	PLA	11	27.18
TR|A6QQS1|A6QQS1_BOVIN	NUC	NUC	15.87	CYT	12.29	EXC	11.21	27.15
TR|L8I2T2|L8I2T2_9CETA	NUC	NUC	20.31	CYT	16.03	PLA	11.87	34.78
TR|G5E5M1|G5E5M1_BOVIN	NUC	NUC	16.3	CYT	14.04	PLA	11.03	29.65
TR|E1BMQ7|E1BMQ7_BOVIN	NUC	NUC	15.47	PLA	14.09	CYT	13.13	29.15
TR|E1BLA0|E1BLA0_BOVIN	NUC	NUC	17.23	CYT	13.33	CSK	9.3	29.37
TR|E1BPV1|E1BPV1_BOVIN	NUC	NUC	17.41	CYT	14.3	PLA	14.17	30.72
SP|Q29RS0|CCD89_BOVIN	NUC	NUC	20.06	CYT	18.69	CSK	10.88	38.22
TR|G3MX46|G3MX46_BOVIN	NUC	NUC	21.19	CYT	15.55	PLA	15.06	34.68
TR|A6QQT0|A6QQT0_BOVIN	NUC	NUC	22.58	CYT	15.72	PLA	13.46	35.67
TR|A7MBJ6|A7MBJ6_BOVIN	NUC	NUC	14.14	CYT	12.74	PLA	10.96	26.5
TR|L8I9F7|L8I9F7_9CETA	NUC	NUC	30.69	CYT	28.06	PLA	8.176	57.2
SP|Q2KIV0|NOL12_BOVIN	NUC	NUC	37.14	CYT	14.75	PLA	11.05	40.27
TR|A6QQR1|A6QQR1_BOVIN	NUC	NUC	20.21	CYT	14.71	PLA	11.73	33
SP|Q58D13|DPOA2_BOVIN	NUC	NUC	42.67	CYT	9.265	PLA	8.122	34.59
TR|A5PK17|A5PK17_BOVIN	NUC	NUC	23.39	CSK	18.35	CYT	12.96	39.63
TR|E1BEJ7|E1BEJ7_BOVIN	CYT/NUC	CYT	33.08	NUC	33.08	PLA	6.005	66.15
TR|A6QLU9|A6QLU9_BOVIN	NUC	NUC	17.59	CYT	13.43	PLA	10.13	29.73
TR|F1MCF3|F1MCF3_BOVIN	NUC	NUC	17.71	CYT	14.21	PLA	14.19	30.8
TR|E1B796|E1B796_BOVIN	NUC	NUC	16.28	CYT	13.99	PLA	11.85	29.58
TR|F1MQY1|F1MQY1_BOVIN	NUC	NUC	49.54	CYT	7.382	PLA	6.904	32.93
SP|O02776|PARG_BOVIN	NUC/CYT	NUC	31.28	CYT	30.75	PLA	5.332	61.71
TR|F1N0A3|F1N0A3_BOVIN	NUC	NUC	19.13	CYT	15.43	EXC	12.75	33.29
TR|E1BPP9|E1BPP9_BOVIN	NUC	NUC	20.47	CYT	16.61	CSK	11.24	35.65
TR|A7MB09|A7MB09_BOVIN	NUC	NUC	15.14	CYT	14.48	PLA	14.32	29.43
TR|L8ILH4|L8ILH4_9CETA	NUC	NUC	12.86	EXC	12.54	CYT	10.99	25.32
TR|A5PJD4|A5PJD4_BOVIN	NUC	NUC	12.86	EXC	11.26	PLA	10.91	23.73
TR|A7MBC3|A7MBC3_BOVIN	NUC	NUC	39.31	CYT	11.34	PLA	8.264	36.48
TR|L8HWU4|L8HWU4_9CETA	NUC/CYT	NUC	32.05	CYT	30.84	PLA	5.306	62.13
TR|E1BM06|E1BM06_BOVIN	NUC	NUC	38.01	CYT	7.981	PLA	7.967	32.18
TR|L8J3J7|L8J3J7_9CETA	NUC	NUC	17.73	CYT	13.6	PLA	12.35	30.03
TR|F1MDV2|F1MDV2_BOVIN	NUC	NUC	13.24	CYT	12.68	PLA	12.25	25.77
TR|E1BNF3|E1BNF3_BOVIN	NUC	NUC	57.08	CYT	9.893	PLA	4.967	35.37
TR|A5PJE5|A5PJE5_BOVIN	NUC	NUC	24.93	CYT	20.64	PLA	13.16	43.61
TR|A7Z055|A7Z055_BOVIN	NUC	NUC	14.52	CYT	14.52	PLA	10.25	29.04
TR|A5D7R3|A5D7R3_BOVIN	NUC	NUC	44.79	CYT	8.867	PLA	6.688	34.38
SP|A4Z945|ZBED8_BOVIN	NUC	NUC	13.94	CYT	11.55	EXC	9.521	24.88
SP|E1B7Q7|TRIPC_BOVIN	NUC	NUC	17.42	CYT	14.08	PLA	11.43	30.45
TR|Q0VBZ1|Q0VBZ1_BOVIN	NUC	NUC	15.72	CYT	13.75	PLA	11.33	28.89
TR|E1BP59|E1BP59_BOVIN	NUC	NUC	54.32	CYT	7.175	PLA	6.519	32.5
TR|E1BDQ4|E1BDQ4_BOVIN	NUC	NUC	15.36	CYT	13.9	PLA	12.18	28.83
TR|L8I965|L8I965_9CETA	NUC	NUC	17.67	CYT	13.31	PLA	10.19	29.63
TR|L8IBL0|L8IBL0_9CETA	NUC	NUC	15.34	CYT	13.18	PLA	10.54	27.9
TR|L8IBV7|L8IBV7_9CETA	NUC	NUC	16.83	CYT	16	EXC	9.717	32.55
TR|L8HRK7|L8HRK7_9CETA	NUC	NUC	14.91	CYT	12.84	PLA	9.576	27.18
TR|A5D984|A5D984_BOVIN	CYT/NUC	CYT	35.25	NUC	33.49	MIT	4.212	67.52
SP|Q9XSK7|HDGF_BOVIN	NUC	NUC	29.15	CYT	25.01	PLA	9.705	51.92
TR|F1N0H5|F1N0H5_BOVIN	NUC	NUC	31.36	CYT	22.48	PLA	11.84	49.06
TR|L8HW49|L8HW49_9CETA	CYT/NUC	CYT	37.98	NUC	37.9	GOL	3.124	75.82
SP|Q1RMG8|RPAC2_BOVIN	NUC	NUC	18.61	CYT	15.47	EXC	12.78	33.01
TR|L8IYE4|L8IYE4_9CETA	NUC	NUC	24.12	CYT	18.45	PLA	9.419	40.16
TR|E1BKB7|E1BKB7_BOVIN	NUC	NUC	17.95	CYT	14.32	PLA	10.78	31.1
TR|F1MGS3|F1MGS3_BOVIN	NUC	NUC	16.74	CYT	14.47	PLA	10.52	30.5
TR|F1N7G0|F1N7G0_BOVIN	NUC	NUC	17.29	CYT	13.62	PLA	10.33	29.78
SP|Q32PG1|AP3B1_BOVIN	NUC	NUC	20.78	CYT	15.87	PLA	11.63	34.85
TR|L8IXM9|L8IXM9_9CETA	NUC	NUC	37.05	CYT	11.37	PLA	8.232	35.98
SP|Q32LD1|BAP18_BOVIN	NUC	NUC	23.88	CYT	14.94	PLA	13.55	35.35
TR|G3X6Y3|G3X6Y3_BOVIN	NUC	NUC	17.57	CYT	13.99	PLA	11.57	30.44
TR|E1BF77|E1BF77_BOVIN	NUC	NUC	18.35	CYT	12.94	EXC	12.11	29.6
TR|A5PJU0|A5PJU0_BOVIN	NUC	NUC	30.26	CYT	10.9	PLA	10.43	33.19
TR|F1N311|F1N311_BOVIN	NUC	NUC	17.46	CYT	15.39	CSK	9.714	32.17
TR|E1BGS2|E1BGS2_BOVIN	NUC	NUC	14.38	CYT	12.4	MIT	9.557	26.25
TR|A3KN50|A3KN50_BOVIN	NUC	NUC	22.4	CYT	17.82	PLA	9.502	38.37
TR|E1BDB0|E1BDB0_BOVIN	NUC	NUC	16.86	CSK	16.63	CYT	14.28	33.42
TR|E1BPV0|E1BPV0_BOVIN	NUC	NUC	17.7	CYT	15.59	PLA	10.48	32.59
TR|F1N0L2|F1N0L2_BOVIN	NUC	NUC	44.34	CYT	9.562	PLA	7.844	35.16
TR|E1BPB1|E1BPB1_BOVIN	NUC	NUC	15.1	CSK	12.72	CYT	11.72	27.16
TR|L8I1K6|L8I1K6_9CETA	NUC	NUC	12.54	CYT	12.17	EXC	9.59	24.62
SP|A5D7J3|KNOP1_BOVIN	NUC	NUC	28.05	CYT	15.53	PLA	10.99	38.13
TR|F1MPV5|F1MPV5_BOVIN	NUC	NUC	15.66	CYT	12.93	CSK	10.49	27.81
TR|L8ILJ3|L8ILJ3_9CETA	NUC	NUC	24.3	CYT	15.39	PLA	10.52	36.16
TR|F1N2H2|F1N2H2_BOVIN	NUC	NUC	31.83	CYT	11.82	PLA	9.258	34.92
SP|Q3SZK8|NHRF1_BOVIN	NUC	NUC	20.13	CYT	14.39	PLA	13.73	32.54
TR|L8HT78|L8HT78_9CETA	NUC	NUC	16.68	CYT	13.89	PLA	10.3	29.72
SP|Q2TBL6|TALDO_BOVIN	NUC	NUC	15.03	CYT	14.4	EXC	12.36	29.25
TR|L8HRL2|L8HRL2_9CETA	NUC	NUC	24.64	CYT	12.38	PLA	10.53	32.48
SP|Q29RP1|UBP1_BOVIN	NUC	NUC	42.07	CYT	10.1	PLA	7.453	35.49
TR|E1BJ69|E1BJ69_BOVIN	NUC	NUC	20.59	CYT	16.43	CSK	11.91	35.49
SP|Q2KJG1|SPAT6_BOVIN	NUC	NUC	14.41	CYT	12.17	EXC	9.356	25.99
TR|F1MP14|F1MP14_BOVIN	NUC	NUC	36.89	CYT	13.24	PLA	10.45	38.28
TR|A5D7H4|A5D7H4_BOVIN	NUC	NUC	27.4	CYT	22.54	PLA	9.023	47.52
SP|A2VDZ4|PLK4_BOVIN	NUC	NUC	27.46	CSK	24.36	CYT	9.324	50.22
TR|E1B8Z0|E1B8Z0_BOVIN	NUC	NUC	24.27	CYT	18.45	PLA	9.385	40.23
TR|F1MH56|F1MH56_BOVIN	NUC	NUC	56.24	CYT	6.956	PLA	6.329	32.05
TR|F1N2G5|F1N2G5_BOVIN	NUC	NUC	16.68	CYT	14.06	PLA	13.34	29.93
TR|A4FUD8|A4FUD8_BOVIN	NUC	NUC	46.88	CYT	7.306	PLA	6.815	32.74
TR|E1BE97|E1BE97_BOVIN	NUC	NUC	21.04	CYT	17.79	PLA	10.1	37.57
SP|A5D7F6|MAML2_BOVIN	NUC	NUC	33.89	CYT	13.35	PLA	10.95	37.54
SP|Q2KIC0|NSRP1_BOVIN	NUC	NUC	18.87	CYT	15.2	PLA	10.23	32.82
TR|L8IA74|L8IA74_9CETA	NUC	NUC	30.26	CYT	13.64	PLA	10.34	36.61
TR|A5PJZ8|A5PJZ8_BOVIN	NUC	NUC	48.89	CYT	8.138	PLA	6.405	33.79
TR|E1BJZ4|E1BJZ4_BOVIN	NUC	NUC	18.82	CYT	16.24	CSK	11.22	34.16
TR|F1N0R7|F1N0R7_BOVIN	NUC	NUC	14.86	CYT	12.83	PLA	11.85	27.13
TR|E1BE68|E1BE68_BOVIN	NUC	NUC	14.39	PLA	12.8	CYT	12.39	26.76
TR|A7Z051|A7Z051_BOVIN	CYT/NUC	CYT	33.84	NUC	32.28	EXC	4.797	65.09
TR|E1B721|E1B721_BOVIN	NUC	NUC	14.75	PLA	14.21	CYT	11.88	28.81
TR|F1N6S8|F1N6S8_BOVIN	NUC	NUC	19.62	CYT	16.47	PLA	11.67	34.95
TR|F1MQ59|F1MQ59_BOVIN	NUC	NUC	27.99	CYT	13.29	PLA	9.814	35.22
TR|A6QR03|A6QR03_BOVIN	NUC	NUC	12.27	GOL	12.14	END	11.81	24.37
TR|A6QQP0|A6QQP0_BOVIN	NUC	NUC	55.73	CYT	7.738	MIT	5.7	33.01
TR|A0JN68|A0JN68_BOVIN	NUC	NUC	42.21	CYT	11.43	PLA	8.977	37.13
TR|F1N7B8|F1N7B8_BOVIN	NUC	NUC	12.23	CYT	11.39	PLA	9.912	23.43
SP|P23726|P85B_BOVIN	NUC	NUC	17.23	CYT	15.24	PLA	13.41	31.82
SP|Q3ZCI8|REEP4_BOVIN	NUC	NUC	16.7	CYT	13.28	PLA	13.04	28.96
TR|E1BDU9|E1BDU9_BOVIN	NUC	NUC	47.13	CYT	10.12	CSK	7.291	36.07
TR|E1BNC2|E1BNC2_BOVIN	NUC	NUC	14.34	CYT	13.01	PLA	12.32	26.99
TR|E1BPP2|E1BPP2_BOVIN	NUC	NUC	18.45	CYT	15.42	PLA	9.8	32.84
TR|E1BNS3|E1BNS3_BOVIN	NUC	NUC	34.97	CYT	14.88	PLA	11.68	39.83
TR|L8IV02|L8IV02_9CETA	NUC	NUC	33.49	CYT	10.85	PLA	8.956	34.31
TR|L8HZ58|L8HZ58_9CETA	NUC	NUC	13.06	CYT	11.32	EXC	9.265	23.95
TR|A7Z030|A7Z030_BOVIN	NUC	NUC	51.29	CYT	6.944	PLA	5.596	32.41
SP|O02811|PI4KA_BOVIN	NUC	NUC	14.55	CYT	13.39	PLA	13.06	27.62
TR|E1BNB5|E1BNB5_BOVIN	NUC	NUC	52.12	CYT	9.368	PLA	8.25	35.2
TR|F1MEA7|F1MEA7_BOVIN	NUC	NUC	18.88	CYT	13.95	PLA	13.46	31.21
TR|F1MEL4|F1MEL4_BOVIN	NUC	NUC	29.13	CYT	14.27	PLA	10.11	36.95
TR|L8J3L0|L8J3L0_9CETA	NUC	NUC	22.07	CYT	17.49	PLA	10.04	37.74
TR|F1N6I8|F1N6I8_BOVIN	NUC	NUC	34.33	CYT	11.96	PLA	9.591	35.93
TR|G5E6T3|G5E6T3_BOVIN	NUC	NUC	18.02	PLA	15.1	CYT	13.23	32.16
TR|L8HRV7|L8HRV7_9CETA	NUC	NUC	19.66	CYT	13.64	PLA	12.46	31.29
TR|E1BFH7|E1BFH7_BOVIN	NUC	NUC	49.36	CYT	8.51	CSK	6.36	34.23
SP|Q29RH2|TET5B_BOVIN	NUC	NUC	16.56	CYT	15.1	PLA	13.83	31.2
TR|A5PJS8|A5PJS8_BOVIN	NUC	NUC	14.97	CYT	14.02	PLA	9.891	28.71
TR|F1MQE1|F1MQE1_BOVIN	NUC	NUC	39.19	CYT	17.23	PLA	9.406	44.03
TR|L8I3M3|L8I3M3_9CETA	CYT/NUC	CYT	35.92	NUC	32.05	PLA	13.98	65.34
TR|A6QPF1|A6QPF1_BOVIN	NUC	NUC	18.2	CYT	14	PLA	10.41	30.84
SP|A7YSY2|SPA5L_BOVIN	NUC	NUC	18.85	CYT	17.53	PLA	10.83	35.9
TR|Q0P5I7|Q0P5I7_BOVIN	NUC	NUC	16.4	CYT	15.76	PLA	11.21	31.96
TR|E1B7U8|E1B7U8_BOVIN	NUC	NUC	16.58	CYT	13.53	PLA	12.36	29.19
TR|E1BK85|E1BK85_BOVIN	NUC	NUC	26.98	CYT	23.05	PLA	8.369	48.06
TR|F1MD46|F1MD46_BOVIN	NUC	NUC	50.09	CYT	7.837	PLA	7.143	33.45
TR|A3KN17|A3KN17_BOVIN	NUC	NUC	29.52	CYT	12.41	PLA	9.593	34.76
TR|E1BFX8|E1BFX8_BOVIN	NUC	NUC	18.57	CYT	16.91	CSK	11.09	34.9
SP|E1BH29|ALKB5_BOVIN	NUC	NUC	17.84	CYT	14.71	PLA	13.81	31.53
TR|L8I0F8|L8I0F8_9CETA	NUC	NUC	17.61	CYT	15.98	PLA	12.39	33.05
SP|Q2NKZ4|TKTL2_BOVIN	NUC	NUC	19.37	CYT	18.55	PLA	9.053	37.61
SP|O77788|NFM_BOVIN	NUC	NUC	21.56	CYT	18.82	PLA	11.9	39.28
TR|L8HPW0|L8HPW0_9CETA	NUC	NUC	15.1	CYT	13.84	PLA	13.74	28.57
TR|E1BMP1|E1BMP1_BOVIN	NUC	NUC	16.89	CYT	13.04	PLA	10.08	28.78
TR|L8I899|L8I899_9CETA	NUC	NUC	30.16	CSK	24.64	CYT	10.84	51.78
TR|L8I0Y8|L8I0Y8_9CETA	NUC	NUC	17.81	CYT	15.35	PLA	12.24	32.35
SP|Q5E983|EF1B_BOVIN	NUC	NUC	21.22	CYT	17.08	PLA	10.82	36.71
SP|Q1JQA1|UBE3D_BOVIN	NUC	NUC	18.05	CYT	14.61	PLA	11.5	31.54
TR|E1BAH0|E1BAH0_BOVIN	NUC	NUC	22.16	CYT	16.96	PLA	13.27	37.08
SP|Q29RT4|CDCA2_BOVIN	NUC	NUC	23.12	PLA	12.03	CYT	12	31.26
TR|E1BLY0|E1BLY0_BOVIN	NUC	NUC	21.11	CYT	14.29	PLA	13.75	32.99
SP|Q1RMT1|ERCC3_BOVIN	NUC	NUC	55.51	CYT	7.875	PLA	6.466	33.19
SP|Q2KJE1|GPTC4_BOVIN	NUC	NUC	20.92	CYT	15.95	PLA	13.66	35.03
TR|E1BPB5|E1BPB5_BOVIN	NUC	NUC	20.76	CYT	14.99	PLA	14.62	33.68
TR|F1MDC0|F1MDC0_BOVIN	NUC	NUC	16.36	CYT	14.71	PLA	10.29	30.56
TR|L8IXR3|L8IXR3_9CETA	NUC	NUC	34.3	CYT	10.9	PLA	8.385	34.63
TR|A6QM02|A6QM02_BOVIN	NUC	NUC	14.42	PLA	12.93	CYT	12.27	26.94
TR|E1BLC3|E1BLC3_BOVIN	NUC	NUC	16.63	CYT	15.83	PLA	11	32.2
TR|F1MZ88|F1MZ88_BOVIN	NUC	NUC	25.34	CYT	11.43	PLA	10.59	31.65
TR|L8IN70|L8IN70_9CETA	NUC	NUC	13.37	CYT	10.91	PLA	10.28	23.69
TR|G3MWK1|G3MWK1_BOVIN	NUC	NUC	18.48	CYT	16.27	PLA	11.24	33.99
TR|L8IPS0|L8IPS0_9CETA	NUC	NUC	14.41	CYT	13.25	PLA	10.14	27.34
TR|E1BKJ1|E1BKJ1_BOVIN	NUC	NUC	28.14	CYT	25.74	PLA	8.388	52.59
SP|Q9XSA7|CLIC4_BOVIN	NUC	NUC	17.5	CYT	11.45	PLA	10.04	27.19
SP|Q148C8|MIEN1_BOVIN	NUC	NUC	18.15	CYT	16.91	EXC	10.65	34.63
TR|F1MJI8|F1MJI8_BOVIN	NUC	NUC	13.96	CYT	13.87	PLA	10.84	27.8
TR|E1BKX3|E1BKX3_BOVIN	NUC	NUC	21.48	CYT	19.51	PLA	11.4	40.19
SP|Q2KIP2|HASP_BOVIN	NUC	NUC	32.24	CYT	10.67	PLA	9.859	33.66
TR|F1N6E9|F1N6E9_BOVIN	NUC	NUC	22.96	CYT	17.29	PLA	11.02	37.97
TR|A6QQA2|A6QQA2_BOVIN	NUC	NUC	17.77	CYT	14.95	PLA	13.33	31.79
SP|Q5E9N3|RNF25_BOVIN	NUC	NUC	16.12	CYT	12.54	PLA	12.27	27.63
TR|E1BIU6|E1BIU6_BOVIN	NUC	NUC	17.74	CYT	13.31	PLA	10.4	29.68
SP|Q3Y4E1|ZN148_BOVIN	NUC	NUC	63.06	CYT	7.163	PLA	4.252	30.97
TR|L8IDN1|L8IDN1_9CETA	NUC	NUC	36.51	CYT	13.44	PLA	11.78	38.43
TR|L8IPS4|L8IPS4_9CETA	NUC	NUC	16.8	CYT	13.59	CSK	8.955	29.41
TR|L8IH21|L8IH21_9CETA	NUC	NUC	15.65	CYT	13.12	PLA	12.21	28.04
TR|E1BIJ5|E1BIJ5_BOVIN	NUC	NUC	16.01	CYT	14.23	PLA	10.6	29.7
TR|A5PKJ5|A5PKJ5_BOVIN	CYT/NUC	CYT	30.56	NUC	30.27	PLA	7.098	60.65
TR|E1BME9|E1BME9_BOVIN	NUC	NUC	17.96	MIT	14.91	PLA	12.58	31.86
TR|L8HW72|L8HW72_9CETA	NUC	NUC	16.28	CYT	13.65	CSK	12.65	29.14
TR|A6QPQ6|A6QPQ6_BOVIN	NUC	NUC	23.92	CYT	22.11	PLA	9.051	45.19
TR|F1MH28|F1MH28_BOVIN	NUC	NUC	63.11	CYT	6.011	PLA	5.759	29.65
TR|F1MAZ0|F1MAZ0_BOVIN	NUC	NUC	16.92	CYT	11.93	EXC	9.996	27.4
TR|E1BHK6|E1BHK6_BOVIN	NUC	NUC	16.69	PLA	14.99	CYT	12.72	31.15
TR|E1BFM5|E1BFM5_BOVIN	NUC	NUC	21.57	CYT	13.3	PLA	9.36	31.99
TR|E1B899|E1B899_BOVIN	NUC	NUC	12.48	PLA	11.44	CYT	10.57	23.67
TR|E1BEM1|E1BEM1_BOVIN	NUC	NUC	15.76	CYT	12.1	PLA	10.48	26.84
TR|F1N1L7|F1N1L7_BOVIN	NUC	NUC	35.54	CYT	10.51	CSK	7.18	34.52
TR|E1B9S6|E1B9S6_BOVIN	NUC	NUC	16.38	CYT	15	PLA	10.22	30.94
TR|F1MKC7|F1MKC7_BOVIN	NUC	NUC	15.38	CYT	13.17	PLA	10.59	27.92
TR|L8ILB0|L8ILB0_9CETA	NUC	NUC	15.78	CYT	14.94	PLA	13.41	30.45
TR|L8HQW0|L8HQW0_9CETA	NUC	NUC	14.63	CYT	13.57	EXC	12.38	27.9
TR|A0JN59|A0JN59_BOVIN	NUC	NUC	15.45	CYT	15.26	PLA	11.62	30.66
TR|A6QQI9|A6QQI9_BOVIN	NUC	NUC	17.85	CYT	15.03	PLA	13.4	31.95
SP|Q2KIL4|COQ6_BOVIN	NUC	NUC	15.65	PLA	12.8	CYT	10.56	27.64
SP|A2VDR9|ZN750_BOVIN	NUC	NUC	18.99	CYT	12.4	PLA	11.09	29.32
TR|L8ICH0|L8ICH0_9CETA	NUC	NUC	31.64	CYT	13.03	PLA	8.728	36.36
TR|F1N307|F1N307_BOVIN	NUC	NUC	16.26	CYT	12.2	CSK	11.43	27.3
TR|E1BIL8|E1BIL8_BOVIN	NUC	NUC	15.33	CYT	14.78	EXC	10.28	29.95
TR|Q0VCQ5|Q0VCQ5_BOVIN	NUC	NUC	49.78	CYT	6.901	CSK	6.275	32.38
TR|E1BF07|E1BF07_BOVIN	NUC	NUC	29.38	CYT	11.97	PLA	10.93	34.15
TR|E1BG99|E1BG99_BOVIN	NUC	NUC	31.53	CYT	29.57	PLA	7.262	59.91
TR|F1N783|F1N783_BOVIN	NUC	NUC	14.94	CYT	13.45	PLA	12.56	27.96
TR|F1MTM9|F1MTM9_BOVIN	NUC	NUC	15.64	CYT	15.03	PLA	13.42	30.48
TR|A0A0A8JC39|A0A0A8JC39_BOVIN	NUC	NUC	31.93	CYT	28.65	PLA	7.082	58.59
SP|Q2TBH6|ELP4_BOVIN	NUC	NUC	27.57	CYT	27.34	PLA	7.113	54.78
SP|A5D7C2|SDA1_BOVIN	NUC	NUC	41.99	CYT	10.72	PLA	8.254	36.23
TR|E1BDI4|E1BDI4_BOVIN	NUC	NUC	30.14	CYT	11.49	PLA	11.22	33.86
TR|A8E4Q8|A8E4Q8_BOVIN	NUC	NUC	65.93	CYT	6.522	PLA	5.783	29.41
TR|F1N3D2|F1N3D2_BOVIN	NUC	NUC	18.49	CYT	15.71	EXC	9.47	33.25
SP|Q08DG8|ZN135_BOVIN	NUC	NUC	53.1	CYT	26.12	MIT	2.768	57.85
SP|Q2HJF2|FXL22_BOVIN	NUC	NUC	18.44	CYT	14.72	PLA	14.34	31.92
TR|A6QNQ3|A6QNQ3_BOVIN	NUC	NUC	42.64	PLA	7.805	CYT	7.62	32.87
TR|E1BPB3|E1BPB3_BOVIN	NUC	NUC	18.69	CYT	14.89	PLA	12.17	32.31
TR|F1MZ31|F1MZ31_BOVIN	NUC	NUC	19.4	CYT	13.72	PLA	11.58	31.24
TR|E1BBU2|E1BBU2_BOVIN	NUC	NUC	14.39	PLA	13.37	CYT	12.2	27.48
TR|F1N7D7|F1N7D7_BOVIN	NUC	NUC	14.56	CYT	13.4	PLA	12.55	27.64
TR|A6QL51|A6QL51_BOVIN	NUC	NUC	21.88	CYT	18.55	PLA	12.43	39.09
TR|F1MBS9|F1MBS9_BOVIN	NUC	NUC	49.76	CYT	8.672	EXC	5.795	34.42
TR|E1BN92|E1BN92_BOVIN	NUC	NUC	20.16	CYT	15.04	PLA	11.89	33.4
TR|F1MCK0|F1MCK0_BOVIN	NUC	NUC	15.77	CYT	12.66	PLA	9.901	27.55
TR|F1MME6|F1MME6_BOVIN	NUC	NUC	14.06	CYT	13.29	PLA	12.83	27.13
TR|L8J1J3|L8J1J3_9CETA	NUC	NUC	13.15	CYT	12.5	PLA	12.26	25.48
TR|L8IB47|L8IB47_9CETA	NUC	NUC	44.22	CYT	13.56	PLA	8.026	40.07
TR|F1MYS0|F1MYS0_BOVIN	NUC	NUC	19.83	CYT	14.96	PLA	10.33	33.1
TR|A8NHP1|A8NHP1_BOVIN	NUC	NUC	50.76	CYT	9.986	PLA	7.02	35.98
TR|A5PJR9|A5PJR9_BOVIN	NUC	NUC	18.04	CYT	15.02	PLA	12.6	32.06
TR|F1N329|F1N329_BOVIN	NUC	NUC	39.36	CYT	11.48	PLA	9.344	36.66
SP|A3KMX0|ER6L2_BOVIN	NUC	NUC	16.19	CYT	11.82	CSK	9.157	26.79
TR|A1L568|A1L568_BOVIN	NUC	NUC	13.05	PLA	12.88	CYT	12.63	25.89
TR|G3MX91|G3MX91_BOVIN	NUC	NUC	47.14	CYT	10.57	EXC	5.871	36.61
TR|E1BBB8|E1BBB8_BOVIN	NUC	NUC	55.31	PLA	6.139	CYT	6.139	31.23
[truncated: 1,013 more rows]

## Sheet: MIT
Sequence_ID	Prediction	Pred1	Prob1	Pred2	Prob2	Pred3	Prob3	MLCS
TR|L8IGX1|L8IGX1_9CETA	MIT	MIT	20.15	NUC	18.05	CYT	15.01	37.4		MIT - Mitochondria	181
SP|Q3ZC75|AT5G3_BOVIN	MIT	MIT	65.18	CYT	6.305	NUC	6.304	29.4
TR|A0A0B7FFM6|A0A0B7FFM6_THACB	MIT	MIT	14.48	NUC	13.51	CYT	11.86	27.72
TR|Q3ZCI0|Q3ZCI0_BOVIN	MIT	MIT	27.31	NUC	15.27	CYT	12.94	37.45
SP|Q2HJD7|3HIDH_BOVIN	MIT	MIT	49.07	NUC	9.143	CYT	8.716	34.97
TR|E1BJE6|E1BJE6_BOVIN	MIT	MIT	52.07	PLA	8.488	CYT	7.29	34.17
TR|F1MCN8|F1MCN8_BOVIN	MIT	MIT	30.03	POX	29.68	CYT	6.233	59.5
SP|P13272|UCRI_BOVIN	MIT	MIT	59.97	NUC	6.602	CYT	6.372	31.04
TR|F1MS17|F1MS17_BOVIN	MIT	MIT	61.85	PLA	5.593	NUC	5.049	29.5
SP|O02718|BCL2_BOVIN	NUC/MIT	NUC	37.23	MIT	33.2	CYT	6.763	67.6
TR|L8IWA4|L8IWA4_9CETA	MIT	MIT	14.7	NUC	10.83	PLA	10.44	24.54
TR|L8IGB6|L8IGB6_9CETA	MIT	MIT	25.52	NUC	13.63	CYT	11.09	34.49
TR|E1B8B9|E1B8B9_BOVIN	MIT	MIT	38.62	PLA	10.91	NUC	8.057	35.8
SP|A4IFA7|CBR4_BOVIN	MIT	MIT	30.24	CYT	11.35	NUC	10.98	33.73
TR|Q2KHW4|Q2KHW4_BOVIN	MIT	MIT	58.71	CYT	6.251	EXC	5.553	30.88
TR|L8IZC1|L8IZC1_9CETA	MIT	MIT	43.15	NUC	10.57	EXC	8.738	36.22
TR|E1BPG0|E1BPG0_BOVIN	MIT	MIT	27.04	NUC	10.7	PLA	10.46	31.57
TR|Q2NKZ7|Q2NKZ7_BOVIN	MIT	MIT	19.47	NUC	13.85	CYT	13.33	31.44
SP|Q3SZI5|UCP2_BOVIN	MIT	MIT	69.22	CYT	5.073	NUC	4.143	26.64
TR|Q2TA23|Q2TA23_BOVIN	MIT	MIT	32.12	PLA	10.49	NUC	9.906	33.4
TR|A1A4K9|A1A4K9_BOVIN	MIT	MIT	40.76	NUC	8.755	CYT	8.627	33.67
TR|A5PJ86|A5PJ86_BOVIN	MIT	MIT	48.23	NUC	11.61	CYT	9.832	37.93
SP|A0JN87|ODC_BOVIN	MIT	MIT	40.3	NUC	9.216	CYT	8.958	34.12
SP|A2VE52|ORN_BOVIN	NUC/MIT	NUC	35.26	MIT	34.26	CYT	5.77	68.83
SP|Q0VC21|RM15_BOVIN	MIT	MIT	54.38	NUC	7.978	CYT	6.843	33.42
SP|Q3T0R7|THIM_BOVIN	MIT	MIT	35.47	CYT	9.457	POX	8.477	33.24
SP|Q3ZBJ8|MFRN1_BOVIN	MIT	MIT	19.82	PLA	14.4	NUC	14.17	32.37
SP|Q58DR8|SUCA_BOVIN	MIT	MIT	48.44	NUC	9.541	PLA	8.271	35.43
TR|F1MVL2|F1MVL2_BOVIN	MIT	MIT	54.51	CYT	7.792	NUC	7.099	33.2
SP|P48818|ACADV_BOVIN	MIT	MIT	59.49	NUC	6.673	CYT	6.1	31.22
SP|P31081|CH60_BOVIN	MIT	MIT	59.84	CYT	7.417	NUC	5.692	32
TR|C5IX62|C5IX62_BOVIN	MIT	MIT	46.21	PLA	10.51	EXC	6.222	36.47
TR|L8IA30|L8IA30_9CETA	MIT	MIT	21.61	NUC	11.97	CYT	11.23	30.34
SP|Q0VCR7|C1TM_BOVIN	MIT	MIT	29.24	CYT	23.33	NUC	10.18	49.46
SP|A5PJF6|HSDL1_BOVIN	MIT	MIT	41.65	PLA	8.791	NUC	8.024	33.87
SP|Q05752|NDUA7_BOVIN	MIT	MIT	58.48	NUC	8.299	PLA	6.05	33.27
TR|A0JN67|A0JN67_BOVIN	MIT	MIT	39.05	CYT	10.45	NUC	9.903	35.35
TR|L8ILH8|L8ILH8_9CETA	MIT	MIT	28.27	NUC	11.51	CYT	11.01	33.11
SP|Q3SZX5|RM22_BOVIN	MIT	MIT	48.49	NUC	10.21	CYT	7.392	36.23
TR|A5D9E7|A5D9E7_BOVIN	MIT	MIT	54.23	CYT	7.158	PLA	6.441	32.49
TR|Q2KJC5|Q2KJC5_BOVIN	MIT	MIT	47.47	NUC	9.217	CYT	8.726	35
SP|A5PJM4|AIFM2_BOVIN	MIT	MIT	25.06	CYT	25.04	NUC	9.131	50.08
SP|Q08DG6|COX15_BOVIN	MIT	MIT	52.02	PLA	8.143	NUC	6.724	33.77
TR|L8HSC4|L8HSC4_9CETA	MIT	MIT	31.77	CYT	9.653	PLA	9.144	32.26
SP|O77784|IDH3B_BOVIN	MIT	MIT	63.83	NUC	5.51	CYT	5.106	28.9
SP|O77784-2|IDH3B_BOVIN	MIT	MIT	62.9	NUC	5.466	CYT	5.171	29.1
TR|L8HPX7|L8HPX7_9CETA	MIT	MIT	45.47	NUC	8.348	PLA	6.881	33.84
SP|P11179|ODO2_BOVIN	MIT	MIT	57.43	NUC	7.807	CYT	7.18	32.86
TR|E1BH64|E1BH64_BOVIN	MIT	MIT	33.29	NUC	10.93	PLA	10.81	34.33
SP|Q3T0I5|FIS1_BOVIN	MIT/POX	MIT	33.57	POX	33.19	PLA	6.195	66.5
TR|F1N690|F1N690_BOVIN	MIT	MIT	42.87	NUC	11.24	CYT	8.272	36.99
SP|Q0P5L8|KBL_BOVIN	MIT	MIT	45.78	NUC	8.547	CYT	7.673	34.1
SP|A5PK43|ERAL1_BOVIN	MIT	MIT	26.64	PLA	10.73	CYT	10.48	31.43
SP|P38447|NUCG_BOVIN	MIT	MIT	50.66	NUC	10.02	CYT	7.888	36.02
SP|P00428|COX5B_BOVIN	MIT	MIT	60.39	NUC	7.725	PLA	6.113	32.24
SP|Q1LZB5|TOM40_BOVIN	MIT	MIT	33.08	NUC	14.11	CYT	10.13	38.24
TR|Q08D92|Q08D92_BOVIN	MIT	MIT	47.39	NUC	8.881	CYT	6.652	34.6
SP|Q148D5|SUCB1_BOVIN	MIT	MIT	57.48	PLA	6.501	NUC	6.494	31.36
SP|Q02380|NDUB5_BOVIN	MIT	MIT	50.04	CYT	8.167	NUC	8.147	33.83
TR|L8I946|L8I946_9CETA	MIT	MIT	42.58	NUC	9.949	PLA	8.608	35.39
SP|Q9GK13|MUTA_BOVIN	MIT	MIT	55.34	NUC	6.797	CYT	6.572	31.97
TR|A1A4J9|A1A4J9_BOVIN	MIT	MIT	38.43	NUC	10.01	CYT	8.963	34.67
TR|L8INR6|L8INR6_9CETA	MIT	MIT	29.17	PLA	11.01	NUC	9.929	32.88
SP|A7MBI3|L2HDH_BOVIN	MIT	MIT	34.23	NUC	9.627	CYT	9.375	33.07
SP|P13621|ATPO_BOVIN	MIT	MIT	42.44	NUC	12.98	CYT	9.455	39.09
SP|Q29RK2|PYC_BOVIN	MIT	MIT	56.44	CYT	9.639	NUC	5.812	35.15
SP|Q2TBW2|COQ7_BOVIN	MIT	MIT	36.97	CYT	8.166	NUC	7.618	32.13
TR|L8IEC7|L8IEC7_9CETA	MIT	MIT	35.95	CYT	10.62	NUC	9.952	34.77
TR|A7YSY7|A7YSY7_BOVIN	MIT	MIT	22.01	NUC	16.22	CYT	13.04	36.01
TR|L8HXU3|L8HXU3_9CETA	MIT	MIT	30.77	CYT	11.45	NUC	10.18	34.07
SP|P82925|RT31_BOVIN	MIT	MIT	46.95	NUC	9.51	CYT	8.161	35.32
SP|Q0IID9|GLPK_BOVIN	CYT/MIT	CYT	31.97	MIT	31.2	NUC	5.688	62.68
SP|Q01888|GDC_BOVIN	MIT	MIT	39	NUC	9.61	PLA	9.281	34.32
SP|Q0NXR6|ACAD8_BOVIN	MIT	MIT	33.84	PLA	9.19	NUC	8.766	32.42
TR|L8I6W7|L8I6W7_9CETA	MIT	MIT	42.91	NUC	11.05	CYT	8.392	36.77
SP|Q3SZI8|IVD_BOVIN	MIT	MIT	53.78	CYT	7.165	NUC	6.51	32.53
TR|L8IWY9|L8IWY9_9CETA	MIT	MIT	51.32	CYT	7.822	PLA	7.807	33.42
TR|Q08E34|Q08E34_BOVIN	MIT	MIT	35.3	NUC	11.79	CYT	9.809	36.01
SP|Q29RZ0|THIL_BOVIN	MIT	MIT	40.57	CYT	12.28	NUC	9.156	37.9
SP|Q58DT4|P5CR1_BOVIN	MIT	MIT	46.33	NUC	9.616	PLA	7.862	35.41
SP|P00366|DHE3_BOVIN	MIT	MIT	69.53	NUC	4.644	CYT	4.318	26.04
SP|P82923|RT02_BOVIN	MIT	MIT	44.24	NUC	10.48	PLA	8.297	36.25
SP|Q2TBR0|PCCB_BOVIN	MIT	MIT	60.74	CYT	5.511	NUC	5.377	29.66
TR|A5D7A2|A5D7A2_BOVIN	CYT/MIT	CYT	32.64	MIT	30.78	NUC	6.053	62.25
TR|L8IT96|L8IT96_9CETA	MIT	MIT	59.36	NUC	5.859	CYT	5.574	30.33
TR|L8IRM2|L8IRM2_9CETA	MIT	MIT	34.61	CYT	13.62	NUC	8.221	38.11
SP|P68002|VDAC2_BOVIN	MIT	MIT	60.61	PLA	14.67	NUC	4.053	40.69
TR|A4FUC5|A4FUC5_BOVIN	MIT	MIT	40.6	CYT	11.33	NUC	7.976	36.73
SP|P11181|ODB2_BOVIN	MIT	MIT	57.83	NUC	6.888	CYT	6.464	31.75
TR|L8HS18|L8HS18_9CETA	MIT	MIT	23.69	CYT	11.77	NUC	11.09	31.23
TR|E1BFQ0|E1BFQ0_BOVIN	MIT	MIT	25.01	NUC	13.83	CYT	12.55	34.5
SP|Q0IIE2|SHC1_BOVIN	MIT	MIT	35.39	CYT	26.31	NUC	7.036	56.1
TR|E1BA60|E1BA60_BOVIN	MIT	MIT	27.7	CYT	12.64	NUC	12.3	34.27
SP|P27595|HXK1_BOVIN	MIT	MIT	62.99	NUC	5.544	CYT	4.891	29.17
TR|A6QQW5|A6QQW5_BOVIN	MIT	MIT	12.85	PLA	12.81	CYT	10.49	25.65
SP|Q59HJ6|LONM_BOVIN	MIT	MIT	49.83	NUC	8.894	CYT	7.783	34.69
TR|F1MDJ6|F1MDJ6_BOVIN	MIT	MIT	47.84	NUC	7.502	CYT	6.909	33.02
SP|Q95108|THIOM_BOVIN	MIT	MIT	60.59	CYT	6.266	NUC	5.572	30.54
SP|P07514|NB5R3_BOVIN	MIT/END	MIT	35.23	END	34.64	CYT	4.429	69.46
SP|A6QPU5|SYDM_BOVIN	MIT	MIT	34.54	NUC	9.537	CYT	8.905	33.06
SP|P00125|CY1_BOVIN	MIT	MIT	53.86	NUC	8.007	PLA	6.76	33.5
TR|A4FV90|A4FV90_BOVIN	MIT	MIT	44.5	CYT	10.53	NUC	9.14	36.33
TR|L8ICE0|L8ICE0_9CETA	MIT	MIT	53.69	NUC	7.473	CYT	5.871	32.9
SP|Q32KN9|PRLD1_BOVIN	MIT	MIT	48.41	NUC	10.99	CYT	8.164	37.17
TR|E1BEJ3|E1BEJ3_BOVIN	MIT	MIT	54.81	NUC	6.759	CYT	6.727	31.98
SP|Q2KJI7|AFG32_BOVIN	MIT	MIT	39.94	NUC	12.19	CYT	10.87	37.66
TR|F1N1S0|F1N1S0_BOVIN	MIT	MIT	56.98	CYT	8.114	NUC	6.784	33.28
TR|Q0P562|Q0P562_BOVIN	MIT	MIT	27.71	CYT	11.75	NUC	11.21	33.16
SP|P03920|NU5M_BOVIN	MIT	MIT	47.72	PLA	8.801	CYT	6.36	34.52
TR|A7MBI8|A7MBI8_BOVIN	MIT	MIT	30.86	PLA	11.55	CYT	11.01	34.22
TR|F1MWG1|F1MWG1_BOVIN	MIT	MIT	37.57	NUC	9.323	PLA	7.819	33.65
SP|P0C2B6|RM51_BOVIN	MIT	MIT	58.23	NUC	7.74	EXC	5.408	32.66
TR|L8I224|L8I224_9CETA	MIT	MIT	20.27	CYT	14.43	NUC	13.61	32.67
TR|A7MB19|A7MB19_BOVIN	MIT	MIT	33.49	CYT	10.57	PLA	10.47	33.96
TR|A5D974|A5D974_BOVIN	MIT	MIT	17.23	NUC	13.2	CYT	10.94	29.2
SP|Q58CP0|IDH3G_BOVIN	MIT	MIT	63.81	CYT	5.773	NUC	4.461	29.2
SP|P83095|LACTB_BOVIN	MIT	MIT	50.54	PLA	8.019	NUC	7.563	33.66
TR|A5D7T9|A5D7T9_BOVIN	CYT/MIT	CYT	34.56	MIT	33.39	NUC	6.255	67.16
SP|Q2TA12|RM02_BOVIN	MIT	MIT	48.27	PLA	8.187	NUC	7.287	33.83
SP|Q9N2I8|TRXR2_BOVIN	MIT	MIT	49.93	CYT	12.74	NUC	8.804	39.37
SP|P82917|RT18C_BOVIN	MIT	MIT	59.55	EXC	6.733	PLA	5.923	31.27
SP|Q2KJG8|BCKD_BOVIN	MIT	MIT	60.92	NUC	5.856	CYT	5.749	30.01
SP|Q2KI45|TM10C_BOVIN	MIT	MIT	24.59	NUC	14.22	CYT	12.44	34.78
SP|P00189|CP11A_BOVIN	MIT	MIT	67.37	CYT	4.675	CSK	3.698	26.88
SP|Q0P5C2|MTDC_BOVIN	MIT	MIT	45.75	CYT	12.12	NUC	10.3	38.41
SP|Q4PS77|MTG1_BOVIN	MIT	MIT	32.81	NUC	12.43	PLA	9.242	36.01
SP|A6QLU1|GPDM_BOVIN	MIT	MIT	58.34	CYT	5.308	PLA	5.22	29.89
TR|L8J0J5|L8J0J5_9CETA	CYT/MIT	CYT	31.22	MIT	30.63	NUC	6.489	61.48
SP|P49410|EFTU_BOVIN	MIT	MIT	58.67	CYT	6.738	PLA	6.324	31.44
SP|Q3ZBF3|RM38_BOVIN	MIT	MIT	48.84	NUC	7.935	CYT	6.537	33.55
TR|F1ML89|F1ML89_BOVIN	MIT	MIT	50.79	CYT	14.3	NUC	5.424	41.34
SP|O77792|UCP3_BOVIN	MIT	MIT	51.72	PLA	7.3	EXC	5.401	32.8
TR|E1BDI3|E1BDI3_BOVIN	MIT	MIT	51.64	NUC	7.997	CYT	7.276	33.61
TR|F1MW58|F1MW58_BOVIN	MIT	MIT	44.49	NUC	8.699	PLA	7.817	34.15
SP|Q2TBI4|TRAP1_BOVIN	MIT	MIT	30.83	CYT	12.76	NUC	10.09	35.71
TR|A4FV92|A4FV92_BOVIN	MIT	MIT	37.4	NUC	8.927	CYT	8.836	33.14
SP|Q0P5M8|MPPA_BOVIN	MIT	MIT	34.6	NUC	10.67	CYT	9.962	34.44
TR|L8HTY8|L8HTY8_9CETA	MIT	MIT	15.33	PLA	13.46	NUC	13.41	28.25
SP|P00829|ATPB_BOVIN	MIT	MIT	70.02	NUC	4.827	CYT	4.662	26.05
SP|Q3SZ22|RM46_BOVIN	MIT	MIT	24.76	CYT	10.47	NUC	10.1	30.19
TR|Q2KIJ0|Q2KIJ0_BOVIN	MIT	MIT	32.93	PLA	9.996	CYT	8.541	33.08
TR|L8IMP8|L8IMP8_9CETA	MIT	MIT	47.31	CYT	8.798	NUC	7.318	34.5
TR|A4IFE6|A4IFE6_BOVIN	CYT/MIT	CYT	36.93	MIT	30.82	NUC	9.809	63.62
SP|P82649|RT22_BOVIN	MIT	MIT	50.9	NUC	7.634	CYT	7.467	33.21
TR|E1BJQ1|E1BJQ1_BOVIN	MIT	MIT	47.98	NUC	7.737	CYT	6.423	33.29
TR|F1MSB6|F1MSB6_BOVIN	MIT	MIT	38.18	NUC	11.15	CYT	9.452	35.99
SP|Q3ZCH0|GRP75_BOVIN	MIT	MIT	53.92	CYT	10.73	NUC	8.47	36.73
SP|P41563|IDH3A_BOVIN	MIT	MIT	68.35	CYT	5.009	NUC	3.576	26.89
TR|Q32S21|Q32S21_BOVIN	MIT	MIT	27.36	CYT	13.57	NUC	12.06	35.28
TR|G3MYQ9|G3MYQ9_BOVIN	MIT	MIT	25.1	PLA	17	NUC	10.18	38.7
TR|A6QR34|A6QR34_BOVIN	MIT	MIT	19.07	NUC	12.18	CYT	10.65	29.09
SP|Q2HJ73|HIBCH_BOVIN	MIT	MIT	27.16	CYT	10.36	NUC	9.535	31.21
SP|Q2YDI0|RM11_BOVIN	MIT	MIT	42.92	NUC	10.78	PLA	9.953	36.44
SP|P12344|AATM_BOVIN	MIT/PLA	MIT	38.77	PLA	32.85	CYT	7.571	67.38
TR|E1BCZ0|E1BCZ0_BOVIN	MIT	MIT	18.19	NUC	13.99	CYT	12.29	30.82
SP|P14893|3BHS_BOVIN	MIT/END	MIT	40.83	END	40.8	CYT	3.593	81.61
SP|Q29RK1|CISY_BOVIN	MIT	MIT	56.92	POX	7.47	NUC	6.657	32.55
SP|A5PJU9|SEPT1_BOVIN	MIT	MIT	18.74	NUC	17.57	CYT	14.85	35.88
SP|Q2KIN6|MPV17_BOVIN	MIT	MIT	43.63	PLA	9.163	CYT	9.11	34.6
TR|E1BIQ0|E1BIQ0_BOVIN	MIT	MIT	37.57	NUC	9.94	CYT	8.331	34.38
TR|A6QNM9|A6QNM9_BOVIN	MIT	MIT	48.61	NUC	7.63	PLA	7.012	33.19
TR|A7E2Z6|A7E2Z6_BOVIN	MIT	MIT	30.97	NUC	13.86	CYT	13	37.17
TR|D7GLD0|D7GLD0_BOVIN	MIT	MIT	53.85	CYT	10.42	NUC	5.248	36.36
SP|A6QP15|HOT_BOVIN	MIT	MIT	42.12	CYT	8.191	EXC	7.912	33.24
TR|A5D7A7|A5D7A7_BOVIN	MIT	MIT	33.15	NUC	12.07	CYT	11.06	35.69
SP|P30404|PPIF_BOVIN	MIT	MIT	36.07	CYT	24.48	NUC	11.55	53.53
TR|L8IYK1|L8IYK1_9CETA	MIT	MIT	34.83	NUC	12.01	CYT	10.1	36.15
SP|P20000|ALDH2_BOVIN	MIT	MIT	55.32	CYT	19.74	NUC	4.348	48.35
TR|E1BCS3|E1BCS3_BOVIN	MIT	MIT	23.57	CYT	11.71	NUC	11.19	31.1
SP|A6QPQ5|RM01_BOVIN	MIT	MIT	23.61	NUC	16.85	CYT	11.39	37.72
SP|P19483|ATPA_BOVIN	MIT	MIT	68.48	NUC	5.071	CYT	5.05	26.91
TR|L8IFR5|L8IFR5_9CETA	MIT/CYT	MIT	41.25	CYT	36.59	NUC	3.468	74.22
TR|L8HPC5|L8HPC5_9CETA	MIT	MIT	30.71	NUC	12.53	CYT	9.46	35.37
TR|F1MFA3|F1MFA3_BOVIN	MIT	MIT	27.98	NUC	10.77	CYT	10.33	32.08
SP|P22292|M2OM_BOVIN	MIT	MIT	60.94	NUC	5.878	PLA	5.821	30.03
TR|F1N206|F1N206_BOVIN	MIT	MIT	61.81	NUC	6.143	CYT	6	30.12
TR|A7E3V3|A7E3V3_BOVIN	MIT	MIT	30.41	NUC	12.93	CYT	10.78	35.77
SP|P82924|RT30_BOVIN	MIT	MIT	52.18	NUC	6.817	PLA	6.791	32.23
TR|Q08DM3|Q08DM3_BOVIN	MIT	MIT	36.19	CYT	19.19	PLA	8.256	45.96
SP|P15690|NDUS1_BOVIN	MIT	MIT	58.73	NUC	5.628	PLA	5.027	30.18
TR|E1BKM8|E1BKM8_BOVIN	MIT	MIT	45.01	NUC	8.047	END	6.86	33.45

## Sheet: LYS
Sequence_ID	Prediction	Pred1	Prob1	Pred2	Prob2	Pred3	Prob3	MLCS
TR|A5PKM1|A5PKM1_BOVIN	LYS	LYS	24.6	NUC	16.85	CYT	12.06	38.24		LYS - Lysosome	44
TR|L8HPS5|L8HPS5_9CETA	LYS	LYS	49.08	CYT	7.981	PLA	7.474	33.61
SP|P07688|CATB_BOVIN	LYS	LYS	43.62	EXC	7.164	CYT	7.012	32.27
TR|Q17QI9|Q17QI9_BOVIN	LYS	LYS	40.19	PLA	11.73	NUC	8.92	37.14
TR|F1MMR6|F1MMR6_BOVIN	LYS	LYS	27.05	EXC	18.31	NUC	9.447	41.4
SP|P05689|CATZ_BOVIN	LYS	LYS	32.52	EXC	26.13	PLA	7.037	54.9
SP|P25975|CATL1_BOVIN	LYS	LYS	59.51	EXC	15.1	PLA	3.876	41.47
SP|P56541|DNS2A_BOVIN	LYS	LYS	34.92	PLA	10.04	EXC	8.817	33.78
TR|F1MJQ1|F1MJQ1_BOVIN	LYS	LYS	38.77	PLA	11.29	CYT	10.42	36.3
SP|Q95M12|LGMN_BOVIN	LYS	LYS	55.22	NUC	6.768	CYT	5.938	31.95
TR|L8IGM7|L8IGM7_9CETA	LYS	LYS	41.78	NUC	9.161	PLA	8.039	34.32
TR|A6QLR7|A6QLR7_BOVIN	LYS	LYS	28.92	NUC	10.77	CYT	10.08	32.49
SP|P26779|SAP_BOVIN	LYS	LYS	45.92	EXC	11.8	NUC	6.57	38.02
SP|P26779-2|SAP_BOVIN	LYS	LYS	45.55	EXC	12.01	NUC	6.637	38.25
TR|A6QM01|A6QM01_BOVIN	LYS	LYS	26.09	NUC	11.69	PLA	11.43	32.34
SP|Q4PKH3|CLCN7_BOVIN	LYS	LYS	45.1	PLA	10.28	NUC	8.172	36.1
TR|A5D986|A5D986_BOVIN	LYS	LYS	25.53	CYT	20.15	NUC	7.646	43.22
TR|F1MUF4|F1MUF4_BOVIN	LYS	LYS	39.65	CYT	18.05	PLA	5.789	45.23
SP|Q3ZCJ8|CATC_BOVIN	LYS	LYS	47.51	EXC	7.431	CYT	6.308	32.92
SP|P25326|CATS_BOVIN	LYS	LYS	59.18	EXC	8.91	NUC	5.008	33.86
SP|Q2KIY5|PLBL2_BOVIN	LYS	LYS	39.9	PLA	8.737	NUC	8.137	33.48
SP|Q1LZH9|GNS_BOVIN	LYS	LYS	45.08	PLA	8.542	CYT	7.46	34.03
TR|F1N3U6|F1N3U6_BOVIN	LYS	LYS	35.75	NUC	10.39	CYT	9.428	34.44
TR|A4IFS7|A4IFS7_BOVIN	LYS	LYS	41.74	EXC	18.25	PLA	5.484	45.9
SP|Q1ZYR0|CLN5_BOVIN	LYS	LYS	30.51	PLA	11.85	NUC	10.8	34.45
SP|Q3MI05|PPGB_BOVIN	LYS	LYS	44.98	PLA	8.11	NUC	6.334	33.52
TR|B0JYK2|B0JYK2_BOVIN	LYS	LYS	41.6	PLA	10.77	NUC	6.669	36.22
TR|E1B725|E1B725_BOVIN	LYS	LYS	40.05	CYT	8.316	EXC	6.677	33.02
TR|L8IEP1|L8IEP1_9CETA	LYS	LYS	18.1	EXC	16.52	PLA	9.174	34.07
TR|F1N2D5|F1N2D5_BOVIN	LYS	LYS	40.79	CYT	8.485	NUC	8.352	33.36
SP|Q9MYM4|LYAG_BOVIN	LYS	LYS	27.33	PLA	14.14	CYT	8.378	36
SP|Q0V8B6|TPP1_BOVIN	LYS	LYS	33.57	EXC	9.917	NUC	9.005	33.2
SP|P45478|PPT1_BOVIN	LYS	LYS	59.62	EXC	5.549	PLA	5.127	29.93
SP|Q58DH9|NAGAB_BOVIN	LYS	LYS	32.69	CYT	9.438	NUC	8.201	32.33
TR|F1N5Q5|F1N5Q5_BOVIN	LYS	LYS	46.11	NUC	7.901	CYT	7.278	33.37
SP|Q2KHZ8|GLCM_BOVIN	LYS	LYS	42.93	NUC	8.729	PLA	8.04	33.99
TR|A6QR33|A6QR33_BOVIN	LYS	LYS	40.74	NUC	8.466	CYT	8.152	33.33
SP|A6BMK7|NEUR1_BOVIN	PLA/LYS	PLA	34.04	LYS	33.58	CYT	4.763	67.31
SP|Q29451|MA2B1_BOVIN	LYS	LYS	57.86	PLA	5.498	NUC	5.348	30.18
TR|E1BK05|E1BK05_BOVIN	LYS	LYS	42.49	NUC	10.18	CYT	8.874	35.65
TR|L8I071|L8I071_9CETA	LYS	LYS	15.28	MIT	14.41	POX	11.44	29.42
SP|Q17QB3|ASAH1_BOVIN	LYS	LYS	43.54	MIT	6.459	NUC	6.379	31.46
TR|F1MIE6|F1MIE6_BOVIN	LYS	LYS	34.65	PLA	8.578	NUC	8.039	31.96
TR|F1MKV7|F1MKV7_BOVIN	LYS	LYS	16.54	PLA	11.94	EXC	11.43	27.17

## Sheet: JNC
Sequence_ID	Prediction	Pred1	Prob1	Pred2	Prob2	Pred3	Prob3	MLCS
TR|G3N384|G3N384_BOVIN	PLA/JNC	PLA	36.89	JNC	31.52	EXC	6.899	64.74		JNC - Junction	64
SP|P06836|NEUM_BOVIN	PLA/JNC	PLA	33.91	JNC	33.27	NUC	8.318	66.74
SP|Q32PJ7|TENS4_BOVIN	JNC	JNC	20.6	CSK	19.92	NUC	13.59	40.24
SP|Q2KJD2|VAMP3_BOVIN	CYT/JNC	CYT	34.07	JNC	29.37	MIT	15.32	60.46
TR|L8IMW9|L8IMW9_9CETA	PLA/JNC	PLA	34.94	JNC	31.68	NUC	6.902	64.45
TR|F1MR40|F1MR40_BOVIN	PLA/JNC	PLA	36.13	JNC	35.37	NUC	6.21	70.95
TR|E1BL04|E1BL04_BOVIN	JNC	JNC	28.19	NUC	12.18	CYT	10.47	33.91
SP|Q29RK8|CXG2_BOVIN	PLA/JNC	PLA	33.49	JNC	30.22	NUC	8.572	61.62
TR|E1B7Y3|E1B7Y3_BOVIN	JNC	JNC	34.48	NUC	12.07	CYT	10.88	36.12
TR|L8I8F1|L8I8F1_9CETA	JNC	JNC	22.24	NUC	13.65	CYT	11.35	32.8
SP|P41987|CXA3_BOVIN	PLA/JNC	PLA	38.16	JNC	37.8	NUC	5.862	75.68
SP|P20488|SYPH_BOVIN	CYT/JNC	CYT	38.35	JNC	38.29	PLA	4.641	76.59
SP|Q0P5F3|LIN7C_BOVIN	JNC/PLA	JNC	35.03	PLA	34.75	CYT	6.52	69.59
TR|E1BP80|E1BP80_BOVIN	JNC	JNC	17.67	CSK	17.33	NUC	12.75	34.89
TR|L8HXU0|L8HXU0_9CETA	JNC	JNC	27.19	NUC	17.3	CYT	12.16	40.09
TR|F1MRZ0|F1MRZ0_BOVIN	JNC	JNC	25.83	NUC	17.53	CYT	12.37	39.76
TR|A4IF79|A4IF79_BOVIN	JNC	JNC	24.64	CSK	24.61	NUC	11.66	49.23
TR|F1N415|F1N415_BOVIN	JNC	JNC	32.99	NUC	13.54	CYT	10.64	37.48
TR|A6H7G9|A6H7G9_BOVIN	PLA/JNC	PLA	32.47	JNC	30.15	NUC	6.194	61.17
SP|Q3MHJ9|KCC2B_BOVIN	JNC	JNC	23.54	CYT	21.78	NUC	13.3	44.53
SP|P31976|EZRI_BOVIN	JNC	JNC	26.44	PLA	25.99	NUC	9.22	52.2
TR|L8IDX7|L8IDX7_9CETA	JNC/PLA	JNC	37.48	PLA	37.43	NUC	5.305	74.87
SP|P10064|GBRA3_BOVIN	JNC/PLA	JNC	43.44	PLA	42.95	NUC	2.209	85.97
TR|G3X6E6|G3X6E6_BOVIN	JNC	JNC	27.76	NUC	13.42	CYT	11.31	35.27
SP|Q2YDE9|TES_BOVIN	JNC/CYT	JNC	34.74	CYT	34.31	NUC	4.624	68.75
SP|Q28060|DSC3_BOVIN	PLA/JNC	PLA	37.83	JNC	36.9	EXC	3.406	74.03
SP|Q28060-2|DSC3_BOVIN	PLA/JNC	PLA	37.75	JNC	36.81	EXC	3.467	73.86
SP|P17599|SYN1_BOVIN	JNC	JNC	27.72	GOL	21.26	NUC	11.06	45.82
SP|P17599-2|SYN1_BOVIN	JNC	JNC	26.85	GOL	21.1	NUC	11.66	45.2
TR|F1MJ11|F1MJ11_BOVIN	JNC	JNC	41.49	NUC	13.31	CYT	7.326	39.36
SP|Q6L708|CLD1_BOVIN	PLA/JNC	PLA	34.56	JNC	32.19	EXC	5.009	65.17
TR|F1MBY1|F1MBY1_BOVIN	JNC/PLA	JNC	42.09	PLA	41.37	CYT	2.549	82.86
TR|A7MB86|A7MB86_BOVIN	JNC	JNC	34.4	NUC	12.01	CYT	9.406	36.02
TR|A2VE57|A2VE57_BOVIN	JNC/PLA	JNC	41.82	PLA	41.09	NUC	2.774	82.3
TR|F1MCL3|F1MCL3_BOVIN	JNC/PLA	JNC	39.84	PLA	39.57	NUC	3.468	79.2
TR|E1BM51|E1BM51_BOVIN	JNC	JNC	24.59	CYT	18.43	NUC	15.05	40.38
TR|G3MY19|G3MY19_BOVIN	JNC	JNC	26.13	CYT	14.82	CSK	11.66	36.31
SP|Q866T7|CXD2_BOVIN	JNC/PLA	JNC	40.32	PLA	40.19	NUC	4.5	80.41
TR|L8ICQ8|L8ICQ8_9CETA	JNC	JNC	26.45	NUC	12.35	CYT	11.12	33.34
SP|A2VE67|CXB2_BOVIN	JNC/PLA	JNC	42.84	PLA	42.46	CYT	2.587	84.98
SP|P02715|ACHE_BOVIN	PLA/JNC	PLA	38.26	JNC	37.69	NUC	4.097	75.52
TR|E1AXU0|E1AXU0_BOVIN	JNC	JNC	21.86	NUC	13.63	CYT	11.28	32.57
TR|E1BIQ8|E1BIQ8_BOVIN	PLA/JNC	PLA	33.1	JNC	33.06	NUC	6.203	66.13
TR|E1B8H0|E1B8H0_BOVIN	JNC/CSK	JNC	30.95	CSK	30.92	NUC	7.722	61.85
SP|Q32LP2|RADI_BOVIN	JNC/PLA	JNC	34.57	PLA	34.4	NUC	6.507	68.86
TR|F1MX58|F1MX58_BOVIN	JNC	JNC	37.54	CYT	12.1	NUC	10.68	37.01
TR|E1BBJ2|E1BBJ2_BOVIN	PLA/JNC	PLA	33.59	JNC	32.3	NUC	8.215	65.05
SP|Q765N9|CLD3_BOVIN	PLA/JNC	PLA	36.44	JNC	31.07	EXC	6.149	63.89
TR|A5PJQ4|A5PJQ4_BOVIN	JNC/PLA	JNC	42.5	PLA	42.3	EXC	2.349	84.63
TR|F1MME1|F1MME1_BOVIN	PLA/JNC	PLA	45.69	JNC	28.52	CYT	3.806	61.47
TR|E1BCR0|E1BCR0_BOVIN	JNC	JNC	22.11	MIT	13.28	CYT	13.05	32.27
TR|A4FV50|A4FV50_BOVIN	JNC/PLA	JNC	37.21	PLA	34.84	NUC	5.949	70.35
TR|L8IQU4|L8IQU4_9CETA	JNC	JNC	22.14	MIT	13.22	CYT	12.91	32.2
TR|E1BKT3|E1BKT3_BOVIN	JNC	JNC	34.66	CYT	12.46	NUC	9.899	36.66
TR|G3N3D4|G3N3D4_BOVIN	JNC	JNC	32.06	NUC	14.42	CYT	12.16	38.28
TR|E1BDM5|E1BDM5_BOVIN	JNC	JNC	28.78	PLA	14.14	EXC	11.58	36.63
SP|Q28205|TBCD_BOVIN	CYT/JNC	CYT	32.89	JNC	32.04	NUC	6.009	64.39
TR|E1BFV9|E1BFV9_BOVIN	JNC	JNC	27.02	NUC	13.88	CYT	11.45	35.52
TR|F1MG21|F1MG21_BOVIN	JNC/PLA	JNC	42.03	PLA	41.45	NUC	2.616	82.99
SP|Q01107|DSC1_BOVIN	PLA/JNC	PLA	37.48	JNC	37.28	NUC	3.969	74.62
SP|Q01107-2|DSC1_BOVIN	PLA/JNC	PLA	37.19	JNC	36.89	NUC	4.091	73.86
TR|Q2HJD2|Q2HJD2_BOVIN	JNC/PLA	JNC	40.17	PLA	39.91	NUC	3.459	79.87
TR|G5E5V6|G5E5V6_BOVIN	JNC	JNC	22.28	NUC	15.05	CYT	13.68	34.62
TR|E1BFE8|E1BFE8_BOVIN	JNC	JNC	30.32	CSK	11.83	NUC	9.951	34.36

## Sheet: GOL
Sequence_ID	Prediction	Pred1	Prob1	Pred2	Prob2	Pred3	Prob3	MLCS
TR|Q0VCH9|Q0VCH9_BOVIN	GOL	GOL	49.31	NUC	8.957	MIT	7.354	34.75		GOL - Golgi	77
SP|P84080|ARF1_BOVIN	GOL/CYT	GOL	49.49	CYT	29.43	PLA	6.787	63.09
TR|L8HVU3|L8HVU3_9CETA	GOL	GOL	32.99	PLA	9.591	NUC	9.197	32.62
TR|F1MVH6|F1MVH6_BOVIN	GOL	GOL	30.46	PLA	12.47	NUC	10.66	35.21
TR|A7MB23|A7MB23_BOVIN	PLA/GOL	PLA	34.26	GOL	29.52	NUC	7.604	60.76
TR|Q2YDP4|Q2YDP4_BOVIN	GOL	GOL	33.31	NUC	13.87	CYT	12.14	38.01
SP|Q5E9K8|RETR1_BOVIN	GOL	GOL	22.82	NUC	14.53	PLA	13.56	34.25
SP|Q5E9K8-2|RETR1_BOVIN	GOL	GOL	32.18	NUC	12.13	PLA	11.42	35.42
TR|A1L528|A1L528_BOVIN	GOL	GOL	28.07	END	26.19	PLA	16.19	53.24
TR|L8IBM9|L8IBM9_9CETA	GOL	GOL	40.87	PLA	12.87	NUC	6.576	38.69
TR|E1BLF0|E1BLF0_BOVIN	GOL	GOL	29.32	NUC	14.57	CYT	11.73	37.41
SP|Q9TR36|PIPNB_BOVIN	CYT/GOL	CYT	44.07	GOL	30.61	NUC	3.594	64.62
TR|L8IAP3|L8IAP3_9CETA	GOL	GOL	28.44	EXC	28.05	NUC	6.817	56.27
TR|E1BDY3|E1BDY3_BOVIN	GOL	GOL	44.66	PLA	22.98	NUC	6.651	52.97
TR|E1BKF8|E1BKF8_BOVIN	GOL	GOL	28.41	PLA	12.01	EXC	9.613	33.79
SP|P57709|AT2C1_BOVIN	GOL	GOL	39.42	PLA	12.07	END	9.868	37.41
TR|L8IJW6|L8IJW6_9CETA	GOL	GOL	33	NUC	12.71	CYT	10.07	36.43
SP|P28783|S10A9_BOVIN	GOL	GOL	14.54	EXC	13.8	NUC	10.56	28.13
SP|Q2YDM1|ARL1_BOVIN	GOL	GOL	53.05	CYT	10.32	PLA	9.149	36.29
TR|E1BLS0|E1BLS0_BOVIN	GOL	GOL	32.02	PLA	12.04	NUC	8.497	35.25
SP|Q3ZBZ1|CAB45_BOVIN	GOL	GOL	29.88	CYT	24.51	NUC	8.644	51.48
SP|Q66LN0|PGES2_BOVIN	GOL	GOL	28.79	CYT	21.14	NUC	17.84	46.12
TR|L8IEL1|L8IEL1_9CETA	GOL	GOL	18.57	NUC	12.5	CYT	12.15	29.19
TR|A4IFP7|A4IFP7_BOVIN	GOL/CYT	GOL	47.41	CYT	29.05	PLA	6.836	62.42
TR|F1MBF6|F1MBF6_BOVIN	GOL	GOL	48.51	PLA	15.78	CYT	8.223	43.25
SP|Q2HJH2|RAB1B_BOVIN	GOL	GOL	22.87	END	20.94	PLA	20.67	42.96
TR|E1BCH9|E1BCH9_BOVIN	GOL	GOL	27.06	END	27.01	NUC	8.473	54.04
TR|E1BB48|E1BB48_BOVIN	EXC/GOL	EXC	35.55	GOL	35.25	CYT	4.695	70.58
TR|G3MXN3|G3MXN3_BOVIN	GOL	GOL	18.68	NUC	12.79	CYT	11.9	29.62
TR|Q8SPM1|Q8SPM1_BOVIN	GOL	GOL	43.88	PLA	10.95	NUC	10.07	36.78
SP|Q28193|FURIN_BOVIN	GOL/PLA	GOL	34.29	PLA	34.12	CYT	6.264	68.29
SP|A6H7F6|GLP3L_BOVIN	GOL/CYT	GOL	31.42	CYT	30.24	NUC	8.059	60.93
SP|Q3SZF2|ARF4_BOVIN	GOL	GOL	50.07	CYT	24.26	PLA	7.812	55.14
TR|Q08E55|Q08E55_BOVIN	GOL/END	GOL	30.83	END	30.65	PLA	5.959	61.38
SP|P08037|B4GT1_BOVIN	GOL	GOL	15.18	NUC	15.01	CYT	12.83	30.14
SP|P08037-2|B4GT1_BOVIN	GOL	GOL	15.68	NUC	14.56	CYT	13.05	29.9
TR|L8J0T9|L8J0T9_9CETA	GOL	GOL	42.72	PLA	10.63	NUC	10.46	36.23
TR|E1BFF9|E1BFF9_BOVIN	GOL	GOL	32.39	NUC	13.55	CYT	12.94	37.28
TR|A6QPX8|A6QPX8_BOVIN	GOL	GOL	30.83	CYT	13.47	PLA	12.04	36.61
TR|G5E551|G5E551_BOVIN	GOL	GOL	39.45	NUC	11.74	CSK	10.65	37
TR|A0JND7|A0JND7_BOVIN	GOL	GOL	19.1	EXC	16.55	PLA	10.91	34.74
SP|A6QQ47|VPS51_BOVIN	GOL	GOL	16.77	NUC	13.39	CYT	12.19	29.14
TR|F1N299|F1N299_BOVIN	PLA/GOL	PLA	34.41	GOL	33.11	NUC	5.022	66.65
TR|E1BAL0|E1BAL0_BOVIN	CYT/GOL	CYT	34.78	GOL	33.16	NUC	6.369	66.84
SP|Q3T0T7|SAR1B_BOVIN	GOL/END	GOL	35.8	END	34.92	NUC	5.748	70.09
TR|L8IEF2|L8IEF2_9CETA	GOL	GOL	40.86	PLA	11.89	NUC	8.489	37.47
TR|E1BNZ9|E1BNZ9_BOVIN	GOL	GOL	24.28	END	23.75	PLA	7.862	47.77
TR|E1BKQ9|E1BKQ9_BOVIN	GOL	GOL	11.11	PLA	10.91	EXC	10.76	21.98
TR|L8IKV5|L8IKV5_9CETA	GOL	GOL	24.38	NUC	14.6	CYT	13.28	35.17
TR|E1BLA8|E1BLA8_BOVIN	GOL	GOL	25.5	CYT	12.54	NUC	11.84	33.11
TR|A5D7B6|A5D7B6_BOVIN	GOL	GOL	28.25	NUC	11.58	CYT	9.936	33.19
SP|P41541|USO1_BOVIN	CYT/GOL	CYT	36.06	GOL	35.32	NUC	6.335	70.85
TR|A6QLN8|A6QLN8_BOVIN	CYT/GOL	CYT	31.77	GOL	30.25	NUC	7.179	61.07
SP|Q3SZC4|NSF1C_BOVIN	NUC/GOL	NUC	32.83	GOL	29.79	CYT	7.024	60.71
TR|E1BDU6|E1BDU6_BOVIN	GOL	GOL	28.73	END	28.54	PLA	7.682	57.16
TR|A5PJY0|A5PJY0_BOVIN	GOL	GOL	26.54	END	26.44	NUC	8.263	52.93
TR|E1BKZ5|E1BKZ5_BOVIN	GOL	GOL	24.09	NUC	14.68	CYT	13.35	35.13
TR|F1MPB1|F1MPB1_BOVIN	GOL	GOL	38.41	NUC	10.14	CYT	8.212	34.82
TR|L8I827|L8I827_9CETA	GOL/END	GOL	30.54	END	30.39	PLA	6.071	60.83
SP|Q3T0P7|ITM2B_BOVIN	PLA/GOL	PLA	32.58	GOL	31.53	NUC	6.618	63.44
SP|O18756|GLCE_BOVIN	GOL	GOL	47.19	CYT	7.445	NUC	6.926	32.92
TR|A6QNY6|A6QNY6_BOVIN	GOL	GOL	36.55	PLA	9.196	NUC	8.042	33.23
SP|Q9XSC3|WDR44_BOVIN	CYT/GOL	CYT	32.59	GOL	30.94	NUC	8.159	62.49
TR|E1BI49|E1BI49_BOVIN	GOL	GOL	47.62	END	10.22	NUC	7.834	36.2
TR|E1BLT0|E1BLT0_BOVIN	GOL	GOL	28.01	NUC	15.67	CYT	13.61	38.3
TR|F1N7T2|F1N7T2_BOVIN	GOL	GOL	32.83	NUC	10.45	CYT	8.448	33.59
SP|Q07537|GALT1_BOVIN	GOL/EXC	GOL	35.35	EXC	34.41	CYT	4.811	69.1
TR|E1BHU3|E1BHU3_BOVIN	GOL	GOL	13.77	NUC	12.29	PLA	12.12	25.68
TR|F1MEY0|F1MEY0_BOVIN	GOL	GOL	36.04	NUC	10.55	CYT	9.337	34.72
SP|Q58DA8|ZDHC9_BOVIN	END/GOL	END	31.64	GOL	31.6	NUC	7.279	63.21
TR|E1BGJ4|E1BGJ4_BOVIN	GOL	GOL	17.79	NUC	12.1	CYT	11.05	28.19
TR|E1B8N2|E1B8N2_BOVIN	GOL	GOL	44.79	END	7.553	CYT	7.088	32.85
TR|A5D7J7|A5D7J7_BOVIN	GOL	GOL	20.5	PLA	11.5	END	10.8	29.12
TR|E1BFH4|E1BFH4_BOVIN	GOL	GOL	34.7	PLA	23.91	NUC	8.127	52.28
TR|E1BNG2|E1BNG2_BOVIN	GOL	GOL	36.52	END	22.16	NUC	7.633	50.25
TR|E1BNA3|E1BNA3_BOVIN	GOL	GOL	32.06	CYT	11.24	NUC	11.14	34.29
TR|E1BPK7|E1BPK7_BOVIN	GOL	GOL	43.32	CYT	8.002	PLA	7.317	33.2

## Sheet: EXC
Sequence_ID	Prediction	Pred1	Prob1	Pred2	Prob2	Pred3	Prob3	MLCS
SP|P04985|ELN_BOVIN	EXC	EXC	43.06	NUC	13.36	PLA	9.712	39.66		EXC - Extra cellular or Secreted	462
SP|P04985-2|ELN_BOVIN	EXC	EXC	42.9	NUC	13.45	PLA	9.78	39.75
SP|P04985-3|ELN_BOVIN	EXC	EXC	42.65	NUC	13.52	CYT	9.898	39.8
SP|P04985-4|ELN_BOVIN	EXC	EXC	43.25	NUC	13.34	PLA	9.719	39.66
SP|P04985-5|ELN_BOVIN	EXC	EXC	42.77	NUC	13.49	PLA	9.757	39.79
SP|P04985-6|ELN_BOVIN	EXC	EXC	42.48	NUC	13.51	PLA	9.868	39.77
SP|P04985-7|ELN_BOVIN	EXC	EXC	42.85	NUC	13.45	CYT	9.745	39.74
TR|L8J1Z0|L8J1Z0_9CETA	EXC	EXC	64.28	NUC	6.799	CYT	6.19	30.22
SP|P02769|ALBU_BOVIN	EXC	EXC	66.45	NUC	5.126	PLA	4.222	27.68
SP|P02663|CASA2_BOVIN	EXC	EXC	55.99	NUC	9.6	CYT	5.928	35.16
TR|L8HQF7|L8HQF7_9CETA	EXC	EXC	31	PLA	15.59	NUC	12.43	39.41
SP|P15497|APOA1_BOVIN	EXC	EXC	54.14	CYT	10.08	NUC	7.969	35.92
TR|L8ISP4|L8ISP4_9CETA	EXC	EXC	65.9	NUC	5.411	CYT	4.275	28.17
SP|P54349|IL12A_BOVIN	EXC	EXC	67.04	NUC	5.251	CYT	4.997	27.62
TR|L8IPH2|L8IPH2_9CETA	EXC	EXC	38.85	NUC	14.25	PLA	10.13	40.04
TR|A7YY40|A7YY40_BOVIN	EXC	EXC	31.38	PLA	28.23	NUC	8.733	57.74
TR|F1MJR6|F1MJR6_BOVIN	EXC	EXC	43.53	PLA	14.18	NUC	9.751	40.77
TR|F1N2Y2|F1N2Y2_BOVIN	EXC	EXC	32.15	PLA	14.37	NUC	11.94	38.25
TR|F6R9Y9|F6R9Y9_BOVIN	EXC	EXC	31.79	PLA	14.61	NUC	11.37	38.43
SP|P23206|COAA1_BOVIN	EXC	EXC	37.65	PLA	15.2	NUC	10.12	40.99
TR|L8HZI4|L8HZI4_9CETA	EXC	EXC	40.73	PLA	15.04	NUC	9.704	41.45
SP|O46375|TTHY_BOVIN	EXC	EXC	57.62	CYT	14.86	NUC	6.676	41.48
TR|G3MZI7|G3MZI7_BOVIN	EXC	EXC	32.34	PLA	16.84	NUC	10.98	41.56
SP|P24627|TRFL_BOVIN	EXC	EXC	67.53	PLA	4.619	NUC	4.111	26.76
TR|E1BKJ9|E1BKJ9_BOVIN	EXC	EXC	37.15	PLA	13.76	NUC	12.68	39
SP|Q29443|TRFE_BOVIN	EXC	EXC	63.39	CYT	4.569	PLA	4.481	27.99
TR|A7E303|A7E303_BOVIN	EXC	EXC	50.77	PLA	12.33	NUC	8.44	38.84
TR|L8IIA5|L8IIA5_9CETA	EXC	EXC	32.61	PLA	15.55	NUC	11.33	39.95
TR|V6F869|V6F869_BOVIN	EXC	EXC	44.5	CYT	11.99	NUC	11.36	38.13
SP|P19660|CTHL2_BOVIN	EXC	EXC	64.96	NUC	6.5	PLA	5.595	29.69
SP|Q2TBU0|HPT_BOVIN	EXC	EXC	44.59	PLA	7.259	NUC	6.155	32.49
TR|Q3SYR8|Q3SYR8_BOVIN	EXC	EXC	42.48	NUC	10.06	PLA	7.527	35.5
TR|F1N3Q7|F1N3Q7_BOVIN	EXC	EXC	33.36	CYT	12.24	NUC	11.84	35.97
TR|Q3T0K7|Q3T0K7_BOVIN	EXC	EXC	27.57	PLA	26.26	MIT	5.968	53.12
TR|L8IKQ8|L8IKQ8_9CETA	EXC	EXC	35.12	CYT	12.34	NUC	11.78	36.65
SP|P81265|PIGR_BOVIN	PLA/EXC	PLA	36.23	EXC	36.18	NUC	4.757	72.37
SP|P81265-2|PIGR_BOVIN	PLA/EXC	PLA	35.94	EXC	35.86	NUC	5.484	71.74
SP|Q8MHZ9|CL46_BOVIN	EXC	EXC	52.36	PLA	10.65	NUC	7.795	36.73
TR|E1BGE9|E1BGE9_BOVIN	EXC	EXC	31.45	PLA	15.96	NUC	12.4	40.07
SP|P22226|CTHL1_BOVIN	EXC	EXC	64.32	PLA	5.842	NUC	5.676	29.13
SP|P29392|SPAD1_BOVIN	EXC	EXC	52.29	NUC	12.64	CYT	7.161	39.19
TR|E1BIR7|E1BIR7_BOVIN	EXC	EXC	47.98	PLA	11.85	NUC	9.523	38.21
SP|P80025|PERL_BOVIN	EXC	EXC	49.42	CYT	8.516	PLA	6.645	34.24
TR|F1MAV0|F1MAV0_BOVIN	EXC	EXC	58.03	PLA	5.84	CYT	5.793	30.54
TR|F1MND9|F1MND9_BOVIN	EXC	EXC	35.74	PLA	16.29	NUC	10.92	41.91
TR|B9UKM4|B9UKM4_BOSIN	EXC	EXC	62.23	NUC	7.47	PLA	6.273	31.53
TR|L8HSE1|L8HSE1_9CETA	EXC	EXC	17.68	NUC	17.42	PLA	14.74	35.01
TR|F1N7K7|F1N7K7_BOVIN	EXC	EXC	32	PLA	16.18	CYT	9.74	40.56
SP|Q3ZCH5|ZA2G_BOVIN	EXC	EXC	25.58	PLA	14.58	CYT	9.733	35.74
TR|F1MGU7|F1MGU7_BOVIN	EXC	EXC	63.83	NUC	4.527	CYT	4.122	27.82
SP|P35246|SFTPD_BOVIN	EXC	EXC	52.17	PLA	10.24	NUC	7.093	36.25
TR|L8HQH4|L8HQH4_9CETA	EXC	EXC	58.05	NUC	7.243	PLA	6.33	32.12
SP|P41361|ANT3_BOVIN	EXC	EXC	62.81	CYT	5.834	PLA	4.981	29.53
SP|Q6RXL1|SFTPA_BOVIN	EXC	EXC	54.65	PLA	9.666	CYT	7.814	35.38
TR|L8HLH2|L8HLH2_9CETA	EXC	EXC	21.28	PLA	16.66	CYT	11.79	36.19
SP|P02672|FIBA_BOVIN	EXC	EXC	50.59	NUC	8.795	CYT	7.783	34.57
SP|P23805|CONG_BOVIN	EXC	EXC	47.28	PLA	10.88	NUC	8.51	37
SP|Q9TSR4|LALBA_BOSMU	EXC	EXC	72.27	CYT	4.289	NUC	4.241	24.52
TR|L8HQD6|L8HQD6_9CETA	EXC	EXC	53.47	PLA	9.74	NUC	6.554	35.57
TR|L8HMX5|L8HMX5_9CETA	EXC	EXC	63.09	NUC	7.236	CYT	5.62	31.05
TR|L8IIE9|L8IIE9_9CETA	EXC	EXC	33.24	PLA	15.43	NUC	12.06	40
TR|L8HVJ5|L8HVJ5_9CETA	EXC	EXC	19.42	PLA	13.76	NUC	12.76	31.31
TR|L8HPZ7|L8HPZ7_9CETA	EXC	EXC	38.47	PLA	13.91	NUC	10.47	39.52
TR|L8IIL7|L8IIL7_9CETA	EXC	EXC	47.23	PLA	11.78	NUC	8.472	38.09
TR|F1N5M2|F1N5M2_BOVIN	EXC	EXC	56.6	NUC	6.875	CYT	5.342	31.91
TR|Q58DP6|Q58DP6_BOVIN	EXC	EXC	57.96	PLA	9.458	END	5.843	34.72
SP|Q03247|APOE_BOVIN	EXC	EXC	59.1	NUC	6.908	CYT	6.771	31.56
TR|E1BH06|E1BH06_BOVIN	EXC	EXC	47.74	NUC	8.23	CYT	7.77	33.86
TR|F1N4M7|F1N4M7_BOVIN	EXC	EXC	42.62	PLA	9.388	CYT	7.999	34.72
SP|Q2KIS7|TETN_BOVIN	EXC	EXC	40.68	NUC	11.17	PLA	7.047	36.55
SP|P31096|OSTP_BOVIN	EXC	EXC	60.01	NUC	7.748	CYT	6.541	32.35
TR|Q5DPW9|Q5DPW9_BOVIN	EXC	EXC	24.46	PLA	17.9	CYT	9.697	39.58
SP|P79345|NPC2_BOVIN	EXC	EXC	62.28	NUC	6.849	CYT	5.212	30.81
TR|F1MLU5|F1MLU5_BOVIN	EXC	EXC	17.96	PLA	15.28	NUC	13.86	32.35
SP|Q9BEG5|EDA_BOVIN	EXC	EXC	30.9	PLA	26.99	NUC	9.716	55.63
SP|Q9BEG5-2|EDA_BOVIN	EXC	EXC	30.75	PLA	26.86	NUC	9.797	55.36
SP|P02702|FOLR1_BOVIN	EXC	EXC	29.67	PLA	11.07	CYT	8.341	33.17
TR|E1BJU2|E1BJU2_BOVIN	EXC	EXC	30.21	NUC	14.2	CYT	10.05	37.3
TR|F1MUC5|F1MUC5_BOVIN	EXC	EXC	26.42	PLA	16.12	NUC	12.68	38.16
SP|P00735|THRB_BOVIN	EXC	EXC	55.15	CYT	7.11	NUC	6.188	32.35
TR|E1BM30|E1BM30_BOVIN	EXC	EXC	40.45	PLA	14.27	NUC	9.263	40.4
SP|P22444|BMP3_BOVIN	EXC	EXC	60.45	NUC	6.984	CYT	6.308	31.38
SP|Q29RQ1|CO7_BOVIN	EXC	EXC	36.65	NUC	9.355	PLA	8.668	33.45
TR|F1MX50|F1MX50_BOVIN	EXC	EXC	25.94	NUC	13.03	PLA	12.99	33.94
SP|P19661|CTHL3_BOVIN	EXC	EXC	59.68	PLA	9.248	CYT	7.197	34.17
SP|Q7SIH1|A2MG_BOVIN	EXC	EXC	56.55	PLA	6.448	NUC	5.823	31.43
SP|Q95121|PEDF_BOVIN	EXC	EXC	32.76	NUC	11.25	CYT	10.88	34.54
SP|P61823|RNAS1_BOVIN	EXC	EXC	70.91	PLA	6.918	NUC	4.835	28.03
SP|P33046|CTHL4_BOVIN	EXC	EXC	68.44	NUC	6.207	PLA	4.643	28.19
TR|A0A077S6P2|A0A077S6P2_BOVIN	EXC	EXC	51.31	NUC	6.844	PLA	6.377	32.3
TR|L8I543|L8I543_9CETA	EXC	EXC	26.04	PLA	14.22	NUC	10.68	35.5
TR|A6QNW7|A6QNW7_BOVIN	EXC	EXC	30.23	PLA	13.89	CYT	10.84	36.91
SP|Q5NTB3|FA11_BOVIN	EXC	EXC	39.83	PLA	10.55	CYT	8.336	35.63
SP|P48803|FGF4_BOVIN	EXC	EXC	19.3	PLA	15.09	NUC	14.28	32.95
SP|P02666|CASB_BOVIN	EXC	EXC	56.69	NUC	7.263	PLA	7.012	32.34
TR|F1MYX2|F1MYX2_BOVIN	EXC	EXC	49.16	CYT	7.946	PLA	7.928	33.57
SP|P00593|PA21B_BOVIN	EXC	EXC	68.92	PLA	6.042	MIT	4.044	27.83
TR|F1MNZ8|F1MNZ8_BOVIN	EXC	EXC	36.95	PLA	14.41	NUC	11.2	39.78
TR|E1BPW8|E1BPW8_BOVIN	EXC	EXC	24.61	JNC	24.18	PLA	11.93	48.58
SP|P81187|CFAB_BOVIN	EXC	EXC	61.62	CYT	5.984	PLA	4.9	29.99
TR|L8I6L2|L8I6L2_9CETA	EXC	EXC	27.92	PLA	16.11	NUC	13.97	38.84
TR|L8IVP2|L8IVP2_9CETA	EXC	EXC	28.59	PLA	14.09	CYT	10.41	36.49
TR|L8J5U3|L8J5U3_9CETA	EXC	EXC	32.6	PLA	22.71	CYT	7.741	49.83
SP|Q3SZV7|HEMO_BOVIN	EXC	EXC	35.95	CYT	8.261	NUC	7.832	31.97
TR|A7MB82|A7MB82_BOVIN	EXC	EXC	26.43	PLA	18.03	JNC	10.35	40.72
SP|P81644|APOA2_BOVIN	EXC	EXC	50.57	PLA	10.79	CYT	7.364	36.96
TR|C4T7Z1|C4T7Z1_BOVIN	EXC	EXC	31.72	CYT	11.19	PLA	9.212	34.11
SP|P06868|PLMN_BOVIN	EXC	EXC	63.15	PLA	5.622	CYT	5.466	29.21
SP|P12763|FETUA_BOVIN	EXC	EXC	59.38	NUC	7.106	PLA	5.723	31.73
TR|E1BLS8|E1BLS8_BOVIN	EXC	EXC	38.23	NUC	11.8	PLA	10.72	36.81
SP|P13384|IBP2_BOVIN	EXC	EXC	55.41	PLA	8.149	NUC	6.971	33.52
TR|L8IYE7|L8IYE7_9CETA	EXC	EXC	46.81	PLA	9.516	CYT	7.958	35.32
SP|P17697|CLUS_BOVIN	CYT/EXC	CYT	36.82	EXC	28.63	NUC	6.517	60.09
SP|Q687Y7|IL17_BOVIN	EXC	EXC	28.95	PLA	13.1	MIT	9.409	35.39
TR|E1BLU0|E1BLU0_BOVIN	EXC	EXC	28.34	CYT	11.77	NUC	10.41	33.46
TR|L8IPS6|L8IPS6_9CETA	EXC	EXC	23.43	PLA	17.74	CYT	9.675	38.83
TR|L8I703|L8I703_9CETA	EXC	EXC	69.73	PLA	7.27	NUC	5.282	28.91
TR|A2VDY0|A2VDY0_BOVIN	EXC	EXC	36.63	PLA	12.61	NUC	9.867	37.41
SP|P01044|KNG1_BOVIN	EXC	EXC	61.98	NUC	5.891	CYT	4.886	29.8
SP|P01044-2|KNG1_BOVIN	EXC	EXC	61.61	NUC	4.848	CYT	4.508	28.73
TR|L8IZ21|L8IZ21_9CETA	EXC	EXC	32.1	NUC	12	CYT	11.18	35.24
SP|B5T255|PGRP1_BOSIN	EXC/CYT	EXC	35.27	CYT	33.81	PLA	6.014	68.07
TR|B8Y9S9|B8Y9S9_BOVIN	EXC	EXC	64.95	NUC	4.971	CYT	4.529	27.98
TR|A2VE88|A2VE88_BOVIN	EXC	EXC	34.49	NUC	13.51	PLA	9.789	37.93
SP|Q762I5|RETN_BOVIN	EXC	EXC	36.55	PLA	13.95	NUC	9.691	39.09
TR|L8IBD7|L8IBD7_9CETA	EXC	EXC	69.42	PLA	4.354	CYT	3.897	25.77
TR|B2Z4B4|B2Z4B4_BOVIN	EXC	EXC	15.53	NUC	15.14	CYT	14.03	30.55
TR|F1N3A1|F1N3A1_BOVIN	EXC	EXC	15.99	NUC	10.7	CYT	10.46	25.28
TR|L8HPR0|L8HPR0_9CETA	EXC	EXC	60.47	NUC	6.033	CYT	5.02	30.3
TR|L8IG77|L8IG77_9CETA	EXC	EXC	27.34	PLA	18.23	NUC	11.04	41.42
TR|F1MMK9|F1MMK9_BOVIN	EXC	EXC	47.99	NUC	9.067	CYT	7.936	34.85
TR|G3X7D2|G3X7D2_BOVIN	EXC	EXC	63.77	CYT	7.811	NUC	4.724	31.52
SP|P19035|APOC3_BOVIN	EXC	EXC	48.5	CYT	11.84	PLA	11.74	38.22
SP|A4IFR0|CXL17_BOVIN	EXC	EXC	24.14	PLA	15.09	NUC	11.68	35.68
TR|L8HYL8|L8HYL8_9CETA	EXC	EXC	15.41	PLA	14.26	CYT	9.142	29.34
SP|P17690|APOH_BOVIN	EXC	EXC	60.57	PLA	6.417	CYT	5.121	30.71
SP|P11116|LEG1_BOVIN	EXC	EXC	37.4	CYT	23.5	NUC	7.074	52.44
TR|F1MDS0|F1MDS0_BOVIN	EXC	EXC	32.94	NUC	14.3	PLA	10.11	38.43
TR|L8HNX4|L8HNX4_9CETA	EXC	EXC	47.12	PLA	12.12	NUC	8.78	38.5
TR|L8HNJ9|L8HNJ9_9CETA	EXC	EXC	23.78	JNC	22.56	PLA	12.17	45.77
SP|Q28065|C4BPA_BOVIN	EXC	EXC	51.45	PLA	7.046	CYT	6.08	32.52
TR|A6QPI9|A6QPI9_BOVIN	EXC	EXC	45.81	PLA	13.56	CYT	12.2	40.22
TR|L8HQI2|L8HQI2_9CETA	EXC	EXC	42.41	PLA	12.11	CYT	7.966	38
SP|P56425|CTHL7_BOVIN	EXC	EXC	63.02	NUC	6.384	PLA	6.161	30.1
TR|A7MBJ3|A7MBJ3_BOVIN	END/EXC	END	31.17	EXC	30.59	PLA	5.675	61.4
TR|G3N0E7|G3N0E7_BOVIN	EXC	EXC	45.8	PLA	9.962	NUC	9.501	35.78
SP|Q24K15|ANGP4_BOVIN	EXC	EXC	21.87	PLA	12.44	NUC	11.24	31.07
SP|Q2KJF1|A1BG_BOVIN	EXC	EXC	44.1	PLA	10.63	NUC	9.965	36.41
SP|Q9XS49|VEGFB_BOVIN	EXC	EXC	40.88	NUC	12.96	PLA	10.93	38.81
SP|Q9XS49-2|VEGFB_BOVIN	EXC	EXC	45.72	CYT	9.322	PLA	8.713	35.01
TR|E1BHC1|E1BHC1_BOVIN	EXC	EXC	51.98	PLA	7.111	NUC	6.812	32.58
SP|P01190|COLI_BOVIN	EXC	EXC	60.32	NUC	7.984	PLA	6.664	32.56
TR|L8J0F4|L8J0F4_9CETA	EXC	EXC	18.73	PLA	14.77	NUC	10.55	32.17
TR|F1MT44|F1MT44_BOVIN	EXC	EXC	43.69	CYT	7.94	PLA	7.781	33.17
TR|A6QQA8|A6QQA8_BOVIN	EXC	EXC	32.93	GOL	17.59	NUC	9.783	42.76
SP|P02668|CASK_BOVIN	EXC	EXC	72.66	PLA	5.009	NUC	3.851	25.13
SP|Q0P5H1|PCYXL_BOVIN	EXC	EXC	36.93	NUC	9.009	PLA	8.965	33.11
SP|P01045|KNG2_BOVIN	EXC	EXC	61.82	NUC	5.589	CYT	4.697	29.51
SP|P01045-2|KNG2_BOVIN	EXC	EXC	61.31	CSK	4.45	NUC	4.283	28.37
TR|G1K122|G1K122_BOVIN	EXC	EXC	68.86	NUC	5.05	CYT	4.892	26.75
TR|F1N205|F1N205_BOVIN	EXC	EXC	28.47	PLA	21.54	CYT	8.949	46.55
TR|A6QLY8|A6QLY8_BOVIN	EXC	EXC	38.31	PLA	12.08	NUC	10.81	37.17
SP|O77802|ANGP2_BOVIN	EXC	EXC	66.51	CYT	4.401	NUC	3.982	26.87
TR|L8HR77|L8HR77_9CETA	EXC	EXC	15.09	NUC	12.91	PLA	12.4	27.39
TR|Q3ZCL0|Q3ZCL0_BOVIN	EXC	EXC	31.02	CYT	10.96	PLA	8.539	33.55
TR|L8HVY9|L8HVY9_9CETA	EXC	EXC	36.96	NUC	7.776	CYT	7.595	31.68
SP|Q3T0A3|CFAD_BOVIN	EXC	EXC	54.18	CYT	10.18	PLA	8.5	36.04
SP|P13214|ANXA4_BOVIN	EXC	EXC	13.19	CYT	13.08	PLA	12.1	26.23
SP|P04272|ANXA2_BOVIN	EXC	EXC	55.5	CYT	9.256	NUC	7.199	34.81
SP|A1A4M2|EMC10_BOVIN	EXC	EXC	24.86	NUC	13.86	CYT	12.29	34.45
TR|G3MX65|G3MX65_BOVIN	EXC	EXC	20.16	PLA	17.67	CYT	11.68	36.89
TR|L8HQT5|L8HQT5_9CETA	EXC	EXC	64.89	NUC	4.98	CYT	4.523	28.01
TR|A2VE41|A2VE41_BOVIN	EXC	EXC	45.77	PLA	11.16	NUC	7.752	37.23
SP|Q5E9H1|FIBIN_BOVIN	EXC	EXC	18.05	GOL	13.76	NUC	13.24	30.44
TR|Q24JZ6|Q24JZ6_BOVIN	EXC	EXC	16.69	PLA	15.79	CYT	14.41	32.19
TR|L8HT17|L8HT17_9CETA	EXC	EXC	32.73	PLA	12.16	NUC	10.83	35.66
TR|F1N4N8|F1N4N8_BOVIN	EXC	EXC	44.23	CYT	8.833	PLA	8.165	34.28
TR|E1BL59|E1BL59_BOVIN	EXC	EXC	38.45	PLA	11.46	NUC	10.26	36.44
TR|E1B982|E1B982_BOVIN	EXC	EXC	33.36	PLA	12.63	CYT	10.14	36.45
SP|P34955|A1AT_BOVIN	EXC	EXC	61.01	CYT	6.564	PLA	5.669	30.78
TR|F1MVS9|F1MVS9_BOVIN	EXC	EXC	46.77	PLA	7.637	NUC	6.577	33.12
TR|L8IGK5|L8IGK5_9CETA	EXC	EXC	13.77	NUC	12.32	PLA	10.84	25.71
SP|Q1RMJ9|UCN3_BOVIN	EXC	EXC	19.6	PLA	15.07	NUC	14.49	33.1
TR|F1MRZ2|F1MRZ2_BOVIN	EXC	EXC	12.81	PLA	12.45	NUC	11.68	25.17
SP|O02659|MBL2_BOVIN	EXC	EXC	29.13	PLA	15.12	NUC	9.513	38.04
TR|E1BA17|E1BA17_BOVIN	EXC	EXC	29.43	PLA	11.31	NUC	11.04	33.36
TR|F1N4K0|F1N4K0_BOVIN	EXC	EXC	25.76	PLA	11.83	NUC	11.54	32.35
TR|Q32PB7|Q32PB7_BOVIN	EXC	EXC	58.66	PLA	7.679	CSK	5.153	32.52
SP|Q3T114|RIDA_BOVIN	EXC	EXC	33.66	CYT	20.83	NUC	19.79	47.49
SP|A6QQF6|SBSN_BOVIN	EXC	EXC	26.3	CYT	9.859	CSK	9.424	30.22
SP|Q58CS8|GNPTG_BOVIN	EXC	EXC	24.97	GOL	21.23	NUC	9.905	44.47
SP|Q58CS8-2|GNPTG_BOVIN	EXC	EXC	26.4	GOL	23.61	NUC	8.22	48.61
TR|E1BIP4|E1BIP4_BOVIN	EXC	EXC	32.17	NUC	12.84	CYT	10.44	36.31
SP|O18836|GDF8_BOVIN	EXC	EXC	58.05	NUC	6.662	CYT	5.513	31.46
SP|Q5E9E3|C1QA_BOVIN	EXC	EXC	56.8	NUC	8.234	PLA	7.828	33.45
TR|F1MD40|F1MD40_BOVIN	EXC	EXC	28.98	PLA	9.967	NUC	9.765	31.54
SP|Q2KJ51|ANGL4_BOVIN	EXC	EXC	32.74	CYT	10.87	NUC	9.28	34.08
SP|G3MYZ3|AFAM_BOVIN	EXC	EXC	33.15	CYT	8.496	NUC	8.486	31.38
TR|G3N0S9|G3N0S9_BOVIN	EXC	EXC	16.71	CYT	14.24	PLA	13.67	30.19
TR|Q5R1X5|Q5R1X5_BOVIN	EXC	EXC	34.94	PLA	10.22	CYT	9.491	33.99
TR|L8IDW3|L8IDW3_9CETA	EXC	EXC	22.33	NUC	11.57	PLA	11.49	30.25
SP|P01888|B2MG_BOVIN	EXC	EXC	51.93	PLA	9.248	NUC	7.253	35.07
SP|P04836|CBPE_BOVIN	EXC	EXC	39.2	NUC	19.66	CYT	17.48	47.36
SP|P35445|COMP_BOVIN	EXC	EXC	42.12	PLA	8.37	NUC	7.725	33.45
TR|E1BJW3|E1BJW3_BOVIN	EXC	EXC	22.11	CYT	12.72	PLA	11.75	31.56
TR|L8IPA9|L8IPA9_9CETA	EXC	EXC	31	NUC	10.51	CYT	8.303	33.01
SP|Q95L39|LOXL1_BOVIN	EXC	EXC	28.58	NUC	13.47	CYT	10.04	35.69
SP|E1BF81|CBG_BOVIN	EXC	EXC	50.81	CYT	7.731	PLA	7.55	33.32
SP|Q3T052|ITIH4_BOVIN	EXC	EXC	34.35	NUC	9.712	CYT	9.553	33.21
TR|A3KN30|A3KN30_BOVIN	EXC	EXC	15.89	PLA	13.56	NUC	12.56	28.77
TR|A6QPK2|A6QPK2_BOVIN	EXC	EXC	16.21	NUC	11.49	CYT	9.808	26.4
TR|F1MP11|F1MP11_BOVIN	EXC	EXC	14.52	PLA	14.11	NUC	13.97	28.51
SP|A6QR11|NELL2_BOVIN	EXC	EXC	45.71	PLA	9.067	NUC	6.431	34.7
SP|P07353|IFNG_BOVIN	EXC	EXC	64.05	CYT	7.768	NUC	6.052	31.4
TR|E1BFY7|E1BFY7_BOVIN	EXC	EXC	14.94	PLA	14.94	NUC	14.75	29.88
TR|L8J1K6|L8J1K6_9CETA	EXC	EXC	43.3	NUC	9.425	PLA	8.57	34.86
TR|F1N0T1|F1N0T1_BOVIN	EXC	EXC	37.9	NUC	10.44	CYT	8.478	35.06
TR|F1MI35|F1MI35_BOVIN	EXC	EXC	16.33	PLA	12.81	CYT	11.54	28.11
SP|Q5EA79|GALM_BOVIN	EXC	EXC	12.14	CYT	11.57	NUC	10.05	23.58
TR|E1BB48|E1BB48_BOVIN	EXC/GOL	EXC	35.55	GOL	35.25	CYT	4.695	70.58
SP|Q3ZBD7|G6PI_BOVIN	CYT/EXC	CYT	40.6	EXC	38.42	PLA	3.298	77.29
TR|L8IJH2|L8IJH2_9CETA	EXC	EXC	18.01	NUC	14.03	CYT	13.64	30.76
TR|Q2HJF0|Q2HJF0_BOVIN	EXC	EXC	53.98	CYT	6.131	PLA	5.422	31.35
TR|E1BN99|E1BN99_BOVIN	EXC	EXC	19.12	PLA	12.25	NUC	10.44	29.22
TR|A3KLR9|A3KLR9_BOVIN	EXC	EXC	40.41	NUC	10.49	CYT	8.672	35.67
TR|E1BG61|E1BG61_BOVIN	EXC	EXC	14.86	PLA	13.85	NUC	12.69	28.41
SP|P12401|PLRP2_BOVIN	EXC	EXC	55.73	NUC	7.295	PLA	6.658	32.5
TR|H9BDV3|H9BDV3_BOVIN	EXC	EXC	48.48	PLA	11.1	CYT	8.331	37.31
TR|E1B8S3|E1B8S3_BOVIN	EXC	EXC	15.22	NUC	11.51	PLA	10.43	25.74
SP|P79331|ATS2_BOVIN	EXC	EXC	13.82	PLA	11.86	NUC	11.05	25.18
SP|A0JNM6|LYZL1_BOVIN	EXC	EXC	33.57	MIT	9.537	CSK	8.575	32.75
TR|O18977|O18977_BOVIN	EXC	EXC	44.45	PLA	8.779	NUC	8.3	34.24
TR|A5PKA3|A5PKA3_BOVIN	EXC	EXC	28.18	NUC	13.39	CYT	11.47	35.43
TR|A5D7R6|A5D7R6_BOVIN	EXC	EXC	48.7	CYT	7.936	NUC	6.607	33.55
SP|Q29461|CEL2A_BOVIN	EXC	EXC	58.81	PLA	9.28	CYT	6.722	34.37
TR|F1MXP7|F1MXP7_BOVIN	EXC	EXC	19.09	PLA	14.43	NUC	10.21	31.95
TR|A5PJT7|A5PJT7_BOVIN	EXC	EXC	32.38	CYT	10.11	NUC	9.654	33.03
TR|L8J271|L8J271_9CETA	EXC	EXC	51.87	NUC	7.141	CYT	6.934	32.62
SP|A6QLI0|EPDR1_BOVIN	EXC	EXC	58.25	NUC	7.097	CYT	6.794	31.92
SP|P20414|TIMP1_BOVIN	EXC	EXC	75.17	PLA	3.279	CSK	2.873	22.05
TR|L8IK42|L8IK42_9CETA	EXC	EXC	34.7	CYT	9.475	NUC	9.117	33.03
TR|E1BEB4|E1BEB4_BOVIN	EXC	EXC	43.71	PLA	10.3	NUC	8.653	35.97
TR|G3MZU3|G3MZU3_BOVIN	EXC	EXC	22.51	CYT	13.07	PLA	12.97	32.22
SP|P30367|IL4_BOVIN	EXC	EXC	68.25	NUC	5.957	CYT	5.507	27.98
TR|L8HPA3|L8HPA3_9CETA	EXC	EXC	27.73	NUC	13.72	CYT	10.38	35.64
TR|L8HP51|L8HP51_9CETA	EXC	EXC	49.37	NUC	7.307	CYT	7.099	32.84
TR|A7MB07|A7MB07_BOVIN	EXC	EXC	29.34	NUC	11.92	PLA	10.27	34.07
TR|L8IP29|L8IP29_9CETA	EXC	EXC	39.93	PLA	12.42	NUC	8.479	37.95
SP|Q29RU4|CO6_BOVIN	EXC	EXC	26.07	CYT	11.1	NUC	10.83	31.61
TR|L8IEE9|L8IEE9_9CETA	EXC	EXC	25.42	NUC	13.4	PLA	12.62	34.15
TR|A7MBF9|A7MBF9_BOVIN	EXC	EXC	27.79	CYT	13.24	NUC	10.21	35.07
SP|P11151|LIPL_BOVIN	EXC/PLA	EXC	37.6	PLA	32.51	CYT	4.658	66.54
TR|L8I7N7|L8I7N7_9CETA	EXC	EXC	23.3	NUC	8.619	CYT	8.478	27.24
TR|F1MHG1|F1MHG1_BOVIN	EXC	EXC	21.02	PLA	17.97	CYT	11.33	37.8
TR|E1B818|E1B818_BOVIN	EXC	EXC	34.36	NUC	11.06	CYT	9.241	34.83
TR|E1BPR6|E1BPR6_BOVIN	EXC	EXC	12.64	NUC	12.2	CYT	11.02	24.73
TR|E1BHY6|E1BHY6_BOVIN	EXC	EXC	43.94	JNC	6.356	PLA	5.962	31.39
SP|Q3MHZ8|LEG9_BOVIN	EXC	EXC	20.27	CYT	18.7	NUC	8.569	38.35
SP|Q95104|PDYN_BOVIN	EXC	EXC	55.5	PLA	8.364	NUC	7.31	33.76
SP|Q95116|TSP2_BOVIN	EXC	EXC	13.9	NUC	10.59	CYT	10.45	23.68
TR|F1MGZ5|F1MGZ5_BOVIN	EXC	EXC	31.12	PLA	22.93	NUC	7.864	49.62
TR|E1BAU7|E1BAU7_BOVIN	EXC	EXC	17.79	CYT	15.13	PLA	11.26	32.04
TR|V6F974|V6F974_BOVIN	EXC	EXC	23.33	PLA	16.34	CYT	9.939	36.89
TR|L8I5H0|L8I5H0_9CETA	EXC	EXC	49.63	NUC	8.981	CYT	7.116	34.79
SP|P10152|ANG1_BOVIN	EXC	EXC	62.34	PLA	7.75	NUC	4.932	31.83
TR|L8IZ51|L8IZ51_9CETA	EXC	EXC	31.35	PLA	23.11	NUC	7.911	49.96
TR|A8YXZ2|A8YXZ2_BOVIN	EXC	EXC	26.22	PLA	15.41	NUC	12.5	37.13
TR|L8I803|L8I803_9CETA	EXC	EXC	38.11	NUC	10.33	CYT	8.706	34.98
SP|Q2KIG3|CBPB2_BOVIN	EXC	EXC	39.6	CYT	13.7	NUC	9.135	39.5
SP|Q6QRN6|NNRE_BOVIN	EXC	EXC	33.24	CYT	12.95	NUC	12.1	36.82
TR|E1BBK6|E1BBK6_BOVIN	EXC	EXC	33.52	PLA	11.91	NUC	9.472	35.61
SP|P21214|TGFB2_BOVIN	EXC	EXC	71.81	NUC	4.72	CYT	3.858	25.18
SP|Q5I2E5|FCN2_BOVIN	EXC	EXC	48.66	PLA	9.723	NUC	8.715	35.65
TR|A5PJL8|A5PJL8_BOVIN	EXC	EXC	31.74	PLA	17.4	NUC	9.189	42.1
TR|E1BF00|E1BF00_BOVIN	EXC	EXC	12.02	NUC	11.46	PLA	9.812	23.35
TR|F1MB32|F1MB32_BOVIN	EXC	EXC	30.62	NUC	10.66	CYT	9.555	33.04
TR|L8IN79|L8IN79_9CETA	EXC	EXC	17.95	NUC	13.71	CYT	12	30.32
TR|E1B8J8|E1B8J8_BOVIN	EXC	EXC	39.4	NUC	10.19	CYT	8.965	35.1
SP|P28800|A2AP_BOVIN	EXC	EXC	48.81	NUC	9.675	PLA	8.116	35.6
SP|Q3SYW2|CO2_BOVIN	EXC	EXC	45.99	PLA	7.471	CYT	7.003	32.87
TR|F1MGN0|F1MGN0_BOVIN	EXC	EXC	23.87	NUC	10.9	PLA	10.2	30.26
TR|Q58DL9|Q58DL9_BOVIN	EXC	EXC	39.05	NUC	10.52	CYT	9.303	35.43
TR|L8I2Z1|L8I2Z1_9CETA	EXC	EXC	28.84	PLA	28.19	CYT	6.067	56.66
TR|E1BHU7|E1BHU7_BOVIN	EXC	EXC	33.56	PLA	14.45	NUC	9.023	38.84
SP|Q17QK3|CBPQ_BOVIN	EXC	EXC	37.1	PLA	8.392	CYT	8.268	32.43
SP|Q9N2I2|IPSP_BOVIN	EXC	EXC	49.15	NUC	8.854	CYT	7.682	34.63
TR|A6QQG1|A6QQG1_BOVIN	EXC	EXC	31.81	NUC	12.1	CYT	10.58	35.26
TR|L8HQ26|L8HQ26_9CETA	EXC	EXC	31.26	NUC	10.02	PLA	9.855	32.51
TR|L8IR30|L8IR30_9CETA	EXC	EXC	36.47	NUC	9.683	PLA	8.854	33.79
TR|A4FUX7|A4FUX7_BOVIN	EXC	EXC	47.8	PLA	13.02	NUC	6.165	39.67
SP|F1N152|HTRA1_BOVIN	EXC	EXC	38.02	NUC	10.17	PLA	9.409	34.77
SP|Q2TBI0|LBP_BOVIN	EXC	EXC	26.62	PLA	10.5	CYT	10.29	31.13
TR|A0A0F6QMJ3|A0A0F6QMJ3_BOVIN	EXC	EXC	35.61	CYT	8.726	NUC	8.707	32.42
SP|P80109|PHLD_BOVIN	EXC	EXC	51.37	PLA	8.039	NUC	6.135	33.67
TR|E1BNJ9|E1BNJ9_BOVIN	EXC	EXC	37.5	CYT	12.2	PLA	10.99	37.12
SP|Q76BS1|HGF_BOVIN	EXC	EXC	24.53	CYT	9.655	NUC	9.054	29.1
TR|E1BAU5|E1BAU5_BOVIN	EXC	EXC	18.21	MIT	9.531	END	9.38	25.33
TR|L8HSI3|L8HSI3_9CETA	EXC	EXC	15.01	NUC	14.08	CYT	12.3	28.81
TR|F1MX87|F1MX87_BOVIN	EXC	EXC	28.84	PLA	28.08	CYT	6.253	56.48
TR|Q17QP5|Q17QP5_BOVIN	EXC	EXC	45.08	NUC	9.625	PLA	6.861	35.31
TR|E1BD91|E1BD91_BOVIN	EXC	EXC	19.9	NUC	16.98	CYT	14.66	35.8
TR|E1BJX6|E1BJX6_BOVIN	EXC	EXC	48.56	PLA	14.48	NUC	6.433	41.55
TR|L8HPG3|L8HPG3_9CETA	EXC	EXC	53.63	CYT	8.391	NUC	5.883	33.96
SP|P49907|SEPP1_BOVIN	EXC	EXC	25.69	NUC	18.92	CYT	12.22	41.59
SP|Q3SWW8|TSP4_BOVIN	EXC	EXC	22.89	NUC	11.15	PLA	11.13	30.05
TR|Q3SZH5|Q3SZH5_BOVIN	EXC	EXC	38.18	PLA	10.39	NUC	10.18	35.07
SP|P16368|TIMP2_BOVIN	EXC	EXC	72.05	CYT	4.293	PLA	4.277	24.61
SP|Q3ZBQ0|SIR5_BOVIN	EXC	EXC	12.56	NUC	11.37	PLA	10.93	23.64
TR|F1MD77|F1MD77_BOVIN	EXC	EXC	51.75	NUC	6.708	PLA	6.374	32.13
TR|F1MY38|F1MY38_BOVIN	EXC	EXC	18.85	PLA	14.11	NUC	9.827	31.4
TR|F1N0C7|F1N0C7_BOVIN	EXC	EXC	59.49	PLA	5.629	NUC	5.361	30.05
TR|L8J0E1|L8J0E1_9CETA	EXC	EXC	35.97	NUC	8.653	CYT	8.489	32.43
SP|A6QLD2|OLM2B_BOVIN	EXC	EXC	34.73	NUC	12.66	CYT	9.606	36.93
SP|Q1LZE9|PRS23_BOVIN	EXC	EXC	15.65	NUC	12.84	CYT	12.7	27.69
SP|P06504|CRYGS_BOVIN	EXC	EXC	11.4	NUC	10.34	CYT	9.371	21.51
TR|B9X245|B9X245_BOVIN	EXC	EXC	40.44	NUC	8.183	CYT	7.651	32.94
TR|F1MYX9|F1MYX9_BOVIN	EXC	EXC	46.89	NUC	8.095	CYT	7.178	33.65
TR|A6H749|A6H749_BOVIN	EXC	EXC	40.98	PLA	9.141	NUC	8.336	34.16
TR|L8J597|L8J597_9CETA	EXC	EXC	23.31	CYT	19.91	NUC	16.61	41.75
TR|L8HY22|L8HY22_9CETA	EXC	EXC	40.89	NUC	10.6	CYT	9.192	35.89
SP|P80177|MIF_BOVIN	EXC/CYT	EXC	31.86	CYT	30.13	NUC	11.07	60.91
TR|Q17QW8|Q17QW8_BOVIN	EXC	EXC	58.31	PLA	8.244	NUC	6.456	33.23
TR|E1BHP0|E1BHP0_BOVIN	EXC	EXC	27.13	CYT	8.863	NUC	8.73	29.42
TR|L8IXQ0|L8IXQ0_9CETA	EXC	EXC	26.53	NUC	10.86	CYT	10.65	31.53
TR|E1BCU6|E1BCU6_BOVIN	EXC	EXC	22.7	PLA	11.67	CYT	10.8	30.58
TR|L8IKZ7|L8IKZ7_9CETA	EXC	EXC	26.67	PLA	10.58	NUC	9.929	31.26
TR|F1MKS5|F1MKS5_BOVIN	EXC	EXC	50.35	NUC	8.715	PLA	5.685	34.47
TR|E1BFP8|E1BFP8_BOVIN	EXC	EXC	24.43	NUC	12.2	PLA	11.74	32.15
SP|E1BJW1|HTRA4_BOVIN	EXC	EXC	19.13	NUC	13.33	PLA	13.01	30.57
TR|G5E5M8|G5E5M8_BOVIN	EXC	EXC	26.24	NUC	10.43	CYT	9.682	30.88
SP|P55906|BGH3_BOVIN	EXC	EXC	49.12	CYT	8.432	NUC	7.732	34.14
SP|Q32L76|SAA4_BOVIN	EXC	EXC	64.85	PLA	4.902	END	4.142	27.94
TR|E1BH09|E1BH09_BOVIN	EXC	EXC	28.46	NUC	11.85	PLA	11.51	33.62
TR|A7E2Z1|A7E2Z1_BOVIN	EXC	EXC	17.64	PLA	17.14	CYT	12	34.6
SP|Q08DX6|GDF10_BOVIN	EXC	EXC	43.25	NUC	9.376	PLA	8.851	34.8
SP|P02459|CO2A1_BOVIN	EXC	EXC	33.24	PLA	16.4	NUC	11.91	41.28
SP|P02465|CO1A2_BOVIN	EXC	EXC	31.01	PLA	15.56	NUC	12.46	39.38
TR|F1MF97|F1MF97_BOVIN	EXC	EXC	38.42	NUC	9.651	PLA	9.597	34.24
TR|E1BI72|E1BI72_BOVIN	EXC	EXC	15.35	NUC	11.23	PLA	10.14	25.48
TR|E1BMV7|E1BMV7_BOVIN	EXC	EXC	15.12	NUC	12.08	CYT	10.4	26.37
TR|F1MC02|F1MC02_BOVIN	EXC	EXC	14.15	CYT	10.61	PLA	10.23	23.89
TR|L8IQC8|L8IQC8_9CETA	EXC	EXC	54.98	PLA	7.648	CYT	7.226	32.99
TR|E1B7Q3|E1B7Q3_BOVIN	EXC	EXC	48.3	CYT	7.712	NUC	7.597	33.28
SP|P02453|CO1A1_BOVIN	EXC	EXC	32.16	PLA	15.92	NUC	12.87	40.27
TR|F1MDD5|F1MDD5_BOVIN	EXC	EXC	38.89	NUC	8.462	PLA	7.891	32.94
SP|P18341|TGFB1_BOVIN	EXC	EXC	46.75	NUC	8.819	PLA	7.861	34.49
SP|P07224|PROS_BOVIN	EXC	EXC	61.41	PLA	5.879	NUC	4.424	29.92
TR|A6QL81|A6QL81_BOVIN	EXC	EXC	38.61	NUC	13.24	CYT	9.842	38.69
TR|E1BEM2|E1BEM2_BOVIN	EXC	EXC	13.82	PLA	13.16	CYT	12.58	26.8
TR|F1MF86|F1MF86_BOVIN	EXC	EXC	47.23	PLA	10.16	NUC	8.54	36.11
SP|P50291|FST_BOVIN	EXC	EXC	67.2	CYT	4.842	NUC	4.83	27.12
TR|E1BDG5|E1BDG5_BOVIN	EXC	EXC	75.53	NUC	3.107	CSK	2.916	21.69
TR|Q08E14|Q08E14_BOVIN	EXC	EXC	31.4	PLA	15.08	NUC	12.89	38.89
SP|Q3T004|SAMP_BOVIN	EXC	EXC	43.94	NUC	9.359	PLA	7.748	34.87
TR|E1BMV3|E1BMV3_BOVIN	EXC	EXC	41.52	CYT	10.35	NUC	10.25	35.7
SP|A3KN33|EGFLA_BOVIN	EXC	EXC	27.29	JNC	24.66	NUC	7.006	50.58
SP|Q32S24|COBA2_BOVIN	EXC	EXC	31.42	PLA	15.94	NUC	11.53	40.02
TR|F1MW44|F1MW44_BOVIN	CYT/EXC	CYT	30.76	EXC	30.43	PLA	6.771	61
SP|Q32KY0|APOD_BOVIN	EXC	EXC	52.18	NUC	7.565	PLA	7.277	33.09
TR|F1MI18|F1MI18_BOVIN	EXC	EXC	33.26	NUC	10.26	CYT	9.041	33.51
TR|L8IMX1|L8IMX1_9CETA	EXC	EXC	37.03	PLA	7.981	NUC	7.947	31.93
TR|E1BPV7|E1BPV7_BOVIN	EXC	EXC	30.03	PLA	12.77	NUC	11.89	35.41
SP|P85521|C163A_BOVIN	EXC	EXC	32.52	PLA	25.47	CYT	9.446	53.91
SP|Q0VCX1|C1S_BOVIN	EXC	EXC	29.03	NUC	9.211	PLA	8.769	30.66
TR|A5D9E9|A5D9E9_BOVIN	EXC	EXC	24.41	PLA	10.24	CYT	9.055	29.73
TR|E1BEV7|E1BEV7_BOVIN	EXC	EXC	33.86	PLA	10.18	NUC	8.936	33.61
TR|G3N3L0|G3N3L0_BOVIN	EXC	EXC	62.18	NUC	7.006	PLA	6.194	31.01
SP|Q0VCG9|PTX3_BOVIN	EXC	EXC	35.63	CYT	9.734	NUC	8.754	33.62
SP|Q9TT36|THBG_BOVIN	EXC	EXC	64.55	PLA	5.219	NUC	5.17	28.38
SP|Q07537|GALT1_BOVIN	GOL/EXC	GOL	35.35	EXC	34.41	CYT	4.811	69.1
TR|E1BN52|E1BN52_BOVIN	EXC	EXC	24.1	NUC	10.21	PLA	9.75	29.55
TR|L8HLI9|L8HLI9_9CETA	EXC	EXC	15.7	CYT	14.33	NUC	14.21	29.63
SP|Q28062|PGCB_BOVIN	EXC	EXC	38.52	NUC	10.87	PLA	9.24	35.73
TR|E1BCA5|E1BCA5_BOVIN	EXC	EXC	47.92	NUC	8.626	CYT	7.597	34.33
SP|P23389|SCG1_BOVIN	EXC	EXC	26.99	NUC	14.16	CYT	11.26	35.86
TR|E1BKL4|E1BKL4_BOVIN	EXC	EXC	14.51	NUC	13.84	PLA	12.58	28.16
SP|P03972|MIS_BOVIN	EXC	EXC	39.72	PLA	12.19	NUC	10.99	37.62
TR|L8J6A1|L8J6A1_9CETA	EXC	EXC	47.32	PLA	7.694	CYT	6.227	33.21
TR|L8J2U7|L8J2U7_9CETA	EXC	EXC	28.54	GOL	9.128	CYT	9.109	30.36
TR|F1MTV3|F1MTV3_BOVIN	EXC	EXC	11.61	PLA	9.882	CYT	9.864	21.12
TR|E1B9K4|E1B9K4_BOVIN	EXC	EXC	24.04	PLA	13.27	NUC	11.35	33.3
TR|A3KMW5|A3KMW5_BOVIN	EXC	EXC	23.22	PLA	16.08	NUC	8.201	36.49
TR|L8IQ05|L8IQ05_9CETA	EXC	EXC	32.64	PLA	15.79	NUC	11.66	40.27
TR|G3X6E2|G3X6E2_BOVIN	EXC	EXC	13.53	NUC	12.55	CYT	11.46	25.82
TR|E1BJS9|E1BJS9_BOVIN	PLA/EXC	PLA	52.16	EXC	27.71	CYT	3.538	60.34
SP|P39873|RNBR_BOVIN	EXC	EXC	59.17	PLA	9.229	NUC	8.499	34.24
SP|A6QQ07|BTD_BOVIN	EXC	EXC	29	NUC	10.1	PLA	9.375	31.71
TR|L8IL04|L8IL04_9CETA	EXC	EXC	41.99	PLA	9.372	NUC	8.388	34.61
TR|F1MUB9|F1MUB9_BOVIN	EXC	EXC	32.41	PLA	22.78	CYT	7.726	49.88
TR|G3MZP8|G3MZP8_BOVIN	EXC	EXC	25.85	CYT	9.52	NUC	9.373	29.59
TR|A5D7S8|A5D7S8_BOVIN	EXC	EXC	50.61	PLA	10.3	NUC	6.558	36.36
SP|P17322|EDN1_BOVIN	EXC	EXC	64.49	NUC	6.26	CYT	5.59	29.55
SP|Q0IIH7|ST14_BOVIN	EXC	EXC	20.71	PLA	17.32	CYT	10.52	36.74
SP|Q05717|IBP5_BOVIN	EXC	EXC	64.63	NUC	5.512	CYT	5.074	28.67
TR|E1BB91|E1BB91_BOVIN	EXC	EXC	14.73	PLA	12.8	NUC	12.23	27
TR|F1MEG3|F1MEG3_BOVIN	EXC	EXC	36.95	NUC	9.008	CYT	8.582	33.12
SP|Q5BIR3|THSD1_BOVIN	EXC	EXC	24.09	NUC	14.97	PLA	13.02	35.5
TR|E1BFX9|E1BFX9_BOVIN	EXC	EXC	19.49	PLA	14.87	CYT	11.02	32.77
TR|A6QP30|A6QP30_BOVIN	EXC	EXC	23.32	PLA	13.6	NUC	10.9	33.33
TR|E1BIQ4|E1BIQ4_BOVIN	EXC	EXC	20.09	PLA	20	CYT	9.087	40.06
TR|C4T8B4|C4T8B4_BOVIN	EXC	EXC	40.56	CYT	8.46	NUC	7.259	33.28
TR|A5D7D5|A5D7D5_BOVIN	EXC	EXC	49.57	NUC	6.841	PLA	6.152	32.31
TR|E1BI98|E1BI98_BOVIN	EXC	EXC	25.5	PLA	14.4	NUC	11.01	35.47
SP|Q8MJ24|LOXL4_BOVIN	EXC	EXC	18.61	PLA	13	CYT	11	29.84
SP|A7E3W2|LG3BP_BOVIN	EXC	EXC	21.6	NUC	10.96	CYT	10.57	29.09
TR|A6QPW7|A6QPW7_BOVIN	EXC	EXC	21.26	PLA	15.08	NUC	13.14	34.09
TR|F1N401|F1N401_BOVIN	EXC	EXC	18.75	NUC	13.06	PLA	12.64	30.01
TR|B6ULX8|B6ULX8_BOVIN	EXC	EXC	49.29	PLA	11.25	CYT	8.664	37.5
SP|A6QPB3|COHA1_BOVIN	EXC	EXC	31.62	PLA	18.69	JNC	14.51	43.81
TR|F1MK67|F1MK67_BOVIN	EXC	EXC	16.92	MIT	14.13	CYT	11.59	30.18
TR|E1BNR0|E1BNR0_BOVIN	EXC	EXC	25.11	NUC	11.47	CYT	10.92	31.59
TR|L8IZS5|L8IZS5_9CETA	EXC	EXC	34.04	PLA	14.16	NUC	11.26	38.62
TR|F1MJQ3|F1MJQ3_BOVIN	EXC	EXC	61.23	PLA	4.866	NUC	4.601	28.84
SP|Q58D84|FSTL1_BOVIN	EXC	EXC	42.47	PLA	9.274	CYT	9.037	34.57
SP|P00743|FA10_BOVIN	EXC	EXC	52.67	PLA	9.345	NUC	6.914	35.15
TR|F1MXQ0|F1MXQ0_BOVIN	EXC	EXC	14.7	NUC	11.79	PLA	10.35	25.71
TR|E1BC50|E1BC50_BOVIN	EXC	EXC	12.24	NUC	12.11	CYT	10.98	24.31
SP|Q95M17|CHIA_BOVIN	EXC	EXC	31.53	CYT	19.63	PLA	8.163	45.08
SP|P32749|CHLE_BOVIN	EXC	EXC	43.84	PLA	12.18	JNC	8.885	38.28
TR|F1N0X6|F1N0X6_BOVIN	EXC	EXC	43.85	CYT	7.389	PLA	6.382	32.56
TR|L8IYJ5|L8IYJ5_9CETA	EXC	EXC	63.55	CYT	5.163	NUC	4.365	28.59
SP|P00741|FA9_BOVIN	EXC	EXC	67.15	PLA	5.328	NUC	4.361	27.67
TR|A6QPD4|A6QPD4_BOVIN	EXC	EXC	41.62	PLA	8.734	NUC	6.823	33.79
TR|E1B9H5|E1B9H5_BOVIN	PLA/EXC	PLA	32.05	EXC	31.86	NUC	5.56	63.79
TR|E1BBN3|E1BBN3_BOVIN	EXC	EXC	44.95	NUC	9.215	CYT	7.583	34.81
TR|E1B9H1|E1B9H1_BOVIN	EXC	EXC	42.4	PLA	8.627	NUC	7.079	33.79
TR|E1BDK6|E1BDK6_BOVIN	EXC	EXC	50.17	NUC	7.768	PLA	7.203	33.37
TR|G3MZT8|G3MZT8_BOVIN	EXC	EXC	46.71	PLA	12.05	NUC	9.235	38.39
SP|A7MB70|SEM3C_BOVIN	EXC	EXC	56.56	NUC	5.466	PLA	5.335	30.33
SP|A6QLZ7|CRLD2_BOVIN	EXC	EXC	29.27	NUC	10.33	CYT	10.22	32.1
SP|Q9MYY0|HPSE_BOVIN	EXC	EXC	21.3	LYS	17.55	PLA	10.69	37.39
TR|E1BGE0|E1BGE0_BOVIN	EXC	EXC	20.32	PLA	18.54	NUC	12.14	38.18
TR|A7YY58|A7YY58_BOVIN	EXC	EXC	55.83	PLA	8.61	NUC	5.455	34.01
TR|F2FB41|F2FB41_BOVIN	EXC	EXC	22.41	PLA	10.05	NUC	9.354	28.44
TR|E1B900|E1B900_BOVIN	EXC	EXC	15.21	END	9.047	GOL	8.873	22.77
SP|A6H737|LOXL2_BOVIN	EXC	EXC	19.56	PLA	10.66	CYT	10.53	27.53
SP|Q28107|FA5_BOVIN	EXC	EXC	51.37	PLA	8.052	NUC	7.283	33.68
TR|F1N7Z6|F1N7Z6_BOVIN	EXC	EXC	46.63	NUC	7.436	PLA	7.313	32.87
TR|F1N0R5|F1N0R5_BOVIN	EXC	EXC	37.24	NUC	8.217	CYT	7.725	32.26
SP|Q08E66|WFKN2_BOVIN	EXC	EXC	37.78	PLA	8.503	NUC	7.873	32.73
TR|F1MZU6|F1MZU6_BOVIN	EXC	EXC	42.67	PLA	14.06	NUC	9.269	40.5
TR|L8HZQ1|L8HZQ1_9CETA	EXC	EXC	27.81	NUC	9.505	CYT	8.786	30.49
TR|A5PKC2|A5PKC2_BOVIN	EXC	EXC	17.11	PLA	16	NUC	13.29	32.74
TR|F2FB40|F2FB40_BOVIN	EXC	EXC	25.92	PLA	14.56	NUC	14.24	35.88
SP|P56652|ITIH3_BOVIN	EXC	EXC	61.32	NUC	5.218	PLA	4.658	29.21
TR|F1MKG2|F1MKG2_BOVIN	EXC	EXC	30.56	PLA	26.09	NUC	6.952	54.12
SP|Q95LI2|VITRN_BOVIN	EXC	EXC	29.43	NUC	11.83	CYT	10.1	34.01
SP|P12661|RET3_BOVIN	EXC	EXC	52.37	NUC	7.144	CYT	6.985	32.6
TR|F1MMT2|F1MMT2_BOVIN	EXC	EXC	48.7	NUC	6.896	CYT	6.27	32.35
TR|E1BIG4|E1BIG4_BOVIN	EXC	EXC	26.35	PLA	12.94	NUC	12.55	34.02
TR|L8IIZ3|L8IIZ3_9CETA	EXC	EXC	27.74	NUC	13.78	CYT	11.09	35.73
TR|E1BAA2|E1BAA2_BOVIN	EXC	EXC	14.24	NUC	13.01	PLA	12.1	26.91
SP|P98167|SSPO_BOVIN	EXC	EXC	48.71	PLA	8.269	NUC	7.086	33.94
TR|A4FV05|A4FV05_BOVIN	EXC	EXC	27.25	PLA	17.43	NUC	12.68	40.29
TR|A6QNS6|A6QNS6_BOVIN	EXC	EXC	43.87	PLA	9.355	NUC	7.977	34.85
TR|F1MLJ7|F1MLJ7_BOVIN	EXC	EXC	45.36	PLA	8.441	NUC	7.573	33.94
TR|E1BK41|E1BK41_BOVIN	EXC	EXC	41.09	NUC	8.955	PLA	7.559	33.96
TR|E1BP05|E1BP05_BOVIN	EXC	EXC	34.99	PLA	8.47	NUC	8.425	31.94
TR|L8IJ01|L8IJ01_9CETA	PLA/EXC	PLA	37.91	EXC	37.76	CYT	3.7	75.57
SP|P01267|THYG_BOVIN	EXC	EXC	52.56	NUC	7.548	CYT	6.313	33.05
TR|E1BKN2|E1BKN2_BOVIN	EXC	EXC	57.06	NUC	6.528	PLA	5.8	31.46
TR|F1N0K0|F1N0K0_BOVIN	EXC	EXC	32.55	PLA	15.53	NUC	11.48	39.89

## Sheet: END
Sequence_ID	Prediction	Pred1	Prob1	Pred2	Prob2	Pred3	Prob3	MLCS
TR|L8IAY0|L8IAY0_9CETA	CYT/END	CYT	39.17	END	38.15	NUC	6.093	76.53		END - Endoplasmic Reticulum	126
SP|Q0P5L5|SUMF1_BOVIN	END	END	37.24	NUC	9.581	EXC	8.657	33.87
SP|Q0VCX2|BIP_BOVIN	END	END	44.11	CYT	17.5	EXC	10.41	45.22
SP|Q06154|PMEL_BOVIN	END	END	21.17	GOL	20.43	NUC	9.958	41.3
SP|Q3MHX6|OS9_BOVIN	END	END	29.32	NUC	12.32	CYT	11.93	34.56
TR|L8I091|L8I091_9CETA	END	END	21.03	GOL	20.37	NUC	10.11	41.12
TR|A6H6Y7|A6H6Y7_BOVIN	END	END	26.74	GOL	26.28	CSK	15.17	52.78
TR|A4FUG1|A4FUG1_BOVIN	END	END	43.18	PLA	7.903	EXC	7.366	33.06
TR|L8I951|L8I951_9CETA	END	END	28.48	NUC	12.58	CYT	12.21	34.54
TR|A6QQR5|A6QQR5_BOVIN	END/NUC	END	31.48	NUC	31.12	PLA	6.691	62.38
SP|Q08D83|RTN3_BOVIN	END	END	25.32	GOL	23.52	NUC	11.74	47.96
SP|Q08D83-2|RTN3_BOVIN	END	END	25.85	GOL	24.01	NUC	10.9	48.94
SP|Q3SZL5|PIGS_BOVIN	END	END	33.1	NUC	10.68	CYT	10.06	33.96
TR|Q5MYB8|Q5MYB8_BOVIN	END	END	45.14	PLA	9.072	CYT	7.49	34.66
TR|L8IVD1|L8IVD1_9CETA	END	END	48.48	NUC	8.467	CYT	7.284	34.16
TR|A7MBJ3|A7MBJ3_BOVIN	END/EXC	END	31.17	EXC	30.59	PLA	5.675	61.4
SP|A8YXY3|SEP15_BOVIN	END	END	45.98	NUC	9.289	CYT	9.075	34.99
SP|A6QLP2|SAHH3_BOVIN	END	END	27.79	NUC	12.68	CYT	10.95	34.35
TR|E1BMJ5|E1BMJ5_BOVIN	END	END	49.34	NUC	8.076	CYT	7.324	33.72
TR|L8IGR8|L8IGR8_9CETA	END	END	50.46	NUC	8.08	CYT	7.802	33.73
SP|P05307|PDIA1_BOVIN	END	END	30.91	NUC	11.52	CYT	10.73	34.2
SP|Q2KIP8|HACD2_BOVIN	END	END	40.33	NUC	10.95	PLA	9.739	36.21
SP|Q32KV6|SIL1_BOVIN	END	END	37.24	NUC	10.57	CYT	9.458	35.06
TR|F1MXJ1|F1MXJ1_BOVIN	END	END	33.08	PLA	12.58	NUC	11.75	36.31
TR|F1MPR3|F1MPR3_BOVIN	END	END	68.69	NUC	8.645	PLA	4.274	30.9
TR|F1N0Q2|F1N0Q2_BOVIN	NUC/END	NUC	32.18	END	29.61	CYT	7.145	60.2
TR|E1BJ99|E1BJ99_BOVIN	END	END	15.6	GOL	14.53	PLA	14.06	29.81
TR|A7Z047|A7Z047_BOVIN	END	END	21.55	GOL	20.88	NUC	11.58	42.15
TR|E1BNX4|E1BNX4_BOVIN	NUC/END	NUC	34.35	END	31.42	CYT	7.109	63.85
TR|F1N405|F1N405_BOVIN	END	END	21.14	NUC	16.86	CYT	12.32	36.38
TR|F1MCG5|F1MCG5_BOVIN	END	END	27.62	PLA	14.74	NUC	9.813	36.9
TR|E1BM45|E1BM45_BOVIN	END	END	27.68	PLA	11.03	CYT	8.664	32.27
TR|L8HYQ8|L8HYQ8_9CETA	END	END	30.95	NUC	11.38	CYT	10.58	34.05
SP|Q28034|GLU2B_BOVIN	END	END	23.65	NUC	15.31	PLA	11.84	35.71
TR|A5PK24|A5PK24_BOVIN	END	END	37.35	NUC	12.6	CYT	11.43	37.59
SP|Q2TBX4|HSP13_BOVIN	END	END	35.54	CYT	14.15	NUC	9.026	39.06
TR|A5PKM3|A5PKM3_BOVIN	END	END	32.53	CYT	10.68	NUC	9.82	33.77
SP|Q0VCY0|AT2A1_BOVIN	END	END	65.11	NUC	9.65	PLA	5.428	33.3
TR|A6H797|A6H797_BOVIN	END	END	23.77	PLA	12.43	NUC	11.92	32.09
TR|Q7YRE7|Q7YRE7_BOVIN	END	END	36.32	PLA	10.04	EXC	9.098	34.18
SP|Q2KJJ8|PLD3_BOVIN	END	END	41.23	PLA	8.513	CYT	8.432	33.47
SP|P52193|CALR_BOVIN	END	END	49.56	CYT	19.19	NUC	7.224	47.87
TR|A6QQT4|A6QQT4_BOVIN	END	END	32.88	CYT	18.65	PLA	8.436	44.19
SP|Q2KJ37|ERD22_BOVIN	END	END	69.41	PLA	4.824	CYT	4.597	26.29
SP|Q29RV1|PDIA4_BOVIN	END	END	32.56	NUC	11.53	CYT	10.2	34.82
SP|Q2KJH6|SERPH_BOVIN	END	END	49.21	NUC	10.39	PLA	7.143	36.46
TR|Q58D07|Q58D07_BOVIN	END	END	23.19	PLA	12.75	NUC	10.56	32.19
SP|Q95J56|DJC14_BOVIN	END	END	47.15	PLA	8.373	NUC	8.323	33.99
TR|L8HSR7|L8HSR7_9CETA	END	END	41.8	NUC	10.91	CYT	9.381	36.43
TR|F1N6P2|F1N6P2_BOVIN	END	END	30.06	GOL	28.79	PLA	9.073	58.1
TR|G3X6Z1|G3X6Z1_BOVIN	END	END	21.56	CYT	11.73	NUC	11.59	30.01
SP|P38657|PDIA3_BOVIN	END	END	16.41	NUC	13.32	CYT	12.77	28.81
SP|P07514|NB5R3_BOVIN	MIT/END	MIT	35.23	END	34.64	CYT	4.429	69.46
TR|E1B748|E1B748_BOVIN	END	END	50.55	NUC	8.135	CYT	7.612	33.79
SP|Q95M18|ENPL_BOVIN	END	END	43.57	CYT	14.35	NUC	9.276	41
TR|G5E540|G5E540_BOVIN	END	END	47.51	CYT	7.262	PLA	6.827	32.73
TR|A7YY48|A7YY48_BOVIN	END	END	39.98	PLA	9.006	NUC	8.86	33.81
TR|E1B8J7|E1B8J7_BOVIN	END	END	36.59	NUC	11.43	CYT	10.1	35.94
TR|Q08E55|Q08E55_BOVIN	GOL/END	GOL	30.83	END	30.65	PLA	5.959	61.38
SP|Q3T0T7|SAR1B_BOVIN	GOL/END	GOL	35.8	END	34.92	NUC	5.748	70.09
TR|A5D788|A5D788_BOVIN	END	END	38.13	NUC	8.008	CYT	7.867	32.24
SP|Q27968|DNJC3_BOVIN	END	END	39.17	NUC	11.56	CYT	10.17	36.72
TR|G3MWS1|G3MWS1_BOVIN	END	END	51.73	PLA	9.402	NUC	6.832	35.26
TR|F1N0V8|F1N0V8_BOVIN	END	END	14.99	NUC	11.75	CYT	11.34	25.87
SP|Q2KJI2|STT3A_BOVIN	END	END	56.93	PLA	11.35	CYT	5.242	37.16
TR|A6H743|A6H743_BOVIN	END	END	28.3	NUC	14.21	CYT	12.52	36.52
SP|Q0VC16|TGO1_BOVIN	END	END	21.23	NUC	13.64	CYT	12.27	32.22
TR|L8IYJ3|L8IYJ3_9CETA	END/POX	END	49.25	POX	28.08	PLA	3.351	60.96
SP|Q32KL9|BAP29_BOVIN	END	END	31.98	NUC	11.66	CYT	8.903	34.78
TR|E1B9R3|E1B9R3_BOVIN	END	END	53.51	CYT	6.053	NUC	5.825	31.3
SP|P59837|RDH12_BOVIN	END	END	19.15	NUC	10.86	CYT	10.65	27.52
TR|A3KN04|A3KN04_BOVIN	END	END	35.23	NUC	9.968	CYT	9.47	33.78
SP|Q58CP2|SUMF2_BOVIN	END	END	37.1	NUC	8.516	CYT	8.175	32.58
TR|Q0VCI3|Q0VCI3_BOVIN	END	END	51.06	PLA	8.296	EXC	6.424	33.97
TR|L8HTD9|L8HTD9_9CETA	END	END	12.69	PLA	12.49	EXC	10.4	25.13
SP|Q28056|ASPH_BOVIN	END	END	48.52	NUC	9.787	PLA	6.807	35.72
TR|L8IDR3|L8IDR3_9CETA	NUC/END	NUC	32.23	END	29.81	CYT	6.798	60.54
TR|L8J4Q2|L8J4Q2_9CETA	END	END	33.73	PLA	10.68	NUC	10.18	34.17
TR|L8I7B1|L8I7B1_9CETA	END	END	53.79	PLA	7.67	NUC	7.231	33.11
SP|A6QPT7|ERAP2_BOVIN	END	END	24.15	PLA	15.03	CYT	11.44	35.6
TR|E1BMQ1|E1BMQ1_BOVIN	CYT/END	CYT	31.04	END	30.57	NUC	6.814	61.32
TR|L8J396|L8J396_9CETA	PLA/END	PLA	31.24	END	30.38	NUC	6.93	61.09
TR|L8I827|L8I827_9CETA	GOL/END	GOL	30.54	END	30.39	PLA	6.071	60.83
SP|Q2KIN1|DPM2_BOVIN	END	END	43.88	PLA	13.24	EXC	10.14	39.62
TR|L8IIN3|L8IIN3_9CETA	CYT/END	CYT	31.2	END	30.69	NUC	6.821	61.58
TR|L8HP37|L8HP37_9CETA	END	END	21.87	PLA	12.35	NUC	11.29	30.97
TR|F1MJQ4|F1MJQ4_BOVIN	END	END	50.57	NUC	7.885	CYT	6.982	33.5
TR|A5D791|A5D791_BOVIN	END	END	45.65	NUC	10.15	CYT	9.558	36
SP|P14893|3BHS_BOVIN	MIT/END	MIT	40.83	END	40.8	CYT	3.593	81.61
TR|F1N3H1|F1N3H1_BOVIN	END	END	18.18	NUC	12.34	EXC	10.35	28.73
TR|F1MGK3|F1MGK3_BOVIN	END	END	40.71	NUC	10.11	CYT	9.613	35.27
SP|Q1RMU3|P4HA1_BOVIN	END	END	55.94	NUC	6.742	CYT	5.62	31.84
TR|A7Z044|A7Z044_BOVIN	END	END	15.85	GOL	14.4	PLA	13.66	29.81
TR|F1MRH2|F1MRH2_BOVIN	END	END	65.68	PLA	5.121	NUC	4.475	27.92
TR|F1MVD1|F1MVD1_BOVIN	END	END	17.4	PLA	12.96	MIT	8.643	29.01
TR|L8HZ37|L8HZ37_9CETA	END	END	24.9	CYT	10.04	PLA	9.868	29.74
TR|E1BGC2|E1BGC2_BOVIN	END	END	35.34	NUC	9.732	PLA	9.717	33.53
TR|A4FUY3|A4FUY3_BOVIN	END	END	25.79	EXC	25.16	NUC	8.876	50.62
SP|Q3SZL3|MBOA5_BOVIN	END	END	42.86	PLA	7.914	NUC	7.801	33.03
TR|A2VE26|A2VE26_BOVIN	END	END	43.11	NUC	7.984	CYT	7.191	33.15
TR|F1N137|F1N137_BOVIN	END	END	51.75	CYT	27.1	NUC	3.254	59.41
TR|G5E5B8|G5E5B8_BOVIN	PLA/END	PLA	31.02	END	29.98	NUC	7.254	60.37
SP|Q58DA8|ZDHC9_BOVIN	END/GOL	END	31.64	GOL	31.6	NUC	7.279	63.21
TR|A6QPZ6|A6QPZ6_BOVIN	END	END	27.62	PLA	14.24	NUC	11.34	36.25
TR|E1BLR4|E1BLR4_BOVIN	END	END	14.59	GOL	13.35	NUC	11.11	27.6
TR|Q0IIJ1|Q0IIJ1_BOVIN	END	END	29.92	GOL	29.78	NUC	6.738	59.62
SP|Q0P5B7|AAAD_BOVIN	END	END	27.22	NUC	11.23	CYT	10.28	32.3
SP|Q0IIF9|CP2U1_BOVIN	END	END	35.71	PLA	9.233	CYT	8.723	33.04
TR|L8IZA9|L8IZA9_9CETA	END	END	38.95	PLA	9.05	NUC	8.856	33.65
SP|Q3T0L2|ERP44_BOVIN	END	END	55.03	NUC	6.178	CYT	5.126	31.31
TR|A6H748|A6H748_BOVIN	END	END	57.77	PLA	5.617	CYT	5.518	30.33
TR|L8HZA6|L8HZA6_9CETA	END	END	55.44	PLA	6.081	EXC	5.771	31.15
TR|A6QLN7|A6QLN7_BOVIN	END	END	56.97	PLA	6.162	CYT	5.453	31.06
TR|F1N1D8|F1N1D8_BOVIN	END	END	28.65	NUC	11.32	CYT	9.758	33.05
TR|E1BCE2|E1BCE2_BOVIN	END	END	16.69	NUC	12.09	CYT	10.18	27.45
SP|Q3SYT8|NCPR_BOVIN	END	END	64.62	CYT	5.706	NUC	5.395	28.89
TR|L8IZM1|L8IZM1_9CETA	END	END	34.9	CYT	10.88	MIT	7.956	34.78
TR|F1MU22|F1MU22_BOVIN	END	END	30.73	NUC	10.17	PLA	10.13	32.49
TR|F1MDC1|F1MDC1_BOVIN	END	END	42.34	NUC	11.54	CYT	9.029	37.28
TR|E1B789|E1B789_BOVIN	END	END	40.81	NUC	8.974	CYT	8.227	33.94
SP|Q3SYT6|CLGN_BOVIN	END	END	43.02	NUC	8.531	CYT	8.489	33.77
TR|A5PKH0|A5PKH0_BOVIN	END	END	23.13	NUC	14.8	PLA	12.22	34.76
SP|Q9TU34|ITPR1_BOVIN	END	END	51.44	CYT	26.19	NUC	3.861	58.03
TR|E1BEJ4|E1BEJ4_BOVIN	END	END	44.29	NUC	7.762	PLA	7.549	33.04
TR|Q0IIH6|Q0IIH6_BOVIN	END	END	35.49	PLA	10.78	CYT	7.526	34.84
TR|G3N348|G3N348_BOVIN	END	END	37.62	CYT	9.775	NUC	9.681	34.2

[truncated: 2 more sheets: CYT, CSK]
