# Supplementary material for: High-Resolution Mass Spectrometer–Based Ultra-Deep Profile of Milk Whey Proteome in Indian Zebu (Sahiwal) Cattle
Source: Front Nutr. 2020 Sep 11;7:150. doi: 10.3389/fnut.2020.00150 (PMC7533583; doi:10.3389/fnut.2020.00150)
Supplement: Supplementary Table 5 — DAVID-based classification of all the proteins mapped in whey proteome. [file Table_5.XLSX]

## Sheet: FUNCTIONAL ANNOTATION
Category	Term	Count	%	PValue	Genes	List Total	Pop Hits	Pop Total	Fold Enrichment	Bonferroni	Benjamini	FDR
UP_KEYWORDS	Coiled coil	932	17.2753	5.4938e-45	F1MH71, A5PJX6, F1MNV8, A6QM08, E1BAS6, E1BJE1, E1BLN1, F1N3U6, E1BJE7, Q2TBX7, D5HSX1, E1BET1, F1MRU4, E1BND2, F1N062, Q32LP2, F1N061, F1MGU0, A6QLN8, A6QLN6, E1B7U8, F1MGU7, E1BJD2, E1BF47, F1MPV3, V6F977, F1MPV5, Q1LZ89, F1MD77, A2VE77, F1MWF0, E1BNE0, E1BPN1, F1MYM5, Q32LQ1, A4FV29, A6QLQ3, E1BJC6, F1MQ85, F1MPW4, G3MWH1, F1MQ84, A6QQA2, A2VE45, E1BNB5, Q32LP9, O02754, F1MM99, A6QNX5, F1MGS2,…	4923	2319	17808	1.45379	2.60406e-42	2.60406e-42	7.85188e-42
GOTERM_CC_DIRECT	GO:0070062~extracellular exosome	812	15.051	5.56513e-26	Q2TA29, E1BB46, A7MBJ4, Q2KJH6, D3JUI8, Q2KJH4, A7MBJ5, Q865V6, Q3SZF2, E1B9R3, F1MQ65, A6QM01, Q8SPX7, Q9XSA7, Q2TBX4, E1BB48, E1B7W1, E1B882, Q56JV3, G3N3D4, Q32LP2, A4FV34, E1B864, A6QNW7, Q29RZ1, Q29RZ0, F1MGU7, A6QLN6, E1BF45, Q58D62, E1BLL9, P20414, F1MD77, F1MIU3, A6QQA8, D4QGC1, E1BGZ2, Q2KJJ8, P63103, P24627, P04467, P81125, A6QNX2, A6QNX5, E1BB35, E1BPK6, P12763, P07107, F1MD59, Q58CS8,…	4324	2162	15461	1.34293	5.78217e-23	5.78217e-23	8.83562e-23
GOTERM_MF_DIRECT	GO:0005524~ATP binding	513	9.5088	5.5154e-25	E1BPL3, E1BB43, Q2NL05, Q2TA25, Q95KV0, F1MQY1, E1BC46, F1MQ65, E1BC41, Q56JV6, D5HSX1, F1MRU4, Q2TBX4, G3X6L9, F1MDU7, P32871, F1N061, E1BB52, E1BPM4, A6QLN8, A7E2Z6, A6QLN6, F1MNU7, E1BJD2, E1BC57, A6QLN5, Q2KJI7, V6F977, E1BB50, E1B9Q4, P19483, F1MK62, Q2T9X2, Q3MHR2, E1BNE0, Q7YRC6, G5E556, E1BPN0, G3MZG5, F6PVB0, E1BMP3, G3X7J5, A4FV23, E1B754, A0A0G2USR6, F1MQ85, D4QGC1, A2VDT2, F1MAZ8, E1B…	3777	1224	13095	1.4531	1.01318e-21	1.01318e-21	9.3886e-22
UP_KEYWORDS	ATP-binding	357	6.61724	1.20484e-20	Q2TBI4, E1BPL3, Q02399, Q2NL05, Q2TA25, P00366, A7Z019, Q95KV0, E1BNV7, A7YW98, P68399, F1MQY1, Q05B79, E1BC46, F1MQ65, E1BC41, F1N5L4, D5HSX1, E1BIM8, Q08DZ2, Q2TBX4, F1MDU7, P32871, F1MFH7, F1N061, E1BB52, Q05B83, A7Z029, E1BFF4, A6QLN6, F1MNU7, E1BC57, Q2KJI7, E1BDM8, E1BB50, Q17R13, P19483, Q2T9X2, Q3MHR2, Q3SZ54, E1BNE0, Q7YRC6, G5E556, E1BPN0, G3MZG5, E1BMP3, F6PVB0, A3KN22, E1B754, A0A0G2U…	4923	848	17808	1.52285	5.71094e-18	2.85547e-18	1.72199e-17
INTERPRO	IPR016024:Armadillo-type fold	164	3.03985	2.65746e-19	E1BJM6, F1N074, A6QLW1, E1BKE1, F1N137, E1BPU0, A6H7D7, E1BME2, A7MBJ5, G5E630, E1BGE2, A6QM02, Q04173, Q3SYU7, E1BG52, Q1RMS6, F1MV51, P32871, E1B883, E1BND2, F1MN39, E1BLD1, E1BI79, E1BPV1, A6QLN8, E1BPV0, E1BLD2, G3X6R3, F1MNM6, A5PKJ5, Q32PI5, E1BGE5, F1MJ11, Q9TU34, F1MTS8, F1MEN7, A5D7C2, A7E2Y6, G3X7E2, E1BFE5, E1B9B0, E1BNE2, E1B8Z3, E1BMG8, A2VDK3, F1MC39, E1BPS4, E1BPS3, A6QLG9, F1MX77,…	4743	314	16802	1.85021	1.18762e-15	1.18762e-15	4.99751e-16
UP_KEYWORDS	Nucleotide-binding	434	8.04449	1.91735e-16	E1BPL3, Q2TA29, Q2NL05, Q2TA25, Q95KV0, Q3MHP5, F1MQY1, E1BC46, Q3SZF2, F1MQ65, Q2HJI8, E1BC41, D5HSX1, Q2TBX4, F6R4K5, F1MDU7, P32871, Q56JV3, F1N061, E1BB52, A6QLN6, F1MNU7, A4IFP7, E1BC57, Q2KJI7, E1BB50, E1B9Q4, P19483, Q2T9X2, Q3MHR2, P61585, E1BNE0, Q7YRC6, G5E556, P19687, E1BPN0, G3MZG5, F6PVB0, E1BMP3, E1B754, A0A0G2USR6, D4QGC1, F1MAZ8, F1N3W6, E1BNB9, Q148D5, E1BPK6, F1MYJ4, E1B887, E1B…	4923	1124	17808	1.39672	1.05249e-13	3.5083e-14	3.21965e-13
UP_KEYWORDS	Phosphoprotein	891	16.5153	1.12799e-15	A5PJX4, Q2TA25, Q95KV0, A7MBJ4, Q2KJH6, A6QM06, Q2KJH4, A7MBJ5, Q865V6, Q3SZF2, Q8SPX7, Q9XSA7, Q56JV6, Q2TBX7, Q1JPB0, Q56JV3, Q32LP2, E1BB52, Q32LP0, Q2TA17, F1MF74, Q1LZ83, E1BJD1, Q1LZ89, E1BB50, Q58D62, Q1LZ87, Q9GLE5, P20414, Q32LQ1, Q2KJJ0, Q3SZD5, A4FV29, A2VE52, P63103, Q58CT8, Q32LP4, A5PJV8, Q95L46, P81126, O02754, P81125, P68509, O02755, Q6VFT7, P12763, A6QLP2, E1BEQ5, P07107, A1A4N1,…	4923	2603	17808	1.23819	5.26246e-13	1.31561e-13	1.58762e-12
INTERPRO	IPR027417:P-loop containing nucleoside triphosphate hydrolase	335	6.20945	2.44113e-15	E1BPL3, Q2TA29, Q2NL05, E1BMN6, A7Z019, E1BAS6, E1BNV7, Q3MHP5, Q05B79, E1BC46, F1MQ65, Q3SZF2, Q2HJI8, E1BC41, Q2KHZ2, F1MSI9, Q1RMJ6, F1MRU4, Q3SYU2, E1BL68, Q56JV3, F1N061, P68103, A7Z027, Q05B83, E1BJV0, E1BPM4, E1BFF4, A7E2Z6, Q2TBH6, A6QLN6, F1MNU7, E1BLM1, E1BJD2, A4IFP7, Q2KJI7, E1BDM8, E1B9Q4, P19483, F1MX40, Q3MHR2, Q3SZ54, P61585, E1BCE1, G5E556, G3MZG5, E1BP93, G3X7J5, A4FV23, F1MQ85,…	4743	821	16802	1.44547	1.09155e-11	5.45775e-12	4.59632e-12
GOTERM_MF_DIRECT	GO:0044822~poly(A) RNA binding	343	6.35774	1.64676e-14	Q2TBI4, E1B7G5, F1N1E7, Q05B79, Q2KJH6, A3KN04, E1BGE2, Q0P5L0, A6QP00, Q3SYU7, Q08DZ2, P61763, E1B7W1, Q3SYU2, F1MDU7, F1ME65, E1BCF8, P62261, G3N3D4, F1MH61, Q32LP2, P68103, E1BB52, F1MNU7, F1MHU9, E1BJD2, E1BDM8, P19483, F1MK61, Q2T9X2, P68252, Q3SZ54, Q2TA12, G3MXT3, E1BJV5, E1BAQ2, E1BKG6, Q2KJJ0, E1BDL3, Q0VC21, A0A0G2USR6, F1N194, F1N2G9, G3MWH1, E1BGZ1, Q3T114, P11116, P63103, A6QQS8, P09…	3777	840	13095	1.41571	3.01843e-11	1.50921e-11	2.79665e-11
GOTERM_CC_DIRECT	GO:0072562~blood microparticle	53	0.982391	1.07818e-13	F1MKS5, G3X7A5, A6QP30, G3N0V2, A8YXZ2, A5D9B6, P18341, F1ME21, P19120, E1BPP9, P00735, A8E4P3, P01044, A6QLB3, A6QNW7, F1MGU7, Q3T004, Q2HJ49, Q03247, F1MX87, Q5E9B7, Q2KJF1, F1N3Q7, P15497, Q3T052, Q7SIH1, P68138, F1MW44, Q28065, P41361, F1MAV0, Q3SZH5, P81644, Q3SZV7, Q3MHN2, Q0VCX1, P63103, A7E3W2, A5D7R6, A6QQS1, F1MMP5, P01045, P07224, P28800, P12763, F1N5M2, P60712, Q3SYR8, Q29443, P32749,…	4324	75	15461	2.52677	1.12007e-10	5.60034e-11	1.71152e-10
GOTERM_CC_DIRECT	GO:0005737~cytoplasm	1021	18.9249	1.53835e-11	E1BB43, F1MH71, Q2TA25, Q95KV0, M5FMX2, E1BB46, E1BAS6, F1MD70, A7MBJ5, Q2KJH4, Q1JPB0, F6R4K5, A4Z945, E1BPM0, E1BND0, Q32LP2, F1MH61, F1MGU0, A4FV34, A5PK87, A4FV30, F1MNU7, E1BJD2, E1BF47, F1N1V3, V6F977, Q1LZ89, A2VE77, F1MEW3, E1BNE0, M5FJV2, E1BPN1, A2VDT0, E1BER6, E1BJC2, O02751, A3DUJ0, P68509, O02755, E1BPK8, A6QQB5, E1BB33, A5PJU6, A5PK65, E1BF29, E1B9S7, P54349, E1BJB5, F1N1X8, E1BF20,…	4324	3109	15461	1.17424	1.59834e-08	5.32781e-09	2.4424e-08
INTERPRO	IPR003593:AAA+ ATPase domain	75	1.39018	1.65306e-11	F6RLQ6, E1BPL3, E1BGI0, A1A4M8, G3MW09, Q3SX23, E1BPU3, E1BHF2, E1BEJ9, A7YWC4, G5E626, G3MYQ9, A6QPZ6, F1MRU4, Q2T9U1, F1MG24, A2VDN5, Q05B83, A7E2Z6, A7MBG8, Q0VD48, Q2KJI7, E1B8L0, G3MW11, F1MC51, E1BH39, Q2TBU9, F1MIP7, E1BCE1, E1BDX8, Q2HJ51, G5E556, Q2HJB1, F1MCG5, E1BDU6, G3X7J5, E1BMG2, Q8HXQ5, E1B8F6, Q3ZBT1, A4IFE6, A7YSY2, F1N5R7, E1BC24, E1B8Q4, P35071, A4FUE2, F1MZU2, A6QR70, F1MIT3,…	4743	132	16802	2.01277	7.38755e-08	2.46252e-08	3.1087e-08
INTERPRO	IPR008160:Collagen triple helix repeat	50	0.926784	2.44839e-11	E1BHU7, A6QP79, F1MKG2, A4FV05, F1N2Y2, F1MNZ8, E1B9J9, P21758, P35246, F1MND9, F1MXS8, Q8MHZ9, P02453, Q32S24, A6QPB3, P02459, E1BI98, F6R9Y9, A7E2Z1, E1B7H2, E1BB91, E1BPV7, E1BIR7, Q5I2E5, F1MDC2, E1BCT7, P02465, Q5E9E3, A3KMW5, P23206, E1BM30, E1BA17, A7YY40, A7MB82, G3MZD4, F1MZU6, E1BLS8, F1N0K0, F1MUC5, E1BN05, A7E303, F1MJR6, A2VDY0, E1BKJ9, A5PJL8, P23805, E1BPW8, E1BFY7, O02659, F1N401	4743	75	16802	2.36166	1.09418e-07	2.73546e-08	4.60434e-08
KEGG_PATHWAY	bta01200:Carbon metabolism	58	1.07507	1.23259e-10	E1BJQ1, A7MBF1, F1ML89, Q2KIZ3, P00366, F1N690, Q29RK1, Q29RK2, A4FUC5, E1BCW3, Q58DR8, Q0IIG5, A4IFH5, Q3SZ62, Q3T145, Q3T0S5, P41563, A4FV90, P10096, Q29RZ0, Q2TBL6, Q3ZC42, Q08E20, P11179, Q9XSJ4, E1BMH4, Q5EAD2, A5D984, Q3SZB7, Q0VCW4, Q3ZBD7, Q08DM3, Q58CP0, Q3ZC09, Q5E956, F1MWG1, G3MWK7, Q3T0P6, P12344, Q2TBR0, A7YWF1, A2VE47, Q148D5, A5PJ79, Q9GK13, A0JN77, F1N206, A1A4J1, A6QLL8, F1MMK2,…	1811	109	7550	2.21835	3.57451e-08	3.57451e-08	1.63859e-07
GOTERM_MF_DIRECT	GO:0003682~chromatin binding	142	2.63207	1.33891e-10	E1B7V5, F1MDV2, E1BIF0, G3MYE7, A7Z019, A7MBB7, F1MCM4, E1BPU6, D3JUI8, A1A4I4, A2VDM8, A4IF62, Q2NKY8, Q32S26, A6H727, E1B9J3, E1BL69, F1MDU7, E1BCF7, E1BLU8, O77628, O77627, Q2KHY5, A7MB41, P67808, E1BF47, F1MBB0, Q5E9B2, E1B9Q4, F1MBS5, A6H737, F1MH56, F1N215, F1MQ85, F1MC39, A6QLG9, E1BGZ3, Q1HE26, G3N365, E1BNK2, E1BH04, C0LZJ1, Q0P595, E1BP00, Q3SZ41, F1N112, E1BNS3, E1BI59, E1BDB8, A9CR99,…	3777	308	13095	1.59844	2.45958e-07	8.19859e-08	2.27916e-07
GOTERM_CC_DIRECT	GO:0005634~nucleus	939	17.405	5.09328e-10	G3MYE7, A5PJX4, Q2TA25, Q95KV0, A7MBJ5, E1BLN4, F1N1U5, Q9XSA7, Q2TBX7, E1BAS8, F1MH61, E1B864, Q2TA17, E1BPM4, F1MNU7, F1MF74, A7MBK4, F1MPV5, A4FV38, Q1LZ87, A7MBK0, Q9GLE5, F1MS72, G3X7M1, M5FJV2, E1BNE2, E1BPN0, A4FV23, E1BJC4, A6QLQ3, D4QGC1, E1BGZ3, E1BJC2, P63103, E1BCY1, F1MD46, P24627, E1BF32, P04467, E1BGZ9, E1BNB5, Q5E9S3, A2VE49, O02751, O02754, O02755, Q6VFT7, A6QQB5, E1BB33, E1BAR3,…	4324	2873	15461	1.16864	5.29191e-07	1.32298e-07	8.08647e-07
GOTERM_CC_DIRECT	GO:0005654~nucleoplasm	464	8.60056	6.39237e-10	E1BJE9, E1BAS6, A7MBJ5, Q865V6, F1MI72, E1BC48, F6R4K5, F1MDU7, A4Z945, E1B885, F1N0Y1, E1BJD2, F1N1V3, E1BJD1, Q1LZ89, E1B9Q4, Q2T9X2, F1MD78, A2VE77, M5FJV2, Q7YRC6, E1BPN1, E1BMP1, E1B899, Q3MHN7, E1BGZ3, E1BN10, A5PJ79, Q1JQD0, E1BFV0, F1N389, F1MT98, Q3ZBN6, F1N599, A4IFN6, F1MYJ4, E1BKF8, E1BN04, F1MGS0, F1MHW2, F1N1X8, E1BC78, F1MP88, F1MWC0, F1MRX4, E1BF20, E1BCZ2, Q1JQC8, F1MYK3, E1BMN7,…	4324	1310	15461	1.26648	6.64167e-07	1.32833e-07	1.0149e-06
GOTERM_MF_DIRECT	GO:0016887~ATPase activity	61	1.13068	6.88623e-10	Q2NL05, F1MVD8, A1A4M8, E1BFA7, A7Z019, E1BNV7, E1BC41, E1BGB0, F1MRU4, A7MBC4, A0JN40, F1MG24, F1MYA8, F1N061, A7Z027, E1BPB1, E1BFF4, F1MPV3, E1B9Q4, F1MLM2, F1N166, P17697, F1MER6, E1BDX8, Q2HJB1, Q3MHE4, G3MZG5, E1BBY6, A6H750, F1MLY0, E1BMG2, Q3ZBT1, A4IFE6, E1BNK2, F1N5R7, E1BC24, A4FUE2, F1MZU2, A6QR70, F1MIT3, Q2KJA2, A5PKK5, F1N775, Q5E9F9, A7MBA1, E1BAN8, F1N724, E1BBN7, F1N3K2, G3X690,…	3777	104	13095	2.03355	1.265e-06	3.1625e-07	1.17221e-06
INTERPRO	IPR011989:Armadillo-like helical	96	1.77943	1.2742e-09	F1N074, A6QLW1, E1BPU0, E1B7K5, A7MBJ5, E1BME2, E1BGE2, A3KN39, Q04173, Q3SYU7, Q1RMS6, F1MV51, E1BE82, F1MSC0, E1BND2, F1MN39, A7MB67, P63009, E1BLD1, E1BI79, E1BPI7, A6QLN8, E1BPV1, E1BLD2, E1BPV0, F1MKX4, F1MNM6, Q32PI5, A5PKJ5, F1MJ11, E1BGE5, F1MTS8, E1BM39, F1MGK9, A7E2Y6, E1BFE5, E1BNE2, E1BA24, Q8SPJ1, A5D785, E1B8Z3, F1MPS0, A2VDK3, E1BHZ1, E1BM83, F1MKU0, E1BPS3, F1N2L5, Q29RI6, E1B7Q7,…	4743	196	16802	1.73509	5.69438e-06	1.13888e-06	2.39621e-06
GOTERM_CC_DIRECT	GO:0016020~membrane	332	6.15385	2.57037e-09	Q2TA29, Q02399, Q2YDD4, Q2NL05, F1MLE1, E1BP74, F1MNV8, A7Z019, E1BNV7, A7YW98, A7MBJ3, D3JUI8, A7MBJ5, Q2TBI0, A6QM02, E1BC41, Q2KHZ2, Q08DZ5, O18737, E1BC48, G3X6L9, P61763, Q3SZ62, Q56JV3, P62261, F1MLF3, Q76BS1, E1BDM5, A6QNW7, F1MHU9, E1BJD2, G3MX98, F1MPV3, E1BDM8, Q9GLE5, A5PKJ6, E1BGE5, P68252, Q3SZ54, F1MLU5, G3MXT3, Q1LZG6, E1BPN0, G3MZG5, F1N3H1, Q2KJJ0, E1BC61, P09867, A2VE47, E1BF31,…	4324	902	15461	1.31608	2.67061e-06	4.45102e-07	4.08091e-06
INTERPRO	IPR001650:Helicase, C-terminal	58	1.07507	6.55485e-09	F1N2E8, A7Z019, E1BEE6, Q05B79, F1MNA1, E1BKM5, G5E631, Q2NKY8, E1BB03, E1B9N7, Q2TBP1, A7Z027, A6QLB2, E1BPM4, F1MLB2, F1MNU7, F1MLB1, E1BJD2, E1BDM8, F1MLM2, E1BJZ0, F1N166, F1MX40, F1N1A2, A1A4H6, Q3SZ54, F1MFR1, E1BQ04, A5D786, A4FV23, F1MKU1, F1MQ85, F1MGF2, A5PJZ8, A3KMX0, E1BMS0, Q29S22, D3IVZ2, A6H7B6, A5PKK5, E1BH78, E1BLB1, E1BAN8, Q6TUI4, E1BF68, A0JN36, F1MSA4, E1BEK4, F1N5H8, F1MMK3,…	4743	103	16802	1.9948	2.92932e-05	4.88226e-06	1.23268e-05
GOTERM_BP_DIRECT	GO:0000122~negative regulation of transcription from RNA polymerase II promoter	175	3.24374	7.07607e-09	A7Z017, E1BKE4, F1N3F2, P50291, Q2TA25, G3MYE7, G3N243, G3N3L0, A7MBB7, G3N341, Q17QE2, E1B806, G3N348, A5PKI4, E1BGD3, P18341, P17322, A7MBC4, D0VZF8, Q29W20, E1BCF7, F1MVT0, E1BLU8, Q1LZH7, O77627, F1MTC3, F1N6E9, F1MHU9, P67808, E1BF47, F1MBB0, E1BPV9, Q5E9B6, F1MBS5, A8KC64, Q0VBZ5, G3X8E4, E1BIN7, F1MS72, Q9TTR8, E1BA69, Q9TTR7, A3KMW6, M5FJV2, Q7YRC6, E1B815, E1BE57, F1N3D4, E1BPN1, Q08DG5,…	3952	420	13824	1.45749	4.41183e-05	4.41183e-05	1.37791e-05
GOTERM_CC_DIRECT	GO:0015629~actin cytoskeleton	69	1.27896	1.24766e-08	E1BEN8, Q3ZBV8, F1MGR9, A7MB32, G3X684, E1BF57, Q2NKY7, Q3T0G8, Q0IIG7, Q56JV6, A3KN39, E1BBS9, E1B801, Q1RMQ9, Q3MHM6, G3X6R3, E1B8H4, E1B8H0, F1N6S8, Q5EAD3, F1N789, Q2HJF3, E1BC59, E1BNR0, E1BFE9, E1BNE0, F1MIH3, M5FJV2, Q08DP0, E1BDC7, E1BMP3, F1MKU9, F1N7V7, A7Z032, F1MKU1, Q92176, F1MCK2, Q0IIE1, E1BHC8, E1BBQ0, Q32LL2, A5PK43, E1BM06, Q9TTS3, Q0VBY6, Q32LP9, Q5E9F7, E1B7Y3, P62739, Q08DX4,…	4324	133	15461	1.85502	1.29631e-05	1.85189e-06	1.98088e-05
INTERPRO	IPR014001:Helicase, superfamily 1/2, ATP-binding domain	58	1.07507	1.6737e-08	F1N2E8, A7Z019, E1BEE6, Q05B79, F1MNA1, E1BKM5, G5E631, Q2NKY8, E1BB03, E1B9N7, Q2TBP1, A7Z027, A6QLB2, E1BPM4, F1MLB2, F1MNU7, F1MLB1, E1BJD2, E1BDM8, F1MLM2, E1BJZ0, F1N166, F1MX40, F1N1A2, A1A4H6, Q3SZ54, F1MFR1, E1BQ04, A5D786, A4FV23, F1MKU1, F1MQ85, F1MGF2, A5PJZ8, A3KMX0, E1BMS0, Q29S22, D3IVZ2, A6H7B6, A5PKK5, E1BH78, E1BLB1, E1BAN8, Q6TUI4, E1BF68, A0JN36, F1MSA4, E1BEK4, F1N5H8, F1MMK3,…	4743	105	16802	1.9568	7.47949e-05	1.06853e-05	3.1475e-05
GOTERM_CC_DIRECT	GO:0005829~cytosol	366	6.78406	1.96936e-08	Q02399, G3MYE7, P43033, E1BLN4, Q3SZF2, E1BJE7, E1BL62, Q8SPX7, Q9XSA7, E1BIM8, A6QR26, P16386, P61763, Q3T000, F1MX58, Q3SZ62, E1BPM0, Q1ZYR0, Q56JV3, A5PKI0, P68103, A5PK87, F1MNU5, P10096, E1B8H4, F1MAY4, E1BGE5, A5PKJ3, A7MB98, Q17R07, A0JNK9, F1MGG8, E1BFE9, P61585, G5E556, A7MB94, F1MPW0, Q0IIM6, E1BJC6, Q0IIM3, E1BGZ1, Q0IIM2, A2VE51, E1BJC2, E1BCY1, Q3MI00, F1MBJ4, P04467, F1MSG6, E1BFB4,…	4324	1025	15461	1.27676	2.04614e-05	2.5577e-06	3.1267e-05
KEGG_PATHWAY	bta04610:Complement and coagulation cascades	41	0.759963	2.14364e-08	Q28065, P41361, F1MAV0, F1N0R5, A0A0F6QMJ3, G3X7A5, P81187, P34955, A8YXZ2, Q3MHN2, Q0VCX1, Q3SYW2, Q29RQ1, G3MZD4, Q9N2I2, Q5NTB3, Q29RU4, Q3T0A3, P01045, P00735, P07224, E1BH06, P02672, F1N4M7, P01044, P28800, Q28107, F1MGU7, P06868, B9X245, F1MX87, F1MX86, P00743, P00741, F1MVS9, Q5E9E3, Q2KIG3, Q7SIH1, O02659, A5D9E9, A6QPP2, F1MW44	1811	74	7550	2.30983	6.21653e-06	3.10827e-06	2.84974e-05
INTERPRO	IPR002035:von Willebrand factor, type A	52	0.963855	3.74687e-08	Q95LI2, F1N0R5, F1MKG2, P81187, A2VE29, E1BF57, E1BG98, P80747, A5D7D5, E1BIU0, E1BI98, P32592, F1MGZ5, Q58DA0, E1B864, E1B7H2, E1BPR4, F1MD40, E1BD12, E1BKZ4, E1BB91, E1BE11, E1BPV7, A7MBA7, Q3T052, F1N3D4, E1BMV3, E1BA17, A6QQ97, Q08E57, F1MTN1, Q3SYW2, E1BC24, A5D7R6, F1MIT3, F1MMP5, G3MYD9, A6QNT8, E1BH09, A7YWN9, A2VDL8, P61625, F1MY38, A5PJY9, F1MXP7, E1B9K4, E1BFY7, F1MYB8, F1N401, P56652,…	4743	92	16802	2.00227	0.000167433	2.09307e-05	7.04622e-05
SMART	SM00382:AAA	75	1.39018	5.504e-08	F6RLQ6, E1BPL3, E1BGI0, A1A4M8, G3MW09, Q3SX23, E1BPU3, E1BHF2, E1BEJ9, A7YWC4, G5E626, G3MYQ9, A6QPZ6, F1MRU4, Q2T9U1, F1MG24, A2VDN5, Q05B83, A7E2Z6, A7MBG8, Q0VD48, Q2KJI7, E1B8L0, G3MW11, F1MC51, E1BH39, Q2TBU9, F1MIP7, E1BCE1, E1BDX8, Q2HJ51, G5E556, Q2HJB1, F1MCG5, E1BDU6, G3X7J5, E1BMG2, Q8HXQ5, E1B8F6, Q3ZBT1, A4IFE6, A7YSY2, F1N5R7, E1BC24, E1B8Q4, P35071, A4FUE2, F1MZU2, A6QR70, F1MIT3,…	2914	132	8740	1.70416	4.00684e-05	4.00684e-05	8.34395e-05
GOTERM_MF_DIRECT	GO:0044212~transcription regulatory region DNA binding	62	1.14921	6.01262e-08	Q2KJC1, E1BEN8, F1MPJ9, E1BM63, E1B842, E1BE01, D0VZF8, F1MVT0, O77627, E1B9N8, Q864U1, Q0P5I0, E1BIR3, E1BCA0, F1MNB5, E1BJZ5, A7MBA7, A6QLF6, G5E509, F1MBS5, G3X8E4, F1MDR1, M5FJV2, E1B8T7, E1B8T3, B7TCI5, P80724, E1BFC1, A2VDX8, F1N670, F1MGF7, Q2KIA0, E1BGK1, E1BEP4, A6QLG9, F1MFJ6, E1BCL9, Q0V8G2, E1BD25, A2VE49, A5PKK5, Q05B92, E1BN44, F1N1F9, A5PK15, E1BDG5, A0A0A8JC39, Q3B7M4, F1MNS7, E1B…	3777	116	13095	1.85307	0.000110446	2.20901e-05	0.00010235
GOTERM_CC_DIRECT	GO:0005581~collagen trimer	36	0.667285	1.34391e-07	E1BHU7, F1MKG2, A6QP79, A4FV05, P21758, P35246, F1MXS8, P02453, Q8MHZ9, A7MB82, Q32S24, G3MZD4, A6QPB3, F1MZU6, E1BLS8, F1N0K0, A7E2Z1, Q6RXL1, F1MUC5, E1BB91, E1BIR7, A7E303, F1MJR6, Q5I2E5, A2VDY0, Q9GLE5, A5PJL8, P23805, P02465, E1BPW8, Q5E9E3, O02659, A3KMW5, P23206, F1N401, E1BM30	4324	57	15461	2.25829	0.000139623	1.55146e-05	0.00021337
UP_KEYWORDS	Calcium	165	3.05839	1.39097e-07	A7E317, Q17QE5, A6QP79, F1N137, Q0P5L5, P35246, Q3B7N2, Q3B7N0, F1MR37, Q8MHZ9, P02453, P02639, E1BKL9, Q32S24, F1MHG1, E1BC49, F1N5T3, E1BF53, P02459, P32592, A5D7D1, A6QNV3, Q9MYY0, A6QP71, Q1LZH9, P98167, Q6RXL1, Q2KIB0, F1MNU5, Q2T9P0, C4T8B4, F1MGU7, Q3T004, E1BF45, P29105, Q08E24, A7MB46, E1BEM2, Q9GLE5, A6QQP7, Q9TU34, A6QPE9, P02465, F1MVS9, Q3SYT6, Q28824, F1MP22, A5D9E9, A6QR11, F1MW44,…	4923	418	17808	1.42788	6.59296e-05	1.31863e-05	0.0001988
GOTERM_BP_DIRECT	GO:0045944~positive regulation of transcription from RNA polymerase II promoter	223	4.13346	1.70593e-07	A7Z017, E1B7V5, E1BDN7, F1N3F2, F1MDV2, Q95KV0, M5FMX2, D3JUI8, Q05B79, G3N341, Q3SZF2, Q3B7N0, A0JNK0, E1BND5, G3N346, E1BJU7, E1BFT2, F1MDU7, A5PJE5, E1B7W1, E1BPM4, Q864U1, Q5E9B6, F1MGG3, F1MS72, E1BC59, A8E4Q6, F1N3D4, E1BCE6, E1BPN1, A8E4N8, Q2KJJ0, E1BN18, Q0IIM3, E1BEP4, F1MD46, F1MBJ4, G3X6Y3, C0LZJ1, Q0V8G2, A6QPQ6, Q5E9S3, A2VE49, Q6VFT7, A4IFN7, E1BPK6, E1BC71, P28800, A8YXY8, E1BC78,…	3952	580	13824	1.34491	0.00106308	0.000531682	0.000332191
UP_SEQ_FEATURE	glycosylation site:N-linked (GlcNAc...)	305	5.65338	1.88349e-07	Q2KHZ8, A7YWM1, Q0P5L5, A7MBJ4, Q2KJH6, A6QM06, Q2TBI0, P39873, Q3B7N0, F1MAX1, Q8MHZ9, Q28003, Q08DZ5, Q24K15, Q03041, A6QQ07, Q5NTB3, O18836, Q9MYY0, Q1LZH9, Q1ZYR0, Q9XT56, Q2NL17, P98167, Q76BS1, Q29RZ1, F1MGU7, Q3T004, Q2KJI2, E1BEM2, Q8WML4, Q58D62, Q9GLE5, P20414, F1MHH9, Q7SIH1, A6QR11, P55203, F1N3H1, P41361, P10064, Q1LZE9, Q95JC7, Q29397, Q3T0P7, Q2KJJ8, A0JNM6, Q3MHN2, Q03763, O02853,…	1519	988	6267	1.27363	0.000688556	0.000688556	0.000346633
UP_SEQ_FEATURE	compositionally biased region:Gly-rich	33	0.611677	2.16914e-07	A7Z017, Q148K5, Q0P5J4, A7MBH3, A6QQ94, Q0VCT9, A3KN27, Q0IIE1, A5D7H5, P09867, A1L595, A6QPB3, Q0P5J6, A1L5A6, A4FV57, Q2HJ60, A6QNX5, Q5XQN5, P19754, A2VDY6, M5FMW1, Q1LZD9, Q0IIC2, Q08D91, Q148H5, Q148H6, Q4U0T9, Q148H8, Q59HJ6, A7YWK3, Q1RMR2, Q2VWH6, A2VEA3	1519	57	6267	2.38859	0.00079294	0.000396549	0.000399203
GOTERM_CC_DIRECT	GO:0005604~basement membrane	33	0.611677	2.26157e-07	E1BBK6, F1MFH3, A4FV05, F1N7D7, E1BJW3, F1N0T1, A6QPB3, A5D7D5, P02459, Q95116, A3KN33, F1MZU6, A5PKA3, E1BP05, Q3SWW8, E1BH09, Q2KI80, E1B7H2, F1MUC5, F1MF97, A5D7B9, E1BE11, E1BPV7, E1B9K4, A6H737, P20414, F1MD77, E1BN52, A6QQP5, A7MB07, P04272, A5D7S8, F1N0C7	4324	51	15461	2.31364	0.00023495	2.34974e-05	0.000359063
INTERPRO	IPR001478:PDZ domain	67	1.24189	2.71312e-07	E1BPC2, A7YWQ4, E1BKQ6, F1N1J2, G3MZZ8, E1BIQ8, E1BJQ7, A5D7L3, A5D9B6, F1MSI9, E1BET1, Q2YDP4, F1MX58, E1BL68, A8E4L8, A5PKA5, E1BK34, F1N0Y1, F1MEC0, E1BK33, Q3T0X8, Q3SZK8, E1BAX1, F1MZA2, E1BAL5, A6QPW3, E1B914, E1BKI3, F1MTH3, G5E618, Q0P5E6, Q3SX40, E1BFV9, E1BDC7, F1MMP0, A8E646, F1MBN2, E1BHF6, E1B754, E1BKK6, F1MCK2, F1MS53, E1BJW1, F1MYC3, F1N152, F1MSG6, F1MMT3, Q0P5F3, Q1JQD4, F1MFS5,…	4743	135	16802	1.75812	0.00121176	0.000134713	0.000510219
UP_KEYWORDS	Intermediate filament	39	0.722892	3.08758e-07	E1BIS6, A6QP90, Q0P5J4, E1B991, A7YY47, F1MC11, A6QP32, F1N362, O77788, G3N0V2, A3KN27, A6QQQ9, A1L595, Q29S21, F6S1Q0, Q0P5J6, A6QNX5, F1MR92, Q17QL7, Q5XQN5, A6QQJ3, G3MYU2, A4FV94, O62654, P05786, G3MX98, A4FUZ0, A3KMY1, A4IFP2, Q08D91, P02548, Q148H5, Q148H6, Q148H8, P06394, P48616, P08728, A7YWK3, Q28115	4923	66	17808	2.1375	0.000146341	2.43916e-05	0.000441285
UP_KEYWORDS	Collagen	36	0.667285	3.31227e-07	E1BHU7, F1MKG2, A6QP79, A4FV05, P21758, P35246, F1MXS8, P02453, Q8MHZ9, A7MB82, Q32S24, G3MZD4, A6QPB3, P02459, F1MZU6, E1BLS8, F1N0K0, A7E2Z1, Q6RXL1, F1MUC5, E1BIR7, A7E303, F1MJR6, Q5I2E5, A2VDY0, Q9GLE5, A5PJL8, P23805, P02465, E1BPW8, Q5E9E3, O02659, A3KMW5, P23206, F1N401, E1BM30	4923	59	17808	2.20717	0.000156989	2.24285e-05	0.000473397
UP_SEQ_FEATURE	compositionally biased region:Pro-rich	56	1.038	5.66788e-07	Q27974, A5PJX4, A7Z019, Q0P5L0, A7MB34, A5D7H5, G5E5M4, A6QQ70, Q2TBX7, Q1RMS5, Q3SZ62, Q29RS4, A7Z026, Q17QT4, A7Z063, A7MB40, A6QL70, Q1LZB5, Q17R13, A5D7K1, Q32LK2, F2Z4E9, A7MB54, Q0IIJ3, Q08DG7, F1N3D4, Q0VBZ8, P55106, Q32LQ1, A2VE02, Q58CT4, Q28062, A5D7F8, Q58DG5, F1MBJ5, A6QR00, Q9XSC3, Q3ZBG4, Q0IIE2, Q2TA49, A6QLD2, Q3ZBG9, A6QNT8, A4FV52, Q5BIR3, A7E305, A0JND4, F1MI44, F1MJR4, Q0VC16,…	1519	124	6267	1.86324	0.0020706	0.000690676	0.0010431
GOTERM_CC_DIRECT	GO:0043209~myelin sheath	68	1.26043	5.68393e-07	Q2HJ54, Q29RK8, Q2KJH4, P49951, Q2NKY7, Q3T0K2, P19120, P61763, E1BPC9, Q3SZ62, P23356, Q3T145, Q32LP2, P80177, P41563, P49410, Q3MHM5, Q5E9B1, Q2HJ49, P19483, P11179, P02548, Q3ZCH8, P68252, Q3SYX0, P15690, A5D984, Q3ZCH0, Q3ZBD7, P68002, P38657, A6QNM9, Q5EA61, Q2KJ93, P11017, Q27957, A7E3V3, F1MJQ2, Q3ZBT1, P12344, F1MM57, Q148D5, P31408, A5PJS1, A5PJ79, P31404, F1MZU2, P13272, Q08DF4, P81126,…	4324	141	15461	1.72441	0.000590386	5.36858e-05	0.000902419
GOTERM_MF_DIRECT	GO:0001948~glycoprotein binding	31	0.574606	1.24479e-06	Q3MHX6, F1MAV0, F1N0R5, A7YY48, Q3SX24, E1BPU0, A7MBJ3, P34955, E1BLY9, D5KB40, Q08DZ5, P18341, P52193, Q6R8F2, P32592, E1BPC9, G3MYD9, F1MCE7, I0J0J9, Q3ZCM0, F1MIE6, A0JNB0, P01888, Q28106, F1MGK3, Q3ZCH5, P48616, Q58DD0, P09851, Q28115, P04272	3777	48	13095	2.23913	0.00228407	0.000381042	0.00211893
GOTERM_MF_DIRECT	GO:0008270~zinc ion binding	339	6.2836	1.35062e-06	E1BK60, F1MH71, A3KN01, F1MQY1, E1BBS1, E1BBE9, Q24K16, F1MNE1, F1MHG1, E1B782, A4FV50, Q2TA23, F1N7T2, E1BHM3, Q864U1, A7E2Z6, Q0P5M8, F1MF74, A3KLR9, E1BF46, Q1LZ83, Q2KJI7, E1BAT0, F1MPV5, Q5E9B6, E1BC50, A5D7K0, Q9GLE5, A2VE77, A9Q1J6, E1BJV5, F1MRH0, Q3SX40, E1BP91, F1N0X6, Q3MHN7, F1N194, E1BJC6, E1BN10, G5E5X0, A6QR47, P04467, E1BJS7, F1N2H2, Q1JQD9, F1MSW0, E1BK41, Q2YDE9, E1BFV4, F1MMX2,…	3777	948	13095	1.23979	0.00247802	0.00035438	0.00229908
INTERPRO	IPR001487:Bromodomain	25	0.463392	1.82055e-06	E1BNS3, E1B8Z0, A7Z019, E1BN04, E1BJG5, F1MP49, F1N6I8, G3N0D9, A6QLF6, E1BGA4, E1BNJ5, E1BDQ2, E1BC78, F1MY77, E1BPS1, F1MTQ0, Q32S26, F1MNE1, E1BP59, F1MD32, E1BNH8, A5PKK5, E1B6X6, F1MMU3, F1MEY1	4743	36	16802	2.46006	0.00810304	0.000813274	0.0034236
GOTERM_CC_DIRECT	GO:0005913~cell-cell adherens junction	48	0.889713	2.19876e-06	A2VDZ9, Q8SPJ1, A5D7A0, A4FUA8, Q08DB5, A7YW98, E1BPU9, Q865V6, P63103, F1MSI9, Q5E9F5, Q56JV6, P19120, Q6R8F2, A4FV97, Q3T000, Q2TA49, Q2KJA1, Q08DN8, Q3SYU2, Q2YDE9, P62261, Q9XT56, F1N0Y1, Q863B3, Q2TBL2, Q0VCK0, P41541, Q5E946, A5D794, Q3B7M5, Q5E947, O18789, Q0VC36, P31976, Q58DN4, Q5E9B7, O77834, Q08DQ6, Q3SYX0, E1BBG2, A5D989, E1B8T7, Q08DK5, F1MQ37, A7YWT5, P04272, Q3MHN0	4324	92	15461	1.86554	0.00228191	0.000190358	0.00349087
KEGG_PATHWAY	bta04611:Platelet activation	55	1.01946	2.63929e-06	E1BHU9, F1N0R5, F1N137, P23726, F1N2Y2, E1BP75, F1MXS8, P02453, Q32S24, E1BHX7, D5HSX1, E1BIM8, P02459, E1BC49, Q2T9M8, E1B801, P32871, A0JNB0, Q3MHM0, E1BA29, Q32LP0, A6QLB3, P19754, F1MNU5, F1MGU7, A4IF97, F1MZA2, Q9TU34, P02465, E1BC59, Q28824, P61585, E1BQ27, P19687, F1MQI1, E1BM79, Q3T0Y8, F1MAV0, E1BMP3, A7MBH9, D4QGC1, F1MTN1, P29473, E1B7M6, Q2TA49, Q28021, G3X7B5, P61223, A4IFJ5, F1N0K0,…	1811	127	7550	1.80546	0.000765103	0.000255099	0.0035086
GOTERM_BP_DIRECT	GO:0010951~negative regulation of endopeptidase activity	35	0.648749	2.83671e-06	F1MKS5, P41361, G3X7A5, A0A0A0MP92, P34955, Q2KJH6, A2VE29, G8JKW7, P13696, Q9N2I2, Q1JPB0, A5D7R6, P01045, F1MMP5, A6QPQ2, A2I7N0, P25417, P01044, P28800, P12763, Q5BIR5, Q9TT36, P16368, P20811, Q58D62, P20414, Q95121, A2I7M9, Q08E66, Q9TTE1, Q3T052, Q7SIH1, P02666, E1BF81, F1MMK9, P56652	3952	59	13824	2.07507	0.0175314	0.00587828	0.0055237
UP_KEYWORDS	Cytoplasm	560	10.38	3.13491e-06	Q2YDD4, Q2NL05, Q2TA25, Q95KV0, Q3MHP5, Q2KJH4, A7MBJ5, Q865V6, Q9XSA7, Q8SPX7, Q27ID4, Q56JV6, E1BC49, Q1JPB0, Q56JV3, Q32LP2, A5PK87, Q864U1, F1MNU5, O62654, Q8WML4, Q2T9X2, Q2T9X8, E1BC59, F1MEW3, E1BNE0, P61585, Q1JQA1, Q7YRC6, P19687, Q3ZC09, P55859, P63103, O02853, Q3MI00, A5PJV8, Q2YDE9, O02751, Q1JQD4, P68509, O02755, F1MR92, Q2YDE4, Q58DW5, A5PJU6, Q58DW4, A5PK65, A6QLP2, P51186, Q1JQC5,…	4923	1728	17808	1.17228	0.00148484	0.000185726	0.0044804
INTERPRO	IPR001664:Intermediate filament protein	40	0.741427	3.18456e-06	E1BIS6, A6QP90, Q0P5J4, E1B991, A7YY47, F1MC11, A6QP32, F1N362, O77788, G3N0V2, A3KN27, A6QQQ9, A1L595, Q29S21, F6S1Q0, Q0P5J6, A6QNX5, F1MR92, Q17QL7, Q5XQN5, A6QQJ3, G3MYU2, A4FV94, O62654, P05786, G3MX98, A4FUZ0, B0JYL4, A3KMY1, A4IFP2, Q08D91, P02548, Q148H5, Q148H6, Q148H8, P06394, P48616, P08728, A7YWK3, Q28115	4743	72	16802	1.96805	0.014131	0.00129297	0.0059886
SMART	SM00490:HELICc	58	1.07507	3.19477e-06	F1N2E8, A7Z019, E1BEE6, Q05B79, F1MNA1, E1BKM5, G5E631, Q2NKY8, E1BB03, E1B9N7, Q2TBP1, A7Z027, A6QLB2, E1BPM4, F1MLB2, F1MNU7, F1MLB1, E1BJD2, E1BDM8, F1MLM2, E1BJZ0, F1N166, F1MX40, F1N1A2, A1A4H6, Q3SZ54, F1MFR1, E1BQ04, A5D786, A4FV23, F1MKU1, F1MQ85, F1MGF2, A5PJZ8, A3KMX0, E1BMS0, Q29S22, D3IVZ2, A6H7B6, A5PKK5, E1BH78, E1BLB1, E1BAN8, Q6TUI4, E1BF68, A0JN36, F1MSA4, E1BEK4, F1N5H8, F1MMK3,…	2914	103	8740	1.68893	0.00232309	0.00116222	0.00484309
KEGG_PATHWAY	bta04510:Focal adhesion	80	1.48285	3.45285e-06	O18977, F1N0R5, F1MKG2, P23726, F1N2Y2, Q0VD16, F1MDD9, Q3B7N2, P80747, F1MXS8, F1MK44, F1MDD5, P02453, Q32S24, F1N759, E1BIM8, E1BM23, P02459, E1BI98, A5D7D1, Q95116, Q769I5, E1B801, P32871, O77627, P62998, A0JNB0, Q76BS1, E1B864, A6QLB3, F1MD40, E1BB91, A4IF97, F1MYX9, E1BKN2, Q9XS49, F1MD77, P02465, Q08DQ6, F1N789, F1MEG3, E1BC59, Q28824, P61585, F1MQI1, F1MHP5, G3X7I1, P31096, P35445, Q2KJ93,…	1811	208	7550	1.60345	0.00100083	0.000250301	0.0045901
GOTERM_BP_DIRECT	GO:0098609~cell-cell adhesion	38	0.704356	4.21197e-06	A2VDZ9, A5D7A0, A4FUA8, Q08DB5, F1N0R7, A7YW98, Q865V6, P63103, Q5E9F5, Q56JV6, P19120, A4FV97, Q3T000, Q2TA49, Q2KJA1, Q3SYU2, Q2YDE9, P62261, Q9XT56, Q863B3, Q0VCK0, P41541, Q5E946, A5D794, Q5E947, O18789, Q3B7M5, Q0VC36, Q58DN4, A4FUD6, O77834, E1BBG2, F1MHX0, A5D989, Q1JPA3, Q08DK5, P04272, Q3MHN0	3952	67	13824	1.98393	0.0259199	0.00654392	0.00820155
INTERPRO	IPR009057:Homeodomain-like	108	2.00185	4.38573e-06	A5PJX4, E1BME7, F1MJ02, E1BLU4, A5PKI4, E1BGM6, F1MFM7, G3N248, E1BCF7, E1BLU8, A7Z027, F1MTC3, E1BMD2, A7MB41, A2VE85, E1BPV9, E1B710, F1MBS5, A6QQP8, A8KC64, F1MTS2, F1MS72, G3X7M1, Q3MIB9, E1BFE5, Q2KIB8, Q08DG7, Q08DG5, E1BJK0, E1BFC1, E1BBM6, E1BPS7, A7Z079, F1MI92, E1BGF9, E1BIZ2, E1BG70, F1MJX8, F1N5R9, F1MEB1, F1MT17, E1BBB7, E1BLB9, A4IF73, E1BF07, E1B732, F1N4A2, A5PKG8, Q0P5C3, E1B7N3,…	4743	260	16802	1.47149	0.0194091	0.00163199	0.00824733
SMART	SM00487:DEXDc	58	1.07507	4.79535e-06	F1N2E8, A7Z019, E1BEE6, Q05B79, F1MNA1, E1BKM5, G5E631, Q2NKY8, E1BB03, E1B9N7, Q2TBP1, A7Z027, A6QLB2, E1BPM4, F1MLB2, F1MNU7, F1MLB1, E1BJD2, E1BDM8, F1MLM2, E1BJZ0, F1N166, F1MX40, F1N1A2, A1A4H6, Q3SZ54, F1MFR1, E1BQ04, A5D786, A4FV23, F1MKU1, F1MQ85, F1MGF2, A5PJZ8, A3KMX0, E1BMS0, Q29S22, D3IVZ2, A6H7B6, A5PKK5, E1BH78, E1BLB1, E1BAN8, Q6TUI4, E1BF68, A0JN36, F1MSA4, E1BEK4, F1N5H8, F1MMK3,…	2914	104	8740	1.67269	0.00348493	0.001163	0.00726939
INTERPRO	IPR018039:Intermediate filament protein, conserved site	33	0.611677	5.33711e-06	E1BIS6, A6QP90, E1B991, F1MC11, A7YY47, A6QP32, F1N362, O77788, G3N0V2, A6QQQ9, Q29S21, A1L595, F6S1Q0, A6QNX5, Q17QL7, Q5XQN5, A6QQJ3, G3MYU2, A4FV94, O62654, P05786, A4FUZ0, A3KMY1, A4IFP2, Q08D91, P02548, Q148H5, Q148H8, P06394, P48616, P08728, A7YWK3, Q28115	4743	56	16802	2.08754	0.0235694	0.00183306	0.0100363
INTERPRO	IPR015940:Ubiquitin-associated/translation elongation factor EF1B, N-terminal, eukaryote	27	0.500463	5.39667e-06	F1MYY9, F1MKW8, E1BA82, A4FV41, A1L505, A0A0G2USR6, Q29RK4, F1MAZ8, Q2HJG4, A6QR26, F1N510, E1BHE7, F1N3P2, E1BCH5, E1BND0, E1BMF7, E1BPI2, F1N7E8, G3MZQ5, V6F977, E1BNY9, F1N1A2, A7E3V0, E1B9F9, Q0VCS3, E1BIF6, A1A4N3	4743	42	16802	2.27731	0.0238293	0.00172121	0.0101483
GOTERM_MF_DIRECT	GO:0001047~core promoter binding	29	0.537535	5.937e-06	F6QMU7, Q05B79, D3JUI8, Q3SZZ2, A7YWE2, E1BG94, F1MD46, E1B7Q6, Q2KJ21, E1BE02, A6H7J1, F1MYR0, Q3ZBN6, G3MZY8, A5PK15, Q58CQ1, F1N4K5, Q1LZD9, E1BQ37, F1MBB0, E1BED5, E1B732, F1MSM3, A2VDN7, E1BAD4, F1MS72, E1BKX3, E1BL93, F1MYH2	3777	46	13095	2.18574	0.010847	0.00136236	0.0101058
GOTERM_MF_DIRECT	GO:0098641~cadherin binding involved in cell-cell adhesion	37	0.68582	6.44637e-06	A2VDZ9, A5D7A0, Q8SPJ1, A4FUA8, Q08DB5, A7YW98, Q865V6, P63103, Q5E9F5, Q56JV6, P19120, A4FV97, Q3T000, Q2TA49, Q2KJA1, Q3SYU2, Q2YDE9, P62261, Q9XT56, Q863B3, Q0VCK0, P41541, Q5E946, A5D794, Q5E947, O18789, Q3B7M5, P31976, Q0VC36, Q58DN4, Q5E9B7, O77834, E1BBG2, A5D989, Q08DK5, P04272, Q3MHN0	3777	65	13095	1.97354	0.0117722	0.00131492	0.0109728
UP_SEQ_FEATURE	region of interest:Head	22	0.407785	6.52888e-06	F1MR92, Q5XQN5, Q0P5J4, O62654, P05786, A4FUZ0, A3KN27, Q08D91, P02548, Q148H5, A6QQQ9, Q148H6, A1L595, Q29S21, Q148H8, P06394, P48616, P08728, A7YWK3, Q0P5J6, Q28115, A6QNX5	1519	35	6267	2.59332	0.0235934	0.00595127	0.0120149
INTERPRO	IPR011011:Zinc finger, FYVE/PHD-type	56	1.038	8.38075e-06	F1MH71, F1MFD2, E1BGA4, E1BBS1, F1MVP3, F1MNE1, G5E5M1, E1BNH7, E1BIA9, E1B9N8, G3X6H5, E1BNY5, G3MZW6, E1BKN0, F1N6I8, E1BLZ4, E1B8Z0, F1MLY5, Q06846, E1BJG5, G3N0D9, F1MQ85, E1BPE2, E1BNJ5, E1BPS3, G3MX87, E1BPS1, F1MKY4, E1BK85, E1BGZ9, Q32LL5, E1BIC4, Q5E9J6, Q0V8S0, F1N415, F1MFX5, E1BLB1, E1BPK7, E1B7A1, E1BN04, E1BEB3, F1MP49, E1BCR2, A7E348, F1MY77, F1N2K7, A4IFF7, A6QNQ3, Q2T9V9, E1BA41,…	4743	116	16802	1.71016	0.036761	0.0024938	0.0157594
UP_SEQ_FEATURE	compositionally biased region:Ala-rich	13	0.240964	8.45891e-06	A7Z017, Q24JY7, A8YXY8, A6QQ94, Q2HJG2, A7MB34, A2VE34, K4P9Z1, Q1HE26, A6QLI5, Q29RK0, A2VDX9, Q5EA36	1519	15	6267	3.57564	0.0304608	0.00616777	0.0155664
GOTERM_BP_DIRECT	GO:0001578~microtubule bundle formation	18	0.333642	8.56045e-06	A2VDN5, E3W9A2, Q27957, Q29RJ9, F1N1S2, Q2TA25, E1BHS6, A4IFA0, F1N7E8, F1MGF7, A6QQ70, Q3SYS6, E1B808, F1MEA7, E1BJ18, F1MEW3, E1BF73, Q29RT6	3952	23	13824	2.73755	0.0519752	0.0106181	0.0166682
UP_SEQ_FEATURE	region of interest:Linker 12	21	0.389249	8.77577e-06	Q5XQN5, Q0P5J4, O62654, P05786, A4FUZ0, A3KN27, Q08D91, P02548, Q148H5, A6QQQ9, Q148H6, A1L595, Q29S21, Q148H8, P06394, P48616, P08728, A7YWK3, Q0P5J6, Q28115, A6QNX5	1519	33	6267	2.62547	0.0315836	0.00533457	0.0161495
UP_SEQ_FEATURE	region of interest:Rod	24	0.444856	1.14362e-05	F1MR92, Q5XQN5, Q0P5J4, F1MC11, A4FV94, O62654, P05786, A4FUZ0, A3KN27, Q08D91, P02548, Q148H5, A6QQQ9, Q148H6, A1L595, Q29S21, Q148H8, P06394, P48616, P08728, A7YWK3, Q0P5J6, Q28115, A6QNX5	1519	41	6267	2.41507	0.0409601	0.00595684	0.0210449
GOTERM_BP_DIRECT	GO:0000724~double-strand break repair via homologous recombination	33	0.611677	1.1743e-05	E1BQ04, Q17QG8, F1MZ88, F1MPW4, E1BKM5, G3X6W2, G3MWJ1, E1B8D0, E1B9J3, E1BL69, A5D7T6, E1BGH8, E1BPX4, E1BAN8, Q0P5G1, Q864U1, Q0P5K3, E1BQ37, A0JN36, F1MSA4, Q2KI86, E1BEI6, E1BLZ4, E1BEQ0, F1MER6, F6PSE2, A6QNQ6, E1BKV9, F1N7Q0, E1BA02, Q2HJ51, E1B8X8, E1BDC2	3952	57	13824	2.02514	0.0706017	0.0121288	0.0228643
GOTERM_CC_DIRECT	GO:0042470~melanosome	38	0.704356	1.44327e-05	F1N3H1, P38657, F1MMR6, Q95JC7, Q3MHL4, P80311, P49951, A1L528, Q865V6, P07688, P63103, Q0IIG7, P05307, P79134, P31408, Q0VCX2, P19120, A6QLH3, Q08DN8, Q8WN57, P62261, P62998, Q95M18, Q76LV1, Q863B3, Q5E947, Q29RV1, Q06154, Q05204, Q76LV2, Q3T054, Q2T9X2, Q95121, F1N647, Q58DS9, Q0V8B6, P04272, E1BA60	4324	71	15461	1.91371	0.0148838	0.00115285	0.022912
KEGG_PATHWAY	bta04512:ECM-receptor interaction	40	0.741427	1.45946e-05	O18977, P35445, F1N0R5, F1MKG2, F1N2Y2, Q29397, F1N7D7, F1MTN1, P80747, F1MXS8, F1MK44, F1MDD5, P02453, F1N0T1, Q32S24, Q08DZ5, P02459, E1B7Q3, E1BI98, F1MMT2, Q95116, P26201, F1MZU6, Q3SWW8, F1N0K0, E1B864, A6QLB3, F1MD40, A7YWN9, E1BB91, E1BDK6, F1MYX9, E1BKN2, F1MMH2, F1MD77, P02465, F1MEG3, F1N3A1, P31096, B8Y9S9	1811	87	7550	1.91677	0.00422351	0.000846132	0.0194001
SMART	SM01391:SM01391	40	0.741427	1.46664e-05	E1BIS6, A6QP90, Q0P5J4, E1B991, A7YY47, F1MC11, A6QP32, F1N362, O77788, G3N0V2, A3KN27, A6QQQ9, A1L595, Q29S21, F6S1Q0, Q0P5J6, A6QNX5, F1MR92, Q17QL7, Q5XQN5, A6QQJ3, G3MYU2, A4FV94, O62654, P05786, G3MX98, A4FUZ0, B0JYL4, A3KMY1, A4IFP2, Q08D91, P02548, Q148H5, Q148H6, Q148H8, P06394, P48616, P08728, A7YWK3, Q28115	2914	66	8740	1.81777	0.0106204	0.00266574	0.0222316
INTERPRO	IPR017871:ABC transporter, conserved site	28	0.518999	1.46748e-05	F6RLQ6, E1BPL3, F1MCG5, E1BGI0, G3MW09, E1BDU6, Q8HXQ5, A4IFE6, G5E626, A6QPZ6, G3MYQ9, P35071, A4FUE2, F1MG24, Q2KJA2, A7Z038, A7Z044, E1BKP0, F1N3K2, E1B8L0, G3MW11, E1BGH0, E1BM99, E1BNL1, F1MC51, E1BCG1, F1MIP7, G5E556	4743	46	16802	2.15629	0.063478	0.00409051	0.0275933
INTERPRO	IPR011545:DNA/RNA helicase, DEAD/DEAH box type, N-terminal	35	0.648749	1.49146e-05	E1BQ04, A5D786, A4FV23, E1BEE6, Q05B79, F1MKU1, F1MNA1, E1BKM5, G5E631, A5PJZ8, Q2NKY8, E1BMS0, Q29S22, D3IVZ2, A6H7B6, Q2TBP1, E1B9N7, E1BH78, A6QLB2, Q6TUI4, E1BF68, F1MNU7, E1BJD2, A0JN36, E1BDM8, F1N5H8, F1N1A2, F1MX40, F1MMK3, A1A4H6, E1BNG3, G5E5N3, Q3SZ54, G3X7G8, F1MFR1	4743	63	16802	1.96805	0.064481	0.00391314	0.0280441
UP_SEQ_FEATURE	short sequence motif:Cell attachment site	19	0.352178	1.56385e-05	Q28193, P15396, P35445, F1MF86, P35246, Q8MHZ9, P13384, P02453, P23805, P18341, P32592, P79331, Q95116, F1N3A1, F1MZU6, Q3T0K7, Q3SWW8, P31096, B8Y9S9	1519	29	6267	2.70307	0.0555856	0.00712329	0.0287767
UP_SEQ_FEATURE	region of interest:Coil 1A	21	0.389249	1.64856e-05	Q5XQN5, Q0P5J4, O62654, P05786, A4FUZ0, A3KN27, Q08D91, P02548, Q148H5, A6QQQ9, Q148H6, A1L595, Q29S21, Q148H8, P06394, P48616, P08728, A7YWK3, Q0P5J6, Q28115, A6QNX5	1519	34	6267	2.54825	0.0585068	0.0066763	0.0303353
UP_SEQ_FEATURE	region of interest:Coil 1B	21	0.389249	1.64856e-05	Q5XQN5, Q0P5J4, O62654, P05786, A4FUZ0, A3KN27, Q08D91, P02548, Q148H5, A6QQQ9, Q148H6, A1L595, Q29S21, Q148H8, P06394, P48616, P08728, A7YWK3, Q0P5J6, Q28115, A6QNX5	1519	34	6267	2.54825	0.0585068	0.0066763	0.0303353
UP_SEQ_FEATURE	region of interest:Linker 1	21	0.389249	1.64856e-05	Q5XQN5, Q0P5J4, O62654, P05786, A4FUZ0, A3KN27, Q08D91, P02548, Q148H5, A6QQQ9, Q148H6, A1L595, Q29S21, Q148H8, P06394, P48616, P08728, A7YWK3, Q0P5J6, Q28115, A6QNX5	1519	34	6267	2.54825	0.0585068	0.0066763	0.0303353
GOTERM_MF_DIRECT	GO:0043565~sequence-specific DNA binding	138	2.55792	1.71254e-05	A7Z017, F1N1U5, G3N346, Q3ZCI0, Q29W20, E1BGM6, F1MFM7, F1MVT0, A2VE85, A7MB41, E1BMD2, E1BPV9, Q1LZ87, Q5E9B6, A6QQP8, Q9BE97, F1MTS2, Q9TTR8, Q9TTR7, G3X7M1, Q2KIB8, Q08DG7, Q08DG5, E1BJK0, E1BPS0, Q3SZL0, A4FUY6, A7Z079, A4FUY2, A6QLG9, G3N014, E1BH04, E1B9Y6, E1BD25, Q3ZBG4, E1BG70, E1BN87, O02754, Q3SZ41, O02755, F1MT98, A5PJP2, F1N1F9, F1N599, A5PK15, A5PJU1, A0A0A8JC39, A0JN76, E1BBB7, E1B…	3777	350	13095	1.367	0.03097	0.00314102	0.0291478
INTERPRO	IPR003959:ATPase, AAA-type, core	27	0.500463	1.78711e-05	Q3SX23, E1BPU3, Q3ZBT1, E1BHF2, E1B8F6, A7YWC4, A7YSY2, E1B8Q4, F1MZU2, A6QR70, Q5E9F9, A2VDN5, Q58DC8, Q05B83, A7E2Z6, Q2KIW6, Q0VD48, Q2KJI7, E1BC78, A4FUZ3, E1BH39, E1BP55, Q59HJ6, E1BCE1, F1MVL0, Q2HJB1, F1MEY1	4743	44	16802	2.1738	0.0767608	0.00442722	0.0336025
INTERPRO	IPR003054:Type II keratin	18	0.333642	1.79738e-05	Q5XQN5, G3MYU2, E1B991, A4FV94, A6QP32, P05786, F1N362, G3N0V2, A4FUZ0, A3KN27, A4IFP2, A3KMY1, Q08D91, Q148H5, Q29S21, Q148H8, A7YWK3, A6QNX5	4743	24	16802	2.65686	0.0771841	0.00421873	0.0337954
GOTERM_CC_DIRECT	GO:0005925~focal adhesion	124	2.29842	1.91665e-05	Q95140, F1N0R7, P23726, F1N7D7, Q3B7N2, Q3B7N0, E1BKL9, F1N759, Q56JV6, A4IF66, Q08DZ5, A4FV50, A5D7D1, P62261, Q32LP2, Q95132, P01888, F1MB07, E1B8H0, P68252, A2VE77, Q08DQ6, E1BC59, P61585, Q3ZCH0, E1BJV9, F1MQI1, E1BFE8, F1N214, P38657, Q3SX40, P11017, P80311, A7MB15, F1MCK2, A2VE52, Q3SYS6, G5E5X0, P63103, Q6R8F2, P23956, E1BDU8, Q2YDE9, E1BHK2, Q10741, Q95M18, E1BP80, O18789, E1B748, P50397,…	4324	318	15461	1.39427	0.0197172	0.00142143	0.0304258
UP_KEYWORDS	Ubl conjugation	192	3.55885	1.91914e-05	A7Z017, F1MXS1, Q95140, Q3ZBV8, Q2TA25, Q2KIC0, Q95KV0, P23726, Q3MHP5, E1BHF2, A2VDM8, P39872, A4IF63, P19803, Q3T0G8, A1A4I9, Q27ID4, Q08DZ2, Q3SZ63, Q3SYU2, P26201, Q769I5, Q5EA36, O77628, O77627, Q3T0X5, P68103, Q95132, Q864U1, P10096, Q3ZC82, P67808, Q0VC36, Q5E9B2, Q2T9P4, E1BJD1, Q9BG99, Q17R13, Q1LZ87, P02548, Q9TU34, Q0VBZ5, F1N647, Q9XSJ4, Q5EAD3, Q5EAD2, P61585, F1MHP6, Q3ZBD7, Q1JQA1,…	4923	534	17808	1.3006	0.00905555	0.00101025	0.0274253
UP_SEQ_FEATURE	compositionally biased region:Poly-Gly	24	0.444856	1.953e-05	Q28056, Q3SX40, Q27974, A7E305, F1MCF3, A1A4K1, Q0VCR7, O19094, O18870, Q2KIP8, Q29RK4, Q6H236, F1MFZ3, A5D7H2, Q9TTR8, A4IFM1, A0JN40, P58126, Q0IIE2, Q3Y598, Q1RMJ9, P13135, Q866T7, Q0V8K7	1519	42	6267	2.35757	0.068931	0.00711674	0.0359364
UP_SEQ_FEATURE	signal peptide	298	5.52363	2.15532e-05	P23389, Q2KHZ8, A7MBJ4, Q0P5L5, Q2KJH6, Q58DD4, Q2TBI0, P39873, Q3B7N0, Q8MHZ9, Q08DZ5, Q24K15, Q2TBX4, A6QQ07, Q5NTB3, O18836, Q9MYY0, Q1RMJ9, Q1LZH9, Q1ZYR0, Q9XT56, P98167, Q1LZF8, Q76BS1, Q29RZ1, F1MGU7, Q9GKR2, Q3T004, Q03247, E1BEM2, Q8WML4, Q58D62, Q9GLE5, P20414, F1MHH9, Q3SYT6, A6QR11, P55203, F1N3H1, P41361, P10064, Q1LZE9, P81644, A0JNM6, Q3MHN2, Q03763, O02853, A2VE47, P24627, Q6R8F2,…	1519	1010	6267	1.2173	0.0757947	0.00713994	0.0396586
UP_KEYWORDS	Methylation	127	2.35403	2.4599e-05	Q2TA29, G1K122, A6QM06, Q0P5L0, P16586, P35722, Q0IIG8, Q2HJI8, A1A4I9, Q1RMJ6, Q3T000, Q1RMS5, Q3SZ63, Q3SYU2, Q56JV3, Q1LZH7, Q28838, P68103, Q3ZCA2, P10096, O62654, E1BJD1, Q17R13, Q58DN4, P19483, P02548, Q2T9X2, Q08E27, P61585, Q3ZCH0, Q27991, F1N3D4, P38657, Q27958, Q3SZL0, A3KN22, Q27954, Q3ZBT6, O77788, Q3ZBT1, Q2T9S7, P12344, P09867, Q1JP75, Q3T0I4, Q17QW4, Q0VCX2, Q3MHF8, Q0P595, Q2TBN1,…	4923	332	17808	1.38373	0.0115923	0.00116533	0.0351518
GOTERM_MF_DIRECT	GO:0005515~protein binding	74	1.37164	2.69487e-05	Q28181, P84080, P23726, P43033, F1N7D7, P02453, P18341, A7MB62, P19120, Q3SYU7, Q95J56, Q32PH0, P61763, P32592, P32871, P00735, P61286, P62998, P68103, P61823, P10096, P79345, P25326, Q17R13, P19483, Q08DU8, P79105, P52205, P48616, P55203, P61157, Q8SPJ1, Q27957, Q27954, P00442, A1A4K3, P08487, P11151, Q08537, O46469, O02853, P20488, P24627, F1MSG6, O19131, Q08DF4, G3X7B5, F1MIE6, P31081, Q10741,…	3777	167	13095	1.53629	0.0482999	0.00449038	0.0458635
INTERPRO	IPR013032:EGF-like, conserved site	75	1.39018	2.69867e-05	E1BDN7, A6QP76, E1BBK6, O18977, F1MPE9, G3N0B6, E1BGE0, G3X812, E1BKL9, A5D7D5, E1B949, A3KN33, Q95116, Q3T0K7, F1MLJ7, A6QQ44, A7YY58, E1B864, G3N0E7, A5PJE7, E1BKN2, E1B9I8, E1BLD9, E1BE11, E1BNJ1, F1MX86, F1MSM3, F1N2V0, E1BGJ0, P00743, G3MY93, F1MD77, P00741, E1BBP3, A2VE41, F1MVS9, A6H6Z1, A6QNS6, A5D9E9, A6QR11, A5D7S8, E1BMV3, E1B9M8, G3MZT8, P35445, E1B7E1, F1MF86, E1BN18, G5E5W9, F1N0X6,…	4743	173	16802	1.53576	0.113616	0.00601211	0.050738
UP_SEQ_FEATURE	region of interest:Tail	23	0.426321	2.7046e-05	F1MR92, Q5XQN5, Q0P5J4, F1MC11, A4FV94, O62654, P05786, A4FUZ0, A3KN27, Q08D91, P02548, Q148H5, A6QQQ9, Q148H6, A1L595, Q29S21, Q148H8, P06394, P48616, A7YWK3, Q0P5J6, Q28115, A6QNX5	1519	40	6267	2.3723	0.0941746	0.00820852	0.0497632
GOTERM_MF_DIRECT	GO:0000978~RNA polymerase II core promoter proximal region sequence-specific DNA binding	111	2.05746	2.71095e-05	E1B7V5, E1BME7, A7Z019, F1MCM4, A7MBB7, E1BNL6, A0JNC9, A4IFQ3, F1MJ02, A6H727, A6QLW9, E1BLU8, O77628, O77627, E1BPM4, P67808, E1BJD1, F1MLM2, Q5E9B6, E1B710, Q0VBZ5, G3MXT0, Q3MIB9, A8E4Q8, A6QP83, F1N215, F1MR87, Q4JF28, A6QLQ3, Q1HE26, F1MBJ4, E1BLS1, E1BNB5, E1BD25, E1BDU9, F1N5R9, F1N389, Q3SZ41, F1MT17, F1MT98, Q6VFT7, E1BI59, A9CR99, A3KN18, G3N0C9, E1BJ93, E1BGG6, Q3Y4E1, E1BP11, E1BHB8,…	3777	273	13095	1.40967	0.0485811	0.00414147	0.0461372
INTERPRO	IPR019786:Zinc finger, PHD-type, conserved site	32	0.593142	2.8759e-05	E1B8Z0, F1MLY5, F1MFD2, E1BJG5, G3N0D9, E1BGA4, E1BBS1, E1BPS1, E1BK85, F1MVP3, E1BGZ9, F1MNE1, Q32LL5, E1BIC4, E1BNH7, G5E5M1, E1BIA9, Q5BIS8, G3X6H5, E1BLB1, E1B7A1, A6QLA0, E1BN04, F1MP49, E1BCR2, F1MPV5, A7E348, F1MY77, A4IFF7, E1B6X6, F1MLK1, F1MQ59	4743	57	16802	1.98876	0.120609	0.0061016	0.0540694
GOTERM_CC_DIRECT	GO:0005730~nucleolus	215	3.98517	2.95717e-05	Q2NL05, F1MH71, Q2TA25, A7Z019, Q865V6, E1BGE2, E1BKE9, P39872, Q8SPX7, Q27ID4, Q3B7M6, F1MDU7, E1B883, A7Z027, P68103, Q8HXK9, A4FV34, A2VE85, E1BB50, Q1LZ89, F1MK61, F1MGG3, F1MEW3, E1BJV8, E1B9B6, E1BPN0, E1BN11, F1N194, E1B9T7, Q0VC24, A2VE52, E1BGZ3, A6QQS8, Q3MI00, F1N2H1, F1N2H2, G3MZ85, Q1LZF6, Q3SZ41, A6QR44, A6QLA0, E1BB33, Q58DW5, Q1LZD9, F1N5H8, F1MRX4, Q0VC18, A5D7M1, E1BKX3, A5D7M4,…	4324	605	15461	1.27068	0.0302583	0.00204627	0.04694
UP_KEYWORDS	Cell adhesion	72	1.33457	2.99165e-05	A7E317, Q17QE5, F1N0R5, A7MBJ4, A2VDQ6, P80747, Q3B7N0, F1MK44, E1BIA5, F1MKD3, E1BF53, P32592, Q1RMS4, F1MLJ1, Q95116, A6QNV3, Q9MYY0, P26201, Q3T0K7, P98167, Q32LP0, E1B864, Q95132, A6QLB3, F1MDC9, F1MFC2, Q3MHM6, F1MEC8, A7MB46, G3MWT6, A6QPE9, P52205, P51866, Q27991, P31096, E1BAM8, P35445, Q8SPJ1, F1N2W7, P30932, A1A4K1, A6QQ97, A2VE02, A4FUY1, F1MTN1, E1BAU4, Q03763, A5D7V2, Q6R8F2, A7E3W2,…	4923	168	17808	1.55027	0.0140805	0.00128832	0.0427489
UP_SEQ_FEATURE	compositionally biased region:Poly-Ala	27	0.500463	3.05669e-05	Q2KJH6, Q2YDJ8, A7MB33, A2VE02, Q29RK4, A5D7F8, F1MFZ3, Q27ID4, A5D7H1, A4IF89, Q1LZF7, A6QLD2, Q58DA0, P61286, O02755, Q6VFT7, Q8WN55, Q5BIR3, Q3B7M4, Q2KI23, Q6H236, Q2KJF7, P79331, P09851, Q3SYV9, Q2TBQ9, F1MT67	1519	51	6267	2.18422	0.105763	0.00856196	0.0562396
UP_KEYWORDS	Actin-binding	60	1.11214	3.29832e-05	F1MBP6, P12624, P10568, F1MVD8, Q2KJH4, F1MX93, Q3B7N2, F1MQ65, Q865V6, F1MCA3, Q56JV6, A7MB62, Q9BE40, P79114, G3N373, A5D7D1, Q28046, Q32LP2, A7Z063, Q9BE39, F1MYX5, A6QLN6, Q3SX14, F1MF74, P02584, Q28824, F1MQ37, A6QPA6, Q58CQ2, Q27991, Q0IIJ3, Q3SYX9, P61157, Q0VBZ9, G3X7I1, Q0P5E6, Q3MHJ2, A4FUA8, Q9N179, Q92176, F1MMC7, Q32PJ7, F1MM57, E1BKW7, F1MYC9, Q2TA49, Q32LP9, Q5E9F7, F1N775, Q3B7M5,…	4923	134	17808	1.61969	0.0155127	0.00130201	0.0471301
KEGG_PATHWAY	bta00010:Glycolysis / Gluconeogenesis	31	0.574606	3.43304e-05	Q08DP0, F1N690, Q3ZC09, A6QQT4, Q5E956, Q3T0P6, A4FUC5, A7YWF1, E1BCW3, A2VE47, Q0IIG5, Q5EA79, Q2KJC9, Q3SZ62, Q3T0S5, F1N206, Q5E9B1, F1N1D8, P10096, A1A4J1, Q3ZCJ2, F1MZN9, Q3ZC42, A6QLL8, Q9XSJ4, P20000, A5D984, Q3SZB7, Q3ZBD7, P27595, A6QR34	1811	63	7550	2.0514	0.0099066	0.00165796	0.045629
KEGG_PATHWAY	bta05146:Amoebiasis	47	0.871177	4.14032e-05	A7Z034, P07353, P23726, F1N2Y2, F1MJQ1, F2FB40, Q3B7N2, A8YXZ2, F1MXS8, Q3MHN2, F1MDD5, P02453, Q0IIG7, F1N0T1, Q32S24, P18341, E1BHX7, E1B7Q3, P02459, E1B7M6, Q1JPB0, P32592, A5D7D1, F1MMT2, G3MYD9, F1MZU6, P32871, F1N0K0, F1MG91, E1BA29, P21214, P19754, Q3T149, E1BDK6, F1MYX9, P54349, F1MX87, F1MX86, F1MD77, P02465, Q58DS9, F1MEG3, F1N789, Q95122, E1BCV1, G3X7I1, B8Y9S9	1811	112	7550	1.74948	0.0119354	0.00171384	0.055027
UP_SEQ_FEATURE	active site:Proton acceptor	75	1.39018	4.16344e-05	Q3T0R7, Q02399, Q3T0R4, A6QLW2, Q2TA25, Q95KV0, A6BMK7, A2VDZ4, Q0P5L5, P68399, O19094, P39873, F1N3U0, Q0IIG5, Q5EA79, Q08DZ2, A6QQ07, P14893, Q2KJC9, Q2T9M7, Q769I5, Q3T145, Q3T0S5, A0JNB0, P61823, Q5E9B1, Q29RZ0, Q32L94, Q3ZC84, Q6TJY3, Q9N126, Q17R13, Q32PI1, Q5EA88, Q9XSJ4, P20000, Q28824, F1MHP6, Q9MYP6, Q7YRC6, A5D9E7, Q8SPU8, P80025, P48818, Q3ZC09, Q5E956, Q3MHJ9, A4IFA7, A6QLH5, Q1JP75,…	1519	202	6267	1.53183	0.141235	0.0108168	0.0765951
UP_KEYWORDS	Acetylation	501	9.28638	4.26028e-05	Q2TA29, Q2NL05, Q2TA25, Q3MHP5, Q2KJH6, Q2KJH4, A7MBJ5, O19094, Q865V6, Q9XSA7, Q24K16, Q56JV6, Q24K12, Q1JPB0, A7YVH9, Q2TA23, Q2NL17, Q2TA17, E1BB52, Q864U1, Q29RZ0, Q1LZ83, P19483, Q2T9X2, Q1JQA1, E1BPN0, Q3ZC09, P83095, A2VE52, P55859, P63103, Q148D5, P04467, A5PJ79, Q95L46, P81126, O02754, P81125, P68509, O02755, Q58DW0, Q2YDE4, Q58DW5, A5PK65, A6QLP2, P56701, P07107, A2VE58, O77834, Q2TBW7,…	4923	1564	17808	1.15874	0.0199916	0.00155219	0.0608718
SMART	SM00297:BROMO	25	0.463392	4.28061e-05	E1BNS3, E1B8Z0, A7Z019, E1BN04, E1BJG5, F1MP49, F1N6I8, G3N0D9, A6QLF6, E1BGA4, E1BNJ5, E1BDQ2, E1BC78, F1MY77, E1BPS1, F1MTQ0, Q32S26, F1MNE1, E1BP59, F1MD32, E1BNH8, A5PKK5, E1B6X6, F1MMU3, F1MEY1	2914	36	8740	2.08286	0.0306829	0.00621331	0.0648734
GOTERM_BP_DIRECT	GO:0001701~in utero embryonic development	70	1.2975	4.32499e-05	E1BPQ2, G3MZV8, F1N6D4, G3N3L0, M5FMX2, G3N341, A4IFD2, F1MQ65, P17322, E1BE01, Q3SYU3, Q29RS5, F1MCE7, E1B883, F1N7T2, E1BPM4, F1MLB2, F1MB07, P67808, Q32KX7, F1N6W0, F1MSM3, A7MBG4, F1MBS5, F1MRZ0, P48616, E1BNR0, F1MQ37, F1MT67, Q27991, Q3ZBD7, E1BE57, Q1LZG6, E1B6Z2, Q28034, Q3MHE4, F1N215, E1BA80, A0A0F6QMJ3, Q2TBG2, P08487, Q1HE26, E1B7Q4, F1MYC3, A6H7B5, E1B7Q1, P29473, P38447, E1BNB5, A7M…	3952	159	13824	1.53999	0.236368	0.0377916	0.0841859
GOTERM_CC_DIRECT	GO:0005938~cell cortex	38	0.704356	4.72879e-05	P12624, F1MAV0, E1BKE1, Q9N179, F1N137, E1BNV7, P43033, F1MCK7, E1BLE8, A2VE03, E1BJQ7, Q2NKY7, Q2KHV7, A6QQG1, Q3T0G8, E1BDQ4, P79114, A6QQ91, E1B8Y9, Q28046, F1MM99, F1MR92, F1MGU7, Q3B7M5, E1BE11, P31976, E1B714, E1BIX7, A6QLT3, A5D7U3, E1B9K4, F1N7Q8, P23206, P61585, F1MT67, Q27991, Q0IIJ3, F1MJ10	4324	74	15461	1.83613	0.0479458	0.00306612	0.0750514
GOTERM_BP_DIRECT	GO:0016477~cell migration	55	1.01946	5.08878e-05	E1BKQ6, Q02399, F1MGR9, F1MME1, A7MBJ4, Q58DD4, G5E630, F1MY84, Q3SZF2, F1ML02, F1MP76, Q08DZ5, P18341, E1BIM8, F1MWH8, A6H720, F1MX58, F1MV51, E1BND0, A0JNB0, F1N0Y1, E1BI79, A6QLB8, F1MYX5, F1MMJ6, Q17R13, F1MAY4, E1B8H0, F1MK62, F1MD77, P61585, E1BCP6, G3MXT3, Q3SYX9, E1BFE8, E1BEL4, Q8SPJ1, P08487, F1MXQ0, D4QGC1, A1L528, G5E5X0, Q3ZBG4, P21214, E1BIK9, P54349, E1BC38, A5PKG9, F1N0S1, F1ME54,…	3952	118	13824	1.63041	0.271883	0.0388855	0.099046
INTERPRO	IPR001452:Src homology-3 domain	83	1.53846	5.18675e-05	A6H7H9, A2VDZ8, P23726, E1BB46, E1BQ24, E1BDA9, E1BIQ8, F1MQ65, G3X783, F1MSI9, F1N657, E1BIM8, F1MWH8, A6QPB6, A6H720, E1BKY4, E1BL68, E1BFB0, Q3ZCM0, A0JNB0, F1MEC0, E1B7H4, Q3ZBW8, A6QQU8, A6QPW3, Q17R13, G3MZW4, E1BPI3, F1MMB0, F1MQI3, G5E618, F1MFR9, E1BG80, E1BFE9, Q08DK5, A7MB08, E1BIJ3, E1BDE0, F1MYY9, F1MJI3, E1BMG8, A5D783, F1MBN2, P08487, F1N7V7, F1MMC7, Q9MZL7, D4QGC1, E1BAA4, A5D7F8,…	4743	199	16802	1.47752	0.206897	0.0104811	0.0974951
INTERPRO	IPR008984:SMAD/FHA domain	27	0.500463	5.21963e-05	E1BGI2, F1MP14, F1MLY0, A2VDM0, Q4JF28, F1MKY1, F1MD97, Q1HE26, E1BGB0, E1BDB1, A4FUE1, E1B7A1, E1BPD7, Q58CQ1, E1BBN7, Q2HJ46, E1BAV9, G3X690, Q58DJ9, Q08E44, A4IFF7, E1BBP0, Q3MHR6, F6PSE2, E1B8T7, E1BH37, A8E4Q6	4743	46	16802	2.07928	0.208061	0.010091	0.0981128
INTERPRO	IPR019787:Zinc finger, PHD-finger	35	0.648749	5.35825e-05	E1B8Z0, F1MLY5, F1MFD2, E1BJG5, G3N0D9, E1BNJ5, E1BBS1, E1BPS1, E1BK85, F1MVP3, F1MNE1, Q32LL5, E1BIC4, E1BNH7, G5E5M1, E1BIA9, E1B9N8, G3X6H5, F1MFX5, E1B7A1, A6QLA0, E1BKN0, E1BN04, E1BEB3, F1MP49, E1BCR2, F1N6I8, A7E348, F1MY77, A6QNQ3, Q2T9V9, A5D962, E1B6X6, F1MLK1, F1MQ59	4743	66	16802	1.87859	0.212952	0.00992816	0.100717
UP_KEYWORDS	EGF-like domain	60	1.11214	5.56138e-05	E1BDN7, E1BBK6, F1MPE9, E1BGE0, G3X812, E1BKL9, A5D7D5, E1B949, A3KN33, Q95116, Q3T0K7, F1MLJ7, A7YY58, P98167, A6QQ44, E1BE11, F1N2V0, F1MSM3, E1BGJ0, P00743, P00741, A2VE41, F1MVS9, A6QNS6, A5D9E9, A6QR11, A5D7S8, G3MZT8, P35445, E1B7E1, F1MF86, E1BN18, G5E5W9, F1N0X6, E1BPS6, E1BMG7, Q28062, Q3MHN2, Q0VCX1, Q29RQ1, Q29RU2, Q06805, Q29RU4, F1MSW0, P07224, Q08DX2, Q3SWW8, A5PJU2, E1BL59, E1BEY2,…	4923	136	17808	1.59587	0.0260173	0.00188121	0.0794554
KEGG_PATHWAY	bta04141:Protein processing in endoplasmic reticulum	64	1.18628	6.40164e-05	A7Z055, Q3SX24, F1MUP3, A7MBJ3, A3KN04, E1B9R3, Q29RK4, G3N348, P05307, Q58DR2, P19120, E1BIU0, F1MXH6, F1ME65, Q3SZC4, E1BPR4, Q32L57, F1MGK3, Q29RV1, Q2KJI2, E1BAL6, F1MDC1, Q0VCS3, B8YP93, Q28034, Q3MHX6, E1BMP2, P38657, A7YY48, Q3T0T7, E1BI49, Q3SZZ2, Q3ZBT1, Q0IIM3, E1BNT3, A4FUY2, Q08E55, Q3MI00, Q0VCX2, P52193, E1BLS3, A5D791, F1MJX8, O02718, A6QNT8, E1BL12, Q95M18, Q27968, E1B789, Q76LV1,…	1811	169	7550	1.57878	0.0183941	0.00231798	0.0850694
INTERPRO	IPR000253:Forkhead-associated (FHA) domain	20	0.370714	6.45268e-05	E1BGI2, E1B7A1, F1MP14, E1BPD7, E1BBN7, F1MLY0, A2VDM0, Q2HJ46, E1BAV9, G3X690, F1MKY1, F1MD97, Q08E44, Q58DJ9, A4IFF7, E1BBP0, Q3MHR6, E1BGB0, A4FUE1, F6PSE2	4743	30	16802	2.36166	0.250523	0.0114689	0.121277
UP_SEQ_FEATURE	nucleotide phosphate-binding region:ATP	84	1.557	6.58903e-05	P10568, Q02399, Q2NL05, Q2TA25, Q95KV0, A7Z019, Q3SX23, A2VDZ4, P68399, Q0VCR7, Q2NKY8, A7YWC4, Q0IIG5, A7MB62, Q9BE40, Q59A32, Q08DZ2, A0JN40, Q769I5, Q2TBP1, A0JNB0, A2VDN5, Q05B83, Q9BE39, Q6TJY3, Q0VD48, Q2KJI7, Q17R13, P19483, A1A4H6, Q3MHR2, Q32PI1, Q3SZ54, Q2TBU9, Q28824, Q0V8H6, F1MT67, Q2T9L9, Q7YRC6, Q27991, Q2HJ51, Q3MHE4, Q5EA61, A6H750, Q58CP0, Q08D86, Q6E804, Q3MHJ9, Q3T0P6, Q3ZBT1,…	1519	235	6267	1.47473	0.214134	0.0159362	0.121193
INTERPRO	IPR001965:Zinc finger, PHD-type	39	0.722892	6.79518e-05	E1B8Z0, F1MLY5, F1MFD2, E1BJG5, G3N0D9, E1BGA4, E1BNJ5, E1BBS1, E1BPS1, E1BK85, F1MVP3, F1MNE1, Q32LL5, E1BIC4, E1BNH7, G5E5M1, E1BIA9, E1B9N8, G3X6H5, E1BLB1, F1MFX5, E1B7A1, E1BKN0, E1BN04, E1BEB3, F1MP49, F1N6I8, E1BCR2, A7E348, F1MY77, A6QNQ3, Q2T9V9, E1BA41, E1B9X1, A5D962, E1B6X6, E1B8T3, F1MLK1, F1MQ59	4743	77	16802	1.79424	0.261908	0.0116123	0.12771
GOTERM_CC_DIRECT	GO:0030529~intracellular ribonucleoprotein complex	33	0.611677	6.88343e-05	Q95140, Q2KIC0, F1MGR9, E1BPU0, Q2HJG2, E1BMA4, A5D7H5, P09867, E1BPX9, F1MMA0, F1N7G0, P19120, G3X6L9, A5D7D1, Q2HJ60, P61286, E1BNY8, P53781, Q864U1, M5FMW1, P10096, Q58DW4, P67808, A5D9H5, Q32LH3, A6H7E4, A2VDN7, A2VE34, Q3ZC44, Q6QME8, A3KN48, G5E5N3, F2Z4E9	4324	62	15461	1.90315	0.0690236	0.0041983	0.109231
INTERPRO	IPR019821:Kinesin, motor region, conserved site	23	0.426321	6.91916e-05	E1BDH4, G3MZG5, E1BBY6, A6H750, F1N061, E1BPB1, Q2NL05, E1BFF4, E1BFA7, E1BBN7, F1MLY0, G3X690, E1BF29, E1BAV9, E1BC46, F6RAG5, E1BGB0, A0JN40, A6QPL4, F1N1G7, G3MXD5, A7MBA1, Q29RT6	4743	37	16802	2.20208	0.265987	0.0113876	0.130039
INTERPRO	IPR015943:WD40/YVTN repeat-like-containing domain	118	2.18721	7.22235e-05	F1MRF3, E1BEN8, A6QLW1, E1BPU0, A3KMV1, P43033, A7MBJ6, Q2KJH4, A6QM06, E1B8G0, Q3B7M6, Q769I5, Q2KJ60, E1BDM5, E1BPM9, E1BMD1, F1MBS9, Q0P593, E1BCT7, E1BNN0, A2VE77, E1BF41, E1BJV8, F1MPW0, F1N3H0, E1BMP2, P11017, E1BL00, F1MZ69, Q27954, E1B899, F1N2P7, F1MWB4, F1MCK7, A7MB12, Q92176, F1ML22, E1BPS3, Q0VC24, E1BCH1, E1BLS3, A6QQS1, Q0VBY8, E1BFB3, Q32LP9, F1MG90, E1BN82, E1BL12, E1BG65, F1MKR0,…	4743	305	16802	1.37053	0.275866	0.0114616	0.135734
INTERPRO	IPR011009:Protein kinase-like domain	181	3.35496	7.54973e-05	E1BJM5, Q02399, E1BB43, Q2TA25, A6QLW1, Q95KV0, A6QLW0, E1BPU0, P68399, A0A059UE90, A7MB32, A1A4I4, F1ML02, Q32PH9, F1N5L4, A5H027, E1BKM6, E1B902, A7MBC3, A6QLF0, A4IF66, F1N759, D5HSX1, E1BIM8, Q08DZ2, A6QLF4, E1BHE7, F1MSR5, F1N3N6, E1BBF0, F1MCE7, Q769I5, E1BN61, P32871, E1BN63, E1BIE4, F1MFH7, A0JNB0, E1BB52, A0JN96, A6QLN8, E1B7H4, E1BC57, F1N7E8, E1BEM1, Q6TJY3, V6F977, E1BB50, Q17R13, E1B…	4743	500	16802	1.28238	0.286384	0.0115674	0.141882
GOTERM_MF_DIRECT	GO:0003777~microtubule motor activity	31	0.574606	8.65662e-05	G3MZG5, E1BBY6, A6H750, Q2NL05, E1BFA7, F1MLY0, E1BMG2, E1BC41, F6RAG5, E1BGB0, F1N5R7, F1MRU4, A0JN40, A7MBA1, F1N724, F1N061, E1BPB1, E1BFF4, E1BPM9, E1BBN7, E1BAV9, G3X690, G3N1C8, Q2KII9, A6QPL4, E1BDX8, Q2TBQ9, F1N1G7, F1MJJ0, G3MXD5, Q29RT6	3777	56	13095	1.91925	0.147028	0.0121585	0.147255
KEGG_PATHWAY	bta04360:Axon guidance	50	0.926784	9.77349e-05	F1MJI3, Q02399, Q2KJ93, A6QNT0, F1MGR9, F1N2P7, G5E5G9, E1BA87, F1MGN0, A7MBH9, F1ML02, F1N739, E1BJS9, F1MQH2, Q769I5, Q28021, Q5E9F7, E1BIE4, F1MLJ7, P62998, F1MFH7, F1MII5, F1MXH5, A0JNB0, E1BIT8, E1BJ31, E1BE71, E1BG65, Q2HJ68, E1BDM5, G3X755, G3N0E7, F1MSU2, E1BP81, E1BNY3, A5PJP9, Q148F1, F1MZA2, Q2A944, F1MKR1, A7MB70, F1MHX0, E1BF41, P09851, P61585, E1BA03, E1BMX5, E1B7F6, F1N0C7, E1BNR9	1811	125	7550	1.66759	0.0279466	0.00314444	0.12985
INTERPRO	IPR001752:Kinesin, motor domain	24	0.444856	9.80409e-05	E1BDH4, G3MZG5, E1BBY6, A6H750, F1N061, E1BPB1, Q2NL05, E1BFF4, E1BFA7, E1BBN7, F1MLY0, G3X690, E1BF29, E1BAV9, E1BC46, E1BC41, F6RAG5, E1BGB0, A0JN40, A6QPL4, F1N1G7, G3MXD5, A7MBA1, Q29RT6	4743	40	16802	2.12549	0.354782	0.0144994	0.184211
INTERPRO	IPR008979:Galactose-binding domain-like	37	0.68582	0.000106575	E1BH40, E1BK00, Q3SX24, F1N6H6, F1N1C7, F1MJQ2, A5PJZ4, F1MUF4, F1ML02, E1BEL6, F1N0T1, A4IF66, E1B782, Q9GLR0, E1BMQ7, Q3T0K7, E1BIE4, A3KN30, Q9GLR1, E1BND2, F1MFH7, F1MII5, E1BJ31, P98167, Q28193, E1BLD1, Q28107, B9X245, Q2A944, F1MKR1, E1BNA9, E1BBP4, F1MD77, E1BM39, E1BMX5, E1BKB2, F1N0C7	4743	73	16802	1.79551	0.378929	0.0152474	0.200231
INTERPRO	IPR001881:EGF-like calcium-binding	51	0.94532	0.000111129	E1BDN7, E1BBK6, F1MPE9, E1BGE0, G3X812, E1BKL9, A5D7D5, E1B949, A3KN33, Q95116, F1MLJ7, A7YY58, E1BE11, E1B9I8, E1BNJ1, F1N2V0, F1MSM3, E1BGJ0, P00743, P00741, A2VE41, F1MVS9, A6QNS6, A5D9E9, A6QR11, A5D7S8, E1BMV3, G3MZT8, P35445, F1MF86, E1BN18, F1N0X6, E1BPS6, Q0VCX1, Q29RU2, P07224, Q08DX2, Q3SWW8, E1BH09, A5PJU2, E1BL59, E1BEY2, E1BEB4, F1MF97, F1MKV7, E1BPT8, E1BC38, E1B9K4, E1BJX6, F1N3A1,…	4743	111	16802	1.62763	0.391441	0.0154008	0.208778
INTERPRO	IPR018359:Bromodomain, conserved site	16	0.296571	0.000113983	E1BNS3, A7Z019, F1MP49, G3N0D9, F1N6I8, E1BNJ5, E1BPS1, F1MTQ0, Q32S26, E1BP59, E1BNH8, F1MD32, E1B6X6, A5PKK5, F1MMU3, F1MEY1	4743	22	16802	2.57635	0.399155	0.0153184	0.214134
INTERPRO	IPR000742:Epidermal growth factor-like domain	81	1.50139	0.000114079	E1BDN7, A6QP76, E1BBK6, O18977, F1MPE9, G3N0B6, E1BGE0, G3X812, E1BKL9, A5D7D5, E1B949, Q95116, A3KN33, Q3T0K7, F1MLJ7, A6QQ44, A7YY58, A5PJE7, F1MYX9, E1BKN2, E1B9I8, E1BLD9, E1BE11, E1BNJ1, F1MSM3, F1N2V0, E1BGJ0, P00743, G3MY93, F1MD77, A2VE41, P00741, E1BBP3, E1BFN9, F1MEG3, A6H6Z1, A6QNS6, A5D9E9, A6QR11, A5D7S8, E1BMV3, E1B9M8, G3MZT8, P35445, E1B7E1, F1MF86, E1BN18, G5E5W9, F1N0X6, E1BBU2,…	4743	197	16802	1.45655	0.399412	0.0148836	0.214314
KEGG_PATHWAY	bta01130:Biosynthesis of antibiotics	74	1.37164	0.000118041	E1BJQ1, Q3T0R7, A7MBF1, A6QLW2, F1N690, A6QQT4, A7MBF8, F1MR63, Q29RK1, A4FUC5, E1BCW3, Q58DR8, Q0IIG5, Q5EA79, Q59A32, Q07130, Q2KJC9, Q3SZ62, M5FJX5, Q2KJC5, Q3T145, Q3T0S5, P41563, A4FV90, Q29RZ0, P10096, Q5E9B1, P11181, Q2TBL6, Q3ZC42, P11179, Q9XSJ4, Q5EAD2, E1BMH4, P20000, A5D984, F1MHP6, Q3SZB7, Q0VCW4, Q3ZBD7, A5D9E7, Q08DP0, Q58CP0, A8E645, Q3ZC09, Q5E956, F1MWG1, G3MWK7, Q3T0P6, P12344,…	1811	206	7550	1.49759	0.0336545	0.00341753	0.156809
UP_KEYWORDS	Homeobox	79	1.46432	0.000118616	E1BNZ8, F1N693, E1BME7, E1BI23, A4FUC1, E1BGA5, E1B8D8, F1MC18, F1MJ02, A5PKI4, A4FV76, E1BGM6, F1MFM7, G3N248, E1BCF7, E1BLU8, E1BNQ7, E1B9U3, F1MTC3, A2VE85, A7MB41, E1BMD2, F1MKX5, E1BAD7, E1BPV9, E1B710, E1B856, A6QQP8, A8KC64, E1B855, F1N426, E1B853, F1MS72, F1MTS2, Q0VCS4, G3X7M1, Q3MIB9, A7MB54, Q2KIB8, Q08DG7, Q08DG5, E1BJK0, E1BEL1, E1BJ47, E1BEL0, A2VDX5, E1BBM6, E7E1K7, E1BL43, A7Z079,…	4923	195	17808	1.46547	0.0546758	0.00374147	0.169396
UP_KEYWORDS	Hydroxylation	26	0.481928	0.000118635	P01044, Q6RXL1, F1MF86, Q95KV0, P35246, F1MXS8, Q8MHZ9, Q0VCX1, P02453, P00743, P23805, Q6QME8, Q32S24, P02465, P00741, F1MVS9, A6QPB3, Q5E9E3, P02459, O02659, P23206, P01045, A5D9E9, F1N401, F1MZU6, P07224, F1N0K0	4923	46	17808	2.04456	0.0546844	0.00350861	0.169423
GOTERM_CC_DIRECT	GO:0005615~extracellular space	317	5.87581	0.000120929	F1N3F2, F1MKG2, Q2KHZ8, G3MYE7, A7Z019, A0A0A0MP92, Q2KJH6, D3JUI8, F2FB41, Q3B7N2, Q2TBI0, Q3B7N0, F1MX50, E1BCF0, Q1JPB0, A6QQ07, Q5NTB3, G3N2S6, O18836, E1B7G7, Q1RMJ9, F1N7T2, E1BJU2, P80177, Q32LP2, P98167, A7E2Z1, P68103, E1BB52, Q76BS1, E1BDM5, E1B7H2, F1MHU9, A5PJE7, Q0P5M8, A3KLR9, G3MX98, G3N2D7, Q58D62, Q17QP5, E1BC50, Q9GLE5, P20414, A2I7M9, F1MVS9, F1MEG3, Q7SIH1, E1BF41, A6QQP5, F1M…	4324	950	15461	1.19313	0.118079	0.00695639	0.191823
UP_SEQ_FEATURE	region of interest:Coil 2	20	0.370714	0.000121473	Q5XQN5, Q0P5J4, F1MC11, A4FV94, P05786, A4FUZ0, A3KN27, Q08D91, Q148H5, A6QQQ9, Q148H6, A1L595, Q29S21, Q148H8, P06394, P48616, P08728, A7YWK3, Q0P5J6, A6QNX5	1519	35	6267	2.35757	0.358698	0.027384	0.223321
SMART	SM00228:PDZ	64	1.18628	0.000130196	E1BPC2, A7YWQ4, E1BKQ6, F1N1J2, G3MZZ8, E1BIQ8, E1BJQ7, A5D7L3, A5D9B6, F1MSI9, E1BET1, F1MX58, E1BL68, A8E4L8, A5PKA5, E1BK34, F1N0Y1, F1MEC0, E1BK33, Q3T0X8, Q3SZK8, E1BAX1, F1MZA2, E1BAL5, A6QPW3, E1B914, E1BKI3, F1MTH3, G5E618, Q0P5E6, Q3SX40, E1BFV9, E1BDC7, F1MMP0, F1MBN2, E1BHF6, E1B754, E1BKK6, F1MCK2, F1MS53, E1BJW1, F1MYC3, F1N152, F1MSG6, F1MMT3, Q0P5F3, Q1JQD4, F1MFS5, F1N415, A6QPH2,…	2914	128	8740	1.49966	0.090435	0.015674	0.197192
KEGG_PATHWAY	bta04666:Fc gamma R-mediated phagocytosis	37	0.68582	0.000131794	Q0V8L6, P12624, Q2KJ93, A5D783, E1BJM1, P08487, P23726, Q0VD16, D4QGC1, G3N016, P79114, Q2TA49, P32871, Q28046, Q5E9F7, G3X7B5, E1BBJ7, P62998, F1MFX6, F1MYJ4, F1MDC9, A6QPU8, Q3SX14, Q6TJY3, Q148F1, A7MBK3, F1N0S1, F1MHH9, Q3MHR7, E1BCV1, Q58CQ2, Q0IIJ3, Q0VBZ9, Q148J6, E1BPY0, Q3SYX9, Q95107	1811	85	7550	1.81473	0.0375014	0.00346876	0.175064
UP_KEYWORDS	Serine protease inhibitor	21	0.389249	0.00013278	P41361, P28800, A0A0A0MP92, Q5BIR5, P34955, G8JKW7, A2VE29, P13696, Q08E66, A2I7M9, Q9TTE1, Q9N2I2, Q1JPB0, Q3T052, Q7SIH1, A5D7R6, F1MMP5, A6QPQ2, F1MMK9, P56652, A2I7N0	4923	34	17808	2.23422	0.0610021	0.00369563	0.189606
INTERPRO	IPR018097:EGF-like calcium-binding, conserved site	42	0.778499	0.000133818	G3MZT8, E1BDN7, E1BBK6, P35445, F1MF86, F1MPE9, E1BN18, F1N0X6, E1BPS6, E1BGE0, Q0VCX1, G3X812, E1BKL9, E1B949, Q29RU2, P07224, Q08DX2, Q3SWW8, F1MLJ7, A7YY58, E1BL59, E1BEY2, E1BEB4, F1MF97, F1MKV7, E1BE11, E1BPT8, E1BC38, F1MSM3, F1N2V0, E1BGJ0, P00743, E1B9K4, E1BJX6, P00741, A2VE41, F1MVS9, A6QNS6, A5D9E9, A6QR11, F1MNH3, A5D7S8	4743	87	16802	1.71016	0.450131	0.0169427	0.251354
INTERPRO	IPR003439:ABC transporter-like	29	0.537535	0.000136303	F6RLQ6, E1BPL3, F1MCG5, E1BGI0, G3MW09, E1BDU6, Q8HXQ5, A4IFE6, G5E626, A6QPZ6, G3MYQ9, P35071, A4FUE2, F1MG24, F1MYG7, Q2KJA2, A7Z038, A7Z044, E1BKP0, F1N3K2, E1B8L0, G3MW11, E1BGH0, E1BM99, E1BNL1, F1MC51, E1BCG1, F1MIP7, G5E556	4743	53	16802	1.93834	0.456203	0.0167793	0.256015
GOTERM_CC_DIRECT	GO:0005871~kinesin complex	26	0.481928	0.00014486	E1BDH4, G3MZG5, E1BBY6, A6H750, Q2NL05, E1BFA7, F1MLY0, E1BC46, E1BC41, F6RAG5, E1BGB0, A0JN40, A7MBA1, F1N061, E1BFF4, E1BPB1, E1BBN7, E1BAV9, E1BF29, G3X690, A6QPL4, E1BDZ5, Q2TBQ9, F1N1G7, G3MXD5, Q29RT6	4324	46	15461	2.02101	0.13974	0.00789083	0.229743
UP_KEYWORDS	Kinase	161	2.98424	0.000158072	Q02399, Q2TA25, Q95KV0, F1MN32, A0A059UE90, P68399, A7MB32, A1A4I4, F1ML02, E1BCS3, F1N5L4, E1B902, A7MBC3, Q0IIG5, A6QLF0, F1N759, D5HSX1, E1BIM8, Q2KJG8, Q08DZ2, F1N3N6, F1MCE7, Q769I5, E1BN61, P32871, E1BIE4, F1MFH7, A0JNB0, E1BB52, A0JN96, A4FV33, E1BC57, F1N7E8, Q6TJY3, E1BB50, Q17R13, Q148H3, Q3MHR2, Q32PI1, Q2KJF7, Q28824, G5E551, E1BNE0, F1MZD1, Q7YRC6, F1MHP5, E1BPN0, Q5EA61, F6PVB0, E1B…	4923	452	17808	1.28847	0.0721934	0.00415424	0.225683
UP_KEYWORDS	Glycolysis	17	0.315107	0.000158331	Q3T0S5, P10096, A1A4J1, Q3ZC09, Q5E956, Q3T0P6, E1BCS3, A6QLL8, E1BCW3, A2VE47, Q0IIG5, Q9XSJ4, A5D984, Q3SZ62, Q3ZBD7, P27595, A6QR34	4923	25	17808	2.45977	0.0723074	0.00394246	0.226053
INTERPRO	IPR003961:Fibronectin, type III	78	1.44578	0.000163817	O18977, G3X6W9, F1MPN0, F1N0R7, F1MME1, A7MBJ4, F1N6H6, E1BAW5, E1BDA9, F1MME6, G3N0B6, E1BPU9, F1ML02, E1BIU8, E1BEJ7, E1BBE9, F1N5L4, A7MBC4, F1MLR4, E1BCJ9, Q1RMS4, E1BNH9, E1BPC9, V6F7Z2, A3KN33, E1BIE4, F1MFH7, E1B9W2, E1BJ31, F1MJL8, E1B7U4, E1B864, E1B7H2, A6QP89, E1BB93, F1MGK5, E1BB91, E1BLM2, E1BKN2, G3MZS2, F1MPI1, E1BDP0, Q2A944, E1BDP2, Q28824, A5D7S4, F1MSU7, E1BA17, E1B755, F1MFJ3,…	4743	190	16802	1.45428	0.519131	0.0195936	0.30762
GOTERM_BP_DIRECT	GO:0030199~collagen fibril organization	19	0.352178	0.000175017	O18977, Q05443, P21214, P28800, F1N2Y2, Q2KJH6, F1MXS8, P02453, A6H737, P02465, A4IF66, P02459, P79331, Q1RMU3, F1MVT0, O46680, P04272, E1BFV4, F1N0K0	3952	29	13824	2.29178	0.66423	0.114195	0.340257
KEGG_PATHWAY	bta04520:Adherens junction	31	0.574606	0.000197308	G3MZV8, Q2KJ93, F1N7V7, A7MBJ4, P68399, Q3B7N2, E1BPU9, Q1HE26, G3N018, E1BIM8, Q6R8F2, A5D7D1, Q769I5, A8E4L8, P62998, A0JNB0, P67868, A5PK15, Q3MHM6, E1BQ11, E1BJ93, F1N789, P60712, P61585, F1MD32, Q0IIJ3, O46680, A5D980, E1BPY0, G3X7I1, Q95107	1811	68	7550	1.90056	0.0556183	0.00475739	0.261981
INTERPRO	IPR001791:Laminin G domain	27	0.500463	0.000213652	E1BA17, A4FV05, E1B9J9, F1MJQ2, F1MY84, F1MND9, E1BKL9, Q32S24, E1B949, F1MMT2, Q95116, A3KN33, P07224, E1BP05, Q3SWW8, F1MLJ7, F1N0K0, F1MUC5, F1MYX9, F1N2V0, A5PKC2, E1BFN9, E1BFY7, F1MEG3, F1N401, F1N3A1, A6QR11	4743	49	16802	1.95198	0.615154	0.0248162	0.401023
KEGG_PATHWAY	bta02010:ABC transporters	22	0.407785	0.00021704	F6RLQ6, E1BPL3, E1BGI0, A7Z044, E1BKP0, F1N3K2, E1BDU6, Q8HXQ5, E1B8L0, E1BM99, E1BNL1, F1MC51, G5E626, E1BCG1, A6QPZ6, G3MYQ9, P35071, F1MIP7, F1MYG7, F1MG24, A7Z038, G5E556	1811	42	7550	2.18374	0.0610081	0.00483048	0.288147
GOTERM_MF_DIRECT	GO:0005509~calcium ion binding	204	3.78128	0.00022173	E1BDN7, F1MPE9, A7MBJ3, Q3B7N2, Q3B7N0, E1BGE0, F1MHG1, E1BF53, A6QNV3, E1BJV0, Q3T004, E1BF45, E1BEM1, A4FV38, F1MHU1, A6QQP7, F1MVS9, Q3SYT6, G3MXJ3, A6QR11, G3X7Z2, F1N3H1, F1N2W7, E1BNT8, E1BN18, F1N0X6, E1BC61, E1BMP0, Q03763, Q3SYS6, G3X6Y5, P04467, Q6R8F2, P07224, E1BKH1, E1BB35, A5PJU2, P51186, E1BNA9, F1MTH9, Q4GZT3, O02659, F1MJW8, E1BJ13, F1MNH3, E1B9D7, F1MPB1, G3X812, E1BHX7, Q3ZBZ1,…	3777	571	13095	1.23866	0.334598	0.0286781	0.376771
INTERPRO	IPR000330:SNF2-related	20	0.370714	0.000222163	E1BLB1, E1BAN8, A7Z027, F1N2E8, E1BPM4, F1MLB2, A7Z019, F1MLB1, F1MSA4, F1MQ85, E1BEK4, F1MLM2, F1MGF2, A3KMX0, F1N166, E1BDZ3, E1BC33, A5PKK5, E1BB03, A6QQR4	4743	32	16802	2.21405	0.629521	0.0251391	0.416967
KEGG_PATHWAY	bta00640:Propanoate metabolism	16	0.296571	0.000231714	F1MSC3, A4FV90, Q2KIZ3, Q5E9B1, Q29RZ0, A7MB45, A4FUC5, Q2TBR0, A7YWF1, Q58DR8, Q148D5, Q9TTS3, E1BMH4, Q2HJ73, Q2HJD5, Q9GK13	1811	26	7550	2.56552	0.0649962	0.00478883	0.3076
INTERPRO	IPR013083:Zinc finger, RING/FYVE/PHD-type	142	2.63207	0.000237384	F1MRF3, F1MH71, A7MB36, A4IF63, E1BBE9, E1BBS1, F1MNE1, G5E5M1, E1BE47, Q5BIS8, E1BKN0, Q864U1, F1MLM2, F1N329, F1MTS8, E1BD59, A2VE77, A9Q1J6, E1B8Z0, F1MRH0, G3N0D9, F1MQ85, E1BJC6, E1BNJ5, E1BPS3, E1BPS1, G3MX87, A5D7F8, E1BIW0, A5PKG6, A6QR47, E1BJS7, E1BGZ9, F1MM17, F1N2H2, F1N510, Q08DF2, Q5E9J6, F1N3P2, F1MP12, F1N415, F1MFX5, E1BLB1, E1BPK7, E1BMF7, E1BBN5, E1BN04, E1BFD3, A0JN74, F1MVG5,…	4743	387	16802	1.29983	0.653889	0.0261762	0.445474
GOTERM_MF_DIRECT	GO:0005543~phospholipid binding	26	0.481928	0.000246105	A5D783, P81644, F1MCM4, Q0IIM2, E1BPS3, Q3T0G8, A5PJI3, F1MYC9, F1MG90, F1MYX2, A7MBI0, F1MTM9, E1BC19, Q03247, F1N3I4, F1MUS9, F1MTH9, A6QQP7, P00743, P15497, E1BHH5, E1BLT3, E1BNR0, E1BFE9, P19035, E1BJV6	3777	46	13095	1.95963	0.363742	0.0296936	0.418108
INTERPRO	IPR008266:Tyrosine-protein kinase, active site	42	0.778499	0.000247416	E1BEL4, F6PVB0, F1MC14, A2VDZ4, E1BHZ1, F1MDD9, D4QGC1, F1ML02, F1N5L4, E1BJS9, A4IF66, F1N759, E1BIM8, F1MWH8, Q06805, Q769I5, Q3ZCM0, E1BIE4, E1BCY7, A7Z039, F1MFH7, A0JNB0, E1BJ31, A7Z067, E1BPB5, E1BC57, F1MC23, F1MKR1, E1BBP4, Q17R13, E1B8H0, A5PKG9, E1BPI3, F1MK62, A7MB72, F1MCX4, E1BD38, E1BNE0, F1MS00, F1MWK8, A5PJL4, F1MHP5	4743	89	16802	1.67173	0.669067	0.0266112	0.464258
GOTERM_BP_DIRECT	GO:0006511~ubiquitin-dependent protein catabolic process	46	0.852641	0.000251475	Q0IIM6, A6QR55, F1MSB6, A7Z056, E1BK00, Q3T0Y5, F1N5V1, Q32PA5, G5E630, Q3SZZ2, A2VDM8, F1MY28, Q2KHV7, Q1RML1, A5PKG6, A6H7B5, F1N7B5, F1N3P2, A1L5A6, E1BG52, E1BND0, P23356, Q58DA0, Q5E9F9, E1BKF4, Q3T0X5, E1BMF7, E1B9W9, Q2YDE4, Q2KJ46, E1BGW4, Q08DA3, E1BKD2, E1BDG7, Q0P5K3, Q2HJ46, Q0IIF7, E1BBP0, Q29RP1, A7E3V0, E1BM39, A6QNQ3, Q2KJ72, Q2TBG8, E1BJI0, E1BJV8	3952	99	13824	1.62532	0.791569	0.145137	0.488556
GOTERM_BP_DIRECT	GO:0006302~double-strand break repair	25	0.463392	0.000262028	E1BH71, A5D786, P18493, E1BP74, P00442, E1BAS6, E1BEE6, F1MQY1, E1BJE5, Q3ZBT1, Q08E57, E1B9J3, E1BL69, A7Z027, G3N0S0, A6QQB5, F1MGK4, Q2HJ46, Q58DJ9, F1MWW9, F1N524, F6PSE2, E1B6X6, Q5E9P1, Q3MHE4	3952	44	13824	1.98749	0.804844	0.138036	0.509007
INTERPRO	IPR011993:Pleckstrin homology-like domain	140	2.595	0.00027905	Q0V8L6, F1MXS1, F6Q615, F1MBT6, F1N657, F1MYE0, F1MX58, E1B7G7, E1B800, E1BPM0, A5PKI0, F1MMR9, Q32LP2, Q32LP0, E1BPM7, F1MHU4, E1BMD4, E1BD53, F1MUS9, F1MMB0, F1MZD9, F1MGG8, E1BNN3, E1BJV9, E1BFE6, F1MQI1, E1BM78, E1BFE8, F1N214, F1MPG9, F1MMP0, E1BEZ8, Q32LQ1, E1BNT8, E1BPS3, E1BJC1, E1BPA1, E1B7M8, F1MYC3, F1MRP8, E1B7M6, A4IF89, Q0IIE2, A6QQ91, F1MYC9, Q0VBY6, E1B7M1, Q08DF4, G3X7B5, Q3SZL6,…	4743	382	16802	1.29829	0.712705	0.0292598	0.523469
INTERPRO	IPR009030:Insulin-like growth factor binding protein, N-terminal	49	0.908248	0.000291452	E1BDN7, E1BBK6, F1MPE9, E1BGE0, G3X812, A5D7D5, E1B949, E1BIE4, F1MFH7, A7YY58, E1BJ31, A6QR62, E1BE11, F1MX87, F1MSM3, E1BGJ0, A2VE41, A6QNS6, A6QR11, A5D7S8, E1B9M8, G3MZT8, F1MF86, A6QLY8, E1BN18, E1BJW1, Q3MHN2, E1BJS9, F1N152, Q29RU2, F1MMT2, P07224, F1MII5, Q28193, E1BL59, E1BEY2, F1MF97, E1BEB4, F1MKV7, E1BPT8, F1MC23, E1BC38, F1MKR1, P01267, P13384, E1B9K4, Q05717, E1BJX6, F1MNH3	4743	109	16802	1.59249	0.728199	0.0298407	0.546673
GOTERM_CC_DIRECT	GO:0031012~extracellular matrix	51	0.94532	0.000321294	F1N0R5, G3N0V2, Q17QE2, Q3SZF2, F1MHG1, P19120, Q29RS5, Q3SYU2, Q95116, Q3T0K7, Q3MHM5, Q3T004, A3KLR9, Q9GLE5, Q95L39, Q95121, A2VE41, Q3SZ54, P17697, P48616, A5D984, Q3ZCH0, F1MLU5, Q8SPJ1, A6QLY8, E1BA17, P00442, F1N1C7, F1N152, A6QQF6, A6H749, Q5E9F7, A4FV54, Q3SWW8, Q95M18, A6QLD8, P21214, E1BL59, P12763, E1BEB4, Q5E947, A5PJT7, A7E303, E1B9H1, F1MJR6, F1MVC5, P00829, F1N401, F1N3A1, E1BIP4,…	4324	116	15461	1.57204	0.283859	0.0165553	0.508893
GOTERM_BP_DIRECT	GO:0001649~osteoblast differentiation	42	0.778499	0.000328609	E1U8D1, A2VDX8, G3N3L0, F1MYW4, M5FMX2, Q2KIA0, D3JUI8, G3N341, Q32KL9, P22444, P02453, Q08DX6, A1A4I9, A6H727, Q17QW3, A4FV97, E1BI98, P09487, G3X7B5, E1BH78, Q5E9F9, E1BBN3, E1BJ31, Q0IIL6, Q863B3, E1BLB9, F1MDC1, A2VDN7, Q0VBZ5, E1BJ93, Q05717, Q0P5C3, E1BKM8, F1N647, G5E5N3, E1BKX3, P00829, A7MB06, E1BE57, E1BNR9, E1BPN1, P31096	3952	89	13824	1.65073	0.871164	0.156983	0.637954
INTERPRO	IPR001936:Ras GTPase-activating protein	10	0.185357	0.000346555	F1MTR1, F1N795, F1MBI8, A5D794, A6QQ91, A6H7H0, P09851, E1B800, E1BB77, E1BPM0	4743	11	16802	3.22044	0.787545	0.0345926	0.649712
GOTERM_BP_DIRECT	GO:0007420~brain development	40	0.741427	0.000373655	Q5EA61, G3MZV8, F1MXB4, E1BJM1, F1MGF7, E1BGA5, A6QQ94, A7Z079, Q0IIM2, Q0IIG8, F1MY28, A6QQ70, Q3MHH4, E1BNF3, F1MBJ5, E1B7Q6, V6F7Z2, F1N389, P81125, Q1ZYR0, E1BKC4, E1B7Y3, P45478, Q32KY0, F1MLB2, G3X755, Q32KX7, E1BEI6, A7MB46, Q0VCK8, A7E348, E1BLB6, F1N166, E1B853, F1MSF6, E1B793, Q2KIB8, E1B8X8, E1BJT7, A6QNS3	3952	84	13824	1.6657	0.902721	0.164098	0.725104
INTERPRO	IPR017986:WD40-repeat-containing domain	104	1.92771	0.000383731	F1MRF3, E1BEN8, A6QLW1, E1BPU0, A3KMV1, P43033, A7MBJ6, Q2KJH4, A6QM06, E1B8G0, Q3B7M6, Q2KJ60, E1BPM9, E1BMD1, F1MBS9, Q0P593, E1BCT7, E1BNN0, A2VE77, E1BJV8, F1MPW0, F1N3H0, E1BMP2, P11017, E1BL00, F1MZ69, Q27954, E1B899, F1MWB4, F1MCK7, A7MB12, Q92176, F1ML22, Q0VC24, E1BPS3, E1BCH1, E1BLS3, A6QQS1, E1BFB3, Q0VBY8, Q32LP9, F1MG90, E1BN82, E1BL12, E1BHT5, F1MKR0, E1BDV4, F1MYV7, E1B9S6, E1BKF9,…	4743	273	16802	1.34952	0.820077	0.0373988	0.719171
GOTERM_BP_DIRECT	GO:0007018~microtubule-based movement	29	0.537535	0.000386802	E1BDH4, G3MZG5, E1BBY6, A6H750, Q2NL05, E1BFA7, F1MLY0, E1BC46, E1BC41, F6RAG5, E1BGB0, F1MRU4, A0JN40, A7MBA1, F1N061, E1BPB1, E1BFF4, E1BBN7, E1BAV9, E1BF29, G3X690, Q2KII9, A6QPL4, E1BDX8, F1N1G7, F1MJJ0, G3MXD5, Q32P85, Q29RT6	3952	55	13824	1.84439	0.91038	0.158272	0.750525
GOTERM_CC_DIRECT	GO:0000922~spindle pole	36	0.667285	0.000417907	P62157, Q2TA29, Q2NL05, F1N192, Q2TA25, G3X687, E1B7K5, E1BL06, E1BHF2, G3N365, A5PK21, Q58DG5, E1BBQ0, Q3B7M6, F1MC40, A6QPB6, E1BCH5, Q29RJ9, F1N1F8, E1BF29, E1BP64, Q0VD48, F1N329, Q3SYR2, Q1JQC5, F1MJ11, A5PKJ3, E1BH39, E1B9F9, F1MEA7, E1BE13, Q2KII9, F1MU43, E1BLR2, Q2TBQ7, Q1LZG6	4324	75	15461	1.7163	0.352279	0.0204684	0.661441
INTERPRO	IPR020894:Cadherin conserved site	34	0.630213	0.000417927	A7E317, E1BAM8, F1N2W7, A2VDQ6, E1BAU4, Q3B7N0, Q03763, G3X6Y5, E1BIA5, E1BKL9, A5D7V2, F1MKD3, Q6R8F2, E1B949, E1BF53, F1MLJ1, A6QNV3, A6QP71, A5D7F4, E1B969, E1BQ10, F1MFC2, F1MI44, E1BF45, F1MEC8, A7MB46, F1MXP9, G3MWT6, A4IFK1, A6QPE9, E1BM91, E1BCK4, A5D7Q6, E1B9D7	4743	69	16802	1.74557	0.845584	0.0397975	0.783021
GOTERM_BP_DIRECT	GO:0045109~intermediate filament organization	11	0.203892	0.000420451	Q148H5, P02548, A6QQQ9, E1BKT9, Q2TA45, Q0P5J4, P48616, E1B991, O62654, G3MX98, Q28115	3952	13	13824	2.95983	0.927347	0.160379	0.815561
INTERPRO	IPR020683:Ankyrin repeat-containing domain	83	1.53846	0.000427052	E1B993, E1BKE5, E1BIQ2, E1BPU0, Q8HYY4, F1MPE9, A7MBB7, E1BIQ7, Q1LZC5, F1MGH2, A5PK24, A5H027, G3X812, F1MMV0, F1MCA3, F1ME24, F1N330, E1B7G6, E1BMQ7, E1BB02, F1N3B2, Q1LZH7, H9GW30, Q29RH3, E1BLD1, F1MNU7, F1MMF0, Q0VCS9, E1BNU3, G3X6E6, A0JN59, F1MSM3, E1BKN6, F1MHL2, F1MDC0, G3X8E4, Q0P5E9, F1N162, G5E618, E1BAL0, E1BC59, F1MNU9, A6QPE7, E1BJI4, E1BIJ3, E1BCE6, E1BLC3, A7Z034, P79100, F1MI56,…	4743	210	16802	1.40012	0.851757	0.0398013	0.800053
INTERPRO	IPR013098:Immunoglobulin I-set	53	0.982391	0.000440398	G3X6W9, F1MME1, A7MBJ4, F1MDD9, F1MME6, E1BIU8, F1N5L4, F1N759, E1BN69, Q1RMS4, E1BPC9, E1BNH9, V6F7Z2, E1B882, F1MXH5, E1B7U4, F1MJL8, A6QP89, E1BB93, Q9GKR2, A7Z067, E1BC57, E1BLM2, E1BE11, E1BDP0, F1MPI1, A7MBK2, Q08E66, E1BBP3, Q28824, F1MSU7, F1MHP5, F6PVB0, F1MKY9, A6QLY8, F1N739, Q0VD56, E1BHG3, F1MGX7, E1BK41, E1BE71, E1BPK8, E1BGL8, Q28106, A5PJP9, G3N022, A0JN33, E1BF23, E1B9K4, A7MB70,…	4743	122	16802	1.53895	0.860344	0.0401823	0.824957
GOTERM_MF_DIRECT	GO:0000977~RNA polymerase II regulatory region sequence-specific DNA binding	66	1.22335	0.000472828	E1B7V5, E1BKE4, Q95LI3, E1BPH8, A2VDZ3, A7MBB7, E1BGD3, A6QLF1, E1BE02, A5D7D1, Q29W20, E1BFT2, E1B801, E1BCF7, G3N141, A7MB41, F1MBB0, F1MPV5, G3N0W8, E1BI80, E1BAD4, F1MS72, G3X7I7, E1BIV1, F1MH56, F1N551, F1MP14, A7Z034, E1BI43, E1BAU0, E1BAM5, G3N054, F1MGP2, Q2KIA0, F1N1C7, Q32PF6, Q3SZZ2, E1BGZ3, A6QPD1, C0LZJ1, E1BM80, E1BIC4, Q08DA8, E1BG70, E1B8Y9, E1BH42, F1MT17, E1B7A1, A6H7I6, E1BAR3,…	3777	157	13095	1.45748	0.580541	0.0528515	0.80183
INTERPRO	IPR000719:Protein kinase, catalytic domain	164	3.03985	0.00048136	E1BJM5, Q02399, E1BB43, Q2TA25, A6QLW1, Q95KV0, A6QLW0, E1BPU0, A0A059UE90, P68399, A7MB32, A1A4I4, F1ML02, Q32PH9, F1N5L4, A5H027, E1BKM6, E1B902, A7MBC3, A6QLF0, A4IF66, F1N759, D5HSX1, E1BIM8, Q08DZ2, A6QLF4, E1BHE7, F1MSR5, F1N3N6, E1BBF0, F1MCE7, Q769I5, E1BN61, E1BN63, E1BIE4, F1MFH7, A0JNB0, E1BB52, A0JN96, A6QLN8, E1B7H4, E1BC57, F1N7E8, Q6TJY3, V6F977, E1BB50, Q17R13, E1BAL6, Q148H3, E1B…	4743	462	16802	1.25751	0.883716	0.0429624	0.901359
KEGG_PATHWAY	bta01230:Biosynthesis of amino acids	31	0.574606	0.000490319	Q58CP0, F1ML89, Q3ZC09, Q5E956, A7MBF8, F1MR63, Q3T0P6, Q29RK1, Q29RK2, P12344, Q58DT4, E1BCW3, Q0IIG5, A4IFH5, A5PJ79, Q4JIJ3, Q3SZ62, Q3T0S5, P41563, P10096, A1A4J1, Q2TBL6, A6QLL8, A5PKH5, Q9XSJ4, Q5EAD2, Q0VCU1, Q2NKZ4, A5D984, G5E534, Q0VCW4	1811	71	7550	1.82025	0.132576	0.00943702	0.649866
INTERPRO	IPR001356:Homeodomain	78	1.44578	0.000507968	E1BNZ8, F1N693, E1BME7, E1BI23, A4FUC1, E1BGA5, E1B8D8, F1MC18, F1MJ02, A5PKI4, A4FV76, E1BGM6, F1MFM7, G3N248, E1BCF7, E1BLU8, E1BNQ7, E1B9U3, F1MTC3, A2VE85, A7MB41, E1BMD2, F1MKX5, E1BAD7, E1BPV9, E1B710, E1B856, A6QQP8, A8KC64, E1B855, F1N426, E1B853, F1MS72, F1MTS2, Q0VCS4, G3X7M1, Q3MIB9, A7MB54, Q2KIB8, Q08DG7, Q08DG5, E1BJK0, E1BEL1, E1BJ47, E1BEL0, A2VDX5, E1BBM6, E7E1K7, E1BL43, A7Z079,…	4743	196	16802	1.40976	0.896759	0.044398	0.950959
UP_KEYWORDS	Protease inhibitor	30	0.55607	0.000508353	P41361, A0A0A0MP92, P34955, A2VE29, G8JKW7, P13696, Q9N2I2, Q1JPB0, A5D7R6, Q58D34, P01045, F1MMP5, A6QPQ2, Q5DPW9, A2I7N0, P25417, P01044, P28800, Q5BIR5, P20811, P16368, Q58D62, P20414, A2I7M9, Q08E66, Q9TTE1, Q3T052, Q7SIH1, P02666, F1MMK9, P56652	4923	60	17808	1.80865	0.214174	0.0119787	0.724101
UP_KEYWORDS	Bromodomain	14	0.2595	0.000537509	E1BNS3, A7Z019, F1MP49, F1N6I8, E1BNJ5, F1MTQ0, Q32S26, E1BP59, E1BNH8, F1MD32, E1B6X6, F1MMU3, A5PKK5, F1MEY1	4923	20	17808	2.53211	0.224966	0.0120623	0.765484
GOTERM_BP_DIRECT	GO:0050714~positive regulation of protein secretion	16	0.296571	0.000552822	P10152, E1BKQ6, F1MAV0, P21214, F1MGU7, P31976, E1BPE2, A6H7F6, P62935, F1MC63, F1MF00, F1N439, F1MZJ5, P18341, Q2KIA5, A6QNT8	3952	24	13824	2.33198	0.968184	0.193851	1.07102
GOTERM_BP_DIRECT	GO:0033344~cholesterol efflux	16	0.296571	0.000552822	F1MYX2, A7Z044, E1BKP0, F1N3K2, E1BDU6, P79345, P81644, Q03247, B0JYK2, F1N3Q7, E1BCG1, P15497, E1BNR0, P19035, F1MG24, G5E556	3952	24	13824	2.33198	0.968184	0.193851	1.07102
INTERPRO	IPR017970:Homeobox, conserved site	65	1.20482	0.000566793	E1BNZ8, F1N693, E1BME7, E1BI23, A4FUC1, E1BGA5, E1B8D8, F1MC18, F1MJ02, A5PKI4, A4FV76, E1BGM6, F1MFM7, E1BCF7, E1BLU8, E1BNQ7, E1B9U3, A2VE85, E1BMD2, F1MKX5, E1BAD7, E1BPV9, E1B710, E1B856, A6QQP8, E1B855, F1MS72, Q0VCS4, G3X7M1, A7MB54, Q2KIB8, Q08DG7, Q08DG5, E1BJK0, E1BEL1, E1BJ47, E1BEL0, A2VDX5, E1BBM6, E1BL43, A7Z079, E1BC20, E1B7Q1, E1BEV3, E1BG70, F1N5R9, A5PJK3, F1MT17, G3N3S1, O97552,…	4743	158	16802	1.45735	0.920637	0.0484668	1.06053
INTERPRO	IPR000571:Zinc finger, CCCH-type	28	0.518999	0.00056988	A1A4K6, F1MRH0, M5FKI3, E1BF77, E1BIU4, G3X6F9, E1BHZ4, E1BAA5, E1BGZ1, A5PKI2, A5D7H8, E1BP22, F6QMH3, E1BF96, E1BCF8, F1MV20, E1BC96, P53781, Q3ZC82, F1MXR8, F1N1A2, A7MB98, E1BCT9, F1MKC7, Q3B7L8, F1N0H5, E1BM10, E1BN91	4743	54	16802	1.83684	0.921725	0.0478101	1.06628
GOTERM_BP_DIRECT	GO:0000226~microtubule cytoskeleton organization	27	0.500463	0.000601523	G3MWU4, F1N1S2, A5D7A1, Q32KS0, E1BK00, A0A0G2USR6, E1BER6, F1MAZ8, E1BLC5, A6QQ70, A6QNZ5, A7MBC3, Q59A30, E1BBH1, A6QL93, E1BNH9, E1BPC9, F1N112, E1BKZ0, A4FV30, P10096, E1BPI2, F1N7E8, P02548, E1BM39, F1MEW3, E1BNE0	3952	51	13824	1.85187	0.97652	0.19803	1.16484
UP_SEQ_FEATURE	compositionally biased region:Poly-Pro	24	0.444856	0.000603672	Q32LP2, Q28193, A6QLA0, Q2KJ46, A2VDZ3, A1A4K1, A4FUD4, Q32PF6, O18870, Q2KI51, Q0VCS0, Q29RL0, Q5EAD3, Q2TBT7, Q3SYV4, P09851, Q1LZF7, Q3Y598, Q17QZ4, Q1LZE1, P55106, A5D7F6, Q08DG5, O02755	1519	50	6267	1.98036	0.890112	0.121816	1.10517
GOTERM_CC_DIRECT	GO:0019897~extrinsic component of plasma membrane	14	0.2595	0.000607058	F1MH24, Q0IIM6, P06868, E1BNJ9, F1MUB9, Q32LL2, F1N4F8, A6QLE3, E1B796, Q3T0K7, P04272, Q0IIH7, P62998, A1A4J9	4324	20	15461	2.50294	0.467901	0.0282711	0.959471
GOTERM_CC_DIRECT	GO:0031252~cell leading edge	17	0.315107	0.000642839	F1N0Y1, F1MH24, E1B8W0, E1B864, P84080, E1BPM7, P43033, E1BMC4, E1BE31, Q3B7N2, G3X696, E1BNA6, A5PKJ3, Q3MHR7, E1BBH1, P48616, E1BDZ5	4324	27	15461	2.25132	0.487331	0.028631	1.01575
UP_KEYWORDS	Isopeptide bond	127	2.35403	0.000662506	A7Z017, F1MXS1, Q95140, Q3ZBV8, Q2TA25, Q2KIC0, Q95KV0, P39872, P19803, Q08DZ2, Q3SZ63, A5D7D1, Q3SYU2, P26201, Q5EA36, O77628, Q3T0X5, Q864U1, Q3ZC82, P67808, Q5E9B2, Q2T9P4, Q1LZ87, Q9TU34, Q0VBZ5, F1N647, Q5EAD3, Q5EAD2, E1BGN7, F1MHP6, Q27958, P80724, P48818, Q4JF28, A4FV29, A7MB10, Q0VC24, Q1HE26, P09867, Q0VCX2, Q1JQD9, A4FV97, A6QPH9, G3X7B5, O02754, A6QR44, O02755, Q6VFT7, Q5XQN5, Q58DW0,…	4923	355	17808	1.29408	0.269577	0.0141773	0.942713
UP_KEYWORDS	Ligase	56	1.038	0.000665304	F1MXS1, Q3ZBV8, F1MQY1, Q0VCR7, A7YW98, Q2KJG3, Q29RK2, A4FUC5, A4IF63, Q3MHH4, A1A4I9, Q58DR8, Q59A32, E1BE47, P23356, Q3SWY5, F1MSC3, A4FV90, Q864U1, F1MB07, Q2HJ46, Q0VC71, A7MB45, E1BD59, A6QLR2, A4IFM2, B8YP93, Q29465, Q1JQA1, Q5E9N3, Q08DK0, Q3SZH6, A3KN22, Q2TBR0, Q2KIF8, A5D7F8, A5PKG6, Q148D5, E1BJS7, Q9TTS3, Q5E9J6, P17248, Q9GMB8, A6QLA0, A6QPU5, A0JN74, F1MBM6, F1N4K1, Q2KHW5, Q2KI84,…	4923	135	17808	1.50051	0.270546	0.013622	0.946676
INTERPRO	IPR000152:EGF-type aspartate/asparagine hydroxylation site	41	0.759963	0.000719386	G3MZT8, E1BDN7, E1BBK6, F1MF86, F1MPE9, E1BN18, F1N0X6, E1BPS6, E1BGE0, Q0VCX1, G3X812, E1BKL9, E1B949, A5D7D5, Q29RU2, P07224, Q08DX2, F1MLJ7, A7YY58, A5PJU2, E1BL59, E1BEY2, E1BEB4, F1MF97, F1MKV7, E1BE11, E1BPT8, E1BC38, F1MSM3, F1N2V0, E1BGJ0, P00743, E1B9K4, E1BJX6, P00741, A2VE41, A6QNS6, A5D9E9, A6QR11, F1MNH3, A5D7S8	4743	90	16802	1.6138	0.959888	0.0588766	1.34422
INTERPRO	IPR003960:ATPase, AAA-type, conserved site	17	0.315107	0.000720636	A2VDN5, Q2KIW6, A7E2Z6, Q0VD48, Q2KJI7, E1BPU3, E1BHF2, E1B8F6, Q3ZBT1, E1BC78, A4FUZ3, E1BH39, A7YSY2, F1MZU2, Q5E9F9, Q2HJB1, F1MEY1	4743	27	16802	2.23045	0.960112	0.057916	1.34654
INTERPRO	IPR000884:Thrombospondin, type 1 repeat	30	0.55607	0.000737695	F1MXQ0, G3MZX5, Q3MHN2, Q29RQ1, E1BKL4, E1B900, Q29RU4, E1BK41, Q95116, E1BFV4, E1B8S3, F1MP11, P98167, A6QLD8, Q5BIR3, A5PJP9, E1BE11, F1MX87, F1MX86, Q32L50, E1BC50, E1BMV7, G3X6K9, E1BN99, F1MHX0, P79331, E1BI72, F1MRZ2, A7MB07, E1B9M5, F1N3A1	4743	60	16802	1.77124	0.963042	0.0582008	1.37821
GOTERM_CC_DIRECT	GO:0005911~cell-cell junction	47	0.871177	0.000746983	Q2KJ93, F1N0R7, P08487, F1MME1, Q29397, F1N7D7, A2VE02, Q92176, A7YY40, A4FUY1, F1MQ65, F1MK44, A5D789, G5E5X0, E1B7S3, Q03763, Q9XSA7, E1BKL9, Q56JV6, A5D7V2, F1MSG6, A6QLH3, A4FV50, A6H7H0, E1BKA3, A5D7D1, Q0P5F3, G3X7B5, P61223, A7Z039, E1BQ10, E1BQ11, P02699, A6QPU8, A5D7B9, E1BJB5, A7YWF3, F1N2K7, F1MJ11, Q4GZT3, Q32LM6, A4IF79, Q1JPA3, G3MY74, A5D980, F1MWK8, P61157	4324	108	15461	1.55606	0.539943	0.0318326	1.1794
GOTERM_MF_DIRECT	GO:0016874~ligase activity	43	0.797034	0.000753257	F1MXS1, Q3SZH6, F1MQY1, A2VE03, A5PJZ4, A4IF63, A5D7F8, A1A4I9, Q58DR8, A5PKG6, Q148D5, E1BJS7, A6QP00, E1B782, Q5E9J6, E1BE47, P23356, Q3SWY5, H9GW30, E1BAV2, A4IFN7, E1BLD1, F1MSC3, A6QLA0, Q864U1, A0JN74, Q2HJ46, F1MBM6, Q0VC71, E1BNY9, A2VDP7, Q0II22, E1BD59, F1MM41, B8YP93, Q1JQA1, F1N0L2, Q5E9N3, Q1LZE1, F1MJ10, A2VEA3, Q08DK0, F1MNS0	3777	94	13095	1.58599	0.74949	0.0781998	1.27452
SMART	SM00240:FHA	13	0.240964	0.000783211	E1BGI2, F1MP14, E1BPD7, E1BBN7, F1MLY0, Q2HJ46, F1MKY1, Q58DJ9, Q08E44, A4IFF7, E1BBP0, A4FUE1, F6PSE2	2914	16	8740	2.43694	0.434701	0.0782543	1.18077
INTERPRO	IPR001609:Myosin head, motor domain	21	0.389249	0.00082766	P10568, E1BKQ6, Q9BE39, E1BA80, E1BPK6, F1MVD8, A6QLN6, E1BNV7, F1MMC7, F1MX93, F1MQ65, E1BKW7, F1MCA3, F1MM57, P79114, F1MG13, Q9BE40, F1MQ37, A6QPA6, Q27991, F1N775	4743	37	16802	2.0106	0.975285	0.0639417	1.54505
INTERPRO	IPR002126:Cadherin	35	0.648749	0.000857194	A7E317, E1BAM8, F1N2W7, A2VDQ6, E1BAU4, Q3B7N0, Q03763, G3X6Y5, E1BIA5, E1BKL9, A5D7V2, F1MKD3, Q6R8F2, E1B949, E1BF53, F1MLJ1, A6QNV3, A6QP71, A5D7F4, E1B969, E1BQ10, F1MFC2, F1MI44, E1BF45, F1MEC8, A7MB46, F1MXP9, G3MWT6, A4IFK1, A6QPE9, E1BM91, F1MS00, E1BCK4, A5D7Q6, E1B9D7	4743	74	16802	1.6755	0.978343	0.0650253	1.59976
GOTERM_CC_DIRECT	GO:0005814~centriole	38	0.704356	0.00086315	E1BGI2, Q3SZX9, A2VDZ4, Q865V6, E1BP17, E1BJC2, F1MNI1, F1MZT3, G3N091, Q3B7M6, E1BBS9, F1MC40, F1MDU7, A4FV54, E1BGQ5, F1MIE9, E1BND2, F1MC03, E1BKZ0, E1BPB1, A7Z063, E1B8E7, E1BP64, E1BC93, E1BCR3, E1BKP6, E1BEM2, F1N4A0, F1N329, E1BJ15, F1MZ01, Q2T9X8, A6QPA2, E1BL95, F1MU43, F1ME99, E1BIN1, E1BNG7, A7Z024	4324	83	15461	1.63703	0.59229	0.0352517	1.36164
UP_KEYWORDS	Motor protein	38	0.704356	0.000900759	E1BDH4, E1BBY6, A6H750, P10568, E1BKQ6, Q2NL05, E1BA80, F1MVD8, E1BFA7, F1MLY0, E1BNV7, E1BC46, F1MMC7, F1MX93, F1MQ65, F6RAG5, A0JNJ5, F1MM57, F1MCA3, E1BKW7, Q9BE40, P79114, A0JN40, Q08DF4, F1N775, Q9BE39, E1BPK6, E1BFF4, A6QLN6, A4IF97, A6QPL4, A6QPA6, F1MQ37, Q2TBQ9, Q27991, F1N1G7, Q32P85, Q29RT6	4923	84	17808	1.6364	0.347636	0.0176406	1.27971
GOTERM_BP_DIRECT	GO:0007160~cell-matrix adhesion	30	0.55607	0.000917191	E1BBK6, O18977, F1MAV0, Q02399, F1MTV3, F1MXQ0, A7YY40, P80747, F1MXS8, F1MTN1, P32592, E1BGM5, F1MX58, Q9MYY0, E1BIG4, F1MM99, E1B864, A6QLB3, F1MF97, F1MGU7, E1BJP4, P61625, M5FKJ7, E1B856, F1MZJ5, E1BN52, Q08DQ6, A6QNS6, A6QLI0, A7YW22	3952	60	13824	1.74899	0.996725	0.272288	1.77097
INTERPRO	IPR015919:Cadherin-like	36	0.667285	0.00092176	A7E317, E1BAM8, F1N2W7, A2VDQ6, F1N7D7, E1BAU4, Q3B7N0, Q03763, G3X6Y5, E1BIA5, E1BKL9, A5D7V2, F1MKD3, Q6R8F2, E1B949, E1BF53, F1MLJ1, A6QNV3, A6QP71, A5D7F4, E1B969, E1BQ10, F1MFC2, F1MI44, E1BF45, F1MEC8, A7MB46, F1MXP9, G3MWT6, A4IFK1, A6QPE9, E1BM91, F1MS00, E1BCK4, A5D7Q6, E1B9D7	4743	77	16802	1.65623	0.983776	0.0685902	1.71928
GOTERM_BP_DIRECT	GO:0002011~morphogenesis of an epithelial sheet	8	0.148285	0.000931431	E1BDN7, A6QPU2, E1BJP4, E1BGM6, F1N7D7, E1BIQ8, Q0P5F3, Q08DG5	3952	8	13824	3.49798	0.997003	0.263465	1.79823
KEGG_PATHWAY	bta04810:Regulation of actin cytoskeleton	72	1.33457	0.000942149	P23726, Q0VD16, Q3B7N2, P80747, F1MK44, F1N759, E1BIM8, P32592, A6H7H0, F1MX58, A5D7D1, E1B801, F1MV51, P32871, Q28046, P00735, E1BJU2, P62998, Q32LP2, E1B864, E1BI79, A6QLB3, A4IF97, Q3SX14, Q2HJ49, F1MZA2, P48803, F1N789, P02584, E1BC59, Q28824, P61585, Q28036, Q58CQ2, Q0IIJ3, Q3SYX9, G3X7I1, F1N214, Q2KJ93, E1BMP3, F6PVB0, F1N7V7, A6QQ97, G5E5G9, F1MI92, F1MTN1, F1MTR1, G3N016, E1BIZ2, E1BHC1,…	1811	212	7550	1.41588	0.239175	0.0169394	1.24526
GOTERM_CC_DIRECT	GO:0042583~chromaffin granule	9	0.166821	0.000946989	A2I7M9, Q9TTE1, P84080, Q27963, P17697, A0A0A0MP92, G8JKW7, A6QPQ2, A2I7N0	4324	10	15461	3.21806	0.626332	0.0371533	1.49297
GOTERM_CC_DIRECT	GO:0030027~lamellipodium	48	0.889713	0.000970094	Q17QE5, Q02399, P08487, F1N7D7, Q92176, Q3B7N2, E1BPU9, A5D7F8, F1MTR1, E1BKL9, G3N018, P79114, Q6R8F2, A6QLH3, G5E5G8, E1BKA3, E1BKY4, Q08DN8, P32871, F1MM99, P62739, P62998, F1MDF3, Q32LP2, F1MTM9, A7MBI5, Q3MHM6, Q3SX14, E1BHY1, A4FUD5, E1BKT4, E1BEQ5, F1MMJ6, F1MAY4, A6QQP7, Q4GZT3, Q2TBW7, F1MRZ0, Q28824, P61585, E1BNE0, P68138, Q27991, Q0IIJ3, E1BPY0, P61157, Q3SYX9, Q95107	4324	112	15461	1.53241	0.635204	0.0366599	1.52913
INTERPRO	IPR000008:C2 calcium-dependent membrane targeting	60	1.11214	0.00097436	A6H7H8, Q27974, E1BEA6, A5PJQ9, F1N3U6, A0JN43, F1MZM7, A1A4I4, E1BKQ2, F1N795, E1BHX7, E1B8D1, G3N2V3, E1BC49, E1BMQ1, E1BAB7, E1BGX7, E1B800, E1BKY4, P32871, E1BPM0, F1MP30, E1BBX9, F1MNU5, F1MDC9, F1MD41, E1BFF0, F1N3I4, A6QQP7, E1BEH9, G3MXJ3, F1MJ10, A6QNS3, E1BFE8, P21671, E1BNT8, P08487, Q06846, A2VE03, E1BPE2, F1MIB2, E1B7M6, A6QQ91, E1BH78, F1N415, A4IFJ5, E1BB77, F1MTE8, A5PJY9, E1B7J3,…	4743	146	16802	1.45582	0.987177	0.0711793	1.81654
INTERPRO	IPR023152:Ras GTPase-activating protein, conserved site	9	0.166821	0.00101447	F1MTR1, F1N795, F1MBI8, A6QQ91, A6H7H0, P09851, E1B800, E1BB77, E1BPM0	4743	10	16802	3.18824	0.989284	0.0728128	1.89065
UP_KEYWORDS	DNA-binding	263	4.87488	0.00105766	A7Z017, G3N243, F1N1U5, Q27ID4, A5PKI4, F1MDU7, E1BFT2, E1BCF7, F1MVT0, G3N248, Q2KHY5, Q2TA17, Q864U1, A2VE85, E1B9Q4, Q5E9B6, Q1LZ87, A8KC64, A6QQP8, Q3MHR2, F1MS72, Q3B7N9, G3X7M1, G3MXT0, Q3MIB9, Q4JF28, Q3MHN7, A6QLQ3, E1BGF9, F1MBJ4, F1N2H1, C0LZJ1, E1BNB5, Q5E9S3, E1BG70, O02754, Q3SZ41, O02755, F1MT98, Q6VFT7, F1N599, A6QLA0, E1BDK1, E1BBB7, A2VDU4, A5PKG8, Q0P5C3, A6QQ14, F1MM89, Q0VCC5,…	4923	806	17808	1.18034	0.394438	0.019864	1.50106
KEGG_PATHWAY	bta05100:Bacterial invasion of epithelial cells	32	0.593142	0.0010637	Q2KJ93, P23726, P49951, Q2NKY7, F1MK44, F1N5N3, G3N016, G3N018, E1BIM8, Q6R8F2, F1N510, Q0IIE2, E1B7M1, Q08DF4, Q769I5, P32871, P62998, Q3MHM6, A4FUD6, Q3MHR7, F1N789, P60712, E1BCV1, P61585, A2VE99, Q58CQ2, A5PJU9, Q0IIJ3, Q3SYX9, Q148J6, Q95107, B8Y9S9	1811	77	7550	1.73256	0.265554	0.0179914	1.40487
UP_KEYWORDS	ANK repeat	75	1.39018	0.00106972	E1B993, E1BKE5, E1BIQ2, Q8HYY4, F1MPE9, A7MBB7, E1BIQ7, Q1LZC5, F1MGH2, A5PK24, A5H027, G3X812, F1MMV0, F1MCA3, F1ME24, F1N330, E1B7G6, E1BMQ7, F1N3B2, Q1LZH7, H9GW30, Q29RH3, E1BLD1, F1MMF0, Q0VCS9, E1BNU3, A0JN59, F1MSM3, E1BKN6, F1MHL2, F1MDC0, G3X8E4, F1N162, G5E618, E1BAL0, E1BC59, F1MNU9, A6QPE7, E1BJI4, E1BIJ3, E1BCE6, E1BLC3, A7Z034, P79100, F1MI56, E1BHC8, E1BN43, F1MML3, A6QQ90, Q0V8G2,…	4923	195	17808	1.39127	0.397892	0.0193231	1.51805
KEGG_PATHWAY	bta04919:Thyroid hormone signaling pathway	43	0.797034	0.00108705	E1BPQ1, F1N551, P21671, P08487, F1MPE9, P23726, Q0VD16, F1MEU4, F1MPU1, E1BK04, F1MVD0, F1MTN1, E1BPA1, G3X812, G3X6Y3, E1B7Q6, E1BHX7, E1BIM8, E1B7M6, E1BFB4, Q5I3B1, P32871, G3X7B5, Q56JV3, F1MUK2, F1MGM4, A6H7I6, F1MYJ4, F1MZ95, Q5BIR6, E1BNU2, E1BPT8, A2VDL6, F1MFZ7, F1MSM3, F1MTE8, Q3ZCH8, P60712, E1BCV1, E1BP59, F1MD32, E1BPY4, Q28036	1811	113	7550	1.58642	0.270516	0.0173706	1.43551
KEGG_PATHWAY	bta04530:Tight junction	35	0.648749	0.00116174	Q2KJ93, Q6L708, A1A4K4, F1MBN2, E1BIQ8, Q3B7N2, A5D7L3, F1MM57, E1BIM8, Q9BE40, F1MMT3, A5D7D1, Q765N9, F1N775, Q9XT56, V6F9B4, F1MEC0, E1BJF6, F1MDC9, A6QLN6, A4IF97, E1BEQ5, Q32PI5, A5D7U3, F1MZX6, P60712, G3N384, P61585, A6QPA6, F1MQ37, A5D7Q4, Q27991, G3X7I1, E1BLF1, A7YW22	1811	87	7550	1.67717	0.286164	0.0175857	1.53343
GOTERM_MF_DIRECT	GO:0008017~microtubule binding	34	0.630213	0.00117974	A2VDZ9, G3MWU4, A6H750, Q27958, Q27957, Q2NL05, Q2TA25, E1BHS6, E1B754, P43033, F1MCK7, A6QQ70, Q3SYS6, Q3ZCI8, Q2KIA5, A0JN40, Q08DF4, Q8MJ05, A2VDN5, Q5E984, Q3B7M0, Q29RJ9, P10096, A4IFA0, P31976, F1MEA7, E1BAL0, F1MEW3, P28783, A6QPL4, E1BJV6, E1BDZ5, A7MB94, Q29RT6	3777	71	13095	1.66027	0.885646	0.113496	1.98934
SMART	SM00327:VWA	35	0.648749	0.00118193	Q95LI2, F1N0R5, E1BA17, F1MKG2, P81187, A6QQ97, A2VE29, P80747, Q3SYW2, E1BC24, A5D7D5, E1BI98, A5D7R6, F1MGZ5, F1MIT3, F1MMP5, G3MYD9, Q58DA0, E1BH09, E1B7H2, E1BKZ4, F1MD40, E1BB91, E1BPV7, P61625, F1MY38, A5PJY9, F1MXP7, E1BFY7, Q3T052, F1N401, E1BB39, P56652, F1MNH3, E1BMV3	2914	65	8740	1.61502	0.577241	0.10203	1.77686
KEGG_PATHWAY	bta04974:Protein digestion and absorption	34	0.630213	0.00122835	E1BA17, F1MKG2, Q95JC7, A4FV05, F1N2Y2, F1MEU4, E1BK06, A7YY40, F1MND9, F1MXS8, P02453, Q32S24, A6QPB3, P02459, E1BI98, F1MSW0, E1B7D0, F1MZU6, F1N0K0, F6R9Y9, E1B7H2, F1MUC5, F1MD40, E1BNW6, E1BB91, A2VDL6, F1MDC2, Q3ZCH8, P02465, Q2KIG3, Q29461, P23206, Q58DD0, F1N401	1811	84	7550	1.68744	0.299835	0.0176641	1.62068
INTERPRO	IPR001715:Calponin homology domain	32	0.593142	0.0012353	F1MYW2, E1BHS6, A3KN20, E1BL45, Q3B7N2, Q08DZ4, F1MTR1, Q5E9F5, E1BJ04, E1BPZ9, A6H7H0, F1MYC9, A5D7D1, F1MYX5, A4IFA0, F1MF74, Q2KI85, E1BPV6, E1BC91, G3MWR8, F1MQA8, E1BKX7, F1MHF3, Q3ZBY2, E1BP55, E1BGP1, E1BBG2, E1BLT3, F1MM80, A8E4Q5, G3X7I1, A6H735	4743	67	16802	1.69193	0.99601	0.0865774	2.29768
INTERPRO	IPR023795:Protease inhibitor I4, serpin, conserved site	21	0.389249	0.00128719	P41361, P28800, A0A0A0MP92, Q5BIR5, Q2KJH6, E1BAU7, P34955, G8JKW7, A6QPZ4, Q9TT36, A2I7M9, Q95121, Q9TTE1, Q9N2I2, Q1JPB0, E1BCA5, A6QPQ2, E1BF81, A6QPP2, A2I7N0, F1MG91	4743	38	16802	1.95769	0.996837	0.0886618	2.3931
GOTERM_BP_DIRECT	GO:0007156~homophilic cell adhesion via plasma membrane adhesion molecules	43	0.797034	0.00133722	A7E317, E1BAM8, F1N2W7, A2VDQ6, E1BPU9, Q3B7N0, F1N739, E1BAU4, Q03763, E1BIA5, G3X6Y5, E1BKL9, A5D7V2, F1MKD3, Q6R8F2, E1B949, F1MNG8, E1BF53, F1MLJ1, F1MT78, V6F7Z2, A6QNV3, A6QP71, A5D7F4, E1B969, Q2TBL2, E1BQ10, F1MFC2, F1MI44, E1BF45, F1MEC8, A0JN33, A7MB46, F1MXP9, G3MWT6, A4IFK1, A6QPE9, E1BM91, F1MS00, A7YWT5, E1BCK4, A5D7Q6, E1B9D7	3952	97	13824	1.55065	0.999762	0.341082	2.57201
GOTERM_MF_DIRECT	GO:0005198~structural molecule activity	60	1.11214	0.00139144	A7YWQ4, Q6L708, A4FV05, E1B991, F1MC11, A6QP32, G3N0V2, P49951, E1BDB0, A6QNZ5, A6QQQ9, E1BBS9, E1B9N6, E1B8Y4, F1MGU7, Q3MHM6, A4FV94, O62654, G3MX98, B0JYL4, A4IFP2, Q148H5, Q148H6, Q148H8, F1N789, G3N384, Q0P5E6, F1MAV0, Q8SPJ1, Q27954, A6QP90, Q0P5J4, Q9N179, A7YY47, O77788, A3KN27, A5PJS9, A1L595, Q29S21, F6S1Q0, Q765N9, Q0P5J6, E1BHK2, A6QNX5, Q17QL6, Q17QL7, Q5XQN5, F1MUC5, E1BKT9, A6QQJ3,…	3777	145	13095	1.43464	0.922529	0.125955	2.34235
SMART	SM00129:KISc	24	0.444856	0.00140937	E1BDH4, G3MZG5, E1BBY6, A6H750, F1N061, E1BPB1, Q2NL05, E1BFF4, E1BFA7, E1BBN7, F1MLY0, G3X690, E1BF29, E1BAV9, E1BC46, E1BC41, F6RAG5, E1BGB0, A0JN40, A6QPL4, F1N1G7, G3MXD5, A7MBA1, Q29RT6	2914	40	8740	1.79959	0.641828	0.107816	2.11538
GOTERM_CC_DIRECT	GO:0034451~centriolar satellite	13	0.240964	0.00143704	E1BPC1, Q3T0S5, E1BHJ5, E1BKZ0, Q3SZX9, E1BJ15, E1BCF0, F6S1Q0, E1BC93, E1BH47, Q08DN8, F1MS02, F1N6V4	4324	19	15461	2.44648	0.775562	0.0519639	2.25732
GOTERM_BP_DIRECT	GO:0007155~cell adhesion	69	1.27896	0.00145291	Q17QE5, O18977, F1N0R5, A4FV05, A7MBJ4, P80747, E1BIM8, Q1RMS4, E1BPC9, Q95116, V6F7Z2, Q9MYY0, P26201, I0J0J9, Q3T0K7, E1BIE4, Q9XT56, P98167, E1B7U4, Q95132, A6QLB3, A7E2Z6, F1MDC9, F1MYX9, F1MPI1, P26452, A6QP43, E1BNJ1, A7MBK2, E1BBP2, Q3ZCH5, P52205, P51866, F1N789, F1MEG3, E1BNE0, Q27991, E1BLR0, F1MQI1, P31096, P35445, Q3MHJ2, A6QLY8, P30932, A1A4K1, A6QQ97, F1MKY1, A2VE02, A4FUY1, Q28062,…	3952	173	13824	1.39515	0.999884	0.35059	2.79158
INTERPRO	IPR009060:UBA-like	27	0.500463	0.0014619	F1MYY9, E1BA82, A4FV41, A1L505, A6QQ94, Q29RK4, Q2HJG4, F1MK70, A6QR26, Q1RMS5, F1N3P2, E1BCH5, E1BND0, Q3SZC4, E1BMF7, E1BDG7, F1N7E8, G3MZQ5, E1BNY9, Q17R13, F1N1A2, A7E3V0, E1B9F9, Q0VCS3, E1BIF6, A1A4N3, A5PKL5	4743	54	16802	1.77124	0.998553	0.0985748	2.71371
GOTERM_BP_DIRECT	GO:0021915~neural tube development	14	0.2595	0.00148334	F1MPW0, E1BJ31, A5PK15, E1BC86, F1MDL2, F1MSM3, F1MP88, A7MB70, P0C0T1, A7MB98, Q4GZT3, E1BJS7, F1MM55, E1B969	3952	21	13824	2.33198	0.999904	0.343416	2.84924
GOTERM_BP_DIRECT	GO:0007507~heart development	47	0.871177	0.00155086	F1N551, F1N215, G3MZV8, F1MFH3, A6QNT0, E1BAM5, E1BC86, Q0VD16, Q2KIA0, E1BMG2, F1MXS8, F1N739, E1BEL6, E1BNF3, F1ME43, E1AXU0, G3N016, F1MBJ5, Q0VCF8, P17322, F1N5T3, Q0IIE2, F1N7V1, F1N724, P02192, E1BA29, P21214, E1B8W3, E1BI59, F1MZ95, E1BIR3, F1MF74, A4IF73, Q08DS3, E1B732, E1BBB8, E1BEI6, E1BBZ5, Q0P593, E1BLB6, A7MB98, G3X8E4, A4FUD0, E1BFP8, O46680, Q7YRE7, Q0X0C4	3952	109	13824	1.5083	0.999937	0.343441	2.97707
KEGG_PATHWAY	bta00030:Pentose phosphate pathway	15	0.278035	0.00156389	Q3T0S5, Q08DP0, A1A4J1, Q2TBL6, G3MWK7, A6QLL8, E1BCW3, F1MMK2, Q0IIG5, A5PJ79, Q2NKZ4, Q3T0V9, G5E534, Q3SZB7, Q3ZBD7	1811	27	7550	2.31609	0.364844	0.0213816	2.05916
GOTERM_MF_DIRECT	GO:0001227~transcriptional repressor activity, RNA polymerase II transcription regulatory region sequence-specific binding	25	0.463392	0.00156762	F1MH56, F1N3D2, A7Z034, A5PK15, F1N4K5, E1BBM6, F1MSU2, A7MB41, F1N1C7, G3N0W8, F1N4A2, E1B8E6, E1B8C8, F1N3S3, E1BGD3, Q0P5C3, E1B853, E1BIV1, E1BLP6, E1BE02, A4IFL4, E1BG70, E1B801, A5D7Q4, Q2VWH6	3777	48	13095	1.80575	0.943977	0.134198	2.63524
GOTERM_MF_DIRECT	GO:0001078~transcriptional repressor activity, RNA polymerase II core promoter proximal region sequence-specific binding	43	0.797034	0.00161227	E1B7V5, E1BPQ1, F1MPJ9, A6QNT0, F1MGR9, Q4JF28, E1BIJ8, F1MBX3, Q08DJ8, E1BLY0, E1BLS1, E1BCL9, Q3ZBG4, Q5E9S3, E1BM20, A5D7T6, F1N5R9, A6H7J1, A4FV57, E1BCC6, A4IFL8, E1BLU8, F1MT17, G3MYL5, E1BJ30, A6QLA0, A0A0A8JC39, E1BI59, Q3B7M4, E1BIR3, F1MW85, E1BJ37, A7MBK4, F1MPV5, E1BBZ5, E1B710, E1BDX0, E1BMR0, Q0VCS4, F1MD32, Q3Y4E1, Q3MIB9, F1MN68	3777	97	13095	1.53693	0.948394	0.13164	2.70932
GOTERM_MF_DIRECT	GO:0046872~metal ion binding	374	6.93234	0.00170228	E1BKE4, E1BAS5, E1BNV7, Q0P5L5, P16586, F1MAX1, A5PKI2, G3N2D0, Q27ID4, E1BGD3, E1BC49, G3N346, D0VZF8, E1BFT2, A6QP07, M5FK68, Q1LZH9, E1BCF8, Q56JV3, E1BCD8, E1B9Q8, Q2TA17, Q29RH3, G3MZJ3, Q29RZ0, F1MNU5, F1MGU7, A7MBK4, F1N4I0, E1BEM2, Q17R13, Q1LZ87, A8KC64, P20414, A7MB98, Q17R07, E1BIN7, Q3B7N9, G3MYX1, E1BJV7, M5FJV2, Q7YRC6, F1MW44, E1B9B2, A5PKJ0, E1BKG6, F1MR87, E1BFC1, F1MAZ0, G3N0M2,…	3777	1142	13095	1.13544	0.956272	0.132606	2.85853
GOTERM_CC_DIRECT	GO:0005813~centrosome	115	2.1316	0.00172775	Q2TA29, Q17QE5, Q2NL05, Q2TA25, E1BEE6, P43033, F1N3U6, E1BHF2, A6QPV5, Q9XSA7, E1B808, E1BC48, A0JN80, A2VDN5, Q3T0X5, Q3ZCA2, A4FV30, F1N7E8, E1BD55, F1N329, G3N2R8, A5PKJ3, Q2T9X2, A2VE77, E1BIV2, E1BC59, E1BJV8, E1B8X8, Q1LZG6, F1N192, Q3SX44, F1MCK7, G3X6F9, A7MB17, A5D7F0, A5PJV8, E1B8Y9, Q1LZF2, E1BKH1, F1MDF3, E1BHT5, F1N1F8, E1BKF8, Q3MHW6, E1BJB5, E1BCR3, F1N4A0, Q3SYR2, G5E5N3, E1BIP5,…	4324	321	15461	1.28099	0.834152	0.0600745	2.70813
GOTERM_BP_DIRECT	GO:0045859~regulation of protein kinase activity	13	0.240964	0.00177209	E1BKJ1, Q2KJ93, P67868, P00442, Q3SZK8, Q2TBH6, E1BFB4, Q1LZC5, E1BMF4, A1A4J7, B0JYK4, F1MM99, A5PKG9	3952	19	13824	2.39335	0.999984	0.36921	3.39484
INTERPRO	IPR002999:Tudor domain	15	0.278035	0.00191603	Q863B3, E1BGK1, F1MNB5, F1MNA1, O18870, E1BPH3, E1BKH5, E1BBS1, Q2HJG4, E1BGZ9, E1BM36, E1BA41, E1BBF0, E1BGM7, A6QLE1	4743	24	16802	2.21405	0.99981	0.125341	3.54241
GOTERM_CC_DIRECT	GO:0005856~cytoskeleton	63	1.16775	0.00194252	F1MBP6, F1MDV2, Q32KS0, Q8HYY4, E1BGA9, G3MZZ8, F1N7D7, F1N611, E1BDB0, E1B7S3, F1MXW0, F1MVP3, O18737, Q8MI28, E1B7G7, A8E4P3, Q32LP2, F1MDC9, A4IFA0, Q3SX14, Q2HJ49, P79105, E1BKI3, F1MJ11, P02584, E1BHJ3, Q28824, P61585, E1BCP6, A8E4Q5, Q0IIJ3, F1MQI1, E1BPY0, E1BM78, Q58HC3, Q0P5E6, E1BEL4, Q3SX40, Q3MHJ2, Q8SPJ1, E1BEZ8, Q9N179, Q6E804, F1MI92, Q32PJ7, P55859, A5PJS9, Q32LL2, P29473, F1MZK8,…	4324	160	15461	1.4079	0.867377	0.065124	3.03993
UP_KEYWORDS	Hemostasis	18	0.333642	0.00201554	F1MKS5, P02672, P41361, P01044, F1MAV0, F1N0R5, Q28107, F1MGU7, P06868, P00743, P00741, P29473, Q2KIG3, Q5NTB3, P01045, F1MW44, P00735, P07224, P81287	4923	32	17808	2.03473	0.6157	0.0347997	2.84239
UP_KEYWORDS	Blood coagulation	18	0.333642	0.00201554	F1MKS5, P02672, P41361, P01044, F1MAV0, F1N0R5, Q28107, F1MGU7, P06868, P00743, P00741, P29473, Q2KIG3, Q5NTB3, P01045, F1MW44, P00735, P07224, P81287	4923	32	17808	2.03473	0.6157	0.0347997	2.84239
INTERPRO	IPR017441:Protein kinase, ATP binding site	124	2.29842	0.002066	E1BJM5, Q02399, Q2TA25, E1BPU0, A6QLW0, A0A059UE90, P68399, A7MB32, A1A4I4, F1ML02, Q32PH9, E1BKM6, F1N5L4, E1B902, A7MBC3, A6QLF0, F1N759, E1BIM8, D5HSX1, F1N3N6, E1BHE7, F1MCE7, Q769I5, E1BN61, E1BIE4, F1MFH7, A0JNB0, E1BB52, A0JN96, E1B7H4, E1BC57, F1N7E8, Q6TJY3, V6F977, E1BB50, Q17R13, E1BAL6, Q148H3, E1BHE1, Q32PI1, Q28824, E1BNE0, F1MZD1, Q7YRC6, E1B9B6, F1MHP5, E1BBM3, E1BMP3, F6PVB0, A0A…	4743	348	16802	1.26226	0.999903	0.132546	3.8146
UP_SEQ_FEATURE	site:Stutter	13	0.240964	0.002113	Q5XQN5, A4FV94, O62654, P05786, A3KN27, Q08D91, Q148H5, Q29S21, Q148H8, P06394, P08728, A7YWK3, A6QNX5	1519	22	6267	2.43794	0.999563	0.349326	3.81804
UP_SEQ_FEATURE	compositionally biased region:Ser-rich	24	0.444856	0.00218146	Q5XQN5, Q08E13, A7E305, A7MB40, P05786, Q58DR0, Q32PJ7, A2VE23, Q32LB3, A3KMV8, Q0II22, Q32S26, Q17R07, F1N2H1, A6QPB3, Q32LL5, Q6R8F2, A6QR16, A0MTF4, A1L5A6, A4FV57, A7MB54, Q1RMS0, A6QNX5	1519	54	6267	1.83366	0.99966	0.343171	3.93939
GOTERM_MF_DIRECT	GO:0042803~protein homodimerization activity	86	1.59407	0.00219225	A2VDZ9, F1N0R5, Q148K5, Q95KV0, Q0P5L5, Q3B7N2, A4IFD2, F1MME6, Q3B7N0, Q0VD18, Q8SPX7, Q0IIG5, A5D7H1, O18737, Q2TBT7, A5D7D1, A6QPK5, Q8WN57, Q8HXK9, A4FUX1, Q3ZCA2, Q2TBL2, Q2HJ46, Q0VD48, E1BC15, Q6QRN6, Q3T105, Q3ZC42, Q08DU8, Q9BGI2, A5PJR2, Q3MHR2, Q5EA88, Q9TTR7, P20456, P26444, M5FJV2, Q0VCW4, A7YWT5, P55106, Q29RR1, Q3MHE4, Q8SPJ1, E1B7E1, Q17QK3, P00442, Q4JF28, G5E5W9, P81644, A6QQ94,…	3777	225	13095	1.32518	0.982254	0.160783	3.66694
INTERPRO	IPR001680:WD40 repeat	91	1.68675	0.0022083	F1MRF3, A7Z052, E1BEN8, A7Z055, E1BMY9, A6QLW1, P43033, A7MBJ6, F1MC90, Q2KJH4, A6QM06, E1B8G0, F1N439, A6QLS8, Q29RL0, A5D7H2, Q3B7M6, Q2KJ60, E1BH25, A6QLB5, E1BPM9, F1MH28, Q58D20, E1BC19, F1MBS9, E1BKR4, Q0P593, E1BCT7, E1BNN0, A2VE77, Q58CQ2, E1BPY6, E1BJV8, F1N1R8, E1BB14, F1MPW0, F1N3H0, E1BMP2, P11017, A1A4K4, B7TCI5, E1BL00, Q27954, E1BJG3, E1B899, F1MWB4, F1MCK7, A7MB12, Q92176, F1ML22,…	4743	245	16802	1.31578	0.999949	0.139028	4.0722
INTERPRO	IPR002110:Ankyrin repeat	77	1.42725	0.00226418	E1B993, E1BKE5, E1BIQ2, Q8HYY4, F1MPE9, A7MBB7, E1BIQ7, Q1LZC5, F1MGH2, A5PK24, A5H027, G3X812, F1MMV0, F1MCA3, F1ME24, F1N330, E1B7G6, E1BB02, F1N3B2, Q1LZH7, H9GW30, E1BLD1, F1MNU7, F1MMF0, Q0VCS9, E1BNU3, G3X6E6, A0JN59, F1MSM3, E1BKN6, F1MHL2, F1MDC0, G3X8E4, F1N162, G5E618, E1BAL0, E1BC59, F1MNU9, A6QPE7, E1BJI4, E1BIJ3, E1BCE6, E1BLC3, A7Z034, P79100, F1MI56, E1BHC8, E1BN43, F1MML3, A6QQ90,…	4743	202	16802	1.35035	0.99996	0.140321	4.17319
GOTERM_CC_DIRECT	GO:0045121~membrane raft	46	0.852641	0.00226632	A5D7A0, A8E646, Q95KV0, E1BN18, F1MGP2, Q2KJH6, F1N7D7, Q3T0P6, D4QGC1, F1MCK2, G3X745, B0JYK2, E1BGZ3, Q0IIG7, A5D9B6, Q32LL2, O19131, F1N510, Q1LZ71, Q08DN8, F1MG24, Q9MYY0, P26201, I0J0J9, Q3ZCM0, A8E4P3, F1MII5, A0JNB0, Q28193, Q95132, P45478, P19754, Q5E9B1, Q5E946, A6QLN5, A2VE13, E1BKN2, Q05204, F1N2K7, P51866, Q95122, E1BAL0, Q28036, P27595, P04272, O46680	4324	110	15461	1.49526	0.905331	0.0732249	3.53815
GOTERM_CC_DIRECT	GO:0019898~extrinsic component of membrane	27	0.500463	0.00241914	Q32LP2, A4IFN6, E1BH30, G3N0Q8, Q9N179, E1BF47, E1BC19, Q2HJ49, P31976, E1BPE2, E1BPS3, Q2KHV6, F1N611, E1BDB0, E1B7S3, Q08DU8, F1MXW0, Q2TBW7, E1BBG2, F2Z4F6, E1BPX1, E1BIF6, Q2KJ60, F6QDP6, E1BM78, F1MG90, E1BHK6	4324	56	15461	1.72396	0.919261	0.075629	3.77247
UP_KEYWORDS	Zymogen	37	0.68582	0.00242728	Q2TBP0, P25975, F1MMR6, Q17QK3, P81187, A7YWM1, P00593, F1MUF4, Q0V8L2, P07688, Q29451, Q3T0A3, Q9GLR0, P00735, P07224, Q9GLR1, Q10741, Q28193, Q28107, Q95M12, Q5E946, P25326, P06868, P05689, Q3ZCJ8, Q3MI05, Q9GLE5, P00743, P00741, Q2KIG3, Q29461, Q0V8B6, P79331, Q3T0T1, F1MW44, P04836, Q3MHN0	4923	85	17808	1.57459	0.683973	0.0403055	3.41372
UP_KEYWORDS	Myosin	22	0.407785	0.00248455	P10568, E1BKQ6, Q9BE39, E1BA80, E1BPK6, F1MVD8, A6QLN6, E1BNV7, A4IF97, F1MMC7, F1MX93, F1MQ65, A0JNJ5, E1BKW7, F1MCA3, F1MM57, P79114, Q9BE40, F1MQ37, A6QPA6, Q27991, F1N775	4923	43	17808	1.85071	0.692457	0.0398445	3.49294
SMART	SM00249:PHD	39	0.722892	0.00251597	E1B8Z0, F1MLY5, F1MFD2, E1BJG5, G3N0D9, E1BGA4, E1BNJ5, E1BBS1, E1BPS1, E1BK85, F1MVP3, F1MNE1, Q32LL5, E1BIC4, E1BNH7, G5E5M1, E1BIA9, E1B9N8, G3X6H5, E1BLB1, F1MFX5, E1B7A1, E1BKN0, E1BN04, E1BEB3, F1MP49, F1N6I8, E1BCR2, A7E348, F1MY77, A6QNQ3, Q2T9V9, E1BA41, E1B9X1, A5D962, E1B6X6, E1B8T3, F1MLK1, F1MQ59	2914	77	8740	1.51913	0.840216	0.167559	3.74695
GOTERM_CC_DIRECT	GO:0048471~perinuclear region of cytoplasm	129	2.3911	0.00252047	Q2TA29, Q17QE5, E1BNV7, P43033, A6QLE9, E1BPU9, Q3T0G8, A6QQ70, Q9XSA7, E1BKL9, Q56JV6, O18737, E1BIM8, E1BB48, A4FV50, A5D7D1, Q1ZYR0, A8E4P3, G3X7D2, A5PKI1, A2VDN5, E1BJV0, E1BI79, A0JNL0, A5PJW1, Q5E9B2, E1B714, A8KC67, Q3T191, Q5E9B7, F1MJ11, E1BGE6, A5D9E1, F1N0Q2, Q2HJB1, F1MJ10, Q3T0Y8, E1BMP2, Q27957, F6PVB0, P11017, F1MKI1, F1MZ69, G5E5W9, P80311, Q3ZBT1, D4QGC1, A5D7F8, O02853, F1MK91,…	4324	369	15461	1.25002	0.927348	0.0763819	3.92752
GOTERM_CC_DIRECT	GO:0005577~fibrinogen complex	7	0.12975	0.0025377	P02672, F1MAV0, P28800, F1MGU7, F1N3A1, A5D7S8, B8Y9S9	4324	7	15461	3.57562	0.928641	0.0747097	3.95388
INTERPRO	IPR020479:Homeodomain, metazoa	35	0.648749	0.00258868	E1BNZ8, E1BJ47, E1BEL1, E1BEL0, E1BBM6, A4FUC1, E1BGA5, E1B8D8, A5PKI4, E1B7Q1, E1BEV3, E1BG70, F1N5R9, E1BGM6, E1BCF7, E1BNQ7, A5PJK3, G3N3S1, E1B9U3, E1B732, F1MKX5, F1N4A2, E1BAV6, E1B710, A5PKG8, E1B856, Q0P5C3, F1MS72, Q0VCS4, E1B7N3, F1MM89, A7MB54, Q08DG7, Q08DG5, E1BNP2	4743	78	16802	1.58958	0.999991	0.15663	4.75759
INTERPRO	IPR011511:Variant SH3	23	0.426321	0.00259686	A4IFR5, F1MJI3, F1MEC0, A2VDZ8, A7YWJ7, F1MBN2, Q3ZBW8, E1BNW5, E1BB46, A5D7B9, E1BDA9, E1BIQ8, A6QPW3, A5D7F8, E1BCH2, Q0VC16, G3N016, F1MG13, E1BA43, G5E618, E1BIL8, E1BL68, E1BIJ3	4743	45	16802	1.8106	0.999991	0.154995	4.77227
KEGG_PATHWAY	bta00562:Inositol phosphate metabolism	29	0.537535	0.00261625	P21671, Q17QS4, P08487, E1BNT8, F1MN32, Q5E956, E1BAU6, A5PJQ9, A6QLE9, E1BHX7, E1B8D1, E1B7M6, Q0P5F7, O02811, P32871, E1BBJ7, E1BEV2, F1N1D8, A4FV33, A6QLN5, A7MBK3, E1BLB5, E1BB73, F1N2K7, F1MTE8, P0C0T1, P20456, Q2KJ53, E1BFE6	1811	71	7550	1.70282	0.532197	0.0339428	3.42264
GOTERM_MF_DIRECT	GO:0005487~nucleocytoplasmic transporter activity	11	0.203892	0.00262489	F1MM55, E1BCV4, A5PJI3, E1BG57, Q1RMS5, E1BF47, E1BD05, Q3B7L8, A7Z089, E1BIX5, A5D7B3	3777	15	13095	2.54249	0.992	0.182233	4.37548
GOTERM_MF_DIRECT	GO:0004867~serine-type endopeptidase inhibitor activity	38	0.704356	0.00265407	F1MKS5, P41361, G3MX65, A0A0A0MP92, P34955, E1BAU7, Q2KJH6, A2VE29, G8JKW7, A6QPZ4, P13696, A6QQG1, Q9N2I2, A6H749, Q1JPB0, A5D7R6, E1BCA5, F1MMP5, A6QPQ2, A2I7N0, F1MG91, Q28193, E1B7H2, P28800, E1BB91, Q5BIR5, E1BPV7, Q9TT36, Q95121, A2I7M9, Q08E66, Q9TTE1, Q3T052, Q7SIH1, E1BF81, A6QPP2, F1MMK9, P56652	3777	85	13095	1.54997	0.992418	0.177396	4.4231
INTERPRO	IPR000800:Notch domain	7	0.12975	0.00267647	F1MPB1, G3X812, F1MPE9, F1N7Z6, E1BPT8, E1BF00, F1MSM3	4743	7	16802	3.54248	0.999994	0.157265	4.91511
SMART	SM00181:EGF	70	1.2975	0.00273816	E1BDN7, A6QP76, E1BBK6, O18977, F1MPE9, G3N0B6, E1BGE0, G3X812, E1BKL9, A5D7D5, E1B949, A3KN33, Q95116, Q3T0K7, F1MLJ7, A6QQ44, A7YY58, F1MYX9, E1B9I8, E1BE11, E1BKN2, E1BNJ1, F1N2V0, F1MSM3, E1BGJ0, P00743, F1MD77, P00741, A2VE41, E1BFN9, F1MEG3, A6QNS6, A5D9E9, A6QR11, A5D7S8, E1BMV3, E1B9M8, G3MZT8, P35445, E1B7E1, F1MF86, E1BN18, G5E5W9, F1N0X6, E1BPS6, E1BMG7, Q28062, E1B7Q3, Q29RU2, Q06805,…	2914	156	8740	1.34585	0.864138	0.165953	4.07148
GOTERM_BP_DIRECT	GO:0016180~snRNA processing	10	0.185357	0.00277797	Q1JPD6, A5PJT2, E1BLD2, Q32LL5, A5PJS8, E1BN70, Q1RMS6, E1BF57, E1B8S1, A1L552	3952	13	13824	2.69075	1	0.500321	5.27289
INTERPRO	IPR000313:PWWP	13	0.240964	0.00292591	E1B8Z0, A4FUF0, E1BN04, E1BNH7, E1BPU6, E1BP00, Q17QW9, Q9XSK7, G3N0D9, F1MKS1, E1B9Q4, F1MY77, E1BPS1	4743	20	16802	2.30261	0.999998	0.168428	5.36134
GOTERM_CC_DIRECT	GO:0043234~protein complex	69	1.27896	0.00302209	Q2TA29, A7YWQ4, P40673, Q3SZX9, Q148K5, F1MKG2, Q32KN9, E1BMA8, F1N3U6, A5PJQ7, F1N719, A1A4I4, Q1LZD1, A1A4I9, A5PKM1, E1BHX7, E1BI98, A5D7D1, Q2KJ60, E1BF95, E1BGQ5, A7YY58, A0JN96, Q0P5I0, E1BAX4, E1BC93, Q2T9P4, E1BJZ5, F1N2V0, E1BAD4, E1BBI2, A2VE43, E1BFN9, F1N789, Q0VCS3, F1MT67, Q0P5E6, Q27958, A8E4N8, P00442, Q9N179, Q2KIA0, Q6E804, Q92176, A4FUE5, Q08DJ8, Q3T0I5, P24627, F1MSG6, Q2KIA5,…	4324	181	15461	1.36308	0.95692	0.0859304	4.69172
GOTERM_BP_DIRECT	GO:0006956~complement activation	8	0.148285	0.00315003	Q0VCX1, Q3SYW2, A0A0F6QMJ3, F1MVS9, G3X7A5, A5D9E9, F1MX87, E1BH06	3952	9	13824	3.10931	1	0.530738	5.95875
INTERPRO	IPR003598:Immunoglobulin subtype 2	71	1.31603	0.00326006	G3X6W9, A7MBJ4, F1MDD9, F1MME6, E1BIU8, F1N5L4, E1BN69, F1N759, F1MLR4, Q1RMS4, F1MT78, E1BPC9, E1BNH9, V6F7Z2, I0J0J9, E1B882, Q9XT56, F1MXH5, E1BHM4, F1MLF3, F1MJL8, E1B7U4, A6QP89, Q2TBL2, E1BB93, Q9GKR2, A7Z067, E1BC57, E1BLM2, G3MZS2, E1BE11, F1MPI1, A6QP43, E1BDP0, Q2KJF1, Q08E66, E1BBP3, A4IFI5, Q28824, E1BLR0, F1MSU7, Q5E9N1, F1MHP5, A7YW22, F6PVB0, F1MGN0, A4FUY1, F1N739, Q0VD56, F1MNG8,…	4743	186	16802	1.35224	1	0.183461	5.95602
INTERPRO	IPR023796:Serpin domain	22	0.407785	0.00327636	P41361, Q3SZH5, P28800, A0A0A0MP92, Q5BIR5, Q2KJH6, E1BAU7, P34955, G8JKW7, A6QPZ4, Q9TT36, A2I7M9, Q95121, Q9TTE1, Q9N2I2, Q1JPB0, E1BCA5, A6QPQ2, E1BF81, A6QPP2, A2I7N0, F1MG91	4743	43	16802	1.81243	1	0.18201	5.98493
INTERPRO	IPR000215:Serpin family	22	0.407785	0.00327636	P41361, Q3SZH5, P28800, A0A0A0MP92, Q5BIR5, Q2KJH6, E1BAU7, P34955, G8JKW7, A6QPZ4, Q9TT36, A2I7M9, Q95121, Q9TTE1, Q9N2I2, Q1JPB0, E1BCA5, A6QPQ2, E1BF81, A6QPP2, A2I7N0, F1MG91	4743	43	16802	1.81243	1	0.18201	5.98493
GOTERM_BP_DIRECT	GO:0097150~neuronal stem cell population maintenance	13	0.240964	0.00328321	E1BDN7, E1BPQ1, A5D7A1, F1N4K5, E1BN18, A2VE85, E1BKJ7, E1BC93, F1MSM3, Q3ZBG4, F1MM80, E1BM20, E1BE83	3952	20	13824	2.27368	1	0.532065	6.20309
INTERPRO	IPR008936:Rho GTPase activation protein	35	0.648749	0.00332979	F1MJI3, F1MMP0, P23726, E1BNV7, F1N2P7, F1MZM7, F1MTR1, F1N795, E1BM23, A6QQ91, A6H7H0, E1B800, E1B801, E1BPM0, A7MB86, A7YY57, A6QPU2, E1BJP2, F1MCN4, G3X755, A5D794, E1BL56, F1MPV3, E1BB77, A4FV18, E1BB73, F1MMB0, F1N7Q8, F1MBI8, E1BFY5, P09851, A7MB08, E1BI70, E1B7F6, A6QNS3	4743	79	16802	1.56945	1	0.182437	6.07966
GOTERM_MF_DIRECT	GO:0042802~identical protein binding	55	1.01946	0.00335165	Q6L708, Q28181, A6QR55, A6QLA6, A2VDZ4, Q2HJE0, P34955, Q2KHV6, Q2KHV7, A5D7H5, Q3T0G8, P02453, P02459, Q07130, E1BE02, O18836, Q58DA0, A4FUB8, P01888, O62654, Q3T191, P13214, P02548, A7E3V0, P02465, P15497, P48616, O46411, Q3SZB7, Q08DK5, Q9MYP6, P12344, Q58DK5, Q58DT4, P63103, Q08DJ8, P79134, Q5E9S4, Q08DF4, Q765N9, Q2KJA1, Q2NL31, P67868, P41541, A1A4J1, Q5E947, P80195, E1BEQ5, O46375, E1BBG2,…	3777	135	13095	1.4125	0.997903	0.21117	5.5547
SMART	SM00323:RasGAP	9	0.166821	0.00338445	F1MTR1, F1N795, F1MBI8, A6QQ91, A6H7H0, P09851, E1B800, E1BB77, E1BPM0	2914	10	8740	2.69938	0.915251	0.1859	5.00962
UP_KEYWORDS	Nucleus	611	11.3253	0.00341129	Q2YDD4, F1MH71, A5PJX4, Q2TA25, Q95KV0, A7MBJ5, Q865V6, F1N1U5, Q27ID4, Q2TBX7, E1BFT2, Q2TA17, E1BB52, E1BPM4, Q864U1, A2VE85, F1MF74, E1BJD1, A7MBK4, E1BAT0, Q1LZ89, E1BB50, Q1LZ87, Q8WML4, A7MBK0, Q9GLE5, F1MS72, Q3MHR2, G3X7M1, M5FJV2, Q7YRC6, E1BPN0, Q2KJJ0, Q3MHN7, A4FV29, O02853, Q3MI00, Q1JQD9, Q5E9S3, F1MJX8, E1BG70, O02751, O02754, O02755, F1MT98, F1MFX5, Q6VFT7, Q3ZBN6, F1N599, Q2YDE4,…	4923	2019	17808	1.09469	0.802045	0.0525589	4.7665
UP_SEQ_FEATURE	disulfide bond	234	4.33735	0.00345176	P23389, Q2KHZ8, A7MBJ4, Q0P5L5, P39873, F1MAX1, Q8MHZ9, Q28003, Q24K15, Q1JPB0, Q5NTB3, O18836, Q9XT56, P98167, Q76BS1, F1MGU7, Q3T004, E1BEM2, Q58D62, Q5E9B7, Q9GLE5, P20414, F1MHH9, Q7SIH1, Q3SYT6, F1N1E5, A6QR11, P55203, P41361, P10064, Q1LZE9, A0JNM6, Q3MHN2, O02853, P24627, Q6R8F2, P13272, Q3T0A3, Q1LZF7, P07224, Q0P5B7, Q10741, P28800, Q28107, P15101, P12763, Q28106, P54349, F1ABP1, P16368,…	1519	830	6267	1.16316	0.999997	0.468603	6.16528
KEGG_PATHWAY	bta04142:Lysosome	45	0.834106	0.00346322	P25975, F1MMR6, E1BI28, A4IFS7, Q2KHZ8, A6BMK7, Q0P5L5, P49951, E1BME2, F1MUF4, E1B725, A6QM01, P07688, B0JYK2, F1MPB1, Q58DH9, Q9MYM4, P56541, Q29451, P23956, Q1ZYR0, Q1LZH9, F1MIE6, F1MGS2, P40682, F1N2D5, P45478, Q95M12, P79345, E1BGJ7, P25326, P05689, F1N2Q2, A7MBI9, Q3ZCJ8, Q05204, A6QQF0, Q3MI05, A6QLR7, Q32PG1, Q58CS8, Q0V8B6, E1BNA3, Q17QB3, E1BKZ9	1811	126	7550	1.48892	0.63435	0.0427996	4.50724
UP_KEYWORDS	Tyrosine-protein kinase	32	0.593142	0.00347911	E1BEL4, F6PVB0, F1MC14, F1MDD9, D4QGC1, F1ML02, F1N5L4, E1BJS9, A7MBC3, F1N759, E1BIM8, F1MWH8, Q06805, Q769I5, Q3ZCM0, E1BIE4, A7Z039, F1MFH7, A0JNB0, E1BJ31, A7Z067, E1BC57, F1MC23, F1MKR1, Q17R13, A5PKG9, E1BPI3, F1MCX4, E1BNE0, F1MZD1, E1BCP6, F1MHP5	4923	72	17808	1.60769	0.808329	0.0518945	4.85908
INTERPRO	IPR019775:WD40 repeat, conserved site	61	1.13068	0.00351092	F1MRF3, E1BEN8, A6QLW1, P43033, A7MBJ6, A6QM06, Q2KJH4, E1B8G0, F1N439, A6QLS8, Q29RL0, A5D7H2, Q3B7M6, F1MH28, Q58D20, F1MBS9, Q0P593, E1BNN0, A2VE77, E1BJV8, F1N1R8, E1BB14, F1MPW0, A1A4K4, P11017, B7TCI5, E1BL00, Q27954, E1BJG3, F1MWB4, A7MB12, Q92176, F1ML22, Q0VC24, E1BPS3, F1MFJ6, Q5EA99, F1MWR6, E1BLS3, A5PJS1, F1N7B8, E1BGS8, E1BFB3, Q0VBY8, Q32LP9, F1MG90, A7MB85, F1MYV7, E1BKF9, A5D9H4,…	4743	156	16802	1.3852	1	0.189069	6.40013
UP_SEQ_FEATURE	region of interest:Triple-helical region	7	0.12975	0.00353448	P02453, Q32S24, A6QPB3, P23206, F1MZU6, F1MXS8, F1N0K0	1519	8	6267	3.61002	0.999998	0.460221	6.30852
GOTERM_BP_DIRECT	GO:0001756~somitogenesis	19	0.352178	0.00360562	E1BDG5, Q58D20, A2VE98, E1BC57, F1MEC8, E1B9I8, E1B732, E1BEI6, F1N2V0, E1BLB6, A7MB70, E1BJ93, A7MB17, E1BP59, F1MCE7, F1MH87, Q7YRE7, F1MVT0, Q3SZ41	3952	35	13824	1.8989	1	0.552619	6.79214
KEGG_PATHWAY	bta00280:Valine, leucine and isoleucine degradation	22	0.407785	0.00361017	Q3T0R7, A4FV90, Q2KIZ3, F1N206, Q29RZ0, A6QQT4, P11181, Q3SZI8, Q2TBR0, E1BL62, Q0NXR6, E1BMH4, P20000, F1MVL2, Q2KJC9, Q2HJ73, F1N412, A5D9E7, Q2KJC5, Q9GK13, Q2HJD7, A1A4K9	1811	50	7550	1.83435	0.649657	0.0427606	4.69426
GOTERM_BP_DIRECT	GO:0090090~negative regulation of canonical Wnt signaling pathway	38	0.704356	0.00364116	E1BPQ1, F1N215, E1BP93, A2VDX8, G3N3L0, A7MB15, A6QL81, E1BL05, G5E5X0, A6H727, Q29W20, F1MV51, E1BCH5, F1MNI7, F1N1F9, E1BI79, A0JN96, E1BDG5, F1MLB2, A6QLN8, F1N4K5, E1BQ11, E1BC57, F1MBM6, E1BJB5, E1BB77, E1B714, F1N6W0, A0JN59, F1MSM3, A2VDY0, Q17QP5, F1MP88, E1BG86, E1BJ93, E1B9F9, B8YP93, E1BPN1	3952	87	13824	1.52785	1	0.543551	6.85687
KEGG_PATHWAY	bta05210:Colorectal cancer	27	0.500463	0.00372468	G3MZV8, P23726, Q0VD16, Q1HE26, P18341, F1MV51, G3X7B5, P32871, O02718, O77628, A5PKI0, P62998, O77627, F1MLH1, E1BI79, P21214, A5PK15, F1MYJ4, A6QNW5, E1BNU2, E1B714, E1B9Q4, E1BJ93, E1BCV1, P61585, O46680, Q3MHE4	1811	66	7550	1.70549	0.661142	0.0423634	4.83976
SMART	SM00210:TSPN	13	0.240964	0.00388148	F1MUC5, E1BA17, A4FV05, E1B9J9, F1MND9, Q32S24, E1BFY7, Q95116, A6QR11, F1N3A1, F1N401, Q3SWW8, F1N0K0	2914	18	8740	2.16617	0.941059	0.195702	5.72526
UP_KEYWORDS	Secreted	276	5.11585	0.00393755	P23389, A0A0A0MP92, F1N2Y2, F2FB42, F2FB40, Q2TBI0, P39873, Q865V6, Q8MHZ9, Q08DZ5, Q24K15, A6QQ07, Q5NTB3, O18836, V6F869, Q9MYY0, Q1RMJ9, P80177, P98167, A7E2Z1, Q29RZ1, F1MGU7, Q3T004, Q0VC36, Q03247, E1BEM2, Q58D62, Q17QP5, Q9GLE5, P20414, A2I7M9, Q7SIH1, A6QR11, F1MW44, F1MK67, F1N3H1, P41361, Q1LZE9, P81644, G8JKW7, Q3T0P7, P11116, A0JNM6, Q3MHN2, O02853, A2VE47, P24627, Q3T0A3, A6QPQ2, P07…	4923	868	17808	1.1502	0.845889	0.0567653	5.48273
UP_KEYWORDS	Heparin-binding	17	0.315107	0.00397363	F1MKS5, P41361, P35445, F1MF86, A7MBJ4, P11151, Q03247, Q9XS49, Q58D84, Q9N2I2, Q5NTB3, O18836, Q9XSK7, Q95116, F1N3A1, P17690, B8Y9S9	4923	31	17808	1.98368	0.848512	0.0555848	5.53164
GOTERM_BP_DIRECT	GO:0006953~acute-phase response	12	0.222428	0.00400143	P85521, P28800, P12763, Q3T052, Q32PB7, Q3SZR3, P00735, Q2TBI0, Q2TBU0, E1BA24, Q32L76, B8Y9S9	3952	18	13824	2.33198	1	0.565387	7.5105
UP_SEQ_FEATURE	nucleotide phosphate-binding region:NAD	22	0.407785	0.00409194	Q3T145, Q58CP0, Q5E9B1, P00366, P10096, Q3ZBQ0, Q6EWQ6, Q8SPX7, F1N3U0, A4FUF0, P48644, Q5EA88, Q5EAD2, P20000, Q0P595, Q2KJC9, Q0P5F9, Q9MYP6, Q3SWY3, Q2HJD7, P68002, P11024	1519	50	6267	1.81533	1	0.494186	7.26846
GOTERM_MF_DIRECT	GO:0003697~single-stranded DNA binding	28	0.518999	0.00417397	P40673, A8E4N8, E1BQ04, F1N1S0, Q3MHN7, E1BL06, A5D7A7, E1BPX9, E1BNK2, E1BMW9, A5PJI3, A7MB17, Q3MHW3, F1MLH1, Q5E9W1, F1N6E9, P67808, Q2KI86, G3N0W8, F1MER6, Q59HJ6, Q3SYR8, E1BKV9, A5D7Q4, E1BA02, Q2HJ51, E1B8X8, Q3MHE4	3777	59	13095	1.64537	0.99954	0.247669	6.87245
GOTERM_MF_DIRECT	GO:0001077~transcriptional activator activity, RNA polymerase II core promoter proximal region sequence-specific binding	72	1.33457	0.00418115	E1BKE4, E1BNZ8, F1MIK5, E1BME7, A2VDZ3, F1MGR9, F1MCM4, A7MBB7, F1MBX3, A5PJQ8, E1B8D8, A4IFQ3, F1MJ02, E1B7S6, A4FV76, Q29W20, E1BFT2, F1MVT0, G3N248, A6QPK5, E1BLU8, O77628, E1BII2, E1BGW3, F1MSU2, P67808, A2VDR9, E1BJR9, E1BI80, F1MLM2, Q5E9B6, Q0VBZ5, Q3T0B9, A0JN51, A5D7S2, G3MXT0, F1MN68, A6QP83, Q3SZL0, E1BAM5, E1BA84, E7E1K7, E1BL43, Q2KIA0, A6QLQ3, Q32PF6, A7YWE2, Q1HE26, E1BNF3, Q0VCF8,…	3777	187	13095	1.3349	0.999546	0.240343	6.88389
UP_SEQ_FEATURE	domain:VWFA	11	0.203892	0.00419068	Q3SYW2, Q3T052, P81187, P32592, F1MMP5, A2VE29, P61625, P56652, F1MY38, P80747, Q58DA0	1519	18	6267	2.52129	1	0.487123	7.43753
GOTERM_CC_DIRECT	GO:0030018~Z disc	33	0.611677	0.00433409	Q8SPJ1, E1BDC7, E1BA80, A2VDZ0, F1MNA0, Q3B7N2, E1BL04, A2VE51, Q0IIE1, E1BDQ4, E1BE29, A5PJI6, A5D7D1, M0QW12, Q9BE39, Q3T149, F1MCH1, A4IF97, O62654, Q148F1, Q2HJF2, O18870, P51186, E1BKI3, F1MQI3, Q4U0T9, G5E5B8, P08728, E1BC59, G3X7I1, F1MYH5, P18203, A4IFK4	4324	75	15461	1.57327	0.989034	0.11782	6.66368
SMART	SM00033:CH	30	0.55607	0.00449941	E1BHS6, A3KN20, E1BL45, Q3B7N2, Q08DZ4, F1MTR1, Q5E9F5, E1BJ04, F1MYC9, A6H7H0, A5D7D1, F1MYX5, A4IFA0, F1MF74, Q2KI85, E1BPV6, E1BC91, G3MWR8, F1MQA8, E1BKX7, F1MHF3, Q3ZBY2, E1BP55, E1BGP1, E1BBG2, F1MM80, E1BLT3, A8E4Q5, G3X7I1, A6H735	2914	57	8740	1.57859	0.962483	0.209031	6.60795
GOTERM_CC_DIRECT	GO:0005912~adherens junction	17	0.315107	0.00450037	E1BDN7, Q2HJ68, G3X788, E1BIS6, Q3MHM6, E1BN18, A2VE02, Q17R13, F1MQ65, F1MSM3, A4IF71, G5E5X0, G3N018, Q1JPA3, E1BKA3, Q28205, F1MT78	4324	31	15461	1.96083	0.990781	0.118967	6.91085
UP_KEYWORDS	Lipid transport	21	0.389249	0.00451039	E1BC89, F6Q615, P81644, Q32KN9, P68265, Q03247, A6QQ47, Q2TBI0, P12344, E1BJC1, E1B7M8, F1N3Q7, E1BL67, P15497, Q9N2I2, A4IFM2, G3X8E8, F1N677, P19035, V6F869, F1MLJ5	4923	42	17808	1.80865	0.88267	0.0610775	6.25665
KEGG_PATHWAY	bta00310:Lysine degradation	23	0.426321	0.00457105	E1BGK8, A7YWN4, E1BKN0, F1MFD2, Q29RZ0, A5PJU6, A6QQT4, E1BLX2, Q2YDJ8, F1N6Y5, F1MWG1, E1BGA4, E1B8M1, E1BKH5, P11179, F1N0V8, E1BMH4, P20000, E1BNH7, Q2KJC9, Q2KJC5, A5PK11, E1B9N8	1811	54	7550	1.77567	0.735163	0.0498179	5.90887
GOTERM_BP_DIRECT	GO:0007411~axon guidance	38	0.704356	0.00458054	F1N215, E1BJ47, F1N0R7, E1BA87, E1BER6, F1N739, F6RAG5, Q1HE26, A5D7D5, E1B7S6, Q2TA49, E1BPC9, F1MMT2, E1BNF7, E1BLU8, E1BN82, P62998, F1N3D2, E1BE71, P21214, E1BB93, E1BDG5, A7Z067, E1BP81, E1BDK6, A4IFC1, F1MKR1, E1B8C8, F6QT88, A7MB70, E1BD76, E1B853, F1MS72, F1MHX0, E1BF41, Q27991, F1N1G7, Q2VWH6	3952	88	13824	1.51049	1	0.602832	8.55208
INTERPRO	IPR000159:Ras-association	19	0.352178	0.00459404	Q3MHM0, E1BN06, E1BJC7, E1BGA9, A6QNW5, E1BPM7, E1BNV7, F1MS53, F1MTE8, E1BDA1, Q3MHR6, E1BDB1, E1BKW7, F1MSG6, P79114, E1BCV3, E1B7G7, A6QNW1, A5PKA5	4743	36	16802	1.86964	1	0.237203	8.29496
GOTERM_BP_DIRECT	GO:0007605~sensory perception of sound	39	0.722892	0.00470831	P10568, B7TCI5, E1BPC3, F1MTV3, P00442, E1BLE8, P02453, P31407, G5E5M4, G3N348, F1MM57, P02459, A2VE67, E1BGM5, Q08DF4, E1BIG4, E1BP05, E1BLU8, E1BKC4, Q2KI00, E1B8A6, F1N2K3, E1BDG3, E1BPM4, E1B8Y4, Q3B7M3, Q3SZK8, E1BGJ7, E1BKX1, A6QP43, F1MXP9, E1B914, F1MHF3, F1MS44, F1N0A6, F1MG13, E1BLT3, E1B958, E1BFU2	3952	91	13824	1.49913	1	0.601302	8.78039
SMART	SM00060:FN3	62	1.14921	0.00474741	O18977, G3X6W9, F1MPN0, F1MME1, A7MBJ4, F1N6H6, E1BDA9, F1MME6, E1BPU9, F1ML02, E1BEJ7, E1BIU8, F1N5L4, E1BCJ9, F1MLR4, E1BPC9, A3KN33, V6F7Z2, E1BIE4, F1MFH7, E1B9W2, E1BJ31, F1MJL8, E1B7U4, E1B864, E1B7H2, A6QP89, E1BB93, F1MGK5, E1BB91, E1BLM2, E1BKN2, F1MPI1, Q2A944, E1BDP2, Q28824, A5D7S4, F1MSU7, E1BA17, E1B755, F1MFJ3, F1N739, E1BJS9, Q0VD56, F1MNG8, E1BHG3, Q06805, F1MGX7, F1MAU6, E1BP05,…	2914	138	8740	1.34752	0.968707	0.206226	6.96004
GOTERM_BP_DIRECT	GO:0007219~Notch signaling pathway	33	0.611677	0.00486166	E1B7V5, G3MZV8, Q3SZL0, A7MBF1, Q2TBG2, F1MPE9, Q32PD5, P12342, Q0VC24, G3X812, E1BLY0, P18341, E1B949, Q3ZBG4, F1MVT0, G3N248, A5D7F6, Q5BIS8, F1MFS5, Q10741, Q28106, Q58D20, F1MNS7, A4IFC1, E1BPT8, P13214, Q2TBU0, E1B856, A6QNQ0, P08728, Q2KJ51, Q7YRE7, E1BJT7	3952	74	13824	1.55991	1	0.6018	9.05368
UP_KEYWORDS	Metal-binding	533	9.87952	0.00492159	F1MH71, F1MAX1, E1BBS1, Q27ID4, E1BC49, E1B782, A4FV50, E1BFT2, M5FK68, Q56JV3, Q2TA17, Q864U1, Q29RZ0, F1MNU5, F1MGU7, F1MF74, A3KLR9, Q1LZ83, Q2KJI7, A7MBK4, E1BAT0, Q1LZ87, Q9GLE5, P20414, A9Q1J6, M5FJV2, Q7YRC6, Q3ZC09, Q3MHN7, F1N0X6, F1N194, E1BGZ1, A2VE47, P24627, P04467, E1BGZ9, Q6R8F2, Q1JQD9, A5PJ79, F1MSW0, Q2YDE9, Q10741, F1MMX2, F1MFX5, E1BPK7, E1BB35, E1BN06, E1BN04, F1MZN9, A4FV18,…	4923	1757	17808	1.09734	0.903537	0.0646336	6.80856
GOTERM_MF_DIRECT	GO:0000981~RNA polymerase II transcription factor activity, sequence-specific DNA binding	61	1.13068	0.00493632	E1BPQ1, Q2KJC1, E1BPH8, E1BJ25, A2VDZ3, M5FMX2, A7MBB7, A5PJQ8, A0JNC9, G3N341, A4IFD2, F1N1U5, G3MWI6, F1N178, D0VZF8, A4Z945, F1MCE7, F1MVT0, O77627, G3MX55, A6QR64, F1MBB0, A7MBK4, A7YY54, E1BAD4, Q0VBZ5, E1BKM9, A0JN51, E1BIV1, E1BEW2, E1B815, F1MP14, A7Z034, E1BAU0, E1BA84, Q2KIA0, Q3SZZ2, G3N014, E1BNF3, F1ME43, E1B7Q6, E1BM80, A4IFA3, E1BN85, A6QPH9, E1BN87, F1MT98, Q6VFT7, E1BAR3, F1N599,…	3777	155	13095	1.36445	0.999887	0.26909	8.07864
GOTERM_CC_DIRECT	GO:0031011~Ino80 complex	10	0.185357	0.00494888	E1BAN8, Q2TBU9, A7YWI5, A7MBG8, A5D7T6, F1MPR9, Q1LZF2, Q08E44, Q29RS4, A7Z075	4324	14	15461	2.55402	0.994228	0.126851	7.57449
INTERPRO	IPR020635:Tyrosine-protein kinase, catalytic domain	33	0.611677	0.00506366	E1BEL4, F6PVB0, F1MC14, F1MDD9, D4QGC1, F1ML02, F1N5L4, E1BJS9, A4IF66, F1N759, E1BIM8, F1MWH8, Q06805, Q769I5, Q3ZCM0, E1BIE4, A7Z039, F1MFH7, A0JNB0, E1BJ31, A7Z067, F1MC23, F1MKR1, E1BBP4, Q17R13, A5PKG9, E1BPI3, F1MCX4, E1BD38, E1BNE0, F1MS00, E1BCP6, F1MHP5	4743	75	16802	1.55869	1	0.255197	9.10518
COG_ONTOLOGY	Cell division and chromosome partitioning	31	0.574606	0.0051103	E1BLC3, E1BKQ6, A8E646, A5D7N7, F1MC39, F1MPW4, A6QPV5, F1MSI9, E1BC48, E1BBH2, E1BJ04, E1BH47, E1BKY4, F6RF21, G3MZW6, E1BI79, E1BF47, G3X6R3, E1BGH3, E1BB77, E1BE31, E1BKH6, F1MAY4, E1BFH7, F1MD77, F1MU43, O97790, E1BKZ5, G5E533, E1BIP4, E1B9B0	521	64	1671	1.55353	0.218018	0.218018	4.77195
INTERPRO	IPR013320:Concanavalin A-like lectin/glucanase, subgroup	70	1.2975	0.00516429	E1BBK6, Q3MHZ8, A4FV05, F1MME1, E1B9J9, E1BAW5, E1B8G2, F1MND9, F1MY84, E1BPU9, E1BBE9, A3KMV8, E1BKL9, Q32S24, E1B949, E1BIM6, A3KN33, Q95116, F1MLJ7, C4T8B4, Q3T004, E1BC57, E1BC19, F1MYX9, F1MXX8, F1N2V0, A2VDN7, F1N0A6, E1BFN9, F1MEG3, Q3SYT6, A9Q1J6, F1MTW9, A6QR11, F1MYM5, P35445, E1BA17, F1MCG0, F1N7Z6, F1MJQ2, E1BEP4, E1BPS3, P11116, E1BEL6, E1BDQ4, E1BE29, P52193, F1MYG4, F1MSW0, F1MMT2,…	4743	186	16802	1.33319	1	0.256699	9.27791
KEGG_PATHWAY	bta04015:Rap1 signaling pathway	69	1.27896	0.00517534	E1BHU9, P23726, Q0VD16, F1MDD9, A5D7L3, Q24K15, F1N759, E1BHX7, E1BIM8, E1BET1, P32592, F1MX58, Q769I5, P32871, E1BJU2, P62998, E1BJ31, E1BA29, Q3MHM0, Q76BS1, P19754, A6QLB3, A6QNW5, A7Z067, Q9XS49, E1BIV2, P48803, P02584, P61585, F1MQI1, F1MHP5, E1BM79, P62157, Q2KJ93, F6PVB0, E1BMG8, P08487, E1BHF6, A7MBH9, F1MS53, F1MTN1, A5D977, G3N016, F1MSG6, Q6R8F2, E1B7M6, E1BHC1, Q2TA49, G3MYD9, G3X7B5,…	1811	214	7550	1.3442	0.777927	0.0542068	6.6654
GOTERM_CC_DIRECT	GO:0005694~chromosome	21	0.389249	0.00519603	F1MGY1, E1BQ04, A5D786, Q3T0W4, Q864U1, Q32L68, Q2KIP2, A0JN36, Q2YDJ8, E1BKM5, E1BKH5, A1A4H6, A6H737, Q08DZ2, A6QNQ6, Q2TA20, Q7YRC6, Q1RMS6, F6RF21, A5PK11, Q3SZC4	4324	42	15461	1.78781	0.995541	0.129588	7.93829
INTERPRO	IPR013164:Cadherin, N-terminal	15	0.278035	0.00519884	A7E317, F1N2W7, F1MEC8, A7MB46, E1BAU4, G3MWT6, A4IFK1, A6QPE9, A5D7V2, F1MKD3, F1MLJ1, A6QNV3, E1BCK4, A5D7F4, A5D7Q6	4743	26	16802	2.04374	1	0.255367	9.33715
KEGG_PATHWAY	bta04110:Cell cycle	44	0.81557	0.00521538	Q2TA25, A6QLW0, Q32PJ3, A5PJS5, F1MC39, Q32PH9, P63103, G3N365, Q1HE26, A5D7P0, E1BG94, A7MBC3, F1MD46, P18341, P68509, P62261, Q58DC8, Q5E9W1, Q3ZBN6, P21214, Q3SZI4, G3X6R3, Q0VC36, E1BEI6, A7Z061, Q58DJ9, F1MFZ7, E1BL52, E1BAB6, E1BLB6, F1MW01, F1N786, P68252, Q2HJF3, F1MD32, E1BLR2, F1MZD1, E1BMR3, F1MYH2, Q17QZ4, A7MB09, E1BDX4, Q1LZG6, O97593	1811	125	7550	1.46748	0.780503	0.0527173	6.71531
GOTERM_BP_DIRECT	GO:0006338~chromatin remodeling	25	0.463392	0.00521842	P40673, F1MAZ0, A7YWI5, F1MKU0, F1MQ85, F1MGR3, F1MGF2, A7Z075, Q1LZ99, A5PJQ1, A5PKK5, Q1LZF2, F1MYR0, E1BAN8, F1MGU0, E1BPM4, F1MNS7, A7MB41, A7MBG8, E1BBV6, Q5BIN2, F1N426, Q2TBU9, A6QNY0, F1MLK1	3952	52	13824	1.68172	1	0.616905	9.68648
GOTERM_CC_DIRECT	GO:0016324~apical plasma membrane	62	1.14921	0.00527919	E1BDN7, Q17QE5, P10568, E1BPC3, Q6L708, F1N6D4, E1B9J2, Q0IIG5, G3MXY5, F1MLR4, E1BGM5, F1MHC2, P26201, Q32LP2, A6QR62, Q3SZK8, E1BGJ7, F1MQD9, E1BJ33, E1B8C3, Q2HJ49, E1BF45, E1BFJ3, F1MSM3, Q8WML4, P13214, Q3ZCH8, P02702, F1MIP7, Q28036, F1MXB4, E1BGK6, E1BN18, Q08537, Q95323, F1MTN1, P31407, E1BK86, F1MWZ2, F1MSG6, P35071, A6QLH3, P31404, F1MMT3, E1BP05, B7TCI1, F1MGS2, F1N3K2, Q3ZCJ2, F1MKV7,…	4324	163	15461	1.36005	0.995912	0.128457	8.06041
UP_KEYWORDS	Glycoprotein	359	6.65431	0.00555521	P23389, Q2KHZ8, A0A0A0MP92, A7YWM1, Q0P5L5, A7MBJ4, Q2KJH6, Q58DD4, A6QM06, Q2TBI0, P39873, Q3B7N0, F1MAX1, Q8MHZ9, Q28003, Q24K15, Q08DZ5, Q03041, A6QQ07, Q5NTB3, O18836, Q9MYY0, Q1LZH9, Q1ZYR0, Q9XT56, Q2NL17, P98167, Q76BS1, Q29RZ1, F1MGU7, Q3T004, Q03247, Q2KJI2, E1BEM2, P19483, Q8WML4, Q58D62, Q9GLE5, P20414, F1MHH9, A2I7M9, Q7SIH1, A6QR11, P55203, F1N3H1, P41361, P10064, Q1LZE9, Q95JC7, Q29…	4923	1157	17808	1.1224	0.928675	0.0707222	7.65308
UP_KEYWORDS	NAD	48	0.889713	0.00575715	P07514, P18493, F1MCK0, Q58CP0, Q3T0R4, A6QLW2, Q3MHL4, Q58D31, A4IFA7, F1N3U0, Q8SPX7, P48644, C5IX62, E1BFH8, Q0P595, P14893, Q2KJC9, A0JNA3, Q0P5F9, Q3SWY3, P11024, Q3T145, Q29RH3, P41563, P10096, F1N206, Q5E9B1, Q32L94, A6QLP2, Q3ZBQ0, Q6QRN6, Q3ZC42, F1MV80, Q3T105, Q6EWQ6, A5D7K0, A4FUF0, F1N647, Q5EA88, Q0P5C2, Q5EAD2, P20000, E1B8R5, P80457, P15690, Q9MYP6, Q2HJD7, P68002	4923	122	17808	1.4232	0.935221	0.0712975	7.92074
GOTERM_CC_DIRECT	GO:0032039~integrator complex	9	0.166821	0.00592879	A5PJT2, E1BLD2, Q32LL5, A5PJS8, E1BN70, Q1RMS6, E1BF57, E1B8S1, A1L552	4324	12	15461	2.68172	0.997926	0.139887	9.00905
GOTERM_BP_DIRECT	GO:0007399~nervous system development	32	0.593142	0.00596442	Q2KJ93, Q5E9X0, Q2NL05, F1N1S2, A7Z019, G3N3L0, E1BPU6, Q3T0P7, F1N178, A7MB61, E1BMW9, Q1RMU0, A6QQD1, F1N054, Q2TBN1, Q32LP4, Q9GLR0, O77628, E1B7U4, P45478, A7E2Z6, P52174, F1N7E8, F1MDL2, A0JN35, Q5BIN2, Q2T9V9, E1BMH1, E1BNR0, Q0V8B6, E1BDZ5, Q7YRE7	3952	72	13824	1.55466	1	0.655513	10.9962
GOTERM_BP_DIRECT	GO:0045665~negative regulation of neuron differentiation	23	0.426321	0.00597281	E1B7V5, E1BDN7, F1N215, F1MTC3, E1BD00, E1BME7, A2VDX5, F1MGF7, A7MBK4, E1BPT8, E1BDM8, E1BG99, E1BC20, F1MJ02, E1B7Q6, E1BMT1, P52193, A4FUE0, Q0VCS4, F1MM80, E1BPC9, F1MN68, Q2VWH6	3952	47	13824	1.71178	1	0.645682	11.0108
GOTERM_BP_DIRECT	GO:0030216~keratinocyte differentiation	20	0.370714	0.00606231	Q17QL6, E1BJ31, A6QP54, E1BDG5, E1BKT9, E1BJ25, Q0VD16, A7Z079, F1MDL2, F1MSM3, F1MZJ5, Q9XSA7, E1B9F9, E1B7Q6, P06394, E1B9N6, E1BCH5, Q3SZ41, Q0IIH7, E1B9D7	3952	39	13824	1.79383	1	0.641092	11.1667
SMART	SM00333:TUDOR	15	0.278035	0.0061252	Q863B3, E1BGK1, F1MNB5, F1MNA1, O18870, E1BPH3, E1BKH5, E1BBS1, Q2HJG4, E1BGZ9, E1BM36, E1BA41, E1BBF0, E1BGM7, A6QLE1	2914	23	8740	1.95607	0.988585	0.243879	8.89361
KEGG_PATHWAY	bta05412:Arrhythmogenic right ventricular cardiomyopathy (ARVC)	26	0.481928	0.00633166	Q8SPJ1, Q3SX08, Q9MZL7, F1N7D7, P80747, F1MTN1, F1MK44, E1BE29, G3N018, F1N5T3, E1B864, A5PK15, A6QLB3, E1BKT9, A7YWN9, F1MFC2, Q3MHM6, E1BPR7, O62654, E1BLK4, F1MMH2, A4IF71, Q0VD05, E1BJ93, Q9MZL3, P60712	1811	65	7550	1.66759	0.841503	0.0615427	8.09734
KEGG_PATHWAY	bta04145:Phagosome	53	0.982391	0.00634249	P25975, G3X7A5, A6QP79, P21758, A5PJQ9, P35246, P80747, F1MK44, Q8MHZ9, Q0IIG7, A6QPZ6, P32592, Q95116, P26201, P62998, P40682, Q6RXL1, Q28029, Q3MHM5, E1BGJ7, P25326, Q05204, E1BKI3, F1MHH9, Q32LB7, Q95122, Q2KII9, E1BDX8, A5D9E9, P35445, A4IFS7, F1MJQ1, Q92176, F1MTN1, P31407, G3MZD4, P31408, P52193, P31404, Q0V8S0, P23956, G3MYD9, A4IFJ9, Q3SWW8, F1MGS2, F1N7K7, F1N2K7, Q2KJD2, P23805, Q58DS9,…	1811	158	7550	1.39845	0.842003	0.0596527	8.11066
GOTERM_BP_DIRECT	GO:0055085~transmembrane transport	45	0.834106	0.00639654	P41987, E1BPL3, F1MCG5, A0JN87, Q95JC7, Q29397, Q8HXQ5, A1A4I3, F1MAX1, A7MBE7, Q2HJG6, G3MY69, F1MWZ2, A6QPZ6, G3MYQ9, A5PJI3, A2VE67, E1BG51, F1MBH6, A0JN83, F1MD24, A6QLW8, Q01888, A4IF94, P51143, Q1JPD8, Q17QR6, F1MPR0, E1BAX4, E1BK31, E1B7A6, Q1LZB5, E1B9Q0, Q3SZQ2, F1N294, F1MC51, Q6R4Q5, Q1JP63, Q0P5M9, Q17QZ3, A6QQL0, Q1JQC1, P68002, F1ME77, Q3C2I0	3952	110	13824	1.43099	1	0.651078	11.7466
SMART	SM00179:EGF_CA	51	0.94532	0.00643661	E1BDN7, E1BBK6, F1MPE9, E1BGE0, G3X812, E1BKL9, A5D7D5, E1B949, A3KN33, Q95116, F1MLJ7, A7YY58, E1BE11, E1B9I8, E1BNJ1, F1N2V0, F1MSM3, E1BGJ0, P00743, P00741, A2VE41, F1MVS9, A6QNS6, A5D9E9, A6QR11, A5D7S8, E1BMV3, G3MZT8, P35445, F1MF86, E1BN18, F1N0X6, E1BPS6, Q0VCX1, Q29RU2, P07224, Q08DX2, Q3SWW8, E1BH09, A5PJU2, E1BL59, E1BEY2, E1BEB4, F1MF97, F1MKV7, E1BPT8, E1BC38, E1B9K4, E1BJX6, F1N3A1,…	2914	111	8740	1.37806	0.990914	0.241589	9.3254
GOTERM_BP_DIRECT	GO:0030334~regulation of cell migration	24	0.444856	0.0064991	G3N3S1, Q02399, G3X755, E1B7C4, Q0VC85, A4FUD5, F1N2P7, F1MYX9, F1MKU1, A6QL85, G3X696, F1N6S8, P51866, F1MEG3, F1N789, F1MRZ0, E1BKA3, P61585, F1MMT2, G3X7B5, E1B7F6, F1N0C7, H9GW30, P62998	3952	50	13824	1.67903	1	0.647397	11.9238
INTERPRO	IPR000048:IQ motif, EF-hand binding site	34	0.630213	0.00657727	P06836, P10568, E1BKQ6, E1BA80, F1MVD8, E1BNV7, F1MMC7, F1MX93, F1MQ65, P35722, E1BM01, F1MTR1, F1MCA3, E1BKW7, F1MM57, E1BH04, G3MXR8, Q9BE40, P79114, A6H7H0, F1N775, A8E4P4, Q9BE39, A6QLN6, Q17QH9, A0JN59, E1BBI2, F1MG13, E1BMH1, F1MM80, A6QPA6, F1MQ37, F1MVL0, Q27991	4743	79	16802	1.52461	1	0.308323	11.6707
KEGG_PATHWAY	bta04670:Leukocyte transendothelial migration	41	0.759963	0.00658604	Q2KJ93, Q6L708, P08487, P23726, Q3B7N2, A7MBH9, F1N339, G3N018, E1BM23, P32592, Q2TA49, F1MT78, A5D7D1, Q765N9, Q28021, G3MYD9, E1B801, P32871, P61223, A7Z039, P62998, Q9XT56, A6QPH2, Q95132, E1BN06, Q9GKR2, Q3MHM6, E1BQ11, A4IF97, Q2HJ49, P31976, P61625, Q9GLE5, P51866, F1N789, P60712, E1BCV1, G3N384, P61585, G3X7I1, A7YW22	1811	116	7550	1.47351	0.852845	0.0599433	8.40962
GOTERM_BP_DIRECT	GO:0043087~regulation of GTPase activity	18	0.333642	0.00667432	Q8HXK9, E1BJP2, G3X755, P43033, F1MZM7, F1ML02, E1B8E6, E1BDB1, E1BJS9, F1MTR1, E1BKA3, E1BFB4, A6H7H0, E1B801, E1B7F6, F1MM99, F1MHN4, F1MMR9	3952	34	13824	1.85187	1	0.647903	12.2258
GOTERM_MF_DIRECT	GO:0019904~protein domain specific binding	20	0.370714	0.00672656	E1B8C9, P40673, P82925, P67868, Q3SZI4, Q3ZCL5, A0JN74, P06868, Q0VC36, P31976, Q05204, Q865V6, P63103, P68252, Q0V8S0, Q2YDM1, Q3Y598, Q17QZ4, P68509, P62261	3777	39	13095	1.77797	0.999996	0.338524	10.8536
SMART	SM00004:NL	7	0.12975	0.00683456	F1MPB1, G3X812, F1MPE9, F1N7Z6, E1BPT8, E1BF00, F1MSM3	2914	7	8740	2.99931	0.993212	0.242225	9.87442
GOTERM_BP_DIRECT	GO:2000179~positive regulation of neural precursor cell proliferation	9	0.166821	0.00686304	E1B7V5, F1MGG3, E1BHG3, E1BD00, F1MEN7, E1BM20, A6H7J1, F1MN68, F1MBS5	3952	12	13824	2.62348	1	0.64911	12.55
GOTERM_BP_DIRECT	GO:0033700~phospholipid efflux	9	0.166821	0.00686304	F1N3Q7, E1BCG1, P15497, E1BDU6, P81644, P19035, Q03247, F1MG24, G5E556	3952	12	13824	2.62348	1	0.64911	12.55
GOTERM_CC_DIRECT	GO:0031091~platelet alpha granule	8	0.148285	0.0069278	F1MXB4, F1MAV0, Q28107, Q9N2I2, F1MGU7, P61763, Q95116, F1N3A1	4324	10	15461	2.8605	0.99927	0.158001	10.4501
GOTERM_CC_DIRECT	GO:0031235~intrinsic component of the cytoplasmic side of the plasma membrane	8	0.148285	0.0069278	F1N795, F1MBI8, A6QQ91, P09851, E1B800, E1BB77, Q148C8, E1BPM0	4324	10	15461	2.8605	0.99927	0.158001	10.4501
GOTERM_BP_DIRECT	GO:0043171~peptide catabolic process	12	0.222428	0.00706677	E1BP91, Q17QK3, A6QPT7, E1BM61, Q0V8B6, F1MU34, E1BN23, Q3ZC84, Q2T9M7, A7MBF9, F1MR63, Q3SZH7	3952	19	13824	2.20925	1	0.651042	12.8987
GOTERM_BP_DIRECT	GO:0008285~negative regulation of cell proliferation	80	1.48285	0.0071639	F1MKS5, Q17QE5, F1MC14, E1BME7, F1MPE9, E1BB46, F1MYW4, Q0VD16, Q3B7N0, E1BNH0, G3X749, F1MXW0, P18341, E1BE02, E1BM20, E1BNH8, E1BGX7, D0VZF8, F1MV51, Q28046, F1MYR0, E1BBJ7, Q1LZH7, O77627, A0JN96, Q0P5I0, Q3SZK8, A7Z067, E1BC57, A7MBK4, A6QLF6, E1BBP4, P80109, F1MFZ9, Q17QP5, E1B8C8, Q3SYX0, E1BMR0, E1BH37, Q2VWH6, F1MPW0, F1MH56, F1N215, F6PVB0, E1BEZ8, P30932, E1BN18, A4FUY5, Q0II26, A7YWE2,…	3952	217	13824	1.28958	1	0.647429	13.0644
GOTERM_CC_DIRECT	GO:0005903~brush border	21	0.389249	0.0071984	P10568, F1N6D4, A4IF97, F1MKV7, A7YY70, P31976, Q3B7N2, F1MQ65, E1BHC8, Q1JP75, E1BKX7, F1MM57, G3MXY5, Q2KIA5, A5D7D1, F1MQ37, E1BDU8, Q27991, Q28046, P61157, G3X7I1	4324	43	15461	1.74624	0.99945	0.160176	10.8367
GOTERM_MF_DIRECT	GO:0051015~actin filament binding	28	0.518999	0.00724789	P10568, F1N0C3, E1BHS6, G3MZK7, Q2KJH4, Q92176, Q3B7N2, E1B777, P79134, P79114, E1BKA3, A5D7D1, Q5E9F7, Q32LP9, Q28046, E1B7Y3, Q08DX4, F1MYX5, Q3MHM6, Q3B7M5, P31976, Q148F1, Q08DU8, Q3MHR7, Q58CQ2, Q27991, Q148J6, Q3SYX9	3777	61	13095	1.59143	0.999998	0.35018	11.6467
GOTERM_MF_DIRECT	GO:0017127~cholesterol transporter activity	9	0.166821	0.00727957	F1N3Q7, A7Z044, P15497, F1N3K2, E1BDU6, E1BNR0, P81644, Q03247, F1MG24	3777	12	13095	2.60028	0.999999	0.342573	11.6947
INTERPRO	IPR000938:CAP Gly-rich domain	8	0.148285	0.00733096	E3W9A2, F1MUQ4, E1BGB0, A5PKJ3, Q32KS0, E1BC48, E1BAL0, E1BGH3	4743	10	16802	2.83399	1	0.333663	12.9225
GOTERM_MF_DIRECT	GO:0030374~ligand-dependent nuclear receptor transcription coactivator activity	18	0.333642	0.00734927	F1MDV2, A5D7A1, E1BK04, Q3B7N2, E1BAT0, F1MVD0, A1A4I4, F1MBS5, E1BND5, G3MWJ1, E1B7Q6, Q2KJ21, F1MM51, A5D7D1, E1BPY4, E1BJU7, Q5EA36, F1MCH7	3777	34	13095	1.83549	0.999999	0.336761	11.8002
SMART	SM00242:MYSc	21	0.389249	0.00737263	P10568, E1BKQ6, Q9BE39, E1BA80, E1BPK6, F1MVD8, A6QLN6, E1BNV7, F1MMC7, F1MX93, F1MQ65, E1BKW7, F1MCA3, F1MM57, P79114, F1MG13, Q9BE40, F1MQ37, A6QPA6, Q27991, F1N775	2914	37	8740	1.70231	0.995425	0.246883	10.6118
GOTERM_BP_DIRECT	GO:0034097~response to cytokine	14	0.2595	0.00738195	A7Z034, A7MBB7, F1MBB0, E1BJP4, Q3SYZ2, A7YY54, P16368, F1MXS8, Q1LZD1, Q0VBZ5, P20414, Q3T052, O02718, O77627	3952	24	13824	2.04049	1	0.65004	13.4355
GOTERM_MF_DIRECT	GO:0015485~cholesterol binding	16	0.296571	0.00782878	E1BC89, Q32KY0, P79345, P81644, Q03247, A6QM06, B0JYK2, E1B7M8, P20488, P79134, F1N3Q7, E1BL67, P15497, E1BKK4, G3X8E8, F1MLJ5	3777	29	13095	1.91285	0.999999	0.346	12.5226
INTERPRO	IPR000225:Armadillo	21	0.389249	0.00805213	P63009, Q8SPJ1, E1BI79, E1B8W3, E1BPV1, E1BPV0, P41541, E1BQ11, A6H718, A4IF71, F1MJ11, E1BE36, E1BP58, Q04173, F1MM16, Q2KI54, E1BFV0, F1MV51, G3N156, F1MSC0, A7MB67	4743	43	16802	1.73005	1	0.356361	14.1045
SMART	SM00165:UBA	17	0.315107	0.00805449	E1BMF7, E1BA82, A4FV41, E1BPI2, F1N7E8, A1L505, A0A0G2USR6, E1BNY9, Q29RK4, F1MAZ8, A7E3V0, Q2HJG4, Q0VCS3, F1N510, F1N3P2, E1BIF6, A1A4N3	2914	28	8740	1.82101	0.997226	0.255	11.5381
INTERPRO	IPR002890:Alpha-2-macroglobulin, N-terminal	7	0.12975	0.00813541	A0A0F6QMJ3, G3X7A5, Q7SIH1, F1MB32, F1MPE1, E1BH06, E1BAA2	4743	8	16802	3.09967	1	0.355854	14.24
INTERPRO	IPR019542:Enhancer of polycomb-like, N-terminal	7	0.12975	0.00813541	E1BK85, E1B8Z0, F1MVP3, G3N0D9, E1BDZ8, G3X6H5, E1BPS1	4743	8	16802	3.09967	1	0.355854	14.24
SMART	SM00356:ZnF_C3H1	23	0.426321	0.0082084	A1A4K6, F1MRH0, M5FKI3, F1MV20, E1BC96, P53781, E1BF77, Q3ZC82, E1BIU4, G3X6F9, F1MXR8, E1BHZ4, E1BGZ1, F1N1A2, A5PKI2, A7MB98, F1MKC7, A5D7H8, E1BP22, Q3B7L8, F6QMH3, F1N0H5, E1BF96	2914	42	8740	1.64248	0.997522	0.248536	11.746
GOTERM_MF_DIRECT	GO:0003779~actin binding	38	0.704356	0.0082441	F1MBP6, P12624, Q3MHJ2, E1BDC7, A4FUA8, Q4PL64, Q9N179, Q6E804, F1MI92, Q32PJ7, Q865V6, Q0IIE1, Q9BE40, A7MB62, E1BIZ2, Q2TA49, Q28046, Q32LP2, P10152, Q9BE39, A7Z063, Q3SX14, F1MF74, Q2HJ49, F1N5M2, G3MWR8, Q4U0T9, P02584, Q3SYV4, Q28824, F1MIH3, Q0IIJ3, P61157, Q0VBZ9, G3X7I1, Q95107, Q0P5E6, A4IFK4	3777	90	13095	1.46386	1	0.352406	13.1439
INTERPRO	IPR010294:ADAM-TS Spacer 1	13	0.240964	0.00834236	A6QLD8, E1BMV7, E1BN99, E1B900, F1MXQ0, P79331, F1MRZ2, E1BI72, A7MB07, E1BFV4, E1B8S3, F1MP11, E1BC50	4743	22	16802	2.09329	1	0.359621	14.5759
INTERPRO	IPR001766:Transcription factor, fork head	18	0.333642	0.00838228	E1BPQ1, Q6VFT7, F1MP14, G3MX55, F1N4K5, E1BJ25, F1MNS7, E1B841, A4IFD2, G3N014, F1ME43, E1BNF3, F1ME54, E1BIV1, E1BM52, Q3Y598, E1BN87, F1MVT0	4743	35	16802	1.82185	1	0.357615	14.6405
UP_KEYWORDS	Complement pathway	10	0.185357	0.00859437	Q0VCX1, Q28065, Q3SYW2, Q29RQ1, A0A0F6QMJ3, G3X7A5, Q5E9E3, O02659, Q29RU4, Q3MHN2	4923	15	17808	2.41154	0.983283	0.102073	11.6058
KEGG_PATHWAY	bta05200:Pathways in cancer	117	2.16867	0.00860548	E1BHU9, Q95KV0, P23726, A7MBB7, E1B778, A6H727, P18341, F1N759, F1MV51, Q769I5, P32871, E1BJU2, A5PKI0, O77628, O77627, Q76BS1, E1BI79, A6QNW5, E1BF47, E1BNU2, F1MPV3, E1B714, E1B9Q4, Q9GLE5, Q9BE97, F1MD77, F1MEG3, P61585, A8E4Q8, E1BE57, E1B8X8, E1BM79, F1N215, P11017, F6PVB0, F1MLG5, A7MB15, Q1HE26, F1MD46, G3N016, G3N018, Q6R8F2, E1B7M6, F1N510, E1BHC1, E1BFB4, O02754, G3X7B5, F1MLH1, Q95M18,…	1811	398	7550	1.22555	0.918438	0.0753358	10.8541
INTERPRO	IPR000299:FERM domain	22	0.407785	0.00868491	Q32LP2, E1BEL4, E1BEZ8, Q9N179, G3MZZ8, P31976, Q2HJ49, E1BKT4, E1BF01, F1N611, E1BDB0, E1B7S3, P79114, F1MG13, F1MCX4, E1BHJ3, A6QQD1, E1B7G7, E1BCP6, F6QDP6, F1MQI1, E1BM78	4743	46	16802	1.69423	1	0.364462	15.1291
GOTERM_BP_DIRECT	GO:0034629~cellular protein complex localization	7	0.12975	0.00870132	A7YY75, E1B899, E1BMR0, A4FUG0, P31976, E1B8T7, Q95107	3952	8	13824	3.06073	1	0.702069	15.6487
GOTERM_BP_DIRECT	GO:0034380~high-density lipoprotein particle assembly	7	0.12975	0.00870132	F1MYX2, F1N3Q7, E1BCG1, P15497, P81644, Q03247, F1MG24	3952	8	13824	3.06073	1	0.702069	15.6487
GOTERM_CC_DIRECT	GO:0005578~proteinaceous extracellular matrix	66	1.22335	0.00886785	Q95LI2, O18977, F1N0R5, F1MKG2, A4FV05, F1MNZ8, E1B9J9, P35246, F1MXS8, G3X745, Q32S24, P18341, A6QPB3, P02459, E1B900, E1BI98, A3KN33, Q9MYY0, F1MLJ7, E1B8S3, Q05443, Q6RXL1, F1MGK5, F1MD40, E1BB91, E1BKN2, P80109, Q32L50, E1BC50, Q9GLE5, E1BCT7, P20414, E1BMV7, E1B818, D6C6L8, P23206, E1BI72, F1MRZ2, A5D7S8, E1BMV3, G3MZT8, P35445, F1MTV3, F1MXQ0, Q28062, P11116, A7MB84, A7E3W2, E1BDY3, E1BK41,…	4324	179	15461	1.31839	0.999904	0.189688	13.1876
GOTERM_MF_DIRECT	GO:0004004~ATP-dependent RNA helicase activity	27	0.500463	0.00890814	A4FV23, Q05B79, F1MNA1, G5E631, Q2NKY8, Q29S22, D3IVZ2, A6H7B6, Q2TBP1, E1B9N7, E1BH78, A6QLB2, E1BF68, F1MNU7, E1BJD2, E1BEK9, E1BDM8, F1N5H8, F1N1A2, F1MX40, F1MMK3, A1A4H6, E1BJ90, G5E5N3, G3X7G8, Q3SZ54, G3MYV2	3777	59	13095	1.58661	1	0.366566	14.1285
GOTERM_MF_DIRECT	GO:0043140~ATP-dependent 3'-5' DNA helicase activity	6	0.111214	0.00907275	E1BQ04, A5D786, E1BNG3, E1BEE6, A0JN36, E1BKM5	3777	6	13095	3.46704	1	0.363968	14.371
GOTERM_CC_DIRECT	GO:0016459~myosin complex	20	0.370714	0.00912435	P10568, E1BKQ6, Q9BE39, E1BA80, E1BPK6, F1MVD8, A6QLN6, E1BNV7, G5E5V6, F1MMC7, F1MX93, F1MQ65, A0JNJ5, E1BKW7, F1MCA3, P79114, F1MG13, Q9BE40, A6QPA6, F1N775	4324	41	15461	1.74421	0.999927	0.190742	13.5436
GOTERM_CC_DIRECT	GO:0000118~histone deacetylase complex	14	0.2595	0.00939229	E1B806, F1MFJ6, F1N426, B7TCI5, E1BAU0, E1BFC1, F6QMU7, E1BI11, Q0VD49, A6H7A8, F2Z4J7, E1BF07, F1MGR3, F1MYR0	4324	25	15461	2.00235	0.999945	0.191962	13.914
UP_KEYWORDS	Neurogenesis	23	0.426321	0.00946311	A2VDN5, P06836, Q02399, Q2KJ93, Q2NL05, A2VDZ3, A7Z019, P52174, P43033, Q2KIA0, Q58DD4, Q3MHJ9, O18870, Q5BIN2, E1BEL6, A7MB70, F1MSG6, Q2T9V9, Q2TBN1, E1BMX5, A6H7J1, G3X7B5, Q2VWH6	4923	50	17808	1.66396	0.988967	0.109134	12.7064
INTERPRO	IPR016040:NAD(P)-binding domain	66	1.22335	0.00962831	Q3T0R4, E1B8X4, Q3SZJ4, Q3ZBV9, A6QLW2, P00366, E1U8D1, Q3MHL4, Q58D31, Q0VCR7, F1MD70, F1MUP9, F1N3U0, Q8SPX7, Q58DR8, Q24K16, P14893, A7YVH9, G5E540, Q2TA23, Q2KJC5, E1BFD4, P11024, Q3T145, Q5GF34, P10096, Q5E9B1, Q32L94, Q9N126, Q3T105, Q3ZC42, A5D7K0, A4FUF0, F1N647, A0JNK9, Q5EA88, E1BMH4, Q5EAD2, A5PJF6, F1N7W0, Q9MYP6, Q08DM3, Q0P5I7, Q8SPU8, A5PJF9, Q0P5J1, Q58DT4, A4IFA7, Q1JP75, Q0VCN1,…	4743	178	16802	1.31351	1	0.391636	16.6352
GOTERM_CC_DIRECT	GO:0036464~cytoplasmic ribonucleoprotein granule	12	0.222428	0.00982306	Q95140, Q2KJ93, G5E5N3, Q9BE40, P60712, D3IVZ2, Q3T0L7, Q28021, O18870, G5E631, A2VDN7, P62998	4324	20	15461	2.14537	0.999965	0.196056	14.5064
GOTERM_CC_DIRECT	GO:0005794~Golgi apparatus	173	3.20667	0.00998205	Q0V8L6, E1BJM5, Q2YDD4, F6Q615, E1B991, P34955, A6QPV6, A7MBJ5, Q3SZF2, Q8SPX7, A6QR26, Q2KIL4, Q5E9H1, P26201, E1BCF8, Q1ZYR0, F1MP30, Q1LZF8, E1BB52, E1BI79, P01888, P45478, E1BLM1, Q6QRN7, E1B9Q4, F1MAY4, E1BKV4, E1BGE6, F1N647, F1MWF0, G5E551, E1BE57, F1MJ10, A7YW22, A7Z024, F1N3H1, Q0IIM6, E1B7E3, F6PVB0, Q95JC7, E1BDU6, F1N194, Q3T0P7, D4QGC1, E1B725, E1BGZ3, F1MIB2, A5D7F8, O02853, Q6R8F2,…	4324	528	15461	1.17156	0.99997	0.195195	14.7241
UP_KEYWORDS	Magnesium	81	1.50139	0.0101384	Q17QE5, E1BPC3, G3MZV8, P04696, Q2KIP2, A6QQT9, A4IF62, A4FUG7, Q0VD18, F1N791, E1BCW3, Q27ID4, Q0IIG5, Q07130, Q9MYY0, A0JN80, E1BF95, Q56JV3, P57709, F1MYA8, Q29RH3, P41563, P19754, A7Z029, F1MGK4, Q2KIB0, Q32L57, O62830, Q9BG99, Q17R13, F1N0B2, Q6QME8, P00741, Q9XSJ4, P20456, O46411, Q28824, P61585, A5D984, E1BGN7, Q3SZB7, Q7YRC6, Q27958, Q08DP0, Q58CP0, A2VDX7, Q5E9N9, Q3ZC09, Q3T0T7, F1MS56,…	4923	230	17808	1.27392	0.992015	0.113748	13.5532
INTERPRO	IPR000569:HECT	14	0.2595	0.0102119	E1BAV2, A4IFN7, E1BLD1, A5PJZ4, A2VE03, E1BNY9, A2VDP7, E1B7Q7, A6QP00, E1B782, F1N0L2, F1MJ10, H9GW30, F1MNS0	4743	25	16802	1.98379	1	0.406233	17.5542
GOTERM_CC_DIRECT	GO:0005884~actin filament	22	0.407785	0.0103723	A0JNB0, E1BI79, F1MNV8, F1MYX5, E1BNV7, A0A0G2USR6, P31976, Q92176, Q3B7N2, E1B777, A7MBG4, E1B914, E1BIM8, F1MRZ0, F1N5Q5, P68138, F1MM99, P62739, A6QR33, A1A4J9, P62998, Q08DX4	4324	47	15461	1.6737	0.99998	0.198351	15.2563
INTERPRO	IPR018122:Transcription factor, fork head, conserved site	12	0.222428	0.0105865	E1BNF3, Q6VFT7, F1MP14, F1ME43, G3MX55, F1ME54, E1BIV1, F1MNS7, E1B841, Q3Y598, E1BN87, F1MVT0	4743	20	16802	2.12549	1	0.413991	18.139
GOTERM_BP_DIRECT	GO:0007519~skeletal muscle tissue development	16	0.296571	0.0105963	Q02399, A0JN76, E1BGW5, Q2KIA0, Q148F1, F1MPI1, A4IFD2, A0JNK0, E1BKX7, F1MM57, Q9TTR7, F1N1F4, A7MB54, E1B6Z5, A4FV65, A5PJK3	3952	30	13824	1.86559	1	0.763999	18.7338
INTERPRO	IPR011527:ABC transporter, transmembrane domain, type 1	17	0.315107	0.0106326	F6RLQ6, E1BPL3, E1BGI0, F1MCG5, G3MW09, Q8HXQ5, E1B8L0, G3MW11, E1BM99, E1BNL1, F1MC51, G5E626, G3MYQ9, A6QPZ6, P35071, F1MIP7, A7Z038	4743	33	16802	1.82492	1	0.411864	18.2107
KEGG_PATHWAY	bta05020:Prion diseases	15	0.278035	0.0107865	F1MT98, A0JNB0, A0A0F6QMJ3, P00442, Q0VD16, F1MX87, A8YXZ2, F1MX86, Q3MHN2, Q29RQ1, F1MD77, Q0VCX2, Q5E9E3, Q29RU4, Q29W20	1811	32	7550	1.9542	0.956936	0.0909044	13.4262
UP_KEYWORDS	Acute phase	9	0.166821	0.0108282	P85521, P28800, Q3T052, Q32PB7, Q3SZR3, P00735, Q2TBU0, Q32L76, B8Y9S9	4923	13	17808	2.50429	0.994261	0.118268	14.4101
GOTERM_BP_DIRECT	GO:0034314~Arp2/3 complex-mediated actin nucleation	10	0.185357	0.0108661	G3MYI7, F1MTR1, A7Z063, Q3MHR7, A7MB62, Q58CQ2, E1BE31, Q148J6, Q3SYX9, P61157	3952	15	13824	2.33198	1	0.765283	19.1642
GOTERM_BP_DIRECT	GO:0042157~lipoprotein metabolic process	10	0.185357	0.0108661	F1MYX2, A6QNW9, F1N3Q7, P15497, P81644, P19035, V6F869, Q03247, E1BPS5, A6QQR3	3952	15	13824	2.33198	1	0.765283	19.1642
GOTERM_CC_DIRECT	GO:0005788~endoplasmic reticulum lumen	23	0.426321	0.0108907	Q95M18, Q3MHX6, Q27968, P38657, E1B789, A1A4M8, A6QPT7, F1MGK3, Q0P5L5, Q2KJH6, Q29RV1, P80311, A8YXY3, Q32KV6, A6QQR5, P05307, Q0VCX2, P52193, Q3T0L2, F1MU34, Q1RMU3, I0J0J9, Q58CP2	4324	50	15461	1.64479	0.999989	0.203518	15.9584
UP_KEYWORDS	Isomerase	34	0.630213	0.0111116	F1MGY1, Q08DP0, P38657, Q2KIZ3, F1N1J6, E1BDL3, Q5E956, Q3SZJ9, P80311, P30404, O02853, P05307, Q5EA79, P14893, F1MDU7, Q3SZ62, Q9GK13, O18756, P80177, Q2NL31, Q9TRY0, Q29RV1, A6QPY8, F1N602, A8E658, Q6QRN6, Q3T105, P62935, P0C0T1, G5E534, Q3ZBD7, E1BJT5, Q2T9V1, P18203	4923	83	17808	1.48179	0.99499	0.118477	14.76
UP_KEYWORDS	FAD	33	0.611677	0.0111209	P07514, Q0P5H1, A5PJM4, A6QQA8, P48818, A6QLU1, E1BL62, Q0NXR6, Q3MHH6, A4IFA4, Q2KIL4, P29473, Q4JIJ2, A7YVH9, G5E540, Q9N2I8, A5D974, Q28007, A0JN77, F1N206, F1MN00, A6QLN7, A7MBI3, F1MF74, Q1JPD3, G3MWR8, Q3SZI8, F1MBS5, E1BKI3, Q3SYT8, F1MVL2, P80457, Q865R1	4923	80	17808	1.49214	0.995013	0.115979	14.7714
UP_SEQ_FEATURE	domain:TSP type-1 1	6	0.111214	0.0111327	P98167, Q29RQ1, P79331, Q29RU4, Q95116, F1N3A1	1519	7	6267	3.53635	1	0.818383	18.6193
UP_SEQ_FEATURE	domain:TSP type-1 2	6	0.111214	0.0111327	P98167, Q29RQ1, P79331, Q29RU4, Q95116, F1N3A1	1519	7	6267	3.53635	1	0.818383	18.6193
GOTERM_BP_DIRECT	GO:0006096~glycolytic process	14	0.2595	0.0114065	Q3T0S5, P10096, A1A4J1, Q3ZC09, Q5E956, Q3T0P6, E1BCS3, A6QLL8, A2VE47, Q9XSJ4, Q3SZ62, Q3ZBD7, P27595, A6QR34	3952	25	13824	1.95887	1	0.774665	20.0198
GOTERM_BP_DIRECT	GO:0007179~transforming growth factor beta receptor signaling pathway	24	0.444856	0.0114403	G3MZV8, P21214, F1MME1, E1BJ37, Q0VCT9, E1BG89, G5E630, P80747, F1MXS8, F1MKY4, Q1HE26, F1MZJ5, E1B9H5, Q08E66, P02465, P18341, E1BIM8, Q08DQ6, O18836, E1B8T7, E1BH37, O46680, O77628, O77627	3952	52	13824	1.61445	1	0.768715	20.0731
KEGG_PATHWAY	bta01100:Metabolic pathways	329	6.09824	0.0114409	Q2KHZ8, P00366, A7YWM1, F1MD70, P43033, A3KN04, A6QM01, E1BL62, Q8SPX7, Q2KIL4, G3X6L9, E1BC49, A6QQ07, E1BB48, Q3SZ62, Q2TA23, Q9MYY0, Q1LZH9, F1N7T2, F1N1D8, Q29RZ0, F1MNU5, P10096, Q5E9B1, A4FV33, A6QLN5, G3N2D8, Q9N126, Q2KJI2, Q3T105, E1BEM2, P19483, Q3MHR2, E1BCE2, E1BFE6, G3MZK0, E1BHN6, F1MRH2, A6QQA9, Q3ZC09, E1BNT8, Q3SX46, Q3T0P6, Q2KJJ8, P55859, O02853, A2VE47, Q148D5, Q5E9S4, A5PJ79,…	1811	1235	7550	1.1106	0.964456	0.0934838	14.1845
GOTERM_CC_DIRECT	GO:0042645~mitochondrial nucleoid	19	0.352178	0.0115743	P49410, F1ML89, E1BDI3, F1N1S0, P48818, P11181, A5D7A7, Q2KI45, E1BDK7, A7YWC4, Q2NKY8, E1BPX9, Q27ID4, E1BCZ0, A6QPB2, Q3ZCH0, P00829, A5D9E7, P68002	4324	39	15461	1.74197	0.999994	0.211145	16.8758
KEGG_PATHWAY	bta04022:cGMP-PKG signaling pathway	52	0.963855	0.0117075	E1BHU9, Q28181, F1N137, F1MGR9, A2VDZ3, Q0VD16, E1BP75, P30404, F1MYE0, E1BHX7, D5HSX1, F1N5T3, E1B7D0, E1B7W0, E1BN64, Q28838, E1BA29, P19754, F1MDC9, F1MPR3, F1MSU2, Q3ZCH8, Q9TU34, F1MGG8, E1BC59, P61585, Q28824, P19687, P68002, E1BM79, P62157, F1N551, E1BMP3, A6QNT0, E1BNX4, Q2KIA0, A7MBH9, A4FUY2, P29473, E1B7M6, Q2TA49, Q0ZCB3, E1BN85, Q28021, G3X7B5, F1MS16, E1BQ12, F1MYJ4, E1BJP4, A2VDL6,…	1811	159	7550	1.36344	0.967131	0.0929681	14.4917
UP_SEQ_FEATURE	binding site:NAD	13	0.240964	0.0118408	Q3T145, Q8SPX7, A4FUF0, Q5EA88, P10096, P00366, Q5EAD2, Q5E9B1, Q32L94, P14893, Q9MYP6, Q2HJD7, Q6EWQ6	1519	26	6267	2.06287	1	0.824902	19.6852
GOTERM_MF_DIRECT	GO:0004674~protein serine/threonine kinase activity	78	1.44578	0.0118715	E1BJM5, E1BB43, Q02399, G3X788, Q2TA25, A6QLW1, F1MKW8, A2VDZ4, Q2KIP2, A7MB32, A0A059UE90, P68399, E1BAC4, A1A4I4, E1BP17, Q32PH9, E1BNH0, A6QLF0, A7MBC3, E1BKA8, Q2KJG8, Q08DZ2, E1BHE7, P32871, E1BN63, F1MH24, E1BK33, A6QLB8, F1MDC9, E1BPI2, A6QQU8, F1N7E8, E1BEM1, Q6TJY3, V6F977, Q58DJ9, Q17R13, Q148H3, A4FUF5, E1B9F9, Q32PI1, E1BFR5, Q7YRC6, E1B9B6, E1BH35, F1MKY9, E1BMC1, F1MFB2, E1B754, A0A…	3777	213	13095	1.26962	1	0.438602	18.3959
GOTERM_CC_DIRECT	GO:0005719~nuclear euchromatin	13	0.240964	0.012046	Q3SZL0, A5PK15, G3MZY8, G3N131, E1BJG5, F1MP49, D3JUI8, E1BEP4, A7YWE2, P02253, Q2TBU9, A7MAZ5, O77627	4324	23	15461	2.02101	0.999997	0.215062	17.5034
GOTERM_BP_DIRECT	GO:0048536~spleen development	17	0.315107	0.0120514	F1MH56, Q27958, E1B7A6, A7MBB7, Q0VCT9, A1A4I4, E1B710, F1MJ02, E1BKA8, E1BFX6, E1BD99, E1BP22, Q5E9S3, G3N248, O02718, E1BCE6, Q08DG5	3952	33	13824	1.80199	1	0.779517	21.0297
GOTERM_CC_DIRECT	GO:0008180~COP9 signalosome	16	0.296571	0.0123538	E1BDV4, P08487, A6QPU8, Q6E804, E1BEQ5, G3X736, P19483, A5D789, E1BDB0, Q32LL2, A6H7B5, E1BG80, F1MRZ0, F1MQ37, Q08DN8, A6QQ21	4324	31	15461	1.84548	0.999998	0.216269	17.9105
INTERPRO	IPR000798:Ezrin/radixin/moesin like	9	0.166821	0.0123738	E1B7S3, Q32LP2, E1BDB0, Q9N179, P31976, Q2HJ49, F6QDP6, E1BM78, F1N611	4743	13	16802	2.45249	1	0.457446	20.8756
INTERPRO	IPR001606:ARID/BRIGHT DNA-binding domain	9	0.166821	0.0123738	F1MH56, E1BLP6, E1BGK1, F1MGP2, F1MNB5, F1MKU0, E1BI80, F1MQ59, E1BGZ3	4743	13	16802	2.45249	1	0.457446	20.8756
INTERPRO	IPR011761:ATP-grasp fold	9	0.166821	0.0123738	F1MVC0, P0C0T1, F1MSC3, Q148D5, A4FV90, F1ML89, Q9TTS3, Q59A32, Q29RK2	4743	13	16802	2.45249	1	0.457446	20.8756
GOTERM_CC_DIRECT	GO:0030424~axon	44	0.81557	0.0125214	Q08DN1, P06836, Q2TA29, F1MC14, Q02399, F1MNV8, E1BPU0, A2VDX5, E1BAS6, F1MME1, Q92176, A5D7A2, A4FUY1, F1N6X2, F1MAX1, F1N791, E1BEL6, Q3T0G8, E1BGB0, F1MM57, F1MFZ3, P04467, Q2TBT7, F1MNG8, A5D7H4, Q1RMS4, Q9BH13, F1MII5, E1BE71, P45478, P21214, E1B8E7, A7E3U5, E1BLM2, E1BM97, A0JN33, P02548, Q0VCG3, E1BMN9, A2VE99, E1BMX5, Q27991, A7MAZ1, Q58HC3	4324	113	15461	1.39228	0.999998	0.215291	18.1314
GOTERM_BP_DIRECT	GO:0045444~fat cell differentiation	26	0.481928	0.0125522	B7TCI5, E1BIS1, M5FMX2, F1MV32, F1MSN0, Q0IIM2, E1BJC1, A7YWE2, A5H027, Q08DX6, E1B7Q6, A5D7R2, E1B7S6, Q3ZBZ1, F1N1F4, O02754, E1BKC4, Q05B45, A9CR99, G3N0C9, E1BHJ5, E1BAL0, E1BLP6, E1B958, E1BH37, P55106	3952	58	13824	1.56806	1	0.786535	21.8057
GOTERM_BP_DIRECT	GO:0006260~DNA replication	26	0.481928	0.0125522	Q58DC8, A5D786, E1BIF0, Q864U1, A6QLA6, F1N1S0, F1MB07, F1MQY1, Q32PJ3, Q2T9P4, Q5E9B2, A6H7E2, Q2KI86, E1BPF2, E1BKM5, E1BCV4, E1BPY8, E1BIY0, Q0VCC5, A6QR70, F1N7Q0, F1MSF1, E1BH42, E1BPX4, Q29RS4, Q58D13	3952	58	13824	1.56806	1	0.786535	21.8057
SMART	SM00209:TSP1	29	0.537535	0.0126909	F1MXQ0, G3MZX5, Q3MHN2, Q29RQ1, E1BKL4, E1B900, Q29RU4, E1BK41, Q95116, E1BFV4, F1MP11, E1B8S3, P98167, A6QLD8, Q5BIR3, A5PJP9, E1BE11, F1MX87, F1MX86, E1BC50, E1BMV7, G3X6K9, E1BN99, F1MHX0, P79331, F1MRZ2, E1BI72, A7MB07, E1B9M5, F1N3A1	2914	58	8740	1.49966	0.999908	0.344687	17.6032
INTERPRO	IPR000504:RNA recognition motif domain	72	1.33457	0.0128314	F1MY44, F1MSN9, E1B7G5, E1BP74, E1B8K2, Q3MHP6, D3JUI8, Q0P5L0, G3N370, E1BFX6, A6QPB2, Q56JZ7, F1MRB9, E1BHM5, Q5EA36, Q2HJ60, Q0V898, P61286, A1A4L5, M5FMW1, E1BQ37, E1BLD4, E1BC15, A2VE34, F1MFZ9, Q3ZC44, Q2KI24, G3MX91, F1MHP1, E1BCT9, A6QR16, F2Z4E9, A6QQP0, Q1RMR2, E1BJV5, Q2KIV3, E1BB24, Q3ZBT6, Q5E952, A4IF82, F1N3T3, Q2HJG2, P09867, Q3T0I4, F1N7G0, F1MVN3, F1MM51, F1MWR2, A3DUJ0, A5PJP2,…	4743	199	16802	1.2817	1	0.465985	21.5621
INTERPRO	IPR013273:Peptidase M12B, ADAM-TS	13	0.240964	0.01302	E1BMV7, E1BN99, E1B900, F1MXQ0, P79331, F1MRZ2, E1BK41, E1BI72, A7MB07, E1BFV4, E1B8S3, F1MP11, E1BC50	4743	23	16802	2.00227	1	0.467284	21.8435
UP_KEYWORDS	Helicase	26	0.481928	0.0132256	A7Z019, E1BL06, G5E631, Q2NKY8, A3KMX0, Q29S22, A6QR70, D3IVZ2, E1BPX4, E1BB03, Q2TBP1, Q6TUI4, A0JN36, A7MBG8, E1BDM8, F1N5H8, A1A4H6, E1BNG3, F1MKC7, G5E5N3, Q3SZ54, Q2TBU9, Q0V8H6, Q2T9L9, Q1RMT1, A6QQR4	4923	60	17808	1.5675	0.998183	0.133615	17.3276
GOTERM_CC_DIRECT	GO:0005667~transcription factor complex	59	1.09361	0.0133613	P18493, A2VDZ3, E1BND5, F1MX50, F1MJ02, A4IFH3, E1BLY0, A7MBC4, E1B7S6, E1BE02, E1BKA3, A5D7T6, Q5EA36, A6QPK5, O77628, O77627, F1MGK4, E1BJ37, E1BPV9, A7YY54, F1MBS5, Q9BE97, F1N426, Q0VBZ5, F1MS72, A5D7S2, E1B8T7, E1BMR3, F1MYH2, E1BH37, E1BPN1, F1N551, E1BAU0, B7TCI5, E1BAM5, A6QNT0, E1BFC1, A7Z079, G5E5X0, Q1HE26, E1BC20, E1BLS1, A4FUE0, E1BKW3, F1N054, E1BCC6, Q3SZ41, F1MQ55, A5PK15, E1BI59,…	4324	160	15461	1.31851	0.999999	0.224392	19.2299
GOTERM_BP_DIRECT	GO:0010811~positive regulation of cell-substrate adhesion	15	0.278035	0.0133838	Q95LI2, Q2KI80, E1BBK6, E1BEB4, F1MDC9, P27479, A7E303, F1N3J3, E1BKJ9, A6QNS6, A3KN33, E1BLS8, E1BCP6, A5PKA3, E1BF95	3952	28	13824	1.87392	1	0.80123	23.0781
GOTERM_BP_DIRECT	GO:0006367~transcription initiation from RNA polymerase II promoter	15	0.278035	0.0133838	F1MUK2, E1BEN8, Q5EA53, A5PJW1, F1MZ95, Q5BIR6, Q58DG7, E1BM63, A6QLI8, E1B7Q6, G3X6Y3, E1B7W1, Q2T9L9, Q1RMT1, A6QPK5	3952	28	13824	1.87392	1	0.80123	23.0781
GOTERM_BP_DIRECT	GO:0060389~pathway-restricted SMAD protein phosphorylation	9	0.166821	0.0133992	F6QT88, E1BBN3, E1B9H5, G3MZV8, P18341, P21214, E1B8T7, O46680, P55106	3952	13	13824	2.42168	1	0.795452	23.1014
INTERPRO	IPR000644:Cystathionine beta-synthase, core	11	0.203892	0.0134517	E1BLQ0, E1B792, A7MBF8, Q4F894, A0JNA3, Q4G3U3, A6QNR5, F1N299, Q4PKH3, Q3SWY3, E1BIL3	4743	18	16802	2.16485	1	0.474743	22.4839
KEGG_PATHWAY	bta04972:Pancreatic secretion	34	0.630213	0.0134572	Q2TA29, E1BNX1, E1BHU9, F1N137, E1BK06, P00593, E1BE29, E1BHX7, E1B7M6, P35071, F1MGZ5, A4FV54, F1MS16, P61223, P62998, E1BQ12, E1BA29, F1MJJ2, P19754, F1N207, F1MPR3, A2VDL6, F1MY38, E1BEM2, F1MXP7, F1MS08, Q9TU34, Q3ZCH8, Q0VCY0, Q2KIG3, Q29461, P61585, Q28036, E1BM79	1811	96	7550	1.47651	0.980338	0.103396	16.4825
INTERPRO	IPR016201:Plexin-like fold	20	0.370714	0.0137133	E1B864, E1BG65, E1BDM5, G3X755, A7YWN9, E1BNY3, E1BP81, F1MXV1, F1N2P7, E1BPS6, F1MGN0, F1MTN1, P80747, A0JN47, A7MB70, P32592, E1BF41, Q769I5, E1B7F6, E1BNR9	4743	42	16802	1.6869	1	0.477728	22.8695
KEGG_PATHWAY	bta03460:Fanconi anemia pathway	21	0.389249	0.0138036	F1MGY1, E1B6X8, E1BQ04, Q2KHY5, A6QQB5, Q864U1, E1BDI4, A5PJT6, Q2KI86, F1MZ88, Q29RP1, A5D7S1, E1BPY8, E1B7I8, Q3ZBG4, E1BKV9, F1N7Q0, F1N3Y8, E1B8X8, E1BDC2, E1BE83	1811	52	7550	1.68362	0.982242	0.103219	16.8715
UP_SEQ_FEATURE	domain:Kinesin-motor	5	0.0926784	0.0138414	A6H750, Q2NL05, A0JN40, A6QPL4, Q29RT6	1519	5	6267	4.12574	1	0.859204	22.6255
UP_SEQ_FEATURE	domain:TSP N-terminal	5	0.0926784	0.0138414	Q32S24, Q95116, F1N3A1, A6QR11, Q3SWW8	1519	5	6267	4.12574	1	0.859204	22.6255
UP_SEQ_FEATURE	domain:Collagen-like	9	0.166821	0.0141628	Q8MHZ9, P23805, Q6RXL1, Q5E9E3, O02659, P21758, P35246, Q5I2E5, P35722	1519	15	6267	2.47544	1	0.85514	23.0883
SMART	SM00293:PWWP	12	0.222428	0.0143345	E1B8Z0, A4FUF0, E1BN04, E1BNH7, E1BP00, Q17QW9, Q9XSK7, G3N0D9, F1MKS1, E1B9Q4, F1MY77, E1BPS1	2914	18	8740	1.99954	0.999973	0.366821	19.6582
GOTERM_CC_DIRECT	GO:0042405~nuclear inclusion body	8	0.148285	0.0144706	F1MXS1, E1BCV4, F6PSE2, Q1RMS5, E1BF47, E1BDF7, A2VE34, E1BIX5	4324	11	15461	2.60045	1	0.236958	20.6597
GOTERM_MF_DIRECT	GO:0003730~mRNA 3'-UTR binding	18	0.333642	0.0146543	Q1JPD6, F1MV20, E1BGL3, P53781, E1BKJ7, E1BMA4, G3MX91, A7MB98, A7YSY7, Q2TBT7, O97764, A6QR16, A1L5B7, A5D7Q4, E1BE82, Q2HJ60, A3DUJ0, E1BCI2	3777	36	13095	1.73352	1	0.501107	22.221
GOTERM_BP_DIRECT	GO:0071902~positive regulation of protein serine/threonine kinase activity	11	0.203892	0.0147398	Q3T0G8, Q0VCZ8, Q17QE5, P24627, A5D977, E1BIM8, E1B7I8, A7Z067, A4IFM2, P61585, Q29RI6	3952	18	13824	2.13765	1	0.819959	25.1109
UP_KEYWORDS	NADP	42	0.778499	0.014742	Q3SZJ4, Q3ZBV9, Q3T0R4, Q0P5J1, P00366, A7YY67, Q58DT4, Q0VCN1, A4IFA7, Q3T044, Q1JP75, Q24K16, O97764, P29473, Q4JIJ2, P59837, A7YVH9, G5E540, Q2TA23, Q9N2I8, P11024, Q28007, Q59A28, Q29RH3, Q3T0Z7, Q32L93, Q3ZCJ2, A6QLN7, F1MF74, Q9N126, Q6QRN6, F1MV80, G3MWR8, Q0IIF9, A5D7K0, F1MMK2, E1BKI3, Q3SYT8, F1N647, A5PJF6, Q8SPU8, Q58HC3	4923	109	17808	1.39382	0.999124	0.144816	19.125
INTERPRO	IPR015880:Zinc finger, C2H2-like	155	2.87303	0.0148394	E1BKE4, E1BJM6, E1BAS5, A6QPV7, A0JNC9, E1BCS5, G3N2D0, A6H727, E1BGD3, A6QLF1, E1BGM1, D0VZF8, Q29W20, A6QP07, G5E6Q2, E1BE45, F1N3D2, E1BCD8, Q2TA17, G3MZJ3, F1MTC3, G3N141, E1BF46, A7MBK4, E1BNM7, F1N4I0, E1BPV9, Q1LZ87, A8KC64, A3KMW9, E1B8P2, E1BIN7, E1BA69, Q3B7N9, G3MYX1, E1BJV7, M5FJV2, Q08DG8, E1BJV5, A5PKJ0, E1B9B2, F1MIB3, F1N215, E1BI43, E1BKG6, E1BFC1, F1MAZ0, E1BPS7, G3X6Q6, F1N194,…	4743	469	16802	1.17076	1	0.501414	24.5088
GOTERM_MF_DIRECT	GO:0005507~copper ion binding	22	0.407785	0.0148689	P10152, H7BWV5, G3X6T7, Q28107, P15101, F1MKI1, P00442, Q5E946, A3KLR9, Q8MJ24, F1MV05, B9X245, G3X745, P69678, P10731, Q3T0G8, Q95L39, A6H737, F1N3Q7, E1BM13, E1BE86, Q8WN57	3777	47	13095	1.62287	1	0.49741	22.5088
GOTERM_MF_DIRECT	GO:0042626~ATPase activity, coupled to transmembrane movement of substances	22	0.407785	0.0148689	F6RLQ6, E1BPL3, E1BGI0, F1MCG5, E1BKP0, F1N3K2, G3MW09, Q8HXQ5, E1B8L0, G3MW11, E1BM99, E1BNL1, F1MC51, G5E626, E1BCG1, A6QPZ6, G3MYQ9, F1MIP7, F1MYG7, F1MG24, A7Z038, G5E556	3777	47	13095	1.62287	1	0.49741	22.5088
INTERPRO	IPR001394:Peptidase C19, ubiquitin carboxyl-terminal hydrolase 2	22	0.407785	0.0152359	E1BKF4, Q0IIM6, E1BMF7, F1N2K3, E1B9W9, A6QR55, Q08DA3, F1MSB6, E1BGW4, A7Z056, E1BKD2, F1N5V1, E1BDG7, E1BC75, G5E630, Q0IIF7, Q2KHV7, Q29RP1, Q2KJ72, F1N3P2, E1BG52, E1BND0	4743	48	16802	1.62364	1	0.507054	25.0783
INTERPRO	IPR001090:Ephrin receptor ligand binding domain	8	0.148285	0.0152678	E1BJ31, F1N6H6, F1MKR1, Q2A944, E1BIE4, F1ML02, F1MII5, F1MFH7	4743	11	16802	2.57635	1	0.504216	25.1239
INTERPRO	IPR004172:L27	8	0.148285	0.0152678	Q32LM6, A5D7B9, F1MMT3, E1BL68, E1BIQ8, Q0P5F3, A6QPW3, E1BLF1	4743	11	16802	2.57635	1	0.504216	25.1239
INTERPRO	IPR023413:Green fluorescent protein-like	8	0.148285	0.0152678	E1B9K4, E1BBK6, F1MF97, A6QNS6, E1BE11, E1BNJ1, F1MNH3, Q08DX2	4743	11	16802	2.57635	1	0.504216	25.1239
GOTERM_MF_DIRECT	GO:0004386~helicase activity	13	0.240964	0.0155151	F1N1A2, F1N5H8, F1MMK3, F1MKC7, Q6TUI4, A7Z019, A6QR70, D3IVZ2, Q0V8H6, Q2T9L9, E1BPX4, E1BB03, A6QQR4	3777	23	13095	1.95963	1	0.503712	23.3695
GOTERM_CC_DIRECT	GO:0016605~PML body	27	0.500463	0.0155574	F1MGY1, E1BQ04, A3KN20, E1BA84, G3X684, E1BJC6, F1MQ85, F1MPW4, E1BPS3, Q08DJ8, Q5EAB2, Q27ID4, F1MD46, A5D7H4, E1BFB4, F1MGU0, E1BEB3, A7MB41, Q2KI86, Q58DJ9, E1BFH7, F1N329, E1BBP0, A7E3V0, F6PSE2, E1BLT3, F2Z4J7	4324	63	15461	1.53241	1	0.248594	22.0375
GOTERM_MF_DIRECT	GO:0004843~thiol-dependent ubiquitin-specific protease activity	29	0.537535	0.0156004	Q0IIM6, G3N2I1, A6QR55, F1MSB6, A7Z056, F1N5V1, E1BKE9, A2VDM8, Q2KHV7, A6QLU9, E1BCH9, F1N3P2, E1BG52, F1N5V5, P23356, E1BMF7, E1B9W9, G3MZU7, Q08DA3, E1BGW4, E1BDG7, E1B9S7, E1BFW9, Q0IIF7, Q2KI23, Q29RP1, Q2KJ72, Q2TBG8, E1BN58	3777	67	13095	1.50066	1	0.497274	23.4826
UP_KEYWORDS	DNA repair	46	0.852641	0.0160692	Q27958, Q2KJC1, P18493, Q5E9N9, A2VDX7, A6QLA6, A1A4K3, Q3SX24, F1MQY1, Q3MHN7, Q3ZBT1, Q08E57, A3KMX0, Q29RK4, G3N365, Q5EAB2, E1B7Q7, E1BGH8, Q0VBY8, Q1LZF2, E1BPX4, E1BB03, Q29RS4, Q0P5G1, Q2KHY5, Q2KID2, Q864U1, Q0P5K3, F1MB07, Q2HJ46, F1MKX4, A7MBG8, Q5E9B2, A6H7E2, E1BLZ4, E1B9Q4, Q29RP1, E1BNG3, Q2TBU9, F6PSE2, A6QNQ6, Q1RMT1, Q2HJ51, Q5E9P1, O97593, Q3MHE4	4923	122	17808	1.3639	0.999537	0.153739	20.6681
UP_SEQ_FEATURE	active site:Nucleophile	29	0.537535	0.0161052	Q2TBP0, P38657, Q17QK3, Q2KHZ8, A6BMK7, Q32LE5, P11151, F1MUF4, O97680, Q58DH9, O02853, Q9MYM4, P05307, P24627, P48644, Q29451, A6QQ07, Q2KJC9, Q0P5F9, Q9MYY0, P10096, Q6EWQ6, Q2KIG3, P20000, O46411, Q95108, Q3T0T1, Q3MHN0, P04836	1519	79	6267	1.51451	1	0.880038	25.8299
KEGG_PATHWAY	bta04144:Endocytosis	74	1.37164	0.0163791	Q2TA29, Q0V8L6, G3MZV8, Q27974, P84080, E1BIQ2, P49951, F1N0A3, E1B777, E1BKQ2, F6RAG5, Q0IIG7, A5D7L3, F1MTG3, Q28003, E1BIM8, P19120, E1BB02, F1MU99, P63009, E1BJV0, A7Z063, A4IFP7, Q0VD48, F1MUS9, Q17R07, P02702, P61585, Q08DK5, Q58CQ2, Q5EA00, Q3SYX9, F1MJ10, Q2HJB1, Q0IIM6, Q2KJ93, F6PVB0, Q5E994, A4FUA8, Q17QS4, Q2TBG2, A5D783, A2VE03, F1MJQ1, P12342, F1MKY4, Q2HJG5, A0JNJ3, F1N510, Q0V8S0,…	1811	243	7550	1.26956	0.991681	0.118414	19.7116
UP_KEYWORDS	Flavoprotein	34	0.630213	0.0163859	P07514, Q0P5H1, A5PJM4, A6QQA8, P48818, E1BGZ1, A6QLU1, E1BL62, Q0NXR6, Q3MHH6, A4IFA4, Q2KIL4, P29473, Q4JIJ2, A7YVH9, G5E540, Q9N2I8, A5D974, Q28007, A0JN77, F1N206, F1MN00, A6QLN7, A7MBI3, F1MF74, Q1JPD3, G3MWR8, Q3SZI8, F1MBS5, E1BKI3, Q3SYT8, P80457, F1MVL2, Q865R1	4923	85	17808	1.44692	0.999603	0.153481	21.0323
GOTERM_BP_DIRECT	GO:0021510~spinal cord development	8	0.148285	0.0164004	Q4GZT3, Q0VCF8, F1MZ95, E1BN18, E1BC86, G3N3L0, F1N389, E1BIU8	3952	11	13824	2.54398	1	0.846588	27.5308
UP_KEYWORDS	Multifunctional enzyme	13	0.240964	0.0164667	A1A4L5, A0JN77, Q0VCK0, Q3MHN7, Q29RK2, P10731, F1N647, O77834, Q0P5C2, Q9TTS3, Q59A32, P14893, E1BB03	4923	24	17808	1.95937	0.999618	0.151226	21.125
INTERPRO	IPR011641:Tyrosine-protein kinase ephrin type A/B receptor-like	12	0.222428	0.0166377	Q08DN1, E1BJS9, E1BJ31, E1BJX6, F1N6H6, P01267, F1MKR1, F1MNH3, E1BIE4, F1ML02, F1MII5, F1MFH7	4743	21	16802	2.02428	1	0.5311	27.0586
INTERPRO	IPR009091:Regulator of chromosome condensation 1/beta-lactamase-inhibitor protein II	12	0.222428	0.0166377	E1BAV2, F1MMV0, E1BH40, A6QP00, E1B782, F1N0L2, A2VDP7, E1B8U7, A6QL85, Q3MHW0, F1MDF3, F1MNS0	4743	21	16802	2.02428	1	0.5311	27.0586
UP_KEYWORDS	Disease mutation	7	0.12975	0.0167186	A2VDN5, Q5XQN5, Q29451, P32592, Q5NTB3, O18836, Q9TTK4	4923	9	17808	2.81346	0.999662	0.150489	21.4133
KEGG_PATHWAY	bta04390:Hippo signaling pathway	49	0.908248	0.0167937	G3MZV8, E1BIQ8, A5D7L3, P18341, P32592, E1BKA3, F1MV51, F1MCE7, P62261, F1N0Y1, E1BK34, V6F9B4, E1BI79, A0JN96, A5PJE7, Q3MHM6, E1B714, F1N2V0, Q32PI5, P68252, E1B9F9, P03972, F1MRZ0, E1BPN1, P55106, A1A4K4, A2VDX8, A7MB15, F1MLG5, E1BMG1, G5E5X0, P63103, Q1HE26, G3N018, Q6R8F2, E1BCH5, P68509, A5PK15, P21214, Q3SZI4, E1BDG5, F1MGM1, F6QT88, A5D7U3, E1BJ93, P60712, O46680, F1MT44, E1BLF1	1811	151	7550	1.35284	0.992639	0.118329	20.1603
GOTERM_CC_DIRECT	GO:0016607~nuclear speck	46	0.852641	0.0168386	E1BKE4, Q2KJC1, F1N215, P80724, A3KN01, Q2KJJ0, A6QQV4, Q2KIC0, E1BGA9, P79122, E1BP77, F1MQU4, Q2KIA0, F1MKY1, A5D7H5, E1BH29, F1MX77, Q3T0I4, E1BFX6, A5D7R2, Q59A30, A4FUE1, Q5E9J6, Q1RMS5, E1B7W1, E1BHM5, F1MI03, Q3ZBE5, A5D7F6, Q1JPD6, E1BB52, Q1LZD9, F1MLB1, F1MKX4, Q3ZC82, A4FUD3, E1BB50, A2VE34, F1N329, E1BJ59, A6QR16, F1MWG3, Q1RMR2, F1N0H5, F1MIW9, Q2KID6	4324	121	15461	1.35933	1	0.262295	23.6329
GOTERM_BP_DIRECT	GO:0051402~neuron apoptotic process	14	0.2595	0.0169372	Q08DN1, Q27958, F1MD46, Q02399, A6QR62, E1B8X4, P10096, F1MB07, E1BJA2, E1BMH1, F1MVN0, E1BEI6, O02718, Q2NKR7	3952	26	13824	1.88353	1	0.850719	28.2971
INTERPRO	IPR008917:Eukaryotic transcription factor, Skn-1-like, DNA-binding	10	0.185357	0.0171148	A7Z017, Q0VBZ5, Q5EAD3, A7YY73, F1N054, G3MXT0, E1BIQ6, A4IFL8, A7YY54, O77627	4743	16	16802	2.21405	1	0.537673	27.7214
INTERPRO	IPR027401:Myosin-like IQ motif-containing domain	10	0.185357	0.0171148	E1BKQ6, F1MM57, Q9BE39, E1BA80, Q9BE40, A6QLN6, F1MQ37, A6QPA6, Q27991, F1N775	4743	16	16802	2.21405	1	0.537673	27.7214
INTERPRO	IPR003124:WH2 domain	10	0.185357	0.0171148	E1BHC8, A7Z063, A5PJQ7, E1BE31, Q0IIJ3, E1BPY0, E1B777, E1BP52, Q95107, Q08DX4	4743	16	16802	2.21405	1	0.537673	27.7214
UP_KEYWORDS	DNA damage	50	0.926784	0.017115	Q2KJC1, P18493, A6QLA6, Q3SX24, F1MQY1, Q29RK4, E1BE02, E1BGH8, Q1RMS6, E1BB03, Q29RS4, Q2KHY5, Q864U1, F1MB07, Q2HJ46, F1MKX4, Q5E9B2, A7MBG8, E1BLZ4, E1B9Q4, Q2TBU9, Q2HJ51, Q3MHE4, Q27958, A2VDX7, Q5E9N9, A1A4K3, Q3MHN7, Q3ZBT1, Q08E57, A3KMX0, G3N365, Q5EAB2, E1B7Q7, A3KMX8, Q0VBY8, E1BPX4, Q1LZF2, Q0P5G1, Q2KID2, Q3ZBN6, Q0P5K3, A6H7E2, Q29RP1, E1BNG3, F6PSE2, A6QNQ6, Q1RMT1, Q5E9P1, O97593	4923	135	17808	1.33974	0.999721	0.150965	21.8648
GOTERM_CC_DIRECT	GO:0001725~stress fiber	21	0.389249	0.0171603	Q3SX40, Q9BE39, F1MYX5, A4IFA0, A2VDK3, A4IF97, E1BHF6, Q3B7N2, E1BKX7, F1MM57, P79134, Q08DQ6, Q28824, A2VE99, A5D7D1, E1BDU8, F1MQ37, P68138, Q27991, P62739, A6H735	4324	46	15461	1.63235	1	0.262743	24.0287
INTERPRO	IPR002957:Keratin, type I	15	0.278035	0.0171869	F1MR92, Q17QL7, A6QQJ3, Q0P5J4, A6QP90, F1MC11, G3MX98, O77788, A6QQQ9, A1L595, Q148H6, P06394, F6S1Q0, P08728, Q0P5J6	4743	29	16802	1.83232	1	0.535636	27.8209
KEGG_PATHWAY	bta05144:Malaria	21	0.389249	0.0172951	P35445, Q76BS1, Q95132, P21214, Q9GKR2, P07353, P54349, Q58DD4, P61625, E1BGJ0, G5E5F0, Q08DZ5, P18341, Q3ZCD0, P51866, P32592, Q95116, F1N3A1, Q769I5, P26201, Q3SWW8	1811	53	7550	1.65186	0.993651	0.118814	20.7
INTERPRO	IPR000980:SH2 domain	42	0.778499	0.0177284	E1BEL4, E1BIS1, P08487, P23726, F1MDI4, E1BLY9, F1MSN0, Q32PJ7, F1N339, D4QGC1, F1N5N3, G3N016, A5D7L2, E1BIM8, F1MWH8, A5D7T3, F1N510, Q0IIE2, A6H720, E1BGX7, Q3ZCM0, E1BBJ7, A7Z039, A0JNB0, E1BEB8, A7MBK3, E1BKN8, A5PKG9, Q58DL5, E1BPI3, E1BDA1, E1BE90, Q3ZBB1, F1MCX4, F1MID1, P09851, E1BA40, E1BNE0, A6QNW1, E1BCP6, A5D980, E1BFE8	4743	108	16802	1.37763	1	0.543293	28.5651
GOTERM_MF_DIRECT	GO:0003713~transcription coactivator activity	48	0.889713	0.0179147	F1N551, Q8SPJ1, F1MDZ8, F1MH71, Q2KJJ0, F1MFD2, E1BNL6, A5PJQ8, F6R2J7, Q0VCT9, A0JNK0, A2VDT2, E1BM63, E1B7Q6, Q2HJG4, G3X6Y3, Q2KJ21, E1B7W1, O02754, A5D7F6, A6QR06, O77627, A4IFN7, F1N1F9, E1BDG4, Q08DA3, A5PJW1, Q5E946, Q5BIR6, E1BEB3, F1MP49, A6QLF6, E1BE31, F1N1K2, A7YY54, Q5BIN2, Q9BE97, Q0VBZ5, E1BMT1, E1BP59, E1BLP6, F1MWQ3, Q2KJ72, F1MD32, Q17QZ4, E1BCN1, E1BPN1, F1MQ59	3777	124	13095	1.34208	1	0.538038	26.4878
GOTERM_CC_DIRECT	GO:0001917~photoreceptor inner segment	13	0.240964	0.0180571	E1BDG4, P04696, E1BHT9, E1BKK6, O46469, E1B914, E1BBS9, A5PJS1, Q08DF4, Q8MJ05, F1MCQ1, E1BP05, E1BFU2	4324	24	15461	1.9368	1	0.27061	25.1219
PIR_SUPERFAMILY	PIRSF000868:14-3-3 protein	6	0.111214	0.018169	P63103, Q3SZI4, P68252, Q0VC36, P68509, P62261	413	7	1521	3.15669	0.996899	0.996899	21.8741
GOTERM_BP_DIRECT	GO:0031069~hair follicle morphogenesis	12	0.222428	0.0183	Q148H5, Q2KJ93, A1L595, Q05717, F1ME54, P21214, Q0P5J4, Q0P5J6, F1MDL2, E1BE57, O02718, F1MSM3	3952	21	13824	1.99884	1	0.867385	30.2081
UP_SEQ_FEATURE	binding site:Substrate	50	0.926784	0.0185126	Q0VCA1, Q3T0R4, A6QLW2, P00366, Q3MHL4, A6BMK7, P39873, Q29RK2, Q58DH9, F1N3U0, Q0IIG5, Q5EA79, Q3T145, P80177, Q3T0S5, Q3ZC89, P41563, P61823, Q5E9B1, Q2KIQ5, Q3ZC84, Q9N126, Q5EA88, Q9XSJ4, P20456, Q3SZB7, Q9MYP6, Q8SPU8, Q58CP0, P21671, Q3ZC09, Q08D86, Q3T0P6, Q3SZH7, Q1JP75, A4IFA7, Q0NXR6, Q0II59, P59837, P10152, Q3ZCJ2, A1A4J1, Q58DP6, Q0IID9, Q3SZI8, Q58DD0, Q2HJ73, P80457, Q2KJ53, P56965	1519	154	6267	1.33953	1	0.905237	29.0996
INTERPRO	IPR000885:Fibrillar collagen, C-terminal	7	0.12975	0.0185874	P02453, Q32S24, P02465, P02459, F1N2Y2, F1MXS8, F1N0K0	4743	9	16802	2.75527	1	0.556947	29.7308
INTERPRO	IPR013694:VIT domain	7	0.12975	0.0185874	E1BD12, Q3T052, A5D7R6, F1MMP5, A2VE29, P56652, E1BB39	4743	9	16802	2.75527	1	0.556947	29.7308
INTERPRO	IPR011625:Alpha-2-macroglobulin, N-terminal 2	7	0.12975	0.0185874	A0A0F6QMJ3, G3X7A5, Q7SIH1, F1MB32, F1MPE1, E1BH06, E1BAA2	4743	9	16802	2.75527	1	0.556947	29.7308
INTERPRO	IPR001599:Alpha-2-macroglobulin	7	0.12975	0.0185874	A0A0F6QMJ3, G3X7A5, Q7SIH1, F1MB32, F1MPE1, E1BH06, E1BAA2	4743	9	16802	2.75527	1	0.556947	29.7308
GOTERM_BP_DIRECT	GO:0006958~complement activation, classical pathway	10	0.185357	0.0186072	Q0VCX1, Q28065, Q3SYW2, Q29RQ1, A0A0F6QMJ3, G3X7A5, Q5E9E3, O02659, Q29RU4, Q3MHN2	3952	16	13824	2.18623	1	0.867227	30.6321
GOTERM_BP_DIRECT	GO:0001895~retina homeostasis	10	0.185357	0.0186072	P24627, Q3ZCH5, P01888, Q3T149, P00442, P60712, Q5E947, Q3SYR8, Q29443, G3N0V2	3952	16	13824	2.18623	1	0.867227	30.6321
SMART	SM00326:SH3	78	1.44578	0.0186347	A6H7H9, A2VDZ8, P23726, E1BB46, E1BQ24, E1BDA9, E1BIQ8, F1MQ65, G3X783, F1MSI9, F1N657, E1BIM8, F1MWH8, A6QPB6, A6H720, E1BKY4, E1BL68, E1BFB0, Q3ZCM0, A0JNB0, E1B7H4, Q3ZBW8, A6QQU8, A6QPW3, Q17R13, G3MZW4, E1BPI3, F1MQI3, G5E618, F1MFR9, E1BG80, E1BFE9, Q08DK5, A7MB08, E1BIJ3, E1BDE0, F1MYY9, F1MJI3, E1BMG8, A5D783, P08487, F1N7V7, F1MMC7, D4QGC1, E1BAA4, A5D7F8, E1BCH2, F1N2S5, G3N016, F1MJ96,…	2914	189	8740	1.23781	0.999999	0.434806	24.8108
UP_KEYWORDS	Transcription	218	4.04078	0.0186357	A7Z017, A5PJX4, A7Z019, G3N243, P68399, A5D7L8, E1BFT2, G3N248, Q1LZH7, Q2TA17, Q864U1, Q2TBH6, E1BP65, E1BJD1, E1BAT0, Q5E9B6, Q1LZ87, F1MGG3, Q3B7N9, G3MXT0, F1N3D4, Q4JF28, A4FV29, G5E5X0, C0LZJ1, Q0V8G2, Q1JQD9, Q5E9S3, Q1LZF2, O02754, Q3SZ41, O02755, Q6VFT7, A6QLA0, E1BDK1, Q1LZD9, A8YXY8, A2VDU4, Q0P5C3, E1BCZ0, A7MAZ4, P18493, Q0P5H2, A2VDZ3, F1MBX3, A4IFD2, O97680, E1BG94, F1MVP3, E1BLY0,…	4923	695	17808	1.13464	0.999866	0.160406	23.5749
GOTERM_CC_DIRECT	GO:0045111~intermediate filament cytoskeleton	17	0.315107	0.0186716	A6QNT0, F1MTM9, E1BMZ8, F1MUP3, E1BEZ4, G3X6R3, E1BI23, Q0P5C1, A5PK43, A5PJI3, E1BC24, Q4JIJ2, E1BBH1, E1B9N6, A5PKK5, F1N404, Q3SZC4	4324	35	15461	1.73673	1	0.274603	25.8623
GOTERM_CC_DIRECT	GO:0016363~nuclear matrix	25	0.463392	0.0189519	E1BQ04, Q3MHJ2, F1MPJ9, A7YY47, A7MB37, G3N365, Q9XSA7, F1MVN0, A6QR23, E1BDF7, Q5E9F7, Q2YDE4, F1N1F8, Q0P5I0, E1BBV0, Q1LZD9, E1BQ37, A5D7B9, A7MB41, P05786, Q148F1, F1MVC0, O46382, E1BLT3, G3MXT3	4324	58	15461	1.54122	1	0.274319	26.1978
GOTERM_BP_DIRECT	GO:0035556~intracellular signal transduction	96	1.77943	0.019049	E1BPC2, E1BKE5, G3X788, F1MKW8, E1BNV7, Q2KIP2, F1MDI4, A7MB32, E1BP75, F1MY84, A1A4I4, E1BNH0, A5D9B6, F1N657, F1N795, E1BHX7, E1BIM8, E1BHE7, E1BGX7, E1BN61, E1BPM0, E1BH25, E1BN63, F1MP30, A7YY57, E1BK34, P19754, E1BBX9, E1BK33, Q3T149, F1MDC9, F1MZA2, E1BKN8, A7MBK3, A4FUF5, E1BE90, E1BBP3, F1MTH3, E1BIV2, E1BFR5, F1MF36, F1MQE1, F1N0Q2, E1B9B6, E1BIJ1, E1BI70, P55203, A5D980, P19687, E1BDE0,…	3952	276	13824	1.21669	1	0.868989	31.2377
GOTERM_BP_DIRECT	GO:0045494~photoreceptor cell maintenance	15	0.278035	0.0191881	E1B8A6, E1BP93, E1BDG4, Q28181, E1BHT9, P02699, F1MI44, E1BJB5, F1MXP9, F1N0A6, E1BBS9, Q8MJ05, A6QNT9, E1BP05, E1BFU2	3952	29	13824	1.8093	1	0.866458	31.4273
KEGG_PATHWAY	bta00430:Taurine and hypotaurine metabolism	8	0.148285	0.0192673	Q0VCA1, F1MYJ3, A7YWM1, G3N2D8, Q3SZU4, Q0V8L2, F1N6X2, G3MZK0	1811	13	7550	2.56552	0.996454	0.128562	22.7897
UP_SEQ_FEATURE	compositionally biased region:Glu-rich	17	0.315107	0.0193625	Q32LP2, Q5EA53, A7YY35, A7Z019, Q2T9P4, Q2KJ14, Q29RK8, Q0V8M0, Q28062, Q2KI51, Q6H236, A6QR00, Q08DY0, Q9XSK7, A4FV57, O02751, Q29RU8	1519	40	6267	1.75344	1	0.907767	30.2211
SMART	SM01052:SM01052	8	0.148285	0.0195901	E3W9A2, F1MUQ4, E1BGB0, A5PKJ3, Q32KS0, E1BC48, E1BAL0, E1BGH3	2914	10	8740	2.39945	0.999999	0.437927	25.9129
GOTERM_BP_DIRECT	GO:0006396~RNA processing	19	0.352178	0.0195992	E1BMZ5, E1BE55, F1MNU7, A6H7E4, Q05B79, F1MNA1, E1BJ67, A4FUD8, E1BIV7, Q2NKY8, F1N1A2, F1MHP1, E1BJ90, G5E5N3, A6QPB2, F1MM26, A7MBD2, A4FV64, E1B9N7	3952	40	13824	1.66154	1	0.867766	31.9848
GOTERM_BP_DIRECT	GO:0006869~lipid transport	19	0.352178	0.0195992	A6QNW9, E1BKP0, F6Q615, Q03247, A6QQ47, Q2TBI0, E1BJC1, E1B7M8, E1BCG1, E1BL67, Q9N2I2, E1BG05, G3X8E8, P19035, V6F869, F1MYG7, F1MG24, F1MLJ5, A6QQR3	3952	40	13824	1.66154	1	0.867766	31.9848
UP_KEYWORDS	Transcription regulation	201	3.72567	0.01961	A7Z017, A5PJX4, A7Z019, G3N243, P68399, A5D7L8, E1BFT2, G3N248, Q1LZH7, Q2TA17, Q864U1, Q2TBH6, E1BP65, E1BJD1, E1BAT0, Q5E9B6, Q1LZ87, F1MGG3, Q3B7N9, G3MXT0, F1N3D4, Q4JF28, A4FV29, G5E5X0, C0LZJ1, Q0V8G2, Q1JQD9, Q5E9S3, Q1LZF2, O02754, Q3SZ41, O02755, Q6VFT7, A6QLA0, E1BDK1, Q1LZD9, A8YXY8, A2VDU4, Q0P5C3, A7MAZ4, P18493, Q0P5H2, A2VDZ3, F1MBX3, A4IFD2, O97680, E1BG94, F1MVP3, E1BLY0, A5PJI6,…	4923	638	17808	1.13962	0.999916	0.165171	24.6522
KEGG_PATHWAY	bta04921:Oxytocin signaling pathway	47	0.871177	0.0196423	P62157, E1BMP3, E1BHU9, A6QNT0, F1MGR9, F1N137, Q0VD16, Q2KIA0, E1BP75, Q3MHJ9, Q9MZL7, A7MBH9, E1BDQ4, A2VDS5, E1BE29, E1BHX7, E1BIM8, P29473, E1BC49, F1N5T3, E1B7M6, Q3SYU2, Q28021, O77628, A4IFJ5, O77627, E1BQ12, F1MT98, E1BA29, P19754, F1MNU5, F1MSU2, E1BLK4, E1BEM1, Q148H3, Q0VD05, Q9TU34, Q9MZL3, P60712, E1BC59, Q28824, P61585, Q4G3U3, E1BIP3, F1N768, P19687, E1BM79	1811	145	7550	1.35132	0.996827	0.128008	23.1813
INTERPRO	IPR019749:Band 4.1 domain	22	0.407785	0.0197174	Q32LP2, E1BEL4, Q32LP0, E1BEZ8, Q9N179, G3MZZ8, Q2HJ49, P31976, E1BKT4, E1BF01, F1N611, E1BDB0, E1B7S3, P79114, F1MCX4, E1BHJ3, A6QQD1, E1B7G7, E1BCP6, F6QDP6, F1MQI1, E1BM78	4743	49	16802	1.5905	1	0.575032	31.2368
INTERPRO	IPR019748:FERM central domain	22	0.407785	0.0197174	Q32LP2, Q32LP0, E1BEZ8, Q9N179, G3MZZ8, Q2HJ49, P31976, E1BKT4, E1BF01, F1N611, E1BDB0, E1B7S3, P79114, F1MG13, F1MCX4, E1BHJ3, A6QQD1, E1B7G7, E1BCP6, F6QDP6, F1MQI1, E1BM78	4743	49	16802	1.5905	1	0.575032	31.2368
GOTERM_MF_DIRECT	GO:0043531~ADP binding	10	0.185357	0.0197342	Q32S38, E1BKQ6, A6QPZ6, E1BDU6, E1BNV7, F1MQ37, Q27991, F1N719, E1B9Q4, Q3MHE4	3777	16	13095	2.1669	1	0.564884	28.772
GOTERM_BP_DIRECT	GO:0042551~neuron maturation	7	0.12975	0.0198039	E1B855, F1N786, F1MD46, G3MYE7, F1MS00, Q9GMA3, F1N1U5	3952	9	13824	2.72065	1	0.866219	32.2609
GOTERM_BP_DIRECT	GO:0090136~epithelial cell-cell adhesion	7	0.12975	0.0198039	Q2KJ93, E1BFA7, F1N789, E1BPZ9, Q3MHM6, E1BJP4, P80747	3952	9	13824	2.72065	1	0.866219	32.2609
GOTERM_BP_DIRECT	GO:0070208~protein heterotrimerization	7	0.12975	0.0198039	P02453, A7E2Z1, P02465, F1MKG2, A3KMW5, E1BI98, F1MLJ0	3952	9	13824	2.72065	1	0.866219	32.2609
GOTERM_BP_DIRECT	GO:0043537~negative regulation of blood vessel endothelial cell migration	7	0.12975	0.0198039	F1MKS5, E1B8J8, P67868, P18341, F1N3A1, Q2KJ51, O77802	3952	9	13824	2.72065	1	0.866219	32.2609
GOTERM_BP_DIRECT	GO:0098911~regulation of ventricular cardiac muscle cell action potential	7	0.12975	0.0198039	Q8SPJ1, E1BE29, E1BKT9, G3N018, F1N5T3, F1MFC2, A4IF71	3952	9	13824	2.72065	1	0.866219	32.2609
KEGG_PATHWAY	bta04330:Notch signaling pathway	19	0.352178	0.0198508	E1BH71, E1BDN7, E1BK34, F1MPE9, E1BN18, E1B9I8, E1BPT8, F1MFZ7, F1MSM3, G3X812, Q0VCS0, Q3ZBG4, E1BP59, F1MD32, A6QLE3, Q3SZ41, Q5BIS8, A5D7F6, Q08DC8	1811	47	7550	1.68533	0.997016	0.12648	23.3981
GOTERM_CC_DIRECT	GO:0030057~desmosome	11	0.203892	0.0199575	Q03763, F1MJ11, E1BB34, Q8SPJ1, E1BKT9, F1MFC2, P79122, G3N156, E1B9D7, A4IF71, A7YW22	4324	19	15461	2.0701	1	0.28285	27.3898
UP_KEYWORDS	S-nitrosylation	15	0.278035	0.0200681	P10096, P48818, Q95KV0, Q2HJ49, P31976, P35246, Q76LV2, P30404, O97680, P02639, A2VDS5, Q2KIA5, P48616, P81287, P56965	4923	30	17808	1.80865	0.999933	0.165817	25.1538
UP_KEYWORDS	Complement alternate pathway	6	0.111214	0.0200964	Q29RQ1, A0A0F6QMJ3, G3X7A5, P81187, Q3T0A3, Q3MHN2	4923	7	17808	3.10055	0.999934	0.163224	25.1847
KEGG_PATHWAY	bta00052:Galactose metabolism	14	0.2595	0.0204716	Q08DP0, A1A4J1, F1MUF4, E1B725, Q3T105, E1BCW3, Q9MYM4, Q0IIG5, E1BK89, Q5EA79, Q07130, G3MY87, P27595, A6QR34	1811	31	7550	1.88276	0.997517	0.127442	24.0407
GOTERM_MF_DIRECT	GO:0042623~ATPase activity, coupled	7	0.12975	0.0207081	P19120, F1MZU2, Q0VD48, A6QPA6, E1BPU3, E1B8F6, F1MQ65	3777	9	13095	2.69658	1	0.574387	29.967
GOTERM_MF_DIRECT	GO:0001105~RNA polymerase II transcription coactivator activity	15	0.278035	0.0207308	F1MZ95, E1BDD9, E1U8D1, A2VDZ3, A7Z019, E1BJG5, A2VE85, F1MPU1, A7Z079, Q0VCT9, F1MGR3, F1MVP3, Q0VCF8, E1BP00, A5PKK5	3777	29	13095	1.7933	1	0.566812	29.9948
INTERPRO	IPR012337:Ribonuclease H-like domain	24	0.444856	0.0208092	Q6T5B7, F1MFU7, E1BEB8, E1BIF0, E1BMZ5, G3N054, F1MSN9, E1BDI3, E1BEE6, E1BJC4, Q9BG99, A2VE52, F1MZX4, E1BEQ0, A6QLH5, Q6QME8, A4IFA3, E1BPY8, E1BJV7, F1MVN3, E1BDF8, E1BDE2, E1B7E6, E1BDC2	4743	55	16802	1.54581	1	0.591401	32.6629
GOTERM_MF_DIRECT	GO:0003677~DNA binding	209	3.87396	0.0208222	G3MYE7, A5PJX4, G3N243, F1MQY1, E1BLN4, Q27ID4, G3N2D1, G3N2S6, A4Z945, G3N248, E1BHM3, Q2KHY5, A7Z027, Q2TA17, Q864U1, E1BP65, F1N4I0, A6QQP8, A8KC64, E1BIN7, Q3MHR2, Q3B7N9, E1BFE5, E1BCE6, F1MI92, E1BGF9, F1MBJ4, F1N2H1, F1MJX8, O02754, O02755, F1MFX5, Q6VFT7, A6QQB5, E1BDK1, E1B9S7, E1BF07, Q58DG7, A6QQ14, E1BCZ0, A5D7M4, Q0VCC5, A6QNY0, A6QQR4, P18493, F1MQU4, Q29RK2, Q59A30, E1BF96, F1MZ31,…	3777	640	13095	1.1322	1	0.560637	30.1058
GOTERM_CC_DIRECT	GO:0033180~proton-transporting V-type ATPase, V1 domain	6	0.111214	0.0211433	P31407, P40682, P31408, Q28029, P31404, A4IFJ9	4324	7	15461	3.06482	1	0.293144	28.7721
INTERPRO	IPR000795:Elongation factor, GTP-binding domain	11	0.203892	0.0213167	P68103, P49410, A3KN48, A7MB33, E1BH79, A4FUD3, E1BEJ3, Q3SYU2, A5D7D4, Q2KHZ2, A4FV53	4743	19	16802	2.05091	1	0.596846	33.3162
INTERPRO	IPR000408:Regulator of chromosome condensation, RCC1	11	0.203892	0.0213167	E1BAV2, F1MMV0, E1BH40, A6QP00, E1B782, A2VDP7, E1B8U7, A6QL85, Q3MHW0, F1MDF3, F1MNS0	4743	19	16802	2.05091	1	0.596846	33.3162
GOTERM_MF_DIRECT	GO:0003714~transcription corepressor activity	42	0.778499	0.0213458	B7TCI5, P80724, A7Z019, E1BJG5, A4FUY5, Q2YDJ8, F1N1C7, Q17QE2, Q0VCT9, Q1LZ99, G5E5X0, E1B806, F1MFJ6, E1BGF9, F1MWR6, A7MBC4, F1MVN0, E1BE02, E1BM20, E1BKA3, A4FV57, E1BCC6, A6QPK5, F1MYR0, F1MGU0, G3MYL5, F1MGM4, F1MTC3, E1B7H4, E1BN04, G3X7T5, A6QLF6, E1BJ37, E1BBZ5, G3X736, A8KC64, A6H737, G3X8E4, E1BKX3, F1MWQ3, A5D7S9, E1BPN1	3777	107	13095	1.36089	1	0.5621	30.7393
GOTERM_BP_DIRECT	GO:0000281~mitotic cytokinesis	13	0.240964	0.0214815	A2VDN5, Q0IIM6, A4IFN6, E1BJP2, Q2TA25, E1BK00, F1MBT6, F1MYC9, P09851, Q27991, F1MV51, Q29RT6, E1BHK6	3952	24	13824	1.89474	1	0.883417	34.4831
GOTERM_BP_DIRECT	GO:0030168~platelet activation	13	0.240964	0.0214815	P02672, F1MKS5, F1MAV0, Q28107, F1N0R5, E1BI56, F1MGU7, E1BJP4, B9X245, A7YWN0, F1N5L4, P00735, Q28838	3952	24	13824	1.89474	1	0.883417	34.4831
GOTERM_CC_DIRECT	GO:0030496~midbody	39	0.722892	0.0218728	G3MZG5, Q0IIM6, Q2KJ93, Q2TA25, A5PJQ9, E1BL06, Q1LZC5, F1N3U6, A7MBH9, E1BHF2, A1A4I4, A6QL85, Q2NKY7, Q9XSA7, A5D977, A0JNJ3, A2VDN5, Q95M18, E1BDG4, Q29RJ9, F1N1F8, E1BJP2, E1BDG6, E1BQ11, Q2HJ46, E1BLZ4, A7MBG4, F1MJ11, P21856, E1BH39, F1MEA7, E1BE13, F1MM80, P61585, A5PJU9, Q7YRC6, Q27991, P04272, Q29RT6	4324	101	15461	1.38069	1	0.29778	29.6102
GOTERM_BP_DIRECT	GO:0050821~protein stabilization	40	0.741427	0.0219542	F1MYW4, P80311, A4FUY3, E1B8F6, A2VE51, F1MY28, Q2KHV7, Q03763, Q3SYS6, G3N348, Q3T0K2, Q0VCF8, P52193, A6QPQ6, E1B7I8, F1MLJ0, P31081, F1MM99, F1MH24, E1BMF7, E1BA29, Q3B7M0, F1N1F9, A0JN96, P10096, Q5E946, F1N4A2, Q05204, Q58DJ9, G5E509, Q3ZCH8, Q2T9X2, P15497, P17697, F1MER6, E1BCV3, P02668, B8YP93, E1B8T7, E1BE57	3952	102	13824	1.37176	1	0.88498	35.0967
INTERPRO	IPR015415:Vps4 oligomerisation, C-terminal	6	0.111214	0.0220311	A2VDN5, E1BH39, Q0VD48, Q3ZBT1, E1BHF2, Q2HJB1	4743	7	16802	3.03641	1	0.605623	34.2257
INTERPRO	IPR023410:14-3-3 domain	6	0.111214	0.0220311	P63103, Q3SZI4, P68252, Q0VC36, P68509, P62261	4743	7	16802	3.03641	1	0.605623	34.2257
INTERPRO	IPR023409:14-3-3 protein, conserved site	6	0.111214	0.0220311	P63103, Q3SZI4, P68252, Q0VC36, P68509, P62261	4743	7	16802	3.03641	1	0.605623	34.2257
INTERPRO	IPR005479:Carbamoyl-phosphate synthetase large subunit-like, ATP-binding domain	6	0.111214	0.0220311	F1MVC0, F1MSC3, A4FV90, F1ML89, Q9TTS3, Q29RK2	4743	7	16802	3.03641	1	0.605623	34.2257
INTERPRO	IPR000308:14-3-3 protein	6	0.111214	0.0220311	P63103, Q3SZI4, P68252, Q0VC36, P68509, P62261	4743	7	16802	3.03641	1	0.605623	34.2257
INTERPRO	IPR004939:Anaphase-promoting complex, subunit 10/DOC domain	6	0.111214	0.0220311	E1BM39, E1BH40, E1BK00, E1B782, A5PJZ4, E1BNA9	4743	7	16802	3.03641	1	0.605623	34.2257
INTERPRO	IPR019742:Alpha-2-macroglobulin, conserved site	6	0.111214	0.0220311	G3X7A5, Q7SIH1, F1MB32, F1MPE1, E1BH06, E1BAA2	4743	7	16802	3.03641	1	0.605623	34.2257
INTERPRO	IPR006821:Intermediate filament head, DNA-binding domain	6	0.111214	0.0220311	P02548, A6QQJ3, P48616, O62654, Q28115, O77788	4743	7	16802	3.03641	1	0.605623	34.2257
SMART	SM00112:CA	34	0.630213	0.0225676	A7E317, E1BAM8, F1N2W7, A2VDQ6, E1BAU4, Q3B7N0, Q03763, G3X6Y5, E1BIA5, E1BKL9, A5D7V2, F1MKD3, Q6R8F2, E1B949, E1BF53, F1MLJ1, A6QNV3, A6QP71, A5D7F4, E1B969, E1BQ10, F1MFC2, F1MI44, E1BF45, F1MEC8, A7MB46, F1MXP9, G3MWT6, A4IFK1, A6QPE9, E1BM91, E1BCK4, A5D7Q6, E1B9D7	2914	73	8740	1.39694	1	0.47225	29.2516
GOTERM_BP_DIRECT	GO:0031647~regulation of protein stability	22	0.407785	0.0226332	Q28056, Q8HXK9, Q2KJ93, A6QR55, A9CR99, E1BDG7, P81644, F1MP49, Q2T9S7, E1BJQ7, E1B9H3, Q2KIN1, F1MP88, Q2HJG5, Q27ID4, Q0VCF8, Q3ZCD0, P19120, E1BP59, Q3T0J9, F1MT67, O02718	3952	49	13824	1.57052	1	0.888751	35.9684
KEGG_PATHWAY	bta00071:Fatty acid degradation	17	0.315107	0.0226523	Q0VCZ8, Q3T0R7, Q29RZ0, P48818, F1MN00, A6QQT4, F1MZN9, Q2KHW5, Q3ZC42, A4IFA4, E1BMH4, P20000, F1MVL2, Q1LZF6, Q2KJC9, A5D9E7, Q2KJC5	1811	41	7550	1.7286	0.998699	0.137276	26.2582
INTERPRO	IPR001202:WW domain	19	0.352178	0.0227993	A6QPU2, F1MKU9, E1U8D1, E1BPR6, F1MGS0, A2VE03, A2VE51, F1MMB0, E1BM64, F1MNI1, F1MTR1, F1MD78, E1BFY5, A6H7H0, Q0VBY6, G3MXT3, A6QR44, F1MJ10, E1BPN1	4743	41	16802	1.64164	1	0.614937	35.1905
INTERPRO	IPR008271:Serine/threonine-protein kinase, active site	99	1.83503	0.0230586	E1BJM5, Q02399, Q2TA25, A6QLW1, E1BPU0, A6QLW0, Q95KV0, P68399, A0A059UE90, A7MB32, A1A4I4, Q32PH9, E1BKM6, A6QLF0, A7MBC3, D5HSX1, Q08DZ2, E1BHE7, E1BN61, F1MCE7, E1BN63, E1BB52, E1B7H4, F1N7E8, Q6TJY3, V6F977, E1BB50, E1BAL6, E1BHE1, Q148H3, Q32PI1, Q28824, F1MZD1, Q7YRC6, E1B9B6, E1BBM3, E1BMP3, E1B754, A0A0G2USR6, A2VDT2, E1BLC5, F1MAZ8, F1MIB2, F1N3W6, A5D7F0, E1BCH5, G3X7B5, F1MYJ4, A5PJP8,…	4743	291	16802	1.20517	1	0.615754	35.5132
GOTERM_BP_DIRECT	GO:0046580~negative regulation of Ras protein signal transduction	11	0.203892	0.0232655	F1N795, P21214, F1MBI8, E1BD38, A6QQ91, P09851, Q3SZB7, E1B800, E1BB77, D7GLD0, E1BPM0	3952	19	13824	2.02514	1	0.891809	36.7703
GOTERM_BP_DIRECT	GO:0045880~positive regulation of smoothened signaling pathway	11	0.203892	0.0232655	F1MS44, A6H727, Q3MHM6, F1MNS7, E1BLB9, A2VE85, E1B793, F1MDL2, E1BE57, E1BCC6, E1BJT7	3952	19	13824	2.02514	1	0.891809	36.7703
GOTERM_BP_DIRECT	GO:0006999~nuclear pore organization	6	0.111214	0.0232787	A7YY75, E1BM06, F1MM55, A5PJI3, E1BF47, F1N1V3	3952	7	13824	2.99826	1	0.888298	36.787
GOTERM_BP_DIRECT	GO:0043206~extracellular fibril organization	6	0.111214	0.0232787	O18977, F1MF86, P79331, F2FB41, F1MXS8, P18203	3952	7	13824	2.99826	1	0.888298	36.787
GOTERM_BP_DIRECT	GO:0006957~complement activation, alternative pathway	6	0.111214	0.0232787	Q29RQ1, A0A0F6QMJ3, G3X7A5, P81187, Q3T0A3, Q3MHN2	3952	7	13824	2.99826	1	0.888298	36.787
UP_SEQ_FEATURE	repeat:8	10	0.185357	0.0234041	F1N3Q7, P15497, Q28824, Q03247, Q2HJD4, P49907, Q06154, F1MIE6, Q0V898, Q8WML4	1519	19	6267	2.17144	1	0.938809	35.3281
GOTERM_BP_DIRECT	GO:0030220~platelet formation	9	0.166821	0.0235177	Q17QE5, E1BAU0, E1BI59, Q2KIA0, F1MQ37, E1BJP4, Q3B7N2, A5D980, F1N339	3952	14	13824	2.2487	1	0.887198	37.0875
GOTERM_MF_DIRECT	GO:0003723~RNA binding	91	1.68675	0.0236424	F1MY44, F1MXS1, Q3ZBV8, E1BP74, F1N1E7, F1N719, E1BLN4, A4IF64, Q0P5L0, Q5E973, A5H027, Q3MHH4, G3N370, Q59A30, A6QPB2, Q2TBT7, G3X6L9, Q56JZ7, Q3ZCE0, A6H7H1, A5D7T6, A0JN80, Q5EA36, Q3SWY3, Q2TBP1, E1BH80, Q17QT4, Q864U1, P67808, E1B8C2, A0JN52, Q1LZB6, O18870, E1BC15, A2VE34, E1BCT9, F1MT25, E1BM36, Q10568, G3MXT3, A4FUW9, Q1RMR2, E1BPN0, Q28034, F1MRD5, E1BPE9, A4FV23, F1MKY1, E1B9T7, Q2HJG2,…	3777	260	13095	1.21346	1	0.592207	33.4547
UP_KEYWORDS	Cytoskeleton	128	2.37257	0.023691	Q17QE5, Q2NL05, Q32KS0, Q3SZX9, Q2TA25, P43033, Q2KJH4, F1N7D7, E1BHF2, Q3B7N2, Q2NKY7, A6QQ70, Q56JV6, O18737, Q3B7M6, Q8MI28, A2VDN5, Q32LP2, P10096, E1BEM2, Q148H5, Q2T9X2, Q32PI1, Q2T9X8, F1MU43, F1MEW3, Q28824, E1BNE0, P61585, Q2TBQ7, Q2TBQ9, Q7YRC6, Q1LZG6, Q3SX40, A6H750, Q2KJ38, Q27957, Q92176, Q0IIM2, A3KMX0, P55859, Q3SYS6, Q58DG5, Q08DF4, A5PJV8, Q8MJ05, F1MR92, A6QPY8, Q148F1, Q1JQC5,…	4923	394	17808	1.17517	0.999988	0.18668	29.013
GOTERM_CC_DIRECT	GO:0044615~nuclear pore nuclear basket	5	0.0926784	0.0237054	F1MXS1, E1BCV4, A5PJI3, E1BF47, E1BIX5	4324	5	15461	3.57562	1	0.314547	31.6752
GOTERM_CC_DIRECT	GO:0005579~membrane attack complex	5	0.0926784	0.0237054	Q29RQ1, Q29RU4, F1MX87, F1MX86, Q3MHN2	4324	5	15461	3.57562	1	0.314547	31.6752
INTERPRO	IPR018200:Peptidase C19, ubiquitin carboxyl-terminal hydrolase 2, conserved site	20	0.370714	0.0237312	E1BKF4, Q0IIM6, E1BMF7, E1B9W9, A6QR55, Q08DA3, F1MSB6, E1BGW4, A7Z056, E1BKD2, F1N5V1, E1BDG7, G5E630, Q0IIF7, Q2KHV7, Q29RP1, Q2KJ72, F1N3P2, E1BG52, E1BND0	4743	44	16802	1.61022	1	0.623094	36.343
GOTERM_CC_DIRECT	GO:0045335~phagocytic vesicle	16	0.296571	0.023749	F1MPW0, A5PJP3, Q2TA29, Q17QI5, E1BLM1, A5PJQ9, F1N299, F1N3U6, F1MJQ1, E1BAI0, Q2HJI8, Q0IIG7, F1MG24, A4FV54, F1MGX4, E1BA60	4324	33	15461	1.73364	1	0.311149	31.7236
UP_SEQ_FEATURE	domain:FERM	6	0.111214	0.0237963	Q32LP2, Q32LP0, P79114, Q9N179, P31976, Q2HJ49	1519	8	6267	3.09431	1	0.936222	35.8045
UP_SEQ_FEATURE	site:Interaction with phosphoserine on interacting protein	6	0.111214	0.0237963	P63103, Q3SZI4, P68252, Q0VC36, P68509, P62261	1519	8	6267	3.09431	1	0.936222	35.8045
INTERPRO	IPR025155:WxxW domain	5	0.0926784	0.0245424	E1BKL4, F2FB42, F2FB41, E1BKX1, F2FB40	4743	5	16802	3.54248	1	0.632281	37.3304
INTERPRO	IPR010600:Inter-alpha-trypsin inhibitor heavy chain, C-terminal	5	0.0926784	0.0245424	Q3T052, A5D7R6, F1MMP5, A2VE29, P56652	4743	5	16802	3.54248	1	0.632281	37.3304
INTERPRO	IPR004589:DNA helicase, ATP-dependent, RecQ type	5	0.0926784	0.0245424	E1BQ04, A5D786, E1BEE6, A0JN36, E1BKM5	4743	5	16802	3.54248	1	0.632281	37.3304
INTERPRO	IPR002933:Peptidase M20	5	0.0926784	0.0245424	Q3ZC84, Q2T9M7, A7MBF9, F1MR63, G3X6X9	4743	5	16802	3.54248	1	0.632281	37.3304
INTERPRO	IPR007275:YTH domain	5	0.0926784	0.0245424	E1BH80, E1BAQ2, F1MNU7, F1MIW9, Q0VCZ3	4743	5	16802	3.54248	1	0.632281	37.3304
INTERPRO	IPR011650:Peptidase M20, dimerisation domain	5	0.0926784	0.0245424	Q3ZC84, Q2T9M7, A7MBF9, F1MR63, G3X6X9	4743	5	16802	3.54248	1	0.632281	37.3304
INTERPRO	IPR000194:ATPase, F1/V1/A1 complex, alpha/beta subunit, nucleotide-binding domain	5	0.0926784	0.0245424	P31407, P31408, P31404, P00829, P19483	4743	5	16802	3.54248	1	0.632281	37.3304
INTERPRO	IPR009311:Interferon-induced 6-16	5	0.0926784	0.0245424	Q6IED2, Q24JY7, Q6IED8, A6QPL1, Q6IED4	4743	5	16802	3.54248	1	0.632281	37.3304
INTERPRO	IPR001862:Membrane attack complex component/perforin/complement C9	5	0.0926784	0.0245424	Q29RQ1, Q29RU4, F1MX87, F1MX86, Q3MHN2	4743	5	16802	3.54248	1	0.632281	37.3304
INTERPRO	IPR020003:ATPase, alpha/beta subunit, nucleotide-binding domain, active site	5	0.0926784	0.0245424	P31407, P31408, P31404, P00829, P19483	4743	5	16802	3.54248	1	0.632281	37.3304
INTERPRO	IPR004100:ATPase, alpha/beta subunit, N-terminal	5	0.0926784	0.0245424	P31407, P31408, P31404, P00829, P19483	4743	5	16802	3.54248	1	0.632281	37.3304
GOTERM_MF_DIRECT	GO:0004866~endopeptidase inhibitor activity	9	0.166821	0.0248036	A0A0F6QMJ3, G3X7A5, P12763, Q7SIH1, F1MB32, F1MPE1, Q0IIF7, E1BH06, E1BAA2	3777	14	13095	2.22881	1	0.602586	34.7891
KEGG_PATHWAY	bta01212:Fatty acid metabolism	19	0.352178	0.0248313	Q0VCZ8, Q3T0R7, F1MXJ1, P45478, Q29RZ0, P48818, F1MN00, Q2KHW5, E1BPG0, Q2KIP8, F1N647, A4IFA4, Q9TTS3, E1BMH4, F1MVL2, Q1LZF6, Q2TA23, A5D9E7, Q2KJC5	1811	48	7550	1.65022	0.999319	0.146596	28.4142
SMART	SM00093:SERPIN	22	0.407785	0.0249154	P41361, Q3SZH5, P28800, A0A0A0MP92, Q5BIR5, Q2KJH6, E1BAU7, P34955, G8JKW7, A6QPZ4, Q9TT36, A2I7M9, Q95121, Q9TTE1, Q9N2I2, Q1JPB0, E1BCA5, A6QPQ2, E1BF81, A6QPP2, A2I7N0, F1MG91	2914	43	8740	1.53453	1	0.493537	31.7844
INTERPRO	IPR026823:Complement Clr-like EGF domain	12	0.222428	0.024933	E1B9K4, A7YY58, E1BJX6, A2VE41, A5D7D5, F1MF97, E1BEB4, A6QNS6, E1BE11, F1N3A1, A5D7S8, E1BGJ0	4743	22	16802	1.93226	1	0.634863	37.8006
UP_KEYWORDS	Thiol protease	27	0.500463	0.0254283	P25975, A4IFS7, A6QR55, A7Z056, F1N5V1, E1BI66, A2VDM8, P07688, Q2KHV7, E1B6Y0, F1N3P2, P23356, E1BMF7, A5PK87, E1B9W9, Q08DA3, Q95M12, P25326, P05689, E1BNU2, P51186, Q3ZCJ8, Q0IIF7, Q2KI23, Q29RP1, Q2KJ72, Q2TBG8	4923	66	17808	1.47981	0.999995	0.195887	30.7971
GOTERM_BP_DIRECT	GO:0033153~T cell receptor V(D)J recombination	5	0.0926784	0.0257122	E1BJ93, A5PK15, E1BD25, F1MB07, E1BLB6	3952	5	13824	3.49798	1	0.904993	39.7842
GOTERM_BP_DIRECT	GO:0021884~forebrain neuron development	5	0.0926784	0.0257122	E1BA29, F1MIK5, E1BJ47, F1MSG6, E1BBB7	3952	5	13824	3.49798	1	0.904993	39.7842
GOTERM_BP_DIRECT	GO:0035418~protein localization to synapse	5	0.0926784	0.0257122	Q02399, G5E618, E1BMN9, F1MPI1, F1N415	3952	5	13824	3.49798	1	0.904993	39.7842
GOTERM_BP_DIRECT	GO:0060351~cartilage development involved in endochondral bone morphogenesis	5	0.0926784	0.0257122	P02453, P02459, E1BLB9, A7MBF8, E1BNP2	3952	5	13824	3.49798	1	0.904993	39.7842
GOTERM_CC_DIRECT	GO:0000123~histone acetyltransferase complex	10	0.185357	0.0258034	F1MVP3, E1BBQ3, Q2TBH6, E1BL93, A5D7G1, F1MD32, F1MAT9, E1BED5, Q08E44, G3X6H5	4324	17	15461	2.10331	1	0.329303	33.9695
INTERPRO	IPR001007:von Willebrand factor, type C	16	0.296571	0.0258075	E1BDN7, P98167, E1B8Y4, F1N0R5, E1BEY2, F1MTV3, F1N2Y2, F2FB42, F2FB41, F2FB40, F1MXS8, P02453, P02459, Q95116, F1N3A1, A6QR11	4743	33	16802	1.71757	1	0.644438	38.8414
UP_KEYWORDS	Redox-active center	14	0.2595	0.0258597	P38657, F1N206, Q5E947, Q29RV1, O97680, Q9BGI2, P10575, Q9BGI3, P05307, O77834, F1N1E5, Q95108, Q9N2I8, Q148C8	4923	28	17808	1.80865	0.999996	0.195773	31.2337
UP_SEQ_FEATURE	nucleotide phosphate-binding region:NADP	16	0.296571	0.0263056	Q3ZBV9, Q3SZJ4, Q3T0Z7, Q32L93, Q3ZCJ2, Q9N126, Q0VCN1, Q1JP75, Q3SYT8, A4IFA7, Q24K16, P29473, P59837, A5PJF6, Q8SPU8, Q58HC3	1519	38	6267	1.73715	1	0.947878	38.7744
GOTERM_MF_DIRECT	GO:0009378~four-way junction helicase activity	5	0.0926784	0.0265698	E1BQ04, A5D786, E1BEE6, A0JN36, E1BKM5	3777	5	13095	3.46704	1	0.620908	36.7706
GOTERM_MF_DIRECT	GO:1990247~N6-methyladenosine-containing RNA binding	5	0.0926784	0.0265698	E1BAQ2, F1MNU7, F1MIW9, Q2HJ60, Q0VCZ3	3777	5	13095	3.46704	1	0.620908	36.7706
GOTERM_MF_DIRECT	GO:0045502~dynein binding	5	0.0926784	0.0265698	Q3T0G8, G3N365, Q3SYS4, F1MCK7, P43033	3777	5	13095	3.46704	1	0.620908	36.7706
INTERPRO	IPR019734:Tetratricopeptide repeat	46	0.852641	0.0266312	F1MXS1, E1BP93, Q2KJJ0, E1BDL2, F1MJQ4, E1BFI8, E1BIU4, Q08E34, F1N719, A2VE45, G3N346, E1BPR9, Q1RMU3, Q5EA11, E1BPX5, E1B885, Q27968, Q28056, Q0P5G1, Q9TRY0, G3N266, G3X6C1, A6QPF1, Q2KHY7, F1MSK0, A7E3S8, G3X6E6, Q2T9P4, F1N307, E1BIX7, G3MZQ2, A7Z061, G3MZW4, A4FUD8, F1N5E9, E1BIV7, Q08E48, A5PKJ5, F1MBT3, A5D7C7, A5D7G1, E1BLX1, E1BJI0, Q2TBQ9, E1BEU1, E1BB38	4743	123	16802	1.32483	1	0.6529	39.8065
GOTERM_BP_DIRECT	GO:0071277~cellular response to calcium ion	15	0.278035	0.0267059	P19754, E1BDG5, A2VDZ3, Q2KIA0, A6QLQ3, P27479, P51186, P30404, P80109, A5PJY9, Q0VBZ5, Q9XSA7, Q58CW6, O77628, O77627	3952	30	13824	1.74899	1	0.910281	40.969
UP_KEYWORDS	Hydrolase	304	5.63485	0.0270605	Q2KHZ8, A7Z019, A7YWM1, A7MBJ4, A7MBJ3, Q05B79, P39873, P16586, F1MHG1, P16386, E1BC49, A6QQ07, Q5NTB3, Q3SZ62, Q9MYY0, Q1LZH9, F1N7T2, Q29RH3, A7Z029, A5PK87, F1MNU5, F1MNU7, Q0P5M8, V6F974, E1BNU2, Q1LZ83, Q17QP1, Q2KJI7, E1BDM8, A7MBK3, E1BEM2, Q9GLE5, E1BKV4, F1MVS9, Q3SZ54, Q2TBG8, F1MKI1, Q3SX44, Q1LZE9, E1BNT8, F1N0X6, P83095, Q3MHN7, E1B755, Q2KJJ8, Q3T114, A0JNM6, A2VE52, E1BNB9, P24627,…	4923	998	17808	1.10186	0.999998	0.200842	32.4353
GOTERM_BP_DIRECT	GO:0010634~positive regulation of epithelial cell migration	12	0.222428	0.0273155	E1BIX3, Q2TA29, G3MZV8, P21214, Q0VCH9, E1BIM8, F1MDC9, P07353, P08487, E1BF95, E1BN44, O77627	3952	22	13824	1.90799	1	0.912151	41.6848
INTERPRO	IPR002928:Myosin tail	10	0.185357	0.027397	E1BKQ6, F1MM57, Q9BE39, Q9BE40, A6QLN6, G5E5V6, F1MQ37, A6QPA6, Q27991, F1N775	4743	17	16802	2.08381	1	0.660244	40.6909
GOTERM_CC_DIRECT	GO:0031982~vesicle	20	0.370714	0.0277306	F1N6D4, Q27974, F1MNU5, Q08DB5, P12763, A5D7B9, A7YY70, Q6E804, K4P9Z1, G3X6G8, F1MIB2, F1MFI7, G3MXY5, P79134, Q3ZCF0, G3X7B5, P04272, A6QNX2, F1MDF3, F1ME77	4324	45	15461	1.58917	1	0.345226	36.013
INTERPRO	IPR011704:ATPase, dynein-related, AAA domain	8	0.148285	0.027805	F1N724, G3N1C8, F1MRU4, E1BC24, F1MIT3, E1BDX8, E1BMG2, F1MJJ0	4743	12	16802	2.36166	1	0.662567	41.157
INTERPRO	IPR007330:MIT	8	0.148285	0.027805	A2VDN5, E1BIX3, E1BB43, A0JNJ3, E1BC75, Q0VD48, Q2HJB1, G3MX27	4743	12	16802	2.36166	1	0.662567	41.157
INTERPRO	IPR014853:Uncharacterised domain, cysteine-rich	8	0.148285	0.027805	P98167, M5FKH9, E1B8Y4, F1N0R5, F1MTV3, F2FB42, F2FB41, F2FB40	4743	12	16802	2.36166	1	0.662567	41.157
KEGG_PATHWAY	bta04350:TGF-beta signaling pathway	29	0.537535	0.0278056	G3MZV8, P50291, P07353, G3N3L0, A0JNC9, F1MKY4, Q1HE26, P18341, F1MCE7, V6F9B4, A7YY58, P21214, E1BHR7, Q6TJY3, E1BL52, Q32PI5, F6QT88, P03972, P61585, F1MD32, Q3MIB9, E1B8T7, E1BMR3, F1N3A1, Q17QZ4, E1BH37, O46680, F1MT44, P55106	1811	83	7550	1.45663	0.999719	0.159701	31.263
SMART	SM00282:LamG	19	0.352178	0.0280557	F1MUC5, A4FV05, F1MYX9, F1MJQ2, F1MY84, F1N2V0, A5PKC2, E1BKL9, Q32S24, E1BFN9, E1B949, F1MEG3, A3KN33, F1MMT2, A6QR11, P07224, E1BP05, F1MLJ7, F1N0K0	2914	36	8740	1.58297	1	0.522828	35.04
PIR_SUPERFAMILY	PIRSF000666:tyrosine-protein kinase, ephrin receptor type	7	0.12975	0.0287366	E1BJ31, F1N6H6, F1MKR1, E1BIE4, F1ML02, F1MII5, F1MFH7	413	10	1521	2.57797	0.999897	0.989871	32.4655
INTERPRO	IPR012677:Nucleotide-binding, alpha-beta plait	81	1.50139	0.0288091	F1MY44, F1MSN9, E1BP74, E1B7G5, E1B8K2, Q3MHP6, D3JUI8, Q0P5L0, E1BJE7, G3N370, E1BFX6, A6QPB2, A5PJI3, Q56JZ7, Q1RMS5, F1MRB9, E1BHM5, Q5EA36, Q2HJ60, Q0V898, P61286, A1A4L5, M5FMW1, E1BQ37, E1BLD4, E1BC15, A2VE34, F1MFZ9, Q3ZC44, Q2KI24, G3MX91, F1MHP1, E1BCT9, A6QR16, F2Z4E9, A6QQP0, E1BIJ4, Q1RMR2, E1BJV5, Q2KIV3, E1BB24, Q3ZBT6, A4FV23, Q5E952, A4IF82, Q2HJG2, F1N3T3, F1MY06, P09867, Q3T0I4,…	4743	235	16802	1.22103	1	0.672599	42.2894
INTERPRO	IPR001849:Pleckstrin homology domain	81	1.50139	0.0288091	A7YWQ4, E1BC89, E1BIQ2, F6Q615, Q0VC85, E1BQ24, Q5EA84, F1MBT6, G5E580, F1N657, F1N795, F1MYE0, P79114, F1MX58, E1B800, E1B7G7, E1BKY4, E1BPM0, E1BB02, F1MLJ5, A5PKI0, F1MMR9, Q3MHM0, Q32LP0, E1B7C4, E1BPM7, F1MHU4, E1BMD4, F1MZA2, E1BD53, F1MMB0, F1MUS9, E1BE90, F1MTH3, F1MGG8, F1MFR9, E1BNN3, E1BJV9, F1MSU8, Q0P5E6, A6QNS3, F1MQ43, F1MPG9, P21671, F1MMP0, Q32LQ1, F1MLY0, E1BNT8, P08487, A7Z032,…	4743	235	16802	1.22103	1	0.672599	42.2894
GOTERM_CC_DIRECT	GO:0005882~intermediate filament	23	0.426321	0.0289644	F1MR92, Q5XQN5, Q17QL7, Q8SPJ1, E1BIS6, E1BKT9, A6QP90, Q0P5J4, F1MC11, O62654, G3MX98, B0JYL4, A4IF71, P02548, A6QQQ9, Q148H6, A1L595, P06394, F6S1Q0, P48616, P08728, Q0P5J6, Q28115	4324	54	15461	1.52295	1	0.353552	37.2901
INTERPRO	IPR001245:Serine-threonine/tyrosine-protein kinase catalytic domain	49	0.908248	0.02903	E1BEL4, F6PVB0, G3MZV8, F1MC14, F1N6H6, F1MDD9, D4QGC1, F1ML02, F1N5L4, F1N791, E1BJS9, A4IF66, F1N759, E1BIM8, F1MWH8, Q06805, Q769I5, Q3ZCM0, E1BIE4, E1BCY7, A7Z039, F1MFH7, F1MII5, A0JNB0, E1BJ31, A6QR62, E1B7H4, A7Z067, E1BPB5, E1BC57, E1BHR7, A6QQU8, F1N3K4, F1MC23, F1MKR1, E1BBP4, Q17R13, A5PKG9, E1BPI3, F1MK62, F1MF36, F1MCX4, E1BD38, F1MS00, E1BNE0, P55203, E1BCP6, F1MWK8, F1MHP5	4743	133	16802	1.30513	1	0.672323	42.5359
GOTERM_MF_DIRECT	GO:0050840~extracellular matrix binding	12	0.222428	0.0291232	A6QLB3, E1B818, E1BEB4, E1BN99, A6QNS6, F1MRZ2, F1MLU5, A6QLD2, E1BC38, F1N3A1, A7YWB6, P31096	3777	22	13095	1.89111	1	0.647996	39.5354
GOTERM_CC_DIRECT	GO:0000776~kinetochore	25	0.463392	0.0292413	G3MZG5, E1BDH4, Q2NL16, Q3B7M0, F1N1F8, Q2TA25, E1BF47, P43033, F1MCK7, A7Z089, Q58DR0, A8KC67, E1BJ69, E1BAK5, A5PKJ3, A7YY75, E1BCV4, Q2KII9, E1BC59, E1BDZ5, F2Z4J7, Q7YRC6, A3KN50, Q3ZCF0, O97593	4324	60	15461	1.48984	1	0.352277	37.5734
GOTERM_CC_DIRECT	GO:0000932~cytoplasmic mRNA processing body	25	0.463392	0.0292413	Q6T5B7, Q2YDE4, P53781, F1N1E7, Q3T0Y5, F1MHU9, E1BCS1, Q1LZB6, E1BDM8, E1BG99, G5E6N1, Q0VCZ3, A5D7V6, G5E5X0, A7E3V0, Q6QME8, Q3MHF8, E1BJS7, E1BKA3, E1BJH1, Q0V8H6, E1B893, E1BE82, Q3SZL6, Q5E9F9	4324	60	15461	1.48984	1	0.352277	37.5734
GOTERM_MF_DIRECT	GO:0008201~heparin binding	41	0.759963	0.0293956	F1MKS5, P41361, O18977, P35445, F1MF86, G3N0Q8, E1BBU2, A7MBJ4, P43033, P11151, A7YY40, P79134, P24627, Q9N2I2, Q5NTB3, O18836, Q9XSK7, Q95116, A5PKA3, Q3SWW8, P81287, F1MLJ7, P10152, Q3B7M0, F6RBT3, Q2KIS7, A6QLZ7, Q03247, F1ABP1, Q9XS49, P13214, F1MHF3, Q58D84, E1BN99, E1BNR0, F1MVC5, F1MRZ2, A7MB07, F1N3A1, P17690, B8Y9S9	3777	106	13095	1.34102	1	0.644467	39.8235
GOTERM_BP_DIRECT	GO:0016579~protein deubiquitination	23	0.426321	0.0294534	E1BKF4, Q0IIM6, F1N2K3, E1B9W9, A6QR55, E1BGW4, A7Z056, E1BKD2, E1BDG7, E1BC75, G5E630, Q0IIF7, A2VDM8, Q2KHV7, Q29RP1, F1MWQ8, E1BDQ9, Q2KJ72, F1N3P2, Q2TBG8, E1BG52, E1BND0, P23356	3952	53	13824	1.51799	1	0.924897	44.1307
GOTERM_MF_DIRECT	GO:0042393~histone binding	20	0.370714	0.0294641	Q0P5G1, E1B7A1, P40673, G3N0S0, B7TCI5, E1BB33, Q08DA3, F1MPS0, A7Z019, E1BN04, Q2HJ46, A5D9H4, E1BC78, A1A4I4, F1MY77, A5PJQ1, Q3T0G8, E1BIC4, E1BDS6, F1MEY1	3777	44	13095	1.57593	1	0.638462	39.8958
KEGG_PATHWAY	bta05150:Staphylococcus aureus infection	22	0.407785	0.0294978	F1N4M7, Q95132, A0A0F6QMJ3, G3X7A5, P81187, F1MGU7, P06868, P61625, Q03763, Q0VCX1, Q3SYW2, F1MHH9, G3MZD4, F1MVS9, Q5E9E3, O02659, P32592, Q3T0A3, A5D9E9, G3MYD9, E1BH06, A5D7Q8	1811	59	7550	1.55453	0.999831	0.165479	32.8366
GOTERM_BP_DIRECT	GO:0030521~androgen receptor signaling pathway	10	0.185357	0.0296694	Q9TRY0, F1MUK2, F1MGU0, A4IFN7, G3X6Y3, E1B7Q6, F1MZ95, Q5BIR6, E1B7W1, E1B732	3952	17	13824	2.05763	1	0.923652	44.3723
GOTERM_BP_DIRECT	GO:0050767~regulation of neurogenesis	8	0.148285	0.0297527	E1B7V5, P40673, E1BKI3, A5PKI4, E1BGD3, F1MPJ9, E1BPM4, E1B8E6	3952	12	13824	2.33198	1	0.921521	44.4652
GOTERM_BP_DIRECT	GO:0048844~artery morphogenesis	8	0.148285	0.0297527	E1BJ30, E1BNR0, A2VE85, E1B8T7, E1BPT8, F1MVT0, O46680, F1MP12	3952	12	13824	2.33198	1	0.921521	44.4652
GOTERM_BP_DIRECT	GO:0021819~layer formation in cerebral cortex	8	0.148285	0.0297527	F1N215, Q02399, E1BIS1, P43033, E1BAA0, E1BB77, F1MN68, Q0VCY6	3952	12	13824	2.33198	1	0.921521	44.4652
GOTERM_BP_DIRECT	GO:0009725~response to hormone	8	0.148285	0.0297527	E1BND5, P20414, Q32S38, F1MS72, A0JNK9, E1BJP4, D4QGC1, P16368	3952	12	13824	2.33198	1	0.921521	44.4652
UP_KEYWORDS	Signal	821	15.2178	0.0304727	A8QQK1, A7MBJ4, Q2KJH6, A7MBJ3, A6QM01, E1BF53, Q2TBX4, E1BB48, A6QNV3, E1B882, E1B864, A6QNW7, Q29RZ1, F6QUL0, F1MNU5, F1MGU7, E1BLM2, E1BF45, Q2A944, A7MBK2, Q58D62, E1BLL9, Q9GLE5, P20414, F1MD77, A2I7M9, E1BF41, F1MLU5, F6Q8B6, A6QQA8, E1BGZ2, A2VE47, P24627, A6QNX2, A2I7N0, E1BPK8, A5PJU2, F1MYJ3, P12763, P54349, Q58CS8, P81134, A6QNY6, A4FV05, F1MNZ8, A7MBF9, P07688, G3X812, F1MLR4, Q58D34,…	4923	2817	17808	1.05425	1	0.220125	35.7441
SMART	SM00215:VWC_out	10	0.185357	0.0306901	E1BDN7, P98167, E1B8Y4, F1N0R5, F1MTV3, E1BEY2, F2FB42, F2FB41, F2FB40, A6QR11	2914	15	8740	1.99954	1	0.542737	37.6585
INTERPRO	IPR007087:Zinc finger, C2H2	161	2.98424	0.0308286	E1BJM6, E1BKE4, E1BAS5, A6QPV7, A0JNC9, E1BCS5, G3N2D0, A6H727, E1BGD3, A6QLF1, E1BGM1, D0VZF8, Q29W20, A6QP07, G5E6Q2, E1BE45, F1N3D2, E1BCD8, E1B9Q8, Q2TA17, G3MZJ3, F1MTC3, G3N141, E1BF46, A7MBK4, E1BNM7, F1N4I0, E1BPV9, Q1LZ87, A8KC64, A3KMW9, E1B8P2, E1BIN7, E1BA69, Q3B7N9, G3MYX1, E1BJV7, M5FJV2, Q08DG8, E1BJV5, A5PKJ0, E1B9B2, F1MIB3, F1N215, E1BI43, E1BKG6, F1MR87, E1BFC1, F1MAZ0, E1BPS7,…	4743	499	16802	1.14297	1	0.691483	44.505
UP_SEQ_FEATURE	region of interest:Substrate binding	25	0.463392	0.0309886	Q29RY9, P10152, Q0VCA1, P61823, P21671, P48818, Q3ZC09, Q2KIQ5, Q58DP6, Q3ZC84, Q3T0P6, P39873, Q29RK2, Q3SZI8, Q58DH9, Q0NXR6, Q5EA88, Q9XSJ4, Q5EA79, P20456, O46411, F1MVL2, Q3SZB7, Q2KJ53, P32749	1519	69	6267	1.49483	1	0.966151	43.9726
GOTERM_MF_DIRECT	GO:0000166~nucleotide binding	97	1.79796	0.0311286	F1MY44, E1BHU9, E1BIF0, F1MSN9, E1BP74, E1B7G5, E1B8K2, Q3MHP6, D3JUI8, E1BP75, Q0P5L0, E1BJE7, G3N370, E1BFX6, A6QPB2, A5PJI3, Q56JZ7, Q1RMS5, F1MRB9, E1BHM5, Q2HJ60, Q5EA36, Q3SWY3, Q0V898, P61286, P19754, E1BMZ5, A1A4L5, M5FMW1, E1BQ37, E1BLD4, E1BC15, Q6QRN6, A2VE34, F1MFZ9, Q3ZC44, Q2KI24, E1BBP0, G3MX91, F1MHP1, E1BCT9, E1BPY8, A6QR16, F2Z4E9, O46411, A4IFM2, A6QQP0, E1BIJ4, Q1RMR2, E1BJV5,…	3777	282	13095	1.19256	1	0.652233	41.6266
KEGG_PATHWAY	bta04915:Estrogen signaling pathway	33	0.611677	0.0312596	P62157, E1BHU9, F1N137, P23726, E1BNX4, Q0VD16, A0JNC9, A7MBH9, A4FUY2, F1N5N3, E1BHX7, E1BIM8, P19120, P29473, E1B7M6, Q0IIE2, P32871, G3X7B5, O77628, O77627, Q95M18, E1BQ12, E1BA29, A6H7G9, Q9TRY0, Q76LV1, P19754, F1MYJ4, Q76LV2, Q9GLE5, Q9TU34, E1BCV1, E1BM79	1811	98	7550	1.40384	0.9999	0.171351	34.4395
KEGG_PATHWAY	bta04070:Phosphatidylinositol signaling system	33	0.611677	0.0312596	P62157, P21671, E1BGA9, P08487, F1N137, P23726, F1MN32, E1BAU6, Q17QI9, A5PJQ9, A6QLE9, E1BHX7, E1B8D1, E1B7M6, G5E5G8, Q0P5F7, O02811, P32871, E1BEV2, E1BBJ7, A4FV33, A6QLN5, A7MBK3, E1BLB5, E1BB73, F1N2K7, F1MTE8, P0C0T1, Q9TU34, P20456, E1BCV1, Q2KJ53, E1BFE6	1811	98	7550	1.40384	0.9999	0.171351	34.4395
UP_SEQ_FEATURE	short sequence motif:Effector region	17	0.315107	0.031308	F1MBF6, Q2TA29, Q2KJ93, Q2HJ68, F1MJQ1, Q2HJH2, Q2HJI8, Q0IIG8, Q0IIG7, Q1RMJ6, Q58DS9, P61585, Q3SWY9, A4FV54, P61223, Q56JV3, P62998	1519	42	6267	1.66994	1	0.963975	44.3115
UP_KEYWORDS	Calcium transport	20	0.370714	0.0314266	P79100, F1N137, F1MPR3, F1MTE6, E1BLK4, Q2M2S2, Q08E24, Q9MZL7, F1MR37, F1MXP7, Q0VD05, Q9TU34, Q0VCY0, Q9MZL3, F1N5T3, F1MP22, E1BMQ7, F1MS16, G3X7Z2, P57709	4923	46	17808	1.57274	1	0.222953	36.6418
INTERPRO	IPR000421:Coagulation factor 5/8 C-terminal type domain	11	0.203892	0.0320468	P98167, A4IF66, Q28107, F1MJQ2, F1N1C7, E1BMX5, B9X245, Q3T0K7, E1BBP4, A3KN30, E1BEL6	4743	20	16802	1.94837	1	0.702702	45.8021
INTERPRO	IPR004827:Basic-leucine zipper domain	23	0.426321	0.0320642	E1BPS0, A7Z017, A5PJU1, E1BNX4, E1BIQ6, A6QLQ3, Q32PF6, Q3SZZ2, A7YY54, A4FUY2, Q0VBZ5, Q3T0B9, Q5EAD3, A7YY73, E1BNB5, Q08DA8, F1N054, G3MXT0, A4IFL8, O02754, O77628, O02755, O77627	4743	54	16802	1.50884	1	0.699905	45.8204
GOTERM_BP_DIRECT	GO:0006351~transcription, DNA-templated	194	3.59592	0.0320718	A5PJX4, A7Z019, G3N243, P68399, A5D7L8, G3N2D1, G3N2S6, Q1LZH7, Q2TA17, Q864U1, E1BP65, E1BJD1, F1N4I0, A7MBK4, E1BAT0, Q1LZ87, Q3B7N9, M5FJV2, F1N3D4, E1BCE6, Q4JF28, A4FV29, E1BEP4, G5E5X0, C0LZJ1, Q0V8G2, Q1JQD9, Q1LZF2, O02754, O02755, A5PJU1, Q1LZD9, A8YXY8, A2VDU4, Q0P5C3, E1BKX3, A7MAZ4, P18493, Q0P5H2, A2VDZ3, A4IFD2, O97680, E1BG94, F1MVP3, E1BLY0, A5PJI6, E1BF96, Q0V898, F1MYR0, Q0P5I0,…	3952	603	13824	1.12539	1	0.933459	46.9938
INTERPRO	IPR023753:Pyridine nucleotide-disulphide oxidoreductase, FAD/NAD(P)-binding domain	24	0.444856	0.03235	Q28007, Q0P5H1, A5PJM4, F1N206, A6QLN7, A7MBI3, F1MF74, F1MDJ6, F1N4M3, G3MWR8, A6QLU1, F1MBS5, P50397, P21856, Q3MHH6, E1B7M5, Q2KIL4, E1BJA2, A7YVH9, Q865R1, G5E540, Q9N2I8, F1N2I0, E1BP40	4743	57	16802	1.49157	1	0.700191	46.1205
UP_SEQ_FEATURE	repeat:10	8	0.148285	0.032363	F1N3Q7, P15497, Q28824, Q2HJD4, P49907, F1MIE6, Q0V898, Q8WML4	1519	14	6267	2.35757	1	0.964631	45.4172
UP_SEQ_FEATURE	repeat:5	11	0.203892	0.0330227	F1N3Q7, Q29RJ9, P15497, Q28824, Q03247, Q2HJD4, P49907, Q06154, F1MIE6, Q0V898, Q8WML4	1519	23	6267	1.97318	1	0.963811	46.0981
UP_SEQ_FEATURE	repeat:6	11	0.203892	0.0330227	F1N3Q7, Q29RJ9, P15497, Q28824, Q03247, Q2HJD4, P49907, Q06154, F1MIE6, Q0V898, Q8WML4	1519	23	6267	1.97318	1	0.963811	46.0981
GOTERM_CC_DIRECT	GO:0000145~exocyst	9	0.166821	0.0334882	F1MC63, E1B9K5, A5D977, A4IF89, A6QLD1, F1MIR2, Q0VCR8, F1MC71, F1N6V4	4324	15	15461	2.14537	1	0.38831	41.7712
GOTERM_BP_DIRECT	GO:0046777~protein autophosphorylation	44	0.81557	0.0334892	E1BJM5, F6PVB0, F1MC14, G3X788, F1MKW8, E1BPU0, E1BJG5, F1MFB2, Q3MHJ9, F1MDD9, F1ML02, A2VE07, F1N5L4, F1N791, E1BNH0, E1BKA8, F1N759, A4IF66, F1N3N6, E1BFB4, A5D791, E1BIE4, F1MFH7, F1MII5, F1MH24, E1BDG4, A7Z067, A6QQU8, F1MP49, E1BEM1, F1N3K4, Q3SYZ2, F1MC23, F1MKR1, E1BB50, Q58DJ9, Q148H3, E1BHE1, G3X696, E1B8H0, Q32PI1, E1BK52, F1MHP5, E1BH35	3952	117	13824	1.31548	1	0.938854	48.4849
GOTERM_CC_DIRECT	GO:0071339~MLL1 complex	12	0.222428	0.0335673	A6QP94, E1BKB7, F1MLB2, E1BL93, Q2TBU9, A7MBG8, A3KN50, A8E4Q8, E1BEP4, Q58DG7, Q08E44, Q32LD1	4324	23	15461	1.86554	1	0.384895	41.8468
UP_SEQ_FEATURE	domain:TSP type-1 3	5	0.0926784	0.0335731	P98167, P79331, Q29RU4, Q95116, F1N3A1	1519	6	6267	3.43812	1	0.962614	46.6598
GOTERM_BP_DIRECT	GO:0060325~face morphogenesis	14	0.2595	0.0337179	Q28056, A5D788, P21214, A6QLZ7, G3N3L0, A4FUE5, F1N339, F1N4A2, P02453, Q9GLE5, E1BJ93, P18341, E1BLP6, E1BKC4	3952	28	13824	1.74899	1	0.937798	48.7218
GOTERM_BP_DIRECT	GO:0090307~mitotic spindle assembly	14	0.2595	0.0337179	Q2TA29, Q3B7M0, Q2NL05, G3X687, E1BF29, F1MHT9, A0JNH5, Q58DJ9, Q2T9X8, E1BCF0, P61585, E1BFV0, E1BNG7, A7MBA1	3952	28	13824	1.74899	1	0.937798	48.7218
SMART	SM00389:HOX	77	1.42725	0.0343298	E1BNZ8, F1N693, E1BME7, E1BI23, A4FUC1, E1BGA5, E1B8D8, F1MC18, F1MJ02, A5PKI4, A4FV76, E1BGM6, F1MFM7, G3N248, E1BCF7, E1BLU8, E1BNQ7, E1B9U3, F1MTC3, A2VE85, A7MB41, E1BMD2, F1MKX5, E1BAD7, E1BPV9, E1B710, E1B856, A6QQP8, A8KC64, E1B855, F1N426, E1B853, F1MS72, F1MTS2, Q0VCS4, G3X7M1, Q3MIB9, A7MB54, Q2KIB8, Q08DG7, Q08DG5, E1BJK0, E1BEL1, E1BJ47, E1BEL0, A2VDX5, E1BBM6, E7E1K7, E1BL43, A7Z079,…	2914	191	8740	1.20915	1	0.571604	41.1145
SMART	SM00501:BRIGHT	9	0.166821	0.0345248	F1MH56, E1BLP6, E1BGK1, F1MGP2, F1MNB5, F1MKU0, E1BI80, F1MQ59, E1BGZ3	2914	13	8740	2.07645	1	0.56181	41.2945
GOTERM_BP_DIRECT	GO:0035329~hippo signaling	11	0.203892	0.0348398	G5E5X0, E1B9F9, A0JN96, E1B949, F1MRZ0, E1BKA3, E1BMG1, E1BCH5, E1BEQ5, E1BPN1, E1B969	3952	20	13824	1.92389	1	0.941259	49.8688
GOTERM_BP_DIRECT	GO:0006904~vesicle docking involved in exocytosis	11	0.203892	0.0348398	F1MXB4, P35071, F1N5Q5, P61763, A6QLD1, F1MHC2, Q3T000, F1MIR2, A4FV54, Q2HJI8, A6QR33	3952	20	13824	1.92389	1	0.941259	49.8688
INTERPRO	IPR003409:MORN motif	9	0.166821	0.0353442	A6QP75, E1BL01, E1BHW9, G5E5B8, Q32LL6, E1BGY9, F1MNA0, F1N5C9, F1MDF3	4743	15	16802	2.12549	1	0.729482	49.1709
INTERPRO	IPR020843:Polyketide synthase, enoylreductase	9	0.166821	0.0353442	Q59A28, Q3SZJ4, Q24K16, F1N647, O97764, Q58D31, Q2TA23, F1MUP9, Q3ZC42	4743	15	16802	2.12549	1	0.729482	49.1709
INTERPRO	IPR011489:EMI domain	9	0.166821	0.0353442	A6QP76, E1BJW3, A5PJU2, F1MNZ8, E1BIP4, E1BLS8, A7YWB6, E1BGE0, E1BKJ9	4743	15	16802	2.12549	1	0.729482	49.1709
INTERPRO	IPR016257:Tyrosine-protein kinase, ephrin receptor	7	0.12975	0.0354721	E1BJ31, F1N6H6, F1MKR1, E1BIE4, F1ML02, F1MII5, F1MFH7	4743	10	16802	2.47974	1	0.727917	49.2974
INTERPRO	IPR013809:Epsin-like, N-terminal	7	0.12975	0.0354721	Q2TBG2, F1N4F8, F1MWF0, A7MB23, F1MYK3, E1BD08, F1N337	4743	10	16802	2.47974	1	0.727917	49.2974
INTERPRO	IPR011626:A-macroglobulin complement component	7	0.12975	0.0354721	A0A0F6QMJ3, G3X7A5, Q7SIH1, F1MB32, F1MPE1, E1BH06, E1BAA2	4743	10	16802	2.47974	1	0.727917	49.2974
INTERPRO	IPR000089:Biotin/lipoyl attachment	7	0.12975	0.0354721	P11179, F1MSC3, A4FV90, Q9TTS3, F1N690, P11181, Q29RK2	4743	10	16802	2.47974	1	0.727917	49.2974
INTERPRO	IPR009048:Alpha-macroglobulin, receptor-binding	7	0.12975	0.0354721	A0A0F6QMJ3, G3X7A5, Q7SIH1, F1MB32, F1MPE1, E1BH06, E1BAA2	4743	10	16802	2.47974	1	0.727917	49.2974
INTERPRO	IPR001426:Tyrosine-protein kinase, receptor class V, conserved site	7	0.12975	0.0354721	E1BJ31, F1N6H6, F1MKR1, E1BIE4, F1ML02, F1MII5, F1MFH7	4743	10	16802	2.47974	1	0.727917	49.2974
GOTERM_BP_DIRECT	GO:0006357~regulation of transcription from RNA polymerase II promoter	84	1.557	0.0355991	A7Z017, E1B7V5, Q2KJC1, P40673, G3N278, E1BGA9, A7MBB7, E1BNL6, A0JNC9, A5PJQ8, F1N1U5, A1A4I4, E1BM63, A5PJQ1, Q32S26, F1N178, A4Z945, A6QLW9, A4IFL8, Q0P5I0, E1BDD9, Q2TBH6, A7MB41, Q29RL9, F1MBB0, F1MNB5, A7MBG8, A6QLF6, E1BFW7, P13214, E1BAD4, F1N426, Q5EAD3, A0JN51, Q2TBU9, A5D7S2, G3MXT0, E1B815, F1MMU3, Q2KIB8, A7Z034, B7TCI5, F1MR87, G3N054, E1BFC1, E1BA84, A4FUY6, E1BGK1, G3N0M2, A7Z079,…	3952	244	13824	1.20422	1	0.94278	50.6312
UP_KEYWORDS	Zinc	329	6.09824	0.0356067	Q2YDD4, F1MH71, E1BNV7, E1BBS1, E1BBE9, F1MNE1, F1MHG1, E1B782, A4FV50, Q3SYU3, E1BFT2, A6QP07, F1N7T2, E1BCD8, Q2TA17, Q864U1, F1MF74, A3KLR9, Q1LZ83, A7MBK4, Q2KJI7, E1BAT0, Q5E9B6, Q1LZ87, A5D7K0, Q9GLE5, P20414, Q17R07, E1BIN7, Q3B7N9, A9Q1J6, M5FJV2, E1BJV5, F1MRH0, Q3SX40, F1N0X6, Q3MHN7, F1N194, E1BGZ1, G3MX87, G5E5X0, E1BCH2, A6QR47, E1BJS7, E1BGZ9, C0LZJ1, Q1JQD9, F1MSW0, Q2YDE9, P09487,…	4923	1091	17808	1.09083	1	0.245521	40.4397
INTERPRO	IPR018490:Cyclic nucleotide-binding-like	17	0.315107	0.0358211	E1BIS4, Q28181, E1BLH0, E1BM97, F1MS53, B0JYK4, G3X6Z1, E1BMJ5, E1BL87, F1MP51, E1B760, F1MSG6, D5HSX1, Q03041, A5PJG2, A5PKI1, E1BIL3	4743	37	16802	1.62763	1	0.728604	49.6414
INTERPRO	IPR011990:Tetratricopeptide-like helical	67	1.24189	0.0358591	F1MXS1, E1BFI8, E1BIU4, Q08E34, P49951, F1N719, E1B885, E1BIA7, A6QPF1, Q2KHY7, E1BEM1, G3X6E6, Q2T9P4, A7Z061, G3MZW4, G3X736, E1BIV7, A5PKJ5, F1MBT3, F1MKC7, A5D7C7, A5D7G1, E1BJI0, Q2TBQ7, Q2TBQ9, E1BP93, Q2KJJ0, E1BDL2, A5PJS8, F1MJQ4, A4FUY3, A7MB10, E1BNT3, A3KN28, E1B7Q4, Q3T0I5, E1BPX9, A2VE45, E1BPR9, Q1RMU3, P81126, Q5EA11, P81125, E1BPX5, Q27968, Q28056, A4IFN9, Q0P5G1, Q9TRY0, G3N266,…	4743	192	16802	1.23618	1	0.726163	49.6786
GOTERM_BP_DIRECT	GO:0006417~regulation of translation	15	0.278035	0.0361861	F1N4K5, P10096, Q6TJY3, E1BDM8, Q2YDG3, A5D7H5, Q2KI51, Q3MHF8, Q0VCU1, P28783, A6QQS1, F1MJX8, G3X7B5, Q2TBP1, Q2KIV3	3952	31	13824	1.69257	1	0.943445	51.2131
GOTERM_BP_DIRECT	GO:0070527~platelet aggregation	15	0.278035	0.0361861	Q32LP0, F1MXB4, F1MAV0, Q3T149, E1BI59, F1MGU7, F1N5E3, F1MTN1, Q5E9B7, F1N5L4, F1N789, P60712, P61763, F1MQ37, A5D980	3952	31	13824	1.69257	1	0.943445	51.2131
GOTERM_BP_DIRECT	GO:0030326~embryonic limb morphogenesis	15	0.278035	0.0361861	F1MQ55, E1BDG5, A2VE85, E1BJZ5, E1BPS6, E1BC72, F1MJ02, E1BHJ4, E1B7Q4, E1BJ93, F1MTT6, E1BMR6, F1MT44, E1BNP2, A5PJK3	3952	31	13824	1.69257	1	0.943445	51.2131
GOTERM_BP_DIRECT	GO:0031122~cytoplasmic microtubule organization	15	0.278035	0.0361861	A2VDN5, Q17QE5, G3X687, E1BC93, Q0VD48, E1B714, Q3MHV6, E1BHF2, A0JNH5, G3X696, Q3SYS6, G3N2R8, E1BH39, E1BJT7, E1BNG7	3952	31	13824	1.69257	1	0.943445	51.2131
GOTERM_CC_DIRECT	GO:0005844~polysome	13	0.240964	0.0363493	A1A4K6, Q6QME8, Q2YDE4, P52193, Q2TBT7, E1BDK3, Q3MHP6, E1BJC4, E1BE88, Q3SYU2, A5D7Q4, E1B7E6, A3DUJ0	4324	26	15461	1.78781	1	0.405402	44.4484
GOTERM_BP_DIRECT	GO:0006897~endocytosis	35	0.648749	0.0368232	Q2KJ93, Q17QI5, A7Z056, E1BPU0, A1L528, F1MQ65, E1B777, Q2KHV6, B0JYK2, Q0IIG7, P20488, Q2KIA5, F2Z4F6, G3N1V3, Q2KJA1, F1MCQ1, E1BBJ7, Q08DX4, E1BHK6, P63009, F1MH24, A5PJP3, A4IFN6, A1A4J6, A5D794, P52174, A7MB23, F1MPV3, Q17R13, Q3SYR2, Q2TBW7, A0JNK9, E1BBG2, F1MYK3, E1BKZ9	3952	90	13824	1.36032	1	0.944312	51.8372
GOTERM_BP_DIRECT	GO:0030335~positive regulation of cell migration	47	0.871177	0.0368357	Q17QE5, F1MZ69, A4FV05, Q92176, F1MDD9, F1MGN0, D4QGC1, Q3B7N0, P02453, A5D9B6, P18341, P17322, Q0VCX2, E1BBQ3, A5D7D1, A6H7J1, G3N248, F1MFH7, Q32LP2, E1BNY5, Q32LP0, Q76BS1, E1BG65, E1BDM5, F1MTM9, E1BBV0, G5E526, A7Z067, E1BNY3, E1BC57, E1BKX1, F1MMJ6, F1MSM3, G3X6G8, A5PJY9, A5PKG9, E1B8J6, A7MB70, E1BJ93, E1BF41, Q28824, F1MS00, E1BNE0, A6QLE3, O46680, Q148C8, E1BNR9	3952	127	13824	1.29453	1	0.942372	51.8494
INTERPRO	IPR013785:Aldolase-type TIM barrel	18	0.333642	0.0369494	Q3T0S5, Q29RY9, Q28007, F1MTV1, Q32L93, Q5E956, Q2TBL6, E1B725, Q29RK2, E1BGZ1, Q58DK5, A0JNQ2, A6QLL8, Q58DH9, E1BL71, Q3T0V9, A0JNA3, Q3SWY3	4743	40	16802	1.59412	1	0.734155	50.7381
SMART	SM00015:IQ	23	0.426321	0.0374495	P06836, P10568, E1BKQ6, F1MVD8, A6QLN6, Q17QH9, E1BNV7, F1MX93, A0JN59, P35722, F1MTR1, E1BKW7, F1MM57, P79114, F1MG13, Q9BE40, E1BMH1, F1MM80, A6H7H0, F1MQ37, A6QPA6, F1MVL0, Q27991	2914	47	8740	1.46775	1	0.580352	43.9334
KEGG_PATHWAY	bta00020:Citrate cycle (TCA cycle)	13	0.240964	0.0374563	Q3T145, P11179, Q148D5, Q58DR8, Q58CP0, P41563, F1N206, F1N690, Q32PF2, Q0VCU1, F1MWG1, Q29RK1, Q29RK2	1811	30	7550	1.80655	0.999984	0.19862	39.8005
GOTERM_BP_DIRECT	GO:0034375~high-density lipoprotein particle remodeling	7	0.12975	0.0376512	F1MYX2, E1BKP0, P15497, E1BDU6, P81644, P19035, Q58DL9	3952	10	13824	2.44858	1	0.944033	52.6371
GOTERM_BP_DIRECT	GO:0035414~negative regulation of catenin import into nucleus	7	0.12975	0.0376512	E1BG86, E1BI79, Q3SX08, Q3SZK8, A7MB15, E1BB77, E1BPN1	3952	10	13824	2.44858	1	0.944033	52.6371
GOTERM_BP_DIRECT	GO:0019430~removal of superoxide radicals	7	0.12975	0.0376512	Q9BGI3, F1N3Q7, P00442, P29473, Q5E947, E1BE86, A3KLR9	3952	10	13824	2.44858	1	0.944033	52.6371
GOTERM_BP_DIRECT	GO:0006517~protein deglycosylation	7	0.12975	0.0376512	E1BGJ4, Q29451, Q5E946, E1BHP0, E1BQ16, E1BKB2, F1N7T2	3952	10	13824	2.44858	1	0.944033	52.6371
GOTERM_BP_DIRECT	GO:0042493~response to drug	28	0.518999	0.0378585	P40673, F1N551, G3MZV8, A5D7A1, P00442, F1MGR9, A7MB15, E1BPU9, B0JYK2, Q3T0G8, A2VDS4, E1B7Q1, E1BEH2, G5E522, Q2T9U1, Q3ZCM0, O02718, O77628, O77627, P21214, Q32KY0, A6QQW3, F1MSA4, E1BPV6, A7YY54, Q0VBZ5, F1N3A1, E1BB38	3952	69	13824	1.41947	1	0.942998	52.8354
GOTERM_BP_DIRECT	GO:0035249~synaptic transmission, glutamatergic	9	0.166821	0.0379767	Q02399, E1BKL6, F1MG21, B8YP93, P81126, P81125, F1MP30, A4FV52, F1MDF3	3952	15	13824	2.09879	1	0.941573	52.948
KEGG_PATHWAY	bta04120:Ubiquitin mediated proteolysis	43	0.797034	0.038334	A8WFQ1, A3KN22, F1MJI5, A1A4K3, E1BK00, Q32PA5, A2VE03, F1MSN0, Q1RML1, E1B7Q7, A5PKG6, F1N7B5, E1B847, E1B782, F1N510, E1BIC4, Q0VBY8, E1BIE5, E1BE47, E1BAV2, A4IFN7, Q5GF34, Q864U1, Q0P5K3, A6QQU9, F1N1X8, F1N3I3, A7Z061, E1BL52, A2VDP7, E1BNY9, A7MBG4, E1BAB6, E1BGE6, A2VE77, E1BE13, B8YP93, A7MB09, F1N0L2, Q0P5I7, F1MJ10, Q2T9V1, F1MNS0	1811	136	7550	1.31813	0.999988	0.199297	40.5262
KEGG_PATHWAY	bta05134:Legionellosis	21	0.389249	0.0384814	P68103, A7Z034, Q8HXK9, G3X7A5, P84080, Q3T0T7, A7MBB7, E1BNU2, F1MHT9, P54349, E1BEJ9, A1L528, Q3ZBT1, Q2HJH2, Q2KHZ2, Q08DJ8, Q95122, P19120, P32592, G3MYD9, P31081	1811	57	7550	1.53594	0.999989	0.196555	40.6472
SMART	SM00615:EPH_lbd	8	0.148285	0.0385096	E1BJ31, F1N6H6, F1MKR1, Q2A944, E1BIE4, F1ML02, F1MII5, F1MFH7	2914	11	8740	2.18132	1	0.57951	44.8622
UP_KEYWORDS	Copper	17	0.315107	0.0385449	F1MKS5, Q28107, P15101, P00442, Q5E946, A3KLR9, Q3T0E0, P02769, Q8MJ24, B9X245, G3X745, P10731, Q3T0G8, P79105, Q95L39, A6H737, Q8WN57	4923	38	17808	1.61827	1	0.259561	42.9814
INTERPRO	IPR000014:PAS domain	13	0.240964	0.0389369	E1BJM5, E1BLH0, F1ML85, E1BK04, F1MVD0, Q9BE97, E1B760, A4IFH3, F1MP51, F1N178, E1BPY4, E1B815, A5PKI1	4743	26	16802	1.77124	1	0.750081	52.6152
INTERPRO	IPR018980:FERM, C-terminal PH-like domain	13	0.240964	0.0389369	Q32LP2, E1BEZ8, Q9N179, P31976, Q2HJ49, E1BKT4, F1N611, E1BDB0, E1B7S3, E1BHJ3, A6QQD1, F6QDP6, E1BM78	4743	26	16802	1.77124	1	0.750081	52.6152
GOTERM_BP_DIRECT	GO:0033077~T cell differentiation in thymus	12	0.222428	0.0391257	A7MB98, P01888, E1BKA8, F1MV20, E1BD25, F1MB07, F1MAZ0, F1MGM1, F1N054, O02718, E1BLB6, A1A4J9	3952	23	13824	1.82503	1	0.944623	54.0304
UP_KEYWORDS	Calmodulin-binding	21	0.389249	0.0393988	P06836, P10568, P12624, Q9BE39, P19754, Q9N179, Q3MHJ9, P35722, E1BKI3, E1B7R5, P79114, Q9BE40, A5D7H2, P29473, Q03041, F1MM80, Q28824, Q28036, Q27991, Q0VBZ9, Q0P5E6	4923	50	17808	1.51927	1	0.260977	43.7008
GOTERM_MF_DIRECT	GO:0005248~voltage-gated sodium channel activity	9	0.166821	0.0399423	E1BIS4, E1BL87, Q4GZT3, F1MHP0, E1BMH1, E1BM97, E1BHM6, G3MYM1, M0QW12	3777	15	13095	2.08022	1	0.737403	50.0361
GOTERM_BP_DIRECT	GO:0048538~thymus development	17	0.315107	0.0399518	F1MH56, F1MAZ0, Q0VD16, E1BJP4, Q0VCT9, F1ML02, F1MJ02, G3N016, E1BKA8, F1ME54, E1BD25, Q3ZBG4, F1N054, F1MH87, O46680, Q08DG7, O02718	3952	37	13824	1.60718	1	0.946173	54.794
UP_KEYWORDS	SH3 domain	48	0.889713	0.0401841	F1MJI3, F1N7V7, P08487, F1MBN2, P23726, F1MMC7, Q9MZL7, E1BIQ8, D4QGC1, F1MQ65, A5D7F8, E1BCH2, F1MSI9, F1N657, F1N2S5, G3N016, E1BIM8, F1MWH8, A6H720, Q2KJA1, E1BKY4, E1BL68, E1BFB0, Q3ZCM0, A7Z039, A0JNB0, A7MBI0, A4IFR5, F1MEC0, E1BNW5, Q3B7M5, A5D7B9, E1BHY2, G3MZQ2, A7YWF3, A6QPW3, Q17R13, A5PKG9, E1BPI3, Q0VC16, F1MG13, Q9MZL3, E1BG80, P09851, E1BFE9, E1BIL8, Q08DK5, A7MB08	4923	135	17808	1.28615	1	0.261961	44.3551
INTERPRO	IPR011991:Winged helix-turn-helix DNA-binding domain	75	1.39018	0.0403353	E1BPQ1, G3N131, E1BJ25, Q32PD5, E1BEE6, A5PJQ8, A4IFD2, E1BKM5, E1BLN4, F1N1U5, E1BG94, E1BE02, E1B9J3, E1BL69, F1MVT0, A6QLW9, E1BK34, G3MX55, Q3ZC89, Q5EA53, F1MCJ1, Q58CQ1, G3X736, E1BFW7, F1MBS5, E1BM39, A0JN51, E1BIV1, Q2T9L9, E1BIJ1, F1MYH2, F1MFR1, A8E4Q6, F1MP14, E1BQ04, G3N056, Q4JF28, E1BA84, O46469, Q08DJ8, G3N014, E1BIW0, F1ME43, E1BNF3, F1N2H1, A6H7B5, F1N7B5, E1BN87, G3N1T3, E1BH78,…	4743	219	16802	1.21318	1	0.759808	53.8952
GOTERM_BP_DIRECT	GO:0001525~angiogenesis	49	0.908248	0.0406272	Q17QE5, A4FV05, E1B8D8, F1ML02, E1BDB1, Q9XSA7, A5PKI4, Q24K15, F1MTT6, P32871, A5PKA3, Q3T0K7, O77627, E1BLM2, Q9XS49, Q9GLE5, P51866, F1MQ37, F1MSU7, Q3ZBD7, P04272, A6H734, Q08DG7, A7YW22, E1BAU0, Q3SZZ2, E1BEL6, E1B7Q6, P29473, A4FUE0, Q0IIE2, Q06805, A5D791, Q3SZ41, O77802, F1MII5, P10152, F1N1F9, E1BDB8, F1MGM1, E1BMJ5, E1B8J8, P00829, Q2KJ51, O46680, Q7YRE7, A4IFR0, B8Y9S9, A7YWB6	3952	134	13824	1.27911	1	0.947062	55.4092
KEGG_PATHWAY	bta04930:Type II diabetes mellitus	18	0.333642	0.0406925	Q95KV0, F1MDC9, P23726, F1MSN0, F1MR37, A2VDS4, F1MYE0, F1MGG8, F1N5T3, E1BCV1, E1BFB4, A5D984, F1MP22, G3MXT0, P32871, P27595, G3X7Z2, A6QR34	1811	47	7550	1.59663	0.999994	0.203329	42.4363
GOTERM_MF_DIRECT	GO:0005096~GTPase activator activity	65	1.20482	0.0406983	A6QP75, E1BIQ2, E1BPU0, E1BNV7, P19803, F1N439, F1N795, E1BET1, Q04173, F1MSR5, F1MX90, F1MJZ7, E1B800, E1BH23, G3MXN3, E1BPM0, E1BB02, F1MU99, O77627, A7YY57, E1BA29, Q1RMQ9, F1MPV3, E1B714, A8KC67, E1B7U3, A7MBG5, Q17R07, F1MTH3, E1BIV2, F1MRD8, A7MB08, Q5EA00, A6QNS3, A7Z024, F1MJI3, E1BMG8, F1MCG4, F1MMP0, Q2TA45, E1BHF6, A4FUE5, E1BPA1, O46469, E1BKW7, F1MSG6, A5PJS1, A6QQ91, A6QPH2, E1BJP2,…	3777	183	13095	1.23146	1	0.737909	50.7016
UP_SEQ_FEATURE	zinc finger region:C2H2-type 3	19	0.352178	0.0411181	Q95LI3, A4FV61, Q2TA17, Q3B7M4, Q32KV8, F1N5N1, Q1LZ87, Q6H236, A0JNJ4, Q29RK0, A6QR00, Q3B7N9, Q3Y4E1, Q0VCC5, Q29W20, Q08DG8, A4FV57, A6H7J1, Q2VWH6	1519	50	6267	1.56778	1	0.980496	53.8247
SMART	SM00119:HECTc	14	0.2595	0.041252	E1BAV2, A4IFN7, E1BLD1, A5PJZ4, A2VE03, E1BNY9, A2VDP7, E1B7Q7, A6QP00, E1B782, F1N0L2, F1MJ10, H9GW30, F1MNS0	2914	25	8740	1.67962	1	0.594248	47.1988
GOTERM_CC_DIRECT	GO:0005874~microtubule	54	1.00093	0.0412885	G3MWU4, F1MYW2, Q2NL05, E1BFA7, P43033, E1BC46, E1BHF2, F6RAG5, A6QQ70, Q3ZCI8, Q3T0K2, A0JN40, F6R4K5, A2VDN5, E1BFF4, Q3MHM5, A4IFA0, A6QQU8, Q0VC71, Q2T9X2, A5PKJ3, E1BH39, Q3SYX0, F1MU43, F1MEW3, Q2TBQ7, E1BDX8, Q2TBQ9, Q58HC3, G3MZG5, E1BBY6, A6H750, Q27957, Q3SZH6, F1N1S2, F1N192, F1MLY0, F1MCK7, Q0IIM3, E1BLC5, E1BPX9, Q08DF4, Q9TRY0, E1BDG3, A0JNH5, Q3MHR6, F1MFI7, Q1JQC5, A6QPL4, Q28205,…	4324	153	15461	1.26199	1	0.442407	48.8007
GOTERM_CC_DIRECT	GO:0042995~cell projection	16	0.296571	0.0415786	Q32LP0, Q17QS4, Q2TA45, F1MPI1, Q2KJH4, F1MY84, A5PJL8, F1MVP3, A7MB62, Q2KIL4, Q2KJA1, Q28046, Q148J6, P61157, Q3SYX9, F1N405	4324	35	15461	1.63457	1	0.440425	49.0461
GOTERM_MF_DIRECT	GO:0008013~beta-catenin binding	12	0.222428	0.0415973	E1BPQ1, E1BG86, E1BJ93, B7TCI5, E1BI79, A5PK15, Q3SZK8, Q3MHM6, E1B714, F1MV51, E1BL05, F1MP88	3777	23	13095	1.80889	1	0.739636	51.4822
GOTERM_BP_DIRECT	GO:0007283~spermatogenesis	66	1.22335	0.0418403	P40673, G3N131, M5FMX2, F1MY86, F1MNA1, Q2KJG1, G5E6N1, Q29RK4, F1N5L4, E1BH29, A6H727, E1B782, E1B9J3, A5D7T6, E1BE82, E1BII2, F1MKX7, G3MX98, G3N2D8, F1MNB5, A7MBK0, Q9BGI2, E1BHJ4, F1N524, F1MU43, E1BNR0, F1MEN7, E1B8X8, A5D788, Q17QG8, E1B970, P00442, E1BER7, E1BGK1, F1MQ85, E1BEZ0, F1MY28, Q08DJ8, Q1HE26, F1MS56, C0LZJ1, E1BM06, Q9N2I2, E1B9Y6, Q32P95, E1B7E6, E1BAV1, E1BAV2, F1N1F9, E1B9W9,…	3952	188	13824	1.22801	1	0.949926	56.4944
GOTERM_MF_DIRECT	GO:0008134~transcription factor binding	30	0.55607	0.0421182	E1BPQ1, P40673, E1BFC1, P23726, P63103, E1BM63, F1MD46, F1MM51, Q0VBY6, Q3SZ41, O77628, O77627, A7E309, P67868, A0JN74, E1BI11, E1B8E7, E1BF07, A7YY54, G5E509, A7MBG4, Q32LB3, Q0VBZ5, Q3T0B9, Q0P5C3, F6PSE2, A7YWK4, Q3Y598, Q17QZ4, Q1RMT1	3777	75	13095	1.38681	1	0.7381	51.9291
SMART	SM00038:COLFI	7	0.12975	0.0423169	P02453, Q32S24, P02465, P02459, F1N2Y2, F1MXS8, F1N0K0	2914	9	8740	2.3328	1	0.593169	48.081
SMART	SM01359:SM01359	7	0.12975	0.0423169	A0A0F6QMJ3, G3X7A5, Q7SIH1, F1MB32, F1MPE1, E1BH06, E1BAA2	2914	9	8740	2.3328	1	0.593169	48.081
SMART	SM01360:SM01360	7	0.12975	0.0423169	A0A0F6QMJ3, G3X7A5, Q7SIH1, F1MB32, F1MPE1, E1BH06, E1BAA2	2914	9	8740	2.3328	1	0.593169	48.081
UP_SEQ_FEATURE	site:Transition state stabilizer	6	0.111214	0.0430012	P80025, P48644, Q0VCK0, P20000, Q2KJC9, Q0P5F9	1519	9	6267	2.75049	1	0.982019	55.4654
SMART	SM00231:FA58C	11	0.203892	0.0431496	P98167, A4IF66, Q28107, F1MJQ2, F1N1C7, E1BMX5, B9X245, Q3T0K7, E1BBP4, A3KN30, E1BEL6	2914	18	8740	1.83291	1	0.590151	48.7611
SMART	SM00314:RA	16	0.296571	0.0431646	Q3MHM0, E1BN06, E1BJC7, E1BGA9, A6QNW5, E1BPM7, E1BNV7, F1MS53, F1MTE8, E1BDA1, Q3MHR6, E1BDB1, E1BKW7, F1MSG6, E1BCV3, A6QNW1	2914	30	8740	1.59963	1	0.58028	48.7733
INTERPRO	IPR001073:Complement C1q protein	15	0.278035	0.0433756	E1BHU7, A7E2Z1, A7E303, E1BIR7, F1MJR6, A5PJL8, E1BJW3, A7MB82, E1BGE9, Q5E9E3, A3KMW5, P23206, E1BLS8, E1BM30, E1BIP4	4743	32	16802	1.66054	1	0.782254	56.5659
GOTERM_CC_DIRECT	GO:0042627~chylomicron	6	0.111214	0.0434882	F1N3Q7, P15497, P81644, P11151, P19035, Q03247	4324	8	15461	2.68172	1	0.451161	50.6343
GOTERM_CC_DIRECT	GO:0043596~nuclear replication fork	6	0.111214	0.0434882	Q0P5G1, A7Z027, E1BGH8, E1B6X6, E1BB03, F1MCH7	4324	8	15461	2.68172	1	0.451161	50.6343
GOTERM_CC_DIRECT	GO:0001931~uropod	6	0.111214	0.0434882	A6QQP5, P31976, Q2HJ49, F1MQ37, Q08DN8, A5D7Q8	4324	8	15461	2.68172	1	0.451161	50.6343
GOTERM_CC_DIRECT	GO:0044798~nuclear transcription factor complex	6	0.111214	0.0434882	F1N1F9, Q0VCF8, F1MGR9, M5FMX2, F1N3D4, A7YWE2	4324	8	15461	2.68172	1	0.451161	50.6343
GOTERM_CC_DIRECT	GO:0034361~very-low-density lipoprotein particle	8	0.148285	0.0436644	F1MYX2, F1N3Q7, P15497, E1BNR0, P81644, P11151, P19035, Q03247	4324	13	15461	2.20038	1	0.448279	50.7785
SMART	SM00339:FH	18	0.333642	0.0438293	E1BPQ1, Q6VFT7, F1MP14, G3MX55, F1N4K5, E1BJ25, F1MNS7, E1B841, A4IFD2, G3N014, F1ME43, E1BNF3, F1ME54, E1BIV1, E1BM52, Q3Y598, E1BN87, F1MVT0	2914	35	8740	1.5425	1	0.57626	49.3101
GOTERM_CC_DIRECT	GO:0042383~sarcolemma	23	0.426321	0.0438824	Q17QE5, E1BIS6, F1MKG2, E1BB91, E1BPR7, O62654, F1N7D7, E1B8L0, Q9MZL7, Q3B7N2, Q05204, A6QQP7, Q3ZCH8, E1BDQ4, E1BE29, P08728, E1BI98, E1BLQ0, A5PJG2, Q08DN8, F1MMT2, P04272, Q0P5E6	4324	56	15461	1.46856	1	0.445774	50.9563
GOTERM_BP_DIRECT	GO:0045597~positive regulation of cell differentiation	10	0.185357	0.044599	Q0VBZ5, F6PVB0, F1N1F9, P28800, F1N2B6, A6H7J1, A7YY54, E1BLU8, F1MF18, O77627	3952	18	13824	1.94332	1	0.957606	58.8698
GOTERM_BP_DIRECT	GO:0015701~bicarbonate transport	10	0.185357	0.044599	E1B9J2, P35071, F1N207, E1BBH7, Q32LP4, Q95323, E1BFJ3, E1BDR3, F1MVR5, G3MWI1	3952	18	13824	1.94332	1	0.957606	58.8698
GOTERM_BP_DIRECT	GO:0071353~cellular response to interleukin-4	10	0.185357	0.044599	E1BJ93, Q95140, A5PK15, F1N647, Q92176, Q1JPE3, Q3SZZ2, Q3SWY3, A7MBG4, Q58DK5	3952	18	13824	1.94332	1	0.957606	58.8698
UP_SEQ_FEATURE	domain:EGF-like 1	11	0.203892	0.0446629	P98167, P35445, F1MF86, Q06805, A3KN33, Q95116, F1N3A1, A6QR11, P07224, Q3T0K7, Q3SWW8	1519	24	6267	1.89096	1	0.983015	56.8672
GOTERM_MF_DIRECT	GO:0004715~non-membrane spanning protein tyrosine kinase activity	18	0.333642	0.0447378	A0JNB0, E1BEL4, D4QGC1, Q17R13, A5PKG9, E1B8H0, E1BPI3, F1MK62, A7MBC3, E1BIM8, F1MCX4, F1MWH8, E1BD38, E1BNE0, F1MZD1, E1BCP6, Q3ZCM0, A7Z039	3777	40	13095	1.56017	1	0.753725	54.1186
UP_SEQ_FEATURE	domain:Leucine-zipper	15	0.278035	0.0449799	A7Z017, Q95KV0, Q32PF6, Q3SZZ2, A4IFD2, A7YY54, Q0VBZ5, Q3T0B9, Q5EAD3, A7YY73, Q08DA8, Q28021, Q05B92, O77628, O02755	1519	37	6267	1.6726	1	0.981817	57.1298
SMART	SM01337:SM01337	6	0.111214	0.0451796	E1BM39, E1BH40, E1BK00, E1B782, A5PJZ4, E1BNA9	2914	7	8740	2.57084	1	0.578105	50.3845
SMART	SM00101:14_3_3	6	0.111214	0.0451796	P63103, Q3SZI4, P68252, Q0VC36, P68509, P62261	2914	7	8740	2.57084	1	0.578105	50.3845
INTERPRO	IPR001807:Chloride channel, voltage gated	6	0.111214	0.0451906	E1BLQ0, E1B792, Q4F894, A6QNR5, F1N299, Q4PKH3	4743	8	16802	2.65686	1	0.793525	58.0898
INTERPRO	IPR014743:Chloride channel, core	6	0.111214	0.0451906	E1BLQ0, E1B792, Q4F894, A6QNR5, F1N299, Q4PKH3	4743	8	16802	2.65686	1	0.793525	58.0898
INTERPRO	IPR004009:Myosin, N-terminal, SH3-like	8	0.148285	0.0458081	F1MM57, Q9BE39, Q9BE40, A6QLN6, F1MQ37, A6QPA6, Q27991, F1N775	4743	13	16802	2.17999	1	0.795569	58.5965
INTERPRO	IPR001846:von Willebrand factor, type D domain	8	0.148285	0.0458081	P98167, M5FKH9, E1B8Y4, F1N0R5, F1MTV3, F2FB42, F2FB41, F2FB40	4743	13	16802	2.17999	1	0.795569	58.5965
INTERPRO	IPR006091:Acyl-CoA oxidase/dehydrogenase, central domain	8	0.148285	0.0458081	Q0NXR6, A4IFA4, P48818, F1MN00, F1MVL2, E1BGS2, A5D974, Q3SZI8	4743	13	16802	2.17999	1	0.795569	58.5965
INTERPRO	IPR005113:uDENN domain	8	0.148285	0.0458081	E1B8G3, F1N1V1, E1BJE1, E1BK67, E1B8H4, F1N032, F1MMR9, A5D7B4	4743	13	16802	2.17999	1	0.795569	58.5965
INTERPRO	IPR013780:Glycosyl hydrolase, family 13, all-beta	8	0.148285	0.0458081	Q58DH9, E1BGJ4, Q2KHZ8, Q29451, F1MJQ3, E1BHP0, E1B725, F1N7T2	4743	13	16802	2.17999	1	0.795569	58.5965
KEGG_PATHWAY	bta05212:Pancreatic cancer	23	0.426321	0.0458288	A7Z034, G3MZV8, Q2KJ93, P21214, F1MYJ4, A6QNW5, Q95KV0, P23726, E1BNU2, Q0VD16, F1MPV3, Q1HE26, E1BG94, A5D977, F1MD46, P18341, E1BCV1, F1MYH2, G3X7B5, P32871, O46680, E1B8X8, P62998	1811	65	7550	1.47517	0.999999	0.222705	46.4014
INTERPRO	IPR002870:Peptidase M12B, propeptide	17	0.315107	0.0460927	F1MXQ0, E1BBU4, E1BC50, F1MZJ5, G3MY93, E1BMV7, A4FUX7, E1BN99, E1B900, P79331, E1BI72, F1MRZ2, A7MB07, E1BFV4, F1MP11, E1B8S3, Q10741	4743	38	16802	1.5848	1	0.795178	58.8281
UP_SEQ_FEATURE	compositionally biased region:Poly-Glu	26	0.481928	0.0463917	P23389, Q2KIT6, F1MXS1, P21671, A6QLA6, A7Z019, A7YWM1, Q3MHV6, Q2NKY8, F1MFZ3, Q1JQD9, Q58D13, Q0V8K7, Q3SZC4, F1ABP1, Q2KI83, Q58DN4, Q4GZT3, P79331, Q08DI1, P09851, Q28824, Q9TTK4, Q2TBQ9, F1MT67, A5D962	1519	75	6267	1.43026	1	0.982401	58.2813
UP_SEQ_FEATURE	repeat:TSP type-3 4	4	0.0741427	0.0464644	P35445, Q95116, F1N3A1, Q3SWW8	1519	4	6267	4.12574	1	0.98083	58.3398
UP_SEQ_FEATURE	domain:VIT	4	0.0741427	0.0464644	Q3T052, F1MMP5, A2VE29, P56652	1519	4	6267	4.12574	1	0.98083	58.3398
UP_SEQ_FEATURE	nucleotide phosphate-binding region:ATP 1	4	0.0741427	0.0464644	A7YSY2, P35071, Q8HXQ5, Q2KJA2	1519	4	6267	4.12574	1	0.98083	58.3398
UP_SEQ_FEATURE	repeat:TSP type-3 7	4	0.0741427	0.0464644	P35445, Q95116, F1N3A1, Q3SWW8	1519	4	6267	4.12574	1	0.98083	58.3398
UP_SEQ_FEATURE	repeat:TSP type-3 1	4	0.0741427	0.0464644	P35445, Q95116, F1N3A1, Q3SWW8	1519	4	6267	4.12574	1	0.98083	58.3398
UP_SEQ_FEATURE	domain:Fibrillar collagen NC1	4	0.0741427	0.0464644	P02453, Q32S24, P02465, P02459	1519	4	6267	4.12574	1	0.98083	58.3398
UP_SEQ_FEATURE	repeat:TSP type-3 3	4	0.0741427	0.0464644	P35445, Q95116, F1N3A1, Q3SWW8	1519	4	6267	4.12574	1	0.98083	58.3398
UP_SEQ_FEATURE	nucleotide phosphate-binding region:ATP 2	4	0.0741427	0.0464644	A7YSY2, P35071, Q8HXQ5, Q2KJA2	1519	4	6267	4.12574	1	0.98083	58.3398
UP_SEQ_FEATURE	repeat:TSP type-3 6	4	0.0741427	0.0464644	P35445, Q95116, F1N3A1, Q3SWW8	1519	4	6267	4.12574	1	0.98083	58.3398
UP_SEQ_FEATURE	repeat:TSP type-3 8	4	0.0741427	0.0464644	P35445, Q95116, F1N3A1, Q3SWW8	1519	4	6267	4.12574	1	0.98083	58.3398
UP_SEQ_FEATURE	propeptide:C-terminal propeptide	4	0.0741427	0.0464644	P02453, Q32S24, P02465, P02459	1519	4	6267	4.12574	1	0.98083	58.3398
UP_SEQ_FEATURE	domain:TSP C-terminal	4	0.0741427	0.0464644	P35445, Q95116, F1N3A1, Q3SWW8	1519	4	6267	4.12574	1	0.98083	58.3398
UP_SEQ_FEATURE	repeat:TSP type-3 5	4	0.0741427	0.0464644	P35445, Q95116, F1N3A1, Q3SWW8	1519	4	6267	4.12574	1	0.98083	58.3398
UP_SEQ_FEATURE	site:Contributes to redox potential value	4	0.0741427	0.0464644	P38657, P05307, Q95108, O97680	1519	4	6267	4.12574	1	0.98083	58.3398
UP_SEQ_FEATURE	repeat:TSP type-3 2	4	0.0741427	0.0464644	P35445, Q95116, F1N3A1, Q3SWW8	1519	4	6267	4.12574	1	0.98083	58.3398
UP_SEQ_FEATURE	DNA-binding region:Homeobox	10	0.185357	0.0465254	Q0P5C3, O97552, Q0VCS4, Q9GMA3, A7MB54, F1N4A2, Q08DG7, Q3ZBF8, Q08DG5, A5PKG8	1519	21	6267	1.96464	1	0.979178	58.3888
UP_SEQ_FEATURE	repeat:7	10	0.185357	0.0465254	F1N3Q7, P15497, Q28824, Q03247, Q2HJD4, P49907, Q06154, F1MIE6, Q0V898, Q8WML4	1519	21	6267	1.96464	1	0.979178	58.3888
UP_SEQ_FEATURE	repeat:2	22	0.407785	0.0465411	F1MXS1, Q27974, Q29RJ9, P68265, Q03247, P49907, Q06154, Q8WML4, Q5BIN2, Q2KI51, Q2TBW2, F1N3Q7, F1N7A3, Q3SYX0, P15497, Q28824, Q2TA49, Q2HJD4, Q0V898, F1MIE6, P12661, P20072	1519	61	6267	1.48797	1	0.977379	58.4014
UP_KEYWORDS	Calcium channel	14	0.2595	0.046912	P79100, F1N137, F1MTE6, E1BLK4, Q9MZL7, F1MR37, F1MXP7, Q0VD05, Q9TU34, Q9MZL3, F1N5T3, F1MP22, E1BMQ7, G3X7Z2	4923	30	17808	1.68808	1	0.295581	49.6774
GOTERM_MF_DIRECT	GO:0003746~translation elongation factor activity	10	0.185357	0.0470365	P68103, P49410, A3KN48, Q5E983, A5D989, A7MB33, E1BEJ3, Q3SYU2, Q2KHZ2, A4FV53	3777	18	13095	1.92613	1	0.765638	55.9622
GOTERM_MF_DIRECT	GO:0005102~receptor binding	37	0.68582	0.0475212	F1MKS5, E1BEL4, F1MAV0, G3N154, Q3SX23, P11151, D4QGC1, A5PK24, Q3T0I5, P24627, Q29RS5, P00735, Q3ZCM0, A0JNB0, P10152, P02672, P67868, Q2HJ68, P21214, Q2TBL2, A7YWJ7, F1MGU7, P06868, Q2HJ49, Q17R13, A5PKG9, E1BPI3, F1MK62, Q4GZT3, E1BBP3, F1MCX4, O02659, E1BD38, Q7SIH1, P09851, E1BNE0, A7YWT5	3777	97	13095	1.32248	1	0.763678	56.3419
INTERPRO	IPR011701:Major facilitator superfamily	26	0.481928	0.0475516	F1MGV4, Q29397, F1MEU4, F1N0Z7, A7MBE7, F1MWZ2, F1MBH6, A4FV52, A4IF94, Q17QR6, Q1JPD8, F1MPR0, E1BK31, Q27963, Q3MHW6, E1B7A6, E1BHT6, E1B9Q0, E1BMB9, F1N294, E1BGE4, Q1JP63, Q0P5M9, Q17QZ3, Q1JQC1, F1ME77	4743	65	16802	1.41699	1	0.803054	59.9963
GOTERM_BP_DIRECT	GO:0061158~3'-UTR-mediated mRNA destabilization	6	0.111214	0.0475744	A7MB98, E1BJS7, F1MV20, E1BGL3, P53781, E1BEK9	3952	8	13824	2.62348	1	0.964553	61.2936
GOTERM_BP_DIRECT	GO:0016584~nucleosome positioning	6	0.111214	0.0475744	P02253, A7Z027, F1N2H1, A7MAZ5, Q2KJ14, F1MLK1	3952	8	13824	2.62348	1	0.964553	61.2936
GOTERM_BP_DIRECT	GO:0007184~SMAD protein import into nucleus	6	0.111214	0.0475744	P18341, P21214, F1MYC9, F1MT44, F1MKY4, O77627	3952	8	13824	2.62348	1	0.964553	61.2936
GOTERM_BP_DIRECT	GO:0061549~sympathetic ganglion development	6	0.111214	0.0475744	E1B7V5, E1BME7, E1BMX5, A6H7J1, F1MGN0, E1BEL6	3952	8	13824	2.62348	1	0.964553	61.2936
GOTERM_BP_DIRECT	GO:0032727~positive regulation of interferon-alpha production	6	0.111214	0.0475744	F1MU42, Q4JF28, F1MKU1, P31081, A8E4Q6, E1BJZ0	3952	8	13824	2.62348	1	0.964553	61.2936
GOTERM_BP_DIRECT	GO:0060340~positive regulation of type I interferon-mediated signaling pathway	6	0.111214	0.0475744	Q3MHF8, E1BDG5, F1MU42, Q4JF28, E1B9F2, A8E4Q6	3952	8	13824	2.62348	1	0.964553	61.2936
GOTERM_BP_DIRECT	GO:0046488~phosphatidylinositol metabolic process	6	0.111214	0.0475744	P21671, F1N759, E1BNT8, A7Z067, Q0VCY6, Q1RMU9	3952	8	13824	2.62348	1	0.964553	61.2936
GOTERM_CC_DIRECT	GO:0005783~endoplasmic reticulum	157	2.9101	0.0476502	Q17QE5, E1BK60, F1N0R5, E1BPU0, A4FV41, Q0P5L5, Q2KJH6, P34955, A7MBJ3, F1N3U6, E1B9R3, A1A4I9, F1N3U0, Q3ZCI8, Q04173, Q2TBX4, Q32PH0, Q3T000, Q5E9H1, A6H720, F1ME65, Q1ZYR0, A8E4P3, O77628, G3X7D2, H9GW30, A2VDN5, Q1LZF8, Q8HXK9, E1BJV0, A7Z029, P79345, F1MNU7, F1MAY4, G3X6Z1, Q9BGI2, A5D9E1, E1BF41, F1N1E5, Q8SPM1, A5D9E7, F1N3H1, P38657, F6PVB0, E1BI49, Q29397, A4FUY3, Q3ZBT1, Q3SZZ2, Q3SYS6,…	4324	497	15461	1.12952	1	0.469581	53.9365
UP_SEQ_FEATURE	compositionally biased region:Poly-Gln	9	0.166821	0.047868	Q9BE97, F1MFZ3, A5D7H1, Q9TTR8, Q9TTR7, A4IFM1, Q32LM6, A7MB54, A5D7F6	1519	18	6267	2.06287	1	0.977998	59.454
KEGG_PATHWAY	bta03018:RNA degradation	26	0.481928	0.0484058	E1BIQ0, F1N1E7, Q3ZC09, A4FUY5, Q05B79, E1BCS1, Q2KIN0, A5PJZ8, E1BCW3, Q0IIG5, E1BEH2, Q3ZCE0, E1BJH1, A0JN80, P31081, Q3SZL6, P61286, E1B885, E1BMZ5, E1BMZ8, F1MKX7, A1A4J1, F1MHU9, E1BDM8, Q9XSJ4, Q3ZCH0	1811	76	7550	1.42623	0.999999	0.230192	48.2941
UP_KEYWORDS	Chloride	16	0.296571	0.0486768	Q1LZF8, P10064, F1N207, E1BAI4, F1N299, Q3ZCJ8, F1MXP7, Q5E9B7, Q9XSA7, P35071, E1B792, E1BLQ0, Q58DD0, Q4F894, A6QNR5, Q4PKH3	4923	36	17808	1.60769	1	0.301195	50.9929
GOTERM_BP_DIRECT	GO:0030705~cytoskeleton-dependent intracellular transport	8	0.148285	0.0488319	E1BGB0, P79114, E1BBN7, F1MLY0, E1BAV9, G3X690, F1N1G7, F6RAG5	3952	13	13824	2.1526	1	0.966391	62.2767
GOTERM_BP_DIRECT	GO:0006414~translational elongation	8	0.148285	0.0488319	P68103, P49410, Q5E983, A5D989, A7MB33, Q3SYU2, Q2KHZ2, A4FV53	3952	13	13824	2.1526	1	0.966391	62.2767
GOTERM_BP_DIRECT	GO:0080182~histone H3-K4 trimethylation	8	0.148285	0.0488319	P02253, E1BPQ2, E1BKN0, F1N6E9, E1BD99, A5D7G1, A7MAZ5, E1BGK1	3952	13	13824	2.1526	1	0.966391	62.2767
GOTERM_BP_DIRECT	GO:0007064~mitotic sister chromatid cohesion	8	0.148285	0.0488319	G3N365, E1B9J3, Q2KIP2, E1BPS7, E1BL69, F1MWW9, O97593, F1N7G8	3952	13	13824	2.1526	1	0.966391	62.2767
UP_KEYWORDS	Innate immunity	36	0.667285	0.0491094	Q28065, P40673, F1MAV0, Q3SZL0, A0A0F6QMJ3, G3X7A5, P81187, Q4JF28, Q3ZBI5, F1MHT9, Q6E804, P35246, Q2TBI0, A4IF62, Q3MHN2, Q0VCX1, Q3SYW2, Q29RQ1, Q8SPF8, Q29RU4, Q3T0A3, P02672, P80177, Q8HXK9, A8YXY8, Q5I2E5, P79105, F1MTH4, Q3ZBB1, E1BD59, Q5E9E3, Q95122, O02659, P28783, E1BGN7, Q8SPU5	4923	98	17808	1.32881	1	0.299703	51.3104
GOTERM_CC_DIRECT	GO:0016235~aggresome	13	0.240964	0.0492085	E1BMP1, A8WFQ1, E1B856, A7E3V0, E1BEL0, Q6R8F2, Q2HJF3, F1MKX7, Q0VCS3, F1MUP3, B8YP93, Q3SYU2, A5D7I1	4324	27	15461	1.7216	1	0.476524	55.1186
GOTERM_MF_DIRECT	GO:0003857~3-hydroxyacyl-CoA dehydrogenase activity	6	0.111214	0.0493261	Q8SPX7, Q0IIL6, E1BMH4, F1MD70, Q2KJC5, A5D9E7	3777	8	13095	2.60028	1	0.771214	57.729
GOTERM_MF_DIRECT	GO:0005319~lipid transporter activity	6	0.111214	0.0493261	F1MYX2, E1BNC6, M5FMV8, E1BPS5, G5E556, B0JYK2	3777	8	13095	2.60028	1	0.771214	57.729
GOTERM_MF_DIRECT	GO:0004571~mannosyl-oligosaccharide 1,2-alpha-mannosidase activity	6	0.111214	0.0493261	E1B789, A7YY48, E1BNG2, E1BI49, A7MBJ3, F1MBF2	3777	8	13095	2.60028	1	0.771214	57.729
GOTERM_BP_DIRECT	GO:0001889~liver development	16	0.296571	0.049723	F1MH56, Q76BS1, E1BC86, Q3SZZ2, Q0VCT9, F1MSM3, E1B7Q6, A6H7A2, Q3ZBG4, A7MB54, G3N248, O02754, P32871, F1N7T2, Q28034, O77627	3952	35	13824	1.59907	1	0.967265	62.959
COG_ONTOLOGY	Amino acid transport and metabolism	21	0.389249	0.0497253	E1BP91, Q3SX44, P00366, A6QPT7, A6QQK5, F1MDJ6, A7MBF9, Q3ZC84, E1BK06, F1N4M3, F1N6X2, A6QLG9, A3KMV9, Q2TBS9, F1MZK8, Q5E9S4, E1BM61, F1MU34, Q2T9M7, Q0VCW4, P56965	521	46	1671	1.4642	0.913551	0.705978	38.5387
GOTERM_BP_DIRECT	GO:0048589~developmental growth	11	0.203892	0.0498761	Q1HE26, F1N215, Q32KS0, F1MM80, E1BJP4, F1MCE7, F1N6W0, E1BKC4, A7E348, F1MP12, E1BNP2	3952	21	13824	1.83227	1	0.966413	63.075
KEGG_PATHWAY	bta05230:Central carbon metabolism in cancer	22	0.407785	0.0498917	A0JN67, F6PVB0, F1MC14, F1MYJ4, Q95JC7, A1A4J1, P23726, Q0VD16, E1BCW3, F1MMK2, Q0IIG5, F1N759, E1BCV1, E1BFB4, F1MS00, A5D984, Q3SZ62, Q769I5, G3X7B5, P32871, P27595, A6QR34	1811	62	7550	1.47931	1	0.232821	49.3572
KEGG_PATHWAY	bta04923:Regulation of lipolysis in adipocytes	20	0.370714	0.0499842	E1BQ12, E1BHU9, P19754, F6QD56, F1MYJ4, P23726, F1MC02, Q2KI18, A7MBH9, Q32L74, F1MYE0, F1MGG8, D5HSX1, P16386, E1BCV1, Q0ZCB3, G3X7B5, P32871, E1BN64, E1BM79	1811	55	7550	1.51599	1	0.229627	49.4227
GOTERM_CC_DIRECT	GO:0000793~condensed chromosome	9	0.166821	0.0509043	A7Z027, P40673, E1BPD7, A3KN39, F1MB07, F1MDU7, E1B6X6, A7MB37, E1BE83	4324	16	15461	2.01129	1	0.484177	56.3729
GOTERM_MF_DIRECT	GO:0046332~SMAD binding	8	0.148285	0.0510744	Q17QW4, P02465, A2VDZ3, E1BJ37, Q0VCT9, E1BCC6, A7MB11, P18203	3777	13	13095	2.13356	1	0.777929	59.033
GOTERM_BP_DIRECT	GO:0006898~receptor-mediated endocytosis	17	0.315107	0.051206	P15396, P85521, Q27974, P45478, F1MQD9, F1MKV7, P21758, Q8MJ24, Q32L50, F1MIB2, A6H737, Q95122, A7E3W2, E1BBG2, E1BG05, Q3SYV4, P19238	3952	38	13824	1.56488	1	0.968249	64.0685
KEGG_PATHWAY	bta00620:Pyruvate metabolism	15	0.278035	0.0518245	Q3T145, F1MSC3, F1N690, Q5E9B1, Q29RZ0, F1N206, A6QQT4, Q29RK2, A4FUC5, A7YWF1, Q9TTS3, P20000, A5D984, Q2KJC9, Q08DM3	1811	38	7550	1.64565	1	0.233621	50.7098
GOTERM_CC_DIRECT	GO:0032154~cleavage furrow	15	0.278035	0.0524364	Q32LP2, Q2TA29, E1BJP2, E1BDG6, Q0P5I0, A1A4I4, Q2NKY7, Q1RMJ6, E1BFR5, P61585, Q28824, F1MQ37, E1BDU8, Q27991, Q0IIJ3	4324	33	15461	1.62528	1	0.490456	57.4777
INTERPRO	IPR009000:Translation elongation/initiation factor/Ribosomal, beta-barrel	13	0.240964	0.0525579	P68103, P49410, A7MB33, A4FUD3, E1BEJ3, P39872, Q2KHZ2, A3KN48, E1BH79, Q3SYU2, A5D7D4, F1MKA6, A4FV53	4743	27	16802	1.70564	1	0.83258	63.7708
INTERPRO	IPR001660:Sterile alpha motif domain	31	0.574606	0.0528403	E1BMP1, F1MRF3, F1N6H6, E1BKK6, F1ML02, E1BJS9, E1BKW5, F1MF27, E1BIE4, E1BBJ7, F1MII5, F1MFH7, E1BJ31, E1BB34, E1BPB1, F1MCN4, Q3ZBW8, A6QL51, F1MKR1, A6QQ48, E1BBV6, F1MHL2, E1BDR5, E1BFG7, G5E618, E1B8R5, F1MNU9, G5E533, E1B893, E1BIJ3, E1BFU2	4743	81	16802	1.35577	1	0.832019	63.9734
GOTERM_BP_DIRECT	GO:0010923~negative regulation of phosphatase activity	19	0.352178	0.0532403	E1BPK7, A7Z026, A4IFR5, F1N1P8, F1MNV8, A4FV30, E1BP74, G5E6T3, G3MZM6, E1BPS4, A0JNI9, F1MQV1, Q3SYS6, E1BA43, E1BPZ9, E1BAS8, E1BN63, F1MIE9, A7Z049	3952	44	13824	1.51049	1	0.97137	65.5394
UP_KEYWORDS	CBS domain	5	0.0926784	0.0532543	A7MBF8, A0JNA3, Q4G3U3, Q4PKH3, Q3SWY3	4923	6	17808	3.01442	1	0.317139	54.2574
GOTERM_CC_DIRECT	GO:0030139~endocytic vesicle	16	0.296571	0.0533713	E1BDG6, F1MQD9, F1MKV7, E1BB77, Q0IIG7, A6QQP7, F1MSG6, Q58DS9, P15497, Q29443, F1MRZ0, A4IF79, A5D7E1, E1BKY4, F1N1G7, F1MIE6	4324	36	15461	1.58917	1	0.492583	58.1389
INTERPRO	IPR000433:Zinc finger, ZZ-type	9	0.166821	0.0535736	E1BM64, A6QLC9, A7E3V0, E1BBN5, E1B782, F1MD32, E1BMA8, E1BNA9, Q1LZE1	4743	16	16802	1.99265	1	0.834063	64.4943
GOTERM_CC_DIRECT	GO:0045095~keratin filament	22	0.407785	0.05363	Q5XQN5, G3MYU2, E1B991, F1MC11, A4FV94, A6QP32, P05786, F1N362, G3N0V2, A4FUZ0, A3KN27, A3KMY1, A4IFP2, E1B8J6, Q08D91, Q148H5, Q29S21, Q148H8, F6S1Q0, F1MC40, A7YWK3, A6QNX5	4324	54	15461	1.45674	1	0.490223	58.3201
INTERPRO	IPR013761:Sterile alpha motif/pointed domain	38	0.704356	0.0537547	F1MRF3, E1BMP1, F1N6H6, E1BKK6, A4FUY6, A5PJQ8, F1ML02, F1N3W6, E1BJS9, E1BKW5, F1MXH6, F1MF27, E1BBJ8, E1BIE4, E1BBJ7, E1BM00, F1MFH7, F1MII5, E1BJ31, E1BB34, E1BPB1, F1MCN4, Q3ZBW8, A6QL51, E1BMF4, F1MKR1, A6QQ48, E1BBV6, F1MHL2, E1BFG7, E1BDR5, G5E618, E1B8R5, F1MNU9, G5E533, E1B893, E1BIJ3, E1BFU2	4743	103	16802	1.30694	1	0.832928	64.6219
GOTERM_CC_DIRECT	GO:0071013~catalytic step 2 spliceosome	32	0.593142	0.0539899	Q2KJC1, Q2KJJ0, P79122, D3JUI8, A4FV01, Q5E952, P09867, Q08DZ2, Q24K12, Q2HJ60, F1MI03, Q3ZBE5, P61286, E1BH78, A6QQU2, A6QLB2, Q58DW4, A4FUD3, A0JN52, F1MBS9, Q17QN3, A4FUD8, A2VDN7, Q2KJD3, E1BF20, E1BEG2, F1MWG3, F1MX61, Q3B7L8, Q2KID6, F1MZ21, E1BP16	4324	85	15461	1.34612	1	0.488568	58.5711
GOTERM_BP_DIRECT	GO:0010977~negative regulation of neuron projection development	12	0.222428	0.0540553	Q9TRY0, Q17QE5, F1MPJ9, P01888, A7MBI5, P48616, A4FUG0, Q28115, E1BLB5, E1BER6, Q28034, F1MIB2	3952	24	13824	1.74899	1	0.971901	66.1125
GOTERM_BP_DIRECT	GO:0030513~positive regulation of BMP signaling pathway	12	0.222428	0.0540553	Q1HE26, E1BBN3, A6QNQ0, Q0P5C3, Q3ZBG4, F1N3I3, F1N4A2, Q3SZ41, F1N2V0, A8WFL7, F1MSM3, F1MT44	3952	24	13824	1.74899	1	0.971901	66.1125
GOTERM_BP_DIRECT	GO:0000060~protein import into nucleus, translocation	12	0.222428	0.0540553	P18341, E1BMT1, A4IFB8, Q3SYU7, P07353, E1BK20, Q3B7L8, E1BFV0, G3X7B5, E1BCE6, Q58D13, E1B8E6	3952	24	13824	1.74899	1	0.971901	66.1125
GOTERM_BP_DIRECT	GO:0051726~regulation of cell cycle	27	0.500463	0.054128	E1BGK8, E1BAW5, A2VDM8, Q59A30, E1BIM8, P19120, E1BK67, E1BE82, F1MM99, O77627, E1BB52, Q3ZBN6, Q08DA3, E1BBV0, A4IFA0, Q5E9B2, E1BB50, A7YY54, Q5E9B7, F1MRX4, G3MX91, Q0VBZ5, E1BFR5, E1BJV8, E1BMR3, Q2HJ51, Q0P5I7	3952	68	13824	1.3889	1	0.971	66.1632
GOTERM_BP_DIRECT	GO:0009791~post-embryonic development	27	0.500463	0.054128	A5D788, Q32KS0, G3MYE7, E1B7Q1, E1BP22, E1BE01, A6H748, E1BFB4, Q32LP4, Q9GK13, O02718, E1BBJ7, E1BN82, E1BA29, E1BJ30, Q27963, A7E348, A7MB70, Q9TU34, E1BD99, Q0VCU1, E1BLP6, E1BNR0, E1B793, Q2KJ53, E1BNR2, O46680	3952	68	13824	1.3889	1	0.971	66.1632
GOTERM_MF_DIRECT	GO:0003729~mRNA binding	38	0.704356	0.0542289	F1MSN9, G3MYE7, Q2KIC0, Q3ZBT6, D3JUI8, E1BJC4, E1BG99, G5E6N1, F1N153, P52193, F1N7G0, Q2TBT7, E1BP22, A4FUE1, F1MVN3, Q1RMS5, E1BHM5, Q32PA0, E1B7E6, Q3SZL6, E1BIA7, Q3ZCA2, P53781, Q5E946, O18789, E1BF47, G3N0W8, E1BLB7, G3N1L2, F1N7A3, Q10569, F2Z4E9, F1MX61, G3MZ78, Q2HJD4, A6QLE1, E1B893, Q1RMR2	3777	101	13095	1.30443	1	0.79314	61.2905
GOTERM_CC_DIRECT	GO:0017053~transcriptional repressor complex	19	0.352178	0.0543668	E1B7A1, F1N215, F1MGM4, B7TCI5, F1MPJ9, E1BI59, E1BGK1, A7MBK4, A8YXY8, E1BJ37, F1MFJ6, A6QNQ6, Q9XSK7, F2Z4J7, A6H7J1, Q32LP9, E1BCC6, F1MYR0, O77627	4324	45	15461	1.50971	1	0.487059	58.8324
GOTERM_BP_DIRECT	GO:0042391~regulation of membrane potential	22	0.407785	0.0545967	P02715, E1BIS4, Q28181, E1BLH0, F1N206, F1N207, E1BNX9, A5PJQ7, E1BM97, E1BFJ3, E1BDR3, E1B9J2, F1MC51, E1BL87, F1MP51, E1B760, A2VDS4, Q03041, E1BAB7, F1N1G7, F1MJ10, A5PKI1	3952	53	13824	1.45199	1	0.970868	66.4882
GOTERM_BP_DIRECT	GO:0010468~regulation of gene expression	25	0.463392	0.0546109	F1MKS5, A7E318, G3MZV8, E1BP74, A2VE98, Q0VC85, A4FUY5, G5E631, F1MX40, Q3ZCH8, F1MYC3, P52205, Q3SZ54, P02459, A6H748, E1BBH7, D3IVZ2, A6H7J1, P00735, P32871, O46680, E1BKZ9, O02718, F1MHN4, E1BN82	3952	62	13824	1.41047	1	0.969848	66.4979
GOTERM_CC_DIRECT	GO:0030314~junctional membrane complex	5	0.0926784	0.0554091	E1BL01, E1BDQ4, G5E5B8, E1BGY9, F1MNA0	4324	6	15461	2.97969	1	0.489838	59.5469
GOTERM_CC_DIRECT	GO:0097433~dense body	5	0.0926784	0.0554091	Q863B3, P60712, E1BJC4, Q3B7N2, E1B7E6	4324	6	15461	2.97969	1	0.489838	59.5469
GOTERM_CC_DIRECT	GO:0034366~spherical high-density lipoprotein particle	5	0.0926784	0.0554091	F1MYX2, P15497, P17697, P81644, P19035	4324	6	15461	2.97969	1	0.489838	59.5469
GOTERM_CC_DIRECT	GO:0031965~nuclear membrane	47	0.871177	0.0555246	E1BGI2, F1MXS1, F1N0C3, P21671, E1BEL0, E1BA84, F1MYW4, P43033, Q5E9A7, E1BAC4, E1BJE7, O02853, F1MM55, E1BM06, Q3SYU7, A5PJI3, E1BPR9, A5D7H4, E1BH47, Q1JQD0, E1BFV0, O02718, F1MLJ5, Q5BIS8, A2VDN5, E1BPK6, P10096, P67808, E1BF47, E1BC93, F1N1V3, E1BLK1, A8KC67, E1BIX5, F1MGA6, P13214, A6H716, Q5E9B7, F1MZX4, F1MZD9, A4IFB8, E1BCV4, Q0VCC5, F1N0Q2, F1MJ31, Q2KID6, Q3ZBF8	4324	133	15461	1.26357	1	0.486699	59.6254
UP_KEYWORDS	Extracellular matrix	41	0.759963	0.0556111	Q95LI2, P35445, F1N0R5, F1MF86, A4FV05, F1N2Y2, E1B9J9, P35246, Q28062, F1MXS8, P11116, P02453, Q32S24, P18341, A6QPB3, A7E3W2, P02459, A3KN33, F1MZU6, P12661, Q3SWW8, F1N0K0, F1MUC5, Q6RXL1, Q05443, E1BDG5, E1BPV7, Q32L50, Q9GLE5, E1BCT7, A6H737, P02465, P79331, P23206, F1MRZ2, F1N401, Q2KJ51, P04272, A5D7S8, A7YWB6, B8Y9S9	4923	115	17808	1.28965	1	0.32501	55.8582
GOTERM_CC_DIRECT	GO:0005669~transcription factor TFIID complex	10	0.185357	0.056234	E1BM63, E1BEN8, E1BGK7, A5PJW1, A7MAZ4, E1BKV9, Q58DG7, E1BIA9, G5E509, A6QLG9	4324	19	15461	1.88191	1	0.487348	60.1042
GOTERM_CC_DIRECT	GO:0008305~integrin complex	10	0.185357	0.056234	E1B864, A6QLB3, A6QQ97, F1MQ37, F1MMH2, P61625, G3MYD9, P80747, F1MTN1, F1MK44	4324	19	15461	1.88191	1	0.487348	60.1042
GOTERM_CC_DIRECT	GO:0005923~bicellular tight junction	30	0.55607	0.0562511	Q6L708, G3X788, F1MBN2, F1MKU1, Q3B7N2, F1MSG6, E1BAS8, Q2TA49, F1MT78, Q765N9, F1MMT3, E1BFB3, Q0P5F3, Q9XT56, F1MEC0, F1MGM1, F1MRK3, E1BEQ5, A5D7U3, E1BM51, A5PJL8, E1BHJ3, F1MRZ0, Q32LM6, G3N384, Q28205, O46680, A6H735, E1BLF1, A7YW22	4324	79	15461	1.35783	1	0.483677	60.1157
INTERPRO	IPR013026:Tetratricopeptide repeat-containing domain	42	0.778499	0.0563034	F1MXS1, E1BP93, Q2KJJ0, E1BDL2, F1MJQ4, E1BFI8, E1BIU4, Q08E34, F1N719, A7MB10, A2VE45, E1BPR9, Q1RMU3, Q5EA11, E1BPX5, E1B885, Q27968, Q28056, Q9TRY0, G3N266, G3X6C1, A6QPF1, F1MSK0, A7E3S8, G3X6E6, Q2T9P4, F1N307, E1BIX7, G3MZQ2, A7Z061, A4FUD8, F1N5E9, E1BIV7, Q08E48, A5PKJ5, F1MBT3, A5D7G1, E1BLX1, E1BJI0, Q2TBQ9, E1BEU1, E1BB38	4743	116	16802	1.28262	1	0.84482	66.3715
INTERPRO	IPR018303:P-type ATPase, phosphorylation site	15	0.278035	0.0563205	F1MYA8, E1BPC3, A7Z029, A1A4J6, G3X6T7, F1MKI1, F1MPR3, A2VDL6, F1N0B2, F1MF00, E1BNB9, Q0VCY0, F1N677, F1MS16, P57709	4743	33	16802	1.61022	1	0.842832	66.383
INTERPRO	IPR002049:EGF-like, laminin	15	0.278035	0.0563205	A6QP76, G3N0E7, E1BDK6, F1MXV1, F1MYX9, E1BPS6, E1BGE0, F1N0T1, F1MD77, F1MEG3, E1B7Q3, F1MMT2, F1N0C7, E1BP05, E1B9M8	4743	33	16802	1.61022	1	0.842832	66.383
SMART	SM00185:ARM	20	0.370714	0.0566355	P63009, Q8SPJ1, E1BI79, E1B8W3, E1BPV1, E1BPV0, P41541, E1BQ11, A6H718, A4IF71, F1MJ11, E1BP58, Q04173, F1MM16, Q2KI54, E1BFV0, F1MV51, G3N156, F1MSC0, A7MB67	2914	41	8740	1.46308	1	0.653927	58.6812
SMART	SM00219:TyrKc	33	0.611677	0.0567469	E1BEL4, F6PVB0, F1MC14, F1MDD9, D4QGC1, F1ML02, F1N5L4, E1BJS9, A4IF66, F1N759, E1BIM8, F1MWH8, Q06805, Q769I5, Q3ZCM0, E1BIE4, A7Z039, F1MFH7, A0JNB0, E1BJ31, A7Z067, F1MC23, F1MKR1, E1BBP4, Q17R13, A5PKG9, E1BPI3, F1MCX4, E1BD38, E1BNE0, F1MS00, E1BCP6, F1MHP5	2914	75	8740	1.3197	1	0.645598	58.7552
INTERPRO	IPR011054:Rudiment single hybrid motif	5	0.0926784	0.0572145	F1MSC3, A4FV90, Q9TTS3, Q59A32, Q29RK2	4743	6	16802	2.95207	1	0.845469	66.9769
INTERPRO	IPR003350:Homeodomain protein CUT	5	0.0926784	0.0572145	F1N426, F1N693, A7MB41, G3N248, F1MT17	4743	6	16802	2.95207	1	0.845469	66.9769
INTERPRO	IPR021816:Dedicator of cytokinesis C/D, N-terminal	5	0.0926784	0.0572145	F1MQ43, E1BNA6, E1B7C4, E1BK77, G5E580	4743	6	16802	2.95207	1	0.845469	66.9769
INTERPRO	IPR003395:RecF/RecN/SMC	5	0.0926784	0.0572145	G3N365, F1MY41, E1BMZ9, F1MPW4, O97593	4743	6	16802	2.95207	1	0.845469	66.9769
INTERPRO	IPR020863:Membrane attack complex component/perforin domain, conserved site	5	0.0926784	0.0572145	Q29RQ1, Q29RU4, F1MX87, F1MX86, Q3MHN2	4743	6	16802	2.95207	1	0.845469	66.9769
INTERPRO	IPR006576:BRK domain	5	0.0926784	0.0572145	E1BPM4, F1MLB2, E1BDZ3, A7Z019, A5PKK5	4743	6	16802	2.95207	1	0.845469	66.9769
INTERPRO	IPR010935:SMCs flexible hinge	5	0.0926784	0.0572145	G3N365, F1MY41, E1BMZ9, F6RF21, O97593	4743	6	16802	2.95207	1	0.845469	66.9769
GOTERM_CC_DIRECT	GO:0033276~transcription factor TFTC complex	7	0.12975	0.0572686	E1BEN8, A5PJW1, E1BP59, E1BKJ5, Q58DG7, G5E509, A6QLG9	4324	11	15461	2.2754	1	0.486251	60.793
GOTERM_CC_DIRECT	GO:0005774~vacuolar membrane	7	0.12975	0.0572686	Q0P5H1, P40682, F1MJQ1, P81126, P81125, Q3SZQ2, F1MMR9	4324	11	15461	2.2754	1	0.486251	60.793
GOTERM_BP_DIRECT	GO:0019433~triglyceride catabolic process	9	0.166821	0.0573461	F1N3Q7, F1ML89, P15497, P16386, E1BNR0, P11151, P19035, Q2KI18, Q03247	3952	16	13824	1.96761	1	0.973897	68.3358
KEGG_PATHWAY	bta03320:PPAR signaling pathway	24	0.444856	0.0573609	P55052, Q0VCZ8, A6H7I6, P10790, A4FV92, F1MN00, P81644, P11151, Q2KHW5, Q58DL9, Q0IID9, Q32L74, Q5E9B6, P07107, A6QQD5, A4IFA4, P15497, E1BMH4, A4IFM2, A4IFL4, Q1LZF6, P19035, P26201, Q2KJ51	1811	70	7550	1.42936	1	0.252	54.4015
SMART	SM00698:MORN	9	0.166821	0.0574324	A6QP75, E1BL01, E1BHW9, G5E5B8, Q32LL6, E1BGY9, F1MNA0, F1N5C9, F1MDF3	2914	14	8740	1.92813	1	0.641285	59.2072
INTERPRO	IPR011042:Six-bladed beta-propeller, TolB-like	16	0.296571	0.057482	E1B7E1, F1MF97, G5E5W9, E1BMG7, A7MB36, E1BGJ0, F1MI35, A4IF63, P10731, E1BJS7, E1BD59, E1BBQ3, E1BGX8, A6QNS6, E1BM57, E1BJT7	4743	36	16802	1.57444	1	0.844816	67.1526
GOTERM_MF_DIRECT	GO:0003774~motor activity	19	0.352178	0.0575701	P10568, E1BKQ6, Q9BE39, E1BPK6, E1BA80, F1MVD8, A6QLN6, G5E5V6, F1MMC7, F1MX93, F1MQ65, E1BKW7, F1MCA3, P79114, F1MG13, Q9BE40, A6QPA6, Q3ZCF0, Q32P85	3777	44	13095	1.49713	1	0.808016	63.5536
KEGG_PATHWAY	bta04151:PI3K-Akt signaling pathway	97	1.79796	0.0580926	O18977, F1N0R5, F1MKG2, Q95KV0, P23726, F1N2Y2, Q3MHP6, Q0VD16, F1MDD9, A2VDZ0, P80747, F1MXS8, A1A4I4, F1MK44, F1MDD5, P02453, Q32S24, F1MYE0, Q24K15, F1N759, P02459, E1BI98, Q95116, Q769I5, P32871, E1BJU2, Q56JV3, P62998, E1B9W2, P62261, V6F9B4, E1BJ31, E1B864, Q76BS1, A6QLB3, Q864U1, E1BB91, F1MD40, A7Z067, F1MYX9, E1BNU2, Q6TJY3, E1BKN2, E1BMD4, Q9XS49, Q32PI5, A5PJR2, F1MD77, P68252, P02465,…	1811	347	7550	1.16539	1	0.251187	54.8698
KEGG_PATHWAY	bta04721:Synaptic vesicle cycle	22	0.407785	0.0585167	P63009, F1MGS2, E1BBX9, Q28029, Q27963, E1BGJ7, P49951, P31407, E1BEG6, Q32LB7, P31408, P31404, F1MZU2, P61763, A6QLH3, Q08DF4, P23956, A4IFJ9, P81125, A4FV52, G3X7Z2, F1MP30	1811	63	7550	1.45583	1	0.249237	55.1392
UP_KEYWORDS	Cell cycle	76	1.40871	0.0589967	Q2TA29, Q2KJC1, Q17QE5, A7Z052, Q02399, Q2NL05, Q2TA25, A6QLA6, Q2KIP2, P68399, P43033, Q58DR0, P49951, E1BHF2, Q2NKY7, Q32PH9, Q2KHV7, A5D7P0, Q3ZCI8, Q3B7M6, E1BE02, H9GW30, A2VDN5, Q864U1, F1MDC9, Q2HJ46, Q2T9P4, Q0VD48, Q6TJY3, F1MBS9, Q9BG99, Q2YDG3, E1BLZ4, F1MWW9, Q3T054, E1BH39, Q32PI1, Q2T9X8, E1BFR5, P61585, Q7YRC6, Q1LZG6, Q3MHE4, A6H750, Q3MHJ2, Q5E994, Q5E9N9, F1N5V1, Q32PA5, Q32L68,…	4923	231	17808	1.19011	1	0.337518	58.0668
INTERPRO	IPR014710:RmlC-like jelly roll fold	19	0.352178	0.0590265	E1BIS4, Q28181, E1BLH0, Q3SZU4, E1BM97, F1MS53, B0JYK4, E1BAK5, G3X6Z1, E1BMJ5, E1BL87, F1MP51, E1B760, F1MSG6, D5HSX1, Q03041, G3MZK0, A5PKI1, E1BIL3	4743	45	16802	1.49572	1	0.850635	68.1502
KEGG_PATHWAY	bta04014:Ras signaling pathway	68	1.26043	0.0593004	Q0V8L6, F6QD56, Q95KV0, P23726, Q0VD16, F1MDD9, F1N339, Q0IIG7, F1N795, Q24K15, F1N759, F1MWH8, E1BC49, F1MX58, E1B800, Q769I5, P32871, E1BPM0, E1BJU2, P62998, E1BJ31, Q76BS1, F1MNU5, A6QNW5, A7Z067, F1MPV3, Q9XS49, E1BEM2, E1BDA1, P48803, F1MF36, P61585, F1MHP5, E1BB14, P62157, A7Z034, Q2KJ93, P11017, F6PVB0, P08487, G5E5G9, P00593, F1N5N3, E1BM01, A5D977, A5PJS1, Q0IIE2, A6QQ91, E1BHC1, G3X7B5,…	1811	235	7550	1.20634	1	0.24869	55.6331
KEGG_PATHWAY	bta05030:Cocaine addiction	18	0.333642	0.0593193	A7Z034, E1BHU9, Q02399, G3N266, Q27963, E1BNX4, F1MBY1, A6QLQ3, E1BAB4, A7MBH9, A4FUY2, F1MAX1, F1MCL3, F1MR40, O46469, F1MWI8, Q95104, O77627	1811	49	7550	1.53146	1	0.245343	55.645
GOTERM_MF_DIRECT	GO:0005200~structural constituent of cytoskeleton	23	0.426321	0.0597081	E1BIS6, Q3MHM5, G3X687, Q9N179, A0JNH5, F1N611, E1BDB0, E1B7S3, P02548, Q3MHR7, A7MB62, P48616, E1BLT3, F1MYC9, Q58CQ2, F6R4K5, F6QDP6, F1MQI1, Q3SYX9, P61157, Q148J6, E1BNG7, E1BM78	3777	56	13095	1.42396	1	0.815107	64.9358
INTERPRO	IPR015425:Actin-binding FH2	7	0.12975	0.0597171	E1BFV9, E1B8Z3, A2VDK3, E1BP46, F1MQ88, F1MGX4, E1BN28	4743	11	16802	2.25431	1	0.85206	68.587
INTERPRO	IPR014782:Peptidase M1, membrane alanine aminopeptidase, N-terminal	7	0.12975	0.0597171	E1BP91, A6QPT7, E1BM61, F1MU34, E1BN23, Q3SZH7, A6QLG9	4743	11	16802	2.25431	1	0.85206	68.587
INTERPRO	IPR000648:Oxysterol-binding protein	7	0.12975	0.0597171	E1B7M8, E1BC89, E1BL67, F6Q615, G3X8E8, F1MLJ5, E1BJC1	4743	11	16802	2.25431	1	0.85206	68.587
INTERPRO	IPR002919:Trypsin Inhibitor-like, cysteine rich domain	7	0.12975	0.0597171	P98167, E1B8Y4, F1N0R5, F1MTV3, F2FB42, F2FB41, F2FB40	4743	11	16802	2.25431	1	0.85206	68.587
INTERPRO	IPR011013:Galactose mutarotase-like domain	7	0.12975	0.0597171	Q9MYM4, E1BGJ4, Q5EA79, Q29451, E1BHP0, G3MY87, F1N7T2	4743	11	16802	2.25431	1	0.85206	68.587
INTERPRO	IPR018494:Oxysterol-binding protein, conserved site	7	0.12975	0.0597171	E1B7M8, E1BC89, E1BL67, F6Q615, G3X8E8, F1MLJ5, E1BJC1	4743	11	16802	2.25431	1	0.85206	68.587
INTERPRO	IPR011053:Single hybrid motif	7	0.12975	0.0597171	P11179, F1MSC3, A4FV90, Q9TTS3, F1N690, P11181, Q29RK2	4743	11	16802	2.25431	1	0.85206	68.587
INTERPRO	IPR001759:Pentaxin	7	0.12975	0.0597171	Q0VCG9, C4T8B4, E1BIM6, Q3T004, F1MYG4, E1B8G2, F1MNH3	4743	11	16802	2.25431	1	0.85206	68.587
GOTERM_BP_DIRECT	GO:0034332~adherens junction organization	5	0.0926784	0.0597288	Q2KJ93, E1BKT9, Q6R8F2, A6QLE3, Q08DC8	3952	6	13824	2.91498	1	0.976824	69.8585
GOTERM_BP_DIRECT	GO:0071910~determination of liver left/right asymmetry	5	0.0926784	0.0597288	E1BP93, Q3SYS4, Q4GZT3, E1BAJ3, E1BJR9	3952	6	13824	2.91498	1	0.976824	69.8585
GOTERM_BP_DIRECT	GO:0086073~bundle of His cell-Purkinje myocyte adhesion involved in cell communication	5	0.0926784	0.0597288	Q8SPJ1, E1BKT9, G3N018, F1MFC2, A4IF71	3952	6	13824	2.91498	1	0.976824	69.8585
GOTERM_BP_DIRECT	GO:0050953~sensory perception of light stimulus	5	0.0926784	0.0597288	E1B914, F1N0A6, F1MXP9, E1BP05, E1BFU2	3952	6	13824	2.91498	1	0.976824	69.8585
GOTERM_BP_DIRECT	GO:0046826~negative regulation of protein export from nucleus	5	0.0926784	0.0597288	Q02399, Q0VCF8, Q5E946, A8KC67, O97680	3952	6	13824	2.91498	1	0.976824	69.8585
GOTERM_BP_DIRECT	GO:0001867~complement activation, lectin pathway	5	0.0926784	0.0597288	G3MZD4, F1MVS9, O02659, G3N0V2, Q5I2E5	3952	6	13824	2.91498	1	0.976824	69.8585
GOTERM_BP_DIRECT	GO:0031102~neuron projection regeneration	5	0.0926784	0.0597288	F1N3Q7, P15497, A7MBJ4, Q28115, Q03247	3952	6	13824	2.91498	1	0.976824	69.8585
GOTERM_BP_DIRECT	GO:0002467~germinal center formation	5	0.0926784	0.0597288	E1BFF0, A7MBB7, Q2KIA0, E1BCE6, E1B8E6	3952	6	13824	2.91498	1	0.976824	69.8585
GOTERM_BP_DIRECT	GO:0007097~nuclear migration	5	0.0926784	0.0597288	Q2KJ93, F1N0C3, F1MCK7, P43033, Q27991	3952	6	13824	2.91498	1	0.976824	69.8585
GOTERM_BP_DIRECT	GO:0033314~mitotic DNA replication checkpoint	5	0.0926784	0.0597288	E1BIR1, E1B8X4, A3KN01, G3X684, E1BPF2	3952	6	13824	2.91498	1	0.976824	69.8585
GOTERM_BP_DIRECT	GO:0030212~hyaluronan metabolic process	5	0.0926784	0.0597288	Q3T052, A5D7R6, F1MMP5, A2VE29, P56652	3952	6	13824	2.91498	1	0.976824	69.8585
GOTERM_BP_DIRECT	GO:0036302~atrioventricular canal development	5	0.0926784	0.0597288	Q1HE26, E1BLY0, E1BPM4, F1N339, Q3SZ41	3952	6	13824	2.91498	1	0.976824	69.8585
GOTERM_BP_DIRECT	GO:0021895~cerebral cortex neuron differentiation	5	0.0926784	0.0597288	E1BPQ2, E1B7Q1, F1MN68, A7MAZ1, F1MF18	3952	6	13824	2.91498	1	0.976824	69.8585
GOTERM_BP_DIRECT	GO:0010642~negative regulation of platelet-derived growth factor receptor signaling pathway	5	0.0926784	0.0597288	Q3T0G8, Q32KY0, Q3SZK8, E1BQ27, Q0VCK8	3952	6	13824	2.91498	1	0.976824	69.8585
GOTERM_BP_DIRECT	GO:0006890~retrograde vesicle-mediated transport, Golgi to ER	14	0.2595	0.0599132	F1MBF6, Q0IIJ1, A4FUB8, A1A4J6, E1BFA8, Q27954, A0JN39, A4IFP7, E1BAV9, E1B8E7, F1N3U6, E1BMC4, A6H7F6, Q3SZF2	3952	30	13824	1.63239	1	0.976245	69.9734
GOTERM_BP_DIRECT	GO:0015991~ATP hydrolysis coupled proton transport	14	0.2595	0.0599132	F1MGS2, P40682, Q28029, E1BGJ7, Q3ZC75, A2VDL6, P19483, P31407, Q32LB7, P31408, P31404, P00829, P23956, A4IFJ9	3952	30	13824	1.63239	1	0.976245	69.9734
GOTERM_MF_DIRECT	GO:0048306~calcium-dependent protein binding	9	0.166821	0.0601503	Q3SYS6, P79134, O02659, Q7SIH1, Q28036, G3MZK7, P04272, P20072, P13214	3777	16	13095	1.95021	1	0.812854	65.2155
GOTERM_MF_DIRECT	GO:0030674~protein binding, bridging	9	0.166821	0.0601503	P02672, P02548, F1MAV0, P02465, Q0P5I0, F1MGU7, F1N5Q5, Q148J6, A6QR33	3777	16	13095	1.95021	1	0.812854	65.2155
UP_KEYWORDS	Repressor	50	0.926784	0.0602062	A7Z017, Q3SZL0, A5PJX4, A7Z019, Q3ZBT6, F6QMU7, A4FV29, Q2YDJ8, Q0VCT9, Q2HJG2, A4IFD2, Q17QE2, G5E5X0, Q17QW4, Q3MHF8, A6H6W9, C0LZJ1, P19120, A4FUE1, Q0P595, Q3ZBG4, E1BE02, E1BKA3, Q9XSK7, Q95L46, A6H7J1, A4FV57, Q0V898, Q3SZ41, F1MYR0, Q27968, A6QLA0, Q8WN55, Q0P5I0, A0JN76, Q1LZD9, Q3B7M4, A0JND4, P67808, Q32KX7, A8YXY8, F1N4A2, Q1LZ87, A6H737, Q0P5C3, Q6QME8, A7YY73, Q3Y4E1, Q2VWH6, Q0X0C4	4923	145	17808	1.24735	1	0.339361	58.8306
UP_SEQ_FEATURE	domain:EF-hand 2	28	0.518999	0.0604413	F1N3H1, P62157, Q17QE5, A5D7A0, P21671, Q4PL64, Q3B7N2, Q0P569, A6QLU1, Q3T0E8, Q3SYS6, A0JNJ5, P02639, P04467, Q3ZBZ1, A5D7D1, P13135, Q2T9P0, A4IF97, P29105, P51186, P79105, Q58D84, Q0VCG3, P28783, F1MJW8, G3X7I1, Q28034	1519	84	6267	1.37525	1	0.991348	68.2533
GOTERM_MF_DIRECT	GO:0016208~AMP binding	5	0.0926784	0.0615638	A7YWF1, Q56JW4, Q0VCM4, Q3SZB7, A4FUC5	3777	6	13095	2.8892	1	0.815784	66.0953
UP_SEQ_FEATURE	metal ion-binding site:Magnesium 1	10	0.185357	0.0623405	Q27958, A6QLH5, P0C0T1, P19754, A0JN77, P20456, Q2KJ53, Q3SZB7, Q3SYV9, Q3SZ18	1519	22	6267	1.87534	1	0.991803	69.4138
UP_KEYWORDS	Lyase	37	0.68582	0.0624977	A5D788, Q29RY9, Q27958, Q0VCA1, E1BHU9, Q5E9N9, A6QLW2, Q3ZC09, Q3MHN7, A7MBF8, E1BP75, Q95323, Q58DK5, F1N6X2, Q2KIP8, A6QL68, Q5E9S4, Q3T0V9, E1BEX4, Q2T9M7, Q3T0S5, E1BQ12, Q2KID2, P19754, A0JN77, A5PK65, A6QLL8, P10731, F1N647, Q9XSJ4, Q0VCU1, F1MHP6, Q0VCW4, P55203, Q2HJD5, P19687, E1BM79	4923	103	17808	1.29942	1	0.34614	60.2423
KEGG_PATHWAY	bta04010:MAPK signaling pathway	73	1.3531	0.062767	F1MC14, G3MZV8, Q95KV0, A7MBB7, Q0VD16, F1N719, G3X783, F1MR37, E1BKM6, F1N791, E1B902, F1N795, P18341, F1N759, E1B847, P19120, E1BC49, F1N5T3, F1MXH6, E1BN61, E1BBJ8, E1BJU2, O77628, O77627, P62998, F1MGU0, A0JN96, Q3T149, F1MNU5, F1MSU2, A6QQU8, O62830, F1MBB0, A7YY54, E1BHE1, P48803, Q95122, F1MQE1, F1MP22, A8E4Q8, G3X7Z2, A7Z034, Q2KJ93, F6PVB0, Q2KIA0, Q9MZL7, E1BM01, G3N016, F1MSG6, O19131,…	1811	255	7550	1.19347	1	0.254523	57.7581
PIR_SUPERFAMILY	PIRSF037387:junctophilin	4	0.0741427	0.0630978	E1BL01, G5E5B8, E1BGY9, F1MNA0	413	4	1521	3.68281	1	0.998934	58.415
UP_KEYWORDS	Antioxidant	8	0.148285	0.0630979	Q9BGI2, Q9BGI3, O77834, P00442, Q5E947, P28783, P02666, Q2TBU0	4923	14	17808	2.06703	1	0.345053	60.6045
GOTERM_BP_DIRECT	GO:0030522~intracellular receptor signaling pathway	7	0.12975	0.0631521	Q3SZL0, Q9TTR8, Q9TTR7, E1BPY4, E1BK04, F1MVD0, Q5E9B6	3952	11	13824	2.22598	1	0.979978	71.925
GOTERM_BP_DIRECT	GO:0032801~receptor catabolic process	7	0.12975	0.0631521	Q02399, P18341, A6QLW1, Q95M12, G3X690, F1N3U6, F1MJ10	3952	11	13824	2.22598	1	0.979978	71.925
GOTERM_BP_DIRECT	GO:0007159~leukocyte cell-cell adhesion	7	0.12975	0.0631521	Q32LP0, F1N3Q7, P32592, P31976, Q2HJ49, F1N5V5, F1MK44	3952	11	13824	2.22598	1	0.979978	71.925
GOTERM_BP_DIRECT	GO:0043691~reverse cholesterol transport	7	0.12975	0.0631521	F1MYX2, F1N3Q7, P15497, E1BDU6, P81644, Q03247, F1MG24	3952	11	13824	2.22598	1	0.979978	71.925
GOTERM_BP_DIRECT	GO:0001953~negative regulation of cell-matrix adhesion	7	0.12975	0.0631521	A5D7B9, P09851, E1BBU4, F1N3A1, E1B8D8, E1B8E6, E1B8N2	3952	11	13824	2.22598	1	0.979978	71.925
UP_SEQ_FEATURE	domain:EF-hand 5	5	0.0926784	0.0634936	F1N3H1, P04467, Q3ZBZ1, F1MJW8, P13135	1519	7	6267	2.94696	1	0.991753	70.0987
UP_SEQ_FEATURE	domain:ATP-grasp	5	0.0926784	0.0634936	P0C0T1, Q148D5, Q9TTS3, Q59A32, Q29RK2	1519	7	6267	2.94696	1	0.991753	70.0987
UP_SEQ_FEATURE	compositionally biased region:His-rich	5	0.0926784	0.0634936	A7Z017, Q6R8F2, Q08DZ2, Q3SX46, Q0VCT9	1519	7	6267	2.94696	1	0.991753	70.0987
INTERPRO	IPR019747:FERM conserved site	11	0.203892	0.063657	E1B7S3, Q32LP2, E1BDB0, E1BEZ8, E1BHJ3, Q9N179, P31976, Q2HJ49, F6QDP6, F1MQI1, F1N611	4743	22	16802	1.77124	1	0.868294	70.972
INTERPRO	IPR002165:Plexin	11	0.203892	0.063657	E1BDM5, E1BG65, G3X755, E1BP81, E1BNY3, E1BF41, F1N2P7, F1MXV1, E1B7F6, A0JN47, E1BNR9	4743	22	16802	1.77124	1	0.868294	70.972
GOTERM_BP_DIRECT	GO:0055114~oxidation-reduction process	104	1.92771	0.0637295	Q3ZBV9, A5PJM4, E1BME9, P00366, Q0P5L5, F1N3U0, Q8SPX7, Q24K16, Q3MHH6, Q2KIL4, A7YVH9, G5E540, Q2TA23, Q5I3B1, Q8WN57, P10096, Q5E9B1, F1MF74, Q9N126, Q0IIF9, Q9BGI2, A6H737, E1BL71, Q9BGI3, Q3SYT8, F1N647, Q5EAD2, Q9MYP6, Q08DG6, G3MZK0, Q1JP75, Q1RMU3, P13272, Q28056, Q59A28, P15101, Q3T0Z7, P10575, P50397, Q2TBW2, O77834, Q0P5C2, F1MEL3, P80457, Q2HJD7, Q0P5H1, Q3SZJ4, Q3T0R4, F1N1J6, Q58D31,…	3952	316	13824	1.15123	1	0.979965	72.26
GOTERM_BP_DIRECT	GO:0046676~negative regulation of insulin secretion	10	0.185357	0.0637992	E1BDC5, F1N439, A2VDS4, F1MYE0, A1A4J1, A9CR99, B8YP93, A7MBK4, E1BPE2, F1N339	3952	19	13824	1.84104	1	0.979303	72.3003
GOTERM_BP_DIRECT	GO:0071108~protein K48-linked deubiquitination	10	0.185357	0.0637992	Q0IIM6, A7Z056, F1N5V1, E1BCH9, E1B9S7, F1N3P2, E1BN58, E1BFW9, Q2KI23, A2VDM8	3952	19	13824	1.84104	1	0.979303	72.3003
GOTERM_BP_DIRECT	GO:0010800~positive regulation of peptidyl-threonine phosphorylation	10	0.185357	0.0637992	P18341, G3X788, A6QLB8, E1BDG5, Q2TA25, G3N0Q8, E1BKX1, E1B8Y9, G3X7D2, Q29RI6	3952	19	13824	1.84104	1	0.979303	72.3003
GOTERM_BP_DIRECT	GO:0007162~negative regulation of cell adhesion	10	0.185357	0.0637992	F1MKS5, Q0VC16, A6QR62, Q2HJ68, G3X755, P09851, E1B7F6, Q3B7N0, E1BN64, Q10741	3952	19	13824	1.84104	1	0.979303	72.3003
GOTERM_BP_DIRECT	GO:0090314~positive regulation of protein targeting to membrane	10	0.185357	0.0637992	E1BDC5, Q3SYS6, Q17QE5, Q3T0I5, Q02399, F1MEA7, Q3T0X8, E1BKX1, A8E4P3, A6QLT3	3952	19	13824	1.84104	1	0.979303	72.3003
GOTERM_BP_DIRECT	GO:0032728~positive regulation of interferon-beta production	10	0.185357	0.0637992	F1MTH4, P40673, E1BPX6, F1MU42, Q4JF28, F1MKU1, Q08DN8, A8E4Q6, A4IF62, E1BJZ0	3952	19	13824	1.84104	1	0.979303	72.3003
GOTERM_BP_DIRECT	GO:0009952~anterior/posterior pattern specification	27	0.500463	0.0639654	F1N215, E1BL43, A4FUC1, E1B8D8, F1MJ02, G3N016, A5PKI4, E1BHG3, A6QPB2, A4FV76, A5D7T6, E1BGM6, F1MNI7, A5PJK3, E1BDT5, F1N4A2, E1BJR9, E1BBV6, E1B856, Q0P5C3, Q9TTR7, Q0VCS4, O46680, E1BE57, Q08DG7, Q08DG5, E1BNP2	3952	69	13824	1.36877	1	0.97876	72.3958
GOTERM_BP_DIRECT	GO:0050727~regulation of inflammatory response	17	0.315107	0.0644924	E1BNS3, E1B6X8, Q8HXK9, P12763, A0JND4, Q5E946, F1MXQ0, G3N2D8, Q1JPE3, D4QGC1, E1B8E6, P28783, F1N5V5, E1BCP6, F1MHN4, E1BNR9, E1BE83	3952	39	13824	1.52476	1	0.978693	72.6969
SMART	SM01411:SM01411	11	0.203892	0.06451	Q08DN1, E1BJ31, E1BJX6, F1N6H6, P01267, F1MKR1, F1MNH3, E1BIE4, F1ML02, F1MII5, F1MFH7	2914	19	8740	1.73644	1	0.67664	63.6119
GOTERM_BP_DIRECT	GO:0007409~axonogenesis	26	0.481928	0.0645434	Q02399, E1BBM6, F1N5L8, F1N339, F1N513, Q1RMS4, Q08DN8, A4FV54, O02718, Q08DC8, A2VDN5, F1MJL8, P19754, Q05443, F1MGK5, F1MSM8, A7MB23, G3MZS2, Q2KJI7, E1BDP0, O18870, F1MSM3, A6QLE3, E1B8X9, E1BH53, F1N405	3952	66	13824	1.37799	1	0.977996	72.7259
KEGG_PATHWAY	bta03050:Proteasome	17	0.315107	0.0646863	Q2TBP0, Q3T0X5, Q2YDE4, Q2KJ46, Q2KIW6, Q4U5R3, Q3T0Y5, P07353, F1MKX4, P56701, A4FUZ3, Q5E9G3, A7MBA2, Q3T0T1, Q58DA0, Q5E9F9, Q3MHN0	1811	46	7550	1.54071	1	0.257964	58.8937
GOTERM_BP_DIRECT	GO:0010976~positive regulation of neuron projection development	18	0.333642	0.0652648	E1BBW7, A0JNB0, F1MC14, E1BDG5, Q28106, A7MBI5, E1BAS6, A0A0G2USR6, Q3MHJ9, D4QGC1, E1BJS9, F1MSG6, F1MWH8, E1BG80, F1MS00, E1BPZ7, E1B801, F1MWK8	3952	42	13824	1.49913	1	0.978194	73.1326
GOTERM_BP_DIRECT	GO:0002244~hematopoietic progenitor cell differentiation	24	0.444856	0.0654813	A8E4N8, P50291, G3X6B3, F1MGK5, E1BHF6, E1B9S6, E1B755, E1BFH4, Q0VCT9, A6H718, F1MBT6, Q2KJE1, E1BFI2, Q08D91, Q2KIH4, A5PJI8, A5PKI4, P18341, F1MDU7, Q3SYU2, E1BEC1, A5D980, Q58HC3, E1BHM4	3952	60	13824	1.39919	1	0.977721	73.2535
UP_SEQ_FEATURE	metal ion-binding site:Magnesium 2	9	0.166821	0.0656599	Q27958, A6QLH5, P0C0T1, P19754, A0JN77, P20456, Q2KJ53, Q3SZB7, Q3SYV9	1519	19	6267	1.9543	1	0.992326	71.3463
UP_SEQ_FEATURE	domain:Sushi 1	9	0.166821	0.0656599	Q0VCX1, Q28065, Q3SYW2, Q29RQ1, P81187, Q29RU4, P12342, P17690, Q2TBU0	1519	19	6267	1.9543	1	0.992326	71.3463
GOTERM_MF_DIRECT	GO:0043024~ribosomal small subunit binding	7	0.12975	0.0656822	Q32KZ1, A5PK43, P52174, Q3MHP6, G5E631, A4IFE6, E1B9N7	3777	11	13095	2.2063	1	0.831851	68.541
GOTERM_BP_DIRECT	GO:0050885~neuromuscular process controlling balance	19	0.352178	0.0657637	E1BL01, E1BDG3, E1BHU9, E1BI28, P43033, E1B755, F1MJQ2, E1BKN2, Q9MYM4, P02548, E1B7S6, G5E618, F6PSE2, E1BGY9, Q0V8B6, Q27991, E1BLU8, A6QNS3, F1MNS0	3952	45	13824	1.47692	1	0.977336	73.4104
GOTERM_MF_DIRECT	GO:0003700~transcription factor activity, sequence-specific DNA binding	148	2.74328	0.0658665	E1BEN8, G3MYE7, G3N243, A7MBB7, A6QPV7, A5PKI4, A4IFH3, A6QLF1, F1MTT6, E1BGM1, E1BGM6, A6QLW9, O77628, E1BCD8, Q2TA17, F1MTC3, E1BDD9, A5PJW1, G3N141, F1MBB0, Q1LZ87, F1MBS5, A8KC64, Q9BE97, F1MTS2, Q5EAD3, M5FJV2, Q08DG8, Q2KIB8, A8E4Q6, Q08DG7, E1BCE6, Q08DG5, A0JN68, E1BPS0, F1N215, E1BFC1, Q4JF28, A4FUY6, A6QQ94, A7Z079, Q3SZZ2, A4FUY2, F1ML21, E1BN10, Q1HE26, E1BGF9, F1MBJ4, C0LZJ1, E1BLS1,…	3777	458	13095	1.12035	1	0.828453	68.6465
GOTERM_BP_DIRECT	GO:0006629~lipid metabolic process	22	0.407785	0.0660308	P55052, A4FUX1, E1BP93, Q0P5J1, Q32KY0, Q3SZN3, Q3MHW6, A6QPL8, F1MC02, Q58DL9, Q29RK2, P19483, F1MTE8, Q08E55, A8E4Q1, G3X6Z1, E1BMJ5, F1N412, Q17QB3, E1B958, P00829, A7MAZ1	3952	54	13824	1.4251	1	0.97693	73.5581
GOTERM_BP_DIRECT	GO:0016525~negative regulation of angiogenesis	20	0.370714	0.0660341	F1MKS5, E1BJ31, E1BB77, E1BNJ1, E1BPU9, G3MZX5, E1B8J8, Q95121, G3X6K9, F1MRZ0, Q06805, Q95116, Q28021, F1N3A1, Q2KJ51, F1MZU6, E1B9M5, A6QPK5, O77802, Q3SWW8, E1BN64	3952	48	13824	1.45749	1	0.976159	73.5598
SMART	SM00800:uDENN	8	0.148285	0.0662757	E1B8G3, F1N1V1, E1BJE1, E1BK67, E1B8H4, F1N032, F1MMR9, A5D7B4	2914	12	8740	1.99954	1	0.678446	64.6393
INTERPRO	IPR018979:FERM, N-terminal	12	0.222428	0.0668022	E1B7S3, Q32LP2, E1BDB0, E1BEZ8, E1BHJ3, Q9N179, P31976, Q2HJ49, E1BKT4, F1MQI1, E1BM78, F1N611	4743	25	16802	1.70039	1	0.879522	72.7519
KEGG_PATHWAY	bta00061:Fatty acid biosynthesis	7	0.12975	0.0670156	Q0VCZ8, F1MSC3, F1N647, Q9TTS3, Q1LZF6, Q2KHW5, E1BPG0	1811	13	7550	2.24483	1	0.262725	60.234
GOTERM_MF_DIRECT	GO:0008408~3'-5' exonuclease activity	10	0.185357	0.0671027	E1BEQ0, E1BIF0, E1BMZ5, E1BDI3, E1BPY8, E1BEE6, E1BDE2, Q9BG99, G3X6W2, A2VE52	3777	19	13095	1.82476	1	0.830041	69.3454
GOTERM_MF_DIRECT	GO:0004842~ubiquitin-protein transferase activity	65	1.20482	0.0675993	F1MBP6, F1MRF3, G3MYI7, E1BAW5, E1BEJ4, E1BEJ9, A4IF63, Q0VD31, A6QP00, E1BP22, E1B782, A6QQD1, H9GW30, E1BDF2, A7MB67, E1BLD1, Q5GF34, Q864U1, Q2HJ46, E1BNY9, E1BBP0, E1BGE6, G3X8E4, E1BD59, F1N162, E1BE13, E1BJI0, B8YP93, E1BJV8, A8WFL7, Q5E9N3, F1MJ10, E1BCI2, E1BH71, Q3MHJ2, A3KN22, Q08E13, F1MJI5, P00442, Q32PA5, E1BJG5, F1MHT9, A5PJZ4, A2VE03, Q1RML1, E1B7Q7, E1BJS7, E1BBH2, F1N510, F1N349,…	3777	188	13095	1.19871	1	0.828182	69.622
COG_ONTOLOGY	Cell division and chromosome partitioning / Cytoskeleton	12	0.222428	0.0681017	E1BAV2, F1MMV0, E1BH40, A6QP00, E1B782, A5PJU9, A2VDP7, E1B8U7, A6QL85, Q3MHW0, F1MDF3, F1MNS0	521	23	1671	1.67337	0.96614	0.676484	48.9887
GOTERM_BP_DIRECT	GO:0009953~dorsal/ventral pattern formation	11	0.203892	0.0686765	A6H727, P17322, E1BDB8, Q0VCS4, G3N3L0, E1BMR6, F1N5R9, E1BGM6, A8WFL7, E1BJT7, E1BNP2	3952	22	13824	1.74899	1	0.978879	74.9791
GOTERM_BP_DIRECT	GO:0031032~actomyosin structure organization	11	0.203892	0.0686765	E1B7S3, E1BDB0, E1BKQ6, F1MM57, Q9N179, F1MQ37, E1BC91, F6QDP6, E1BM78, F1N611, Q9XT56	3952	22	13824	1.74899	1	0.978879	74.9791
GOTERM_BP_DIRECT	GO:0043552~positive regulation of phosphatidylinositol 3-kinase activity	11	0.203892	0.0686765	F1MPW0, Q2KJ93, F6PVB0, P18341, F1N759, A6QLW1, F1MDD9, F1MKR1, D4QGC1, A5PKG9, P62998	3952	22	13824	1.74899	1	0.978879	74.9791
UP_KEYWORDS	Differentiation	62	1.14921	0.0687619	E1BPQ1, P06836, Q17QE5, G3MZV8, Q2NL05, E1BP74, A2VDZ3, G3N3L0, P43033, Q58DD4, Q2KJG1, E1BPH3, E1BH29, Q2TBT7, A5PJI6, Q32PH0, Q29RS5, A6QLW9, Q2TBP1, Q2NL17, A2VDN5, F1MKX4, A2VDR9, Q1LZB6, P48803, P03972, Q08E27, F1MU43, A7MB54, Q2VWH6, Q3SX40, Q2KJ93, A6QQV6, Q2TA45, Q2KIA0, Q3MHJ9, Q0VCT9, Q3SZZ2, Q0II26, P22444, E1BEL6, Q17QW4, F1MSG6, C0LZJ1, A6H7J1, Q32P95, O77802, O02755, P10152, Q6VFT7,…	4923	186	17808	1.20577	1	0.366391	63.875
INTERPRO	IPR002909:Cell surface receptor IPT/TIG	13	0.240964	0.0690623	A7Z034, E1BK86, E1BH04, A6QNT0, G3X755, F1MGR9, F1MSU2, F1N2P7, A7MBB7, F1MBB0, E1BFT2, Q769I5, E1B7F6	4743	28	16802	1.64472	1	0.886461	73.9665
UP_SEQ_FEATURE	short sequence motif:PDZ-binding	6	0.111214	0.0692123	P31407, F1MFZ3, A2VDS5, P21671, P35071, Q0ZCB3	1519	10	6267	2.47544	1	0.993553	73.2863
UP_KEYWORDS	GTPase activation	22	0.407785	0.0693768	A7YY57, A6QP75, F1MMP0, A5D794, E1BB77, P50397, P19803, P21856, F1N795, Q17R07, F1MSG6, F1MBI8, Q04173, A6QQ91, O97790, P09851, Q28205, E1B800, E1BPM0, Q5EA00, A6QNS3, A7Z024	4923	56	17808	1.42108	1	0.36518	64.2144
UP_SEQ_FEATURE	repeat:1	21	0.389249	0.0697321	F1MXS1, Q27974, Q29RJ9, P68265, Q03247, P49907, Q06154, Q8WML4, Q5BIN2, Q2KI51, Q2TBW2, F1N3Q7, F1N7A3, Q3SYX0, P15497, Q28824, Q2TA49, Q0V898, F1MIE6, P12661, P20072	1519	60	6267	1.44401	1	0.993177	73.5595
INTERPRO	IPR013767:PAS fold	8	0.148285	0.0698129	Q9BE97, A4IFH3, F1N178, F1ML85, E1BPY4, E1BK04, E1B815, F1MVD0	4743	14	16802	2.02428	1	0.887552	74.3584
INTERPRO	IPR005112:dDENN domain	8	0.148285	0.0698129	E1B8G3, F1N1V1, E1BJE1, E1BK67, E1B8H4, F1N032, F1MMR9, A5D7B4	4743	14	16802	2.02428	1	0.887552	74.3584
INTERPRO	IPR009100:Acyl-CoA dehydrogenase/oxidase	8	0.148285	0.0698129	Q0NXR6, A4IFA4, P48818, F1MN00, F1MVL2, E1BGS2, A5D974, Q3SZI8	4743	14	16802	2.02428	1	0.887552	74.3584
INTERPRO	IPR009075:Acyl-CoA dehydrogenase/oxidase C-terminal	8	0.148285	0.0698129	Q0NXR6, A4IFA4, P48818, F1MN00, F1MVL2, E1BGS2, A5D974, Q3SZI8	4743	14	16802	2.02428	1	0.887552	74.3584
INTERPRO	IPR001610:PAC motif	8	0.148285	0.0698129	Q9BE97, F1MP51, A4IFH3, E1B760, E1BLH0, F1N178, F1ML85, A5PKI1	4743	14	16802	2.02428	1	0.887552	74.3584
INTERPRO	IPR008211:Laminin, N-terminal	8	0.148285	0.0698129	F1N0T1, F1MD77, F1MEG3, G3N0E7, E1BDK6, F1MMT2, E1BP05, F1N0C7	4743	14	16802	2.02428	1	0.887552	74.3584
INTERPRO	IPR001194:DENN domain	8	0.148285	0.0698129	E1B8G3, F1N1V1, E1BJE1, E1BK67, E1B8H4, F1N032, F1MMR9, A5D7B4	4743	14	16802	2.02428	1	0.887552	74.3584
INTERPRO	IPR008969:Carboxypeptidase-like, regulatory domain	8	0.148285	0.0698129	E1BLR9, E1B7E1, E1BKL4, G5E5W9, F1N1C7, E1BMG7, A3KN30, P04836	4743	14	16802	2.02428	1	0.887552	74.3584
UP_SEQ_FEATURE	zinc finger region:C2H2-type 13	7	0.12975	0.0699971	Q95LI3, Q6H236, Q2TA17, A6QR00, Q29RK0, Q0VCC5, Q08DG8	1519	13	6267	2.22155	1	0.99266	73.6978
KEGG_PATHWAY	bta05414:Dilated cardiomyopathy	28	0.518999	0.0704842	E1BHU9, Q3SX08, F1MV90, F1N7D7, Q9MZL7, F1MTN1, P80747, F1MK44, Q0VD56, P18341, E1BE29, F1N5T3, Q0ZCB3, F1N757, E1BQ12, E1B864, A6QLB3, P19754, P21214, A7YWN9, E1BPR7, O62654, E1BLK4, F1MMH2, Q0VD05, Q9MZL3, P60712, E1BM79	1811	86	7550	1.35734	1	0.271207	62.1551
INTERPRO	IPR007477:SAB domain	4	0.0741427	0.0708639	E1B7S3, E1BDB0, Q9N179, F1N611	4743	4	16802	3.54248	1	0.889695	74.8978
INTERPRO	IPR009110:Nuclear receptor coactivator, interlocking	4	0.0741427	0.0708639	F1MD32, E1BPY4, E1BK04, F1MVD0	4743	4	16802	3.54248	1	0.889695	74.8978
INTERPRO	IPR005792:Protein disulphide isomerase	4	0.0741427	0.0708639	P38657, P05307, Q29RV1, F1N602	4743	4	16802	3.54248	1	0.889695	74.8978
INTERPRO	IPR001156:Transferrin family	4	0.0741427	0.0708639	E1BG25, P24627, Q29443, Q2HJF0	4743	4	16802	3.54248	1	0.889695	74.8978
INTERPRO	IPR009017:Green fluorescent protein	4	0.0741427	0.0708639	E1B9K4, F1MF97, A6QNS6, E1BE11	4743	4	16802	3.54248	1	0.889695	74.8978
INTERPRO	IPR018195:Transferrin family, iron binding site	4	0.0741427	0.0708639	E1BG25, P24627, Q29443, Q2HJF0	4743	4	16802	3.54248	1	0.889695	74.8978
INTERPRO	IPR017191:Junctophilin	4	0.0741427	0.0708639	E1BL01, G5E5B8, E1BGY9, F1MNA0	4743	4	16802	3.54248	1	0.889695	74.8978
INTERPRO	IPR000101:Gamma-glutamyltranspeptidase	4	0.0741427	0.0708639	F1MYJ3, A7YWM1, G3N2D8, Q0V8L2	4743	4	16802	3.54248	1	0.889695	74.8978
INTERPRO	IPR008379:Band 4.1, C-terminal	4	0.0741427	0.0708639	E1B7S3, E1BDB0, Q9N179, F1N611	4743	4	16802	3.54248	1	0.889695	74.8978
INTERPRO	IPR009123:Desmoglein	4	0.0741427	0.0708639	Q03763, F1MFC2, E1BM91, E1B9D7	4743	4	16802	3.54248	1	0.889695	74.8978
INTERPRO	IPR011656:Notch, NODP domain	4	0.0741427	0.0708639	G3X812, F1MPE9, E1BPT8, F1MSM3	4743	4	16802	3.54248	1	0.889695	74.8978
INTERPRO	IPR006605:G2 nidogen/fibulin G2F	4	0.0741427	0.0708639	E1B9K4, F1MF97, A6QNS6, E1BE11	4743	4	16802	3.54248	1	0.889695	74.8978
INTERPRO	IPR010660:Notch, NOD domain	4	0.0741427	0.0708639	G3X812, F1MPE9, E1BPT8, F1MSM3	4743	4	16802	3.54248	1	0.889695	74.8978
INTERPRO	IPR006558:LamG-like jellyroll fold	4	0.0741427	0.0708639	F1N0A6, F1N7Z6, E1BF00, E1BP05	4743	4	16802	3.54248	1	0.889695	74.8978
INTERPRO	IPR014012:Helicase/SANT-associated, DNA binding	4	0.0741427	0.0708639	E1BC33, A7Z019, F1MLB1, A5PKK5	4743	4	16802	3.54248	1	0.889695	74.8978
KEGG_PATHWAY	bta00630:Glyoxylate and dicarboxylate metabolism	11	0.203892	0.0712147	E1BJQ1, Q3T145, A7MBF1, A4FV90, Q2KIZ3, F1N206, Q29RZ0, Q0VCU1, Q29RK1, Q9GK13, Q2TBR0	1811	26	7550	1.76379	1	0.27026	62.5485
GOTERM_MF_DIRECT	GO:0005085~guanyl-nucleotide exchange factor activity	20	0.370714	0.0713665	F1MQ43, E1BPB3, E1BMG8, A6QNW5, E1B7C4, A5D794, P02699, F1MS53, F1MTE8, Q3MHW0, Q58DL5, Q3T058, Q17QV2, E1BNA6, A5D7L2, E1BNN3, F1MID1, E1BK77, F1MX58, F1MXJ8	3777	48	13095	1.4446	1	0.840868	71.645
INTERPRO	IPR005821:Ion transport domain	37	0.68582	0.0714422	E1BDC5, E1BIS4, G3N1T8, E1BLH0, P79100, Q52PG9, F1N137, G3N377, E1BNX9, F1MR37, E1BL87, F1MP51, E1B760, F1MFZ3, E1BDQ4, E1BE29, Q03041, F1N5T3, P58126, G5E522, E1B8S7, E1BMQ7, E1BHM6, F1N3B2, E1BK43, M0QW12, A5PKI1, F1MTE6, E1BM97, Q9TU34, E1BC13, F1MHP0, E1BMH1, E1B7T7, F1MP22, G3MYM1, G3X7Z2	4743	102	16802	1.28502	1	0.890119	75.19
GOTERM_MF_DIRECT	GO:0000980~RNA polymerase II distal enhancer sequence-specific DNA binding	21	0.389249	0.0716136	A7Z034, E1BAU0, Q3SZL0, E1BAM5, F1MZ95, A7Z019, E1BQ37, F1MCM4, Q2KIA0, E1BIQ6, E1BJD1, E1BI80, F1N6W0, F1MFZ7, Q5BIN2, F1N3S3, E1BMT1, P60712, Q2TBU9, E1BDU9, O77627	3777	51	13095	1.4276	1	0.837979	71.7731
GOTERM_MF_DIRECT	GO:0031490~chromatin DNA binding	21	0.389249	0.0716136	G3N131, E1BI59, F1N4K5, E1BBM6, E1BJP4, A4IFC1, E1B9T7, Q3SZZ2, F1MSM3, E1B8E6, P02253, E1B853, Q2TBU9, F1MWQ3, A7MAZ5, A5D7D1, E1BE97, A6H7J1, F1MVT0, F1N685, F1MQ59	3777	51	13095	1.4276	1	0.837979	71.7731
INTERPRO	IPR020568:Ribosomal protein S5 domain 2-type fold	15	0.278035	0.0716574	Q95M18, Q2TBI4, Q76LV1, E1BIQ0, Q3SX23, O18789, A4FUD3, E1BEJ3, A6QP44, Q76LV2, E1BNK2, Q59HJ6, E1BH79, Q3SYU2, F1MDU7	4743	34	16802	1.56286	1	0.889263	75.2979
INTERPRO	IPR011047:Quinonprotein alcohol dehydrogenase-like superfamily	15	0.278035	0.0716574	E1BL12, F1MRF3, Q27969, E1BL00, E1BJG3, A1A4K3, E1B8G0, Q0P593, E1B8J7, E1BBT8, F1N7B8, A5D791, E1BEC1, F1N1R8, F1N406	4743	34	16802	1.56286	1	0.889263	75.2979
INTERPRO	IPR000595:Cyclic nucleotide-binding domain	15	0.278035	0.0716574	E1BIS4, E1BLH0, Q28181, E1BM97, F1MS53, B0JYK4, G3X6Z1, E1BMJ5, E1BL87, F1MP51, E1B760, F1MSG6, D5HSX1, Q03041, A5PKI1	4743	34	16802	1.56286	1	0.889263	75.2979
GOTERM_BP_DIRECT	GO:0030036~actin cytoskeleton organization	30	0.55607	0.0719672	Q3SX40, O18977, E1B8Z3, A2VDK3, P43033, Q92176, E1BKM6, E1BL04, A5D9B6, E1BNF3, E1AXU0, E1BIZ2, F1MWH8, Q28021, Q32LP9, E1B7Y3, E1BGV8, E1BDD9, Q3SZK8, E1B8E6, E1BKX7, F1N2G5, P02584, Q3SYV4, F1MRZ0, A5D7C2, Q0IIJ3, E1BPY0, E1BP52, A6QNS3	3952	79	13824	1.32835	1	0.981948	76.6456
UP_KEYWORDS	Cell division	51	0.94532	0.0720759	Q17QE5, Q02399, Q2NL05, Q2TA25, P43033, P49951, Q58DR0, E1BHF2, Q2NKY7, Q32PH9, A5D7P0, Q3ZCI8, Q3B7M6, A2VDN5, F1MDC9, Q2HJ46, Q0VD48, F1MBS9, E1BLZ4, Q2YDG3, F1MWW9, Q3T054, E1BH39, Q2T9X8, Q32PI1, E1BFR5, P61585, Q7YRC6, Q1LZG6, A6H750, Q3MHJ2, Q5E994, F1N5V1, Q32PA5, Q2YDJ8, Q08E57, G3N365, Q1RML1, Q1LZF2, Q29RJ9, Q08DA3, A6H7E2, A7YY75, A6QNQ6, F1MM80, Q29RT4, A2VE99, A5PJU9, A6QQR4, Q95107,…	4923	150	17808	1.22988	1	0.372837	65.6696
INTERPRO	IPR006020:Phosphotyrosine interaction domain	16	0.296571	0.0722508	Q32PJ7, G3X783, F1N5N3, E1BPA1, F1MHL2, F1MYC3, O97790, Q0IIE2, E1BA40, E1BGX7, A6QLE3, Q0VBY6, A5D7U7, A5PKI0, Q08DC8, E1BFE8	4743	37	16802	1.53188	1	0.889741	75.5932
GOTERM_BP_DIRECT	GO:0046034~ATP metabolic process	12	0.222428	0.0723418	P31407, Q3ZCH8, P31408, Q9BE39, P19120, P31404, P15690, A6QPA6, A2VDL6, E1BLG8, Q3ZBT1, F1N775	3952	25	13824	1.67903	1	0.981715	76.8285
KEGG_PATHWAY	bta05205:Proteoglycans in cancer	59	1.09361	0.0724213	P25975, F1N137, P23726, Q0VD16, Q3MHP6, Q58DD4, G3N341, F1N339, G3X745, P80747, F1MK44, A4IFD1, Q08DZ5, P18341, E1BIM8, F1MX58, Q9MYY0, Q769I5, P32871, P62998, Q32LP2, A6QR62, Q76BS1, Q05443, Q2HJ49, Q6TJY3, F1MZA2, Q9GLE5, Q9TU34, E1BC59, P61585, Q28036, E1BE57, A5D980, Q2KJ93, A4IFS7, P08487, A7MB15, F1MLG5, Q3MHJ9, F1MTN1, F1N510, E1BFB4, Q28021, G3X7B5, A5PJK3, F1MT98, P21214, E1BDG5, F1MYJ4,…	1811	203	7550	1.21167	1	0.270914	63.1902
GOTERM_CC_DIRECT	GO:0030315~T-tubule	9	0.166821	0.0732163	A6QQP7, E1BKI3, E1BDQ4, F1MCH1, E1BMH1, A2VDL6, F1MCK2, P51186, M0QW12	4324	17	15461	1.89298	1	0.572357	70.0963
GOTERM_BP_DIRECT	GO:0010882~regulation of cardiac muscle contraction by calcium ion signaling	4	0.0741427	0.0733389	Q3ZCH8, F1MPR3, Q28036, F1MYR0	3952	4	13824	3.49798	1	0.98213	77.3087
GOTERM_BP_DIRECT	GO:0045110~intermediate filament bundle assembly	4	0.0741427	0.0733389	P02548, F1MC11, G3N156, A4IF71	3952	4	13824	3.49798	1	0.98213	77.3087
GOTERM_BP_DIRECT	GO:0045910~negative regulation of DNA recombination	4	0.0741427	0.0733389	F1MLH1, E1BQ04, E1B9Q4, E1BB03	3952	4	13824	3.49798	1	0.98213	77.3087
GOTERM_BP_DIRECT	GO:2000623~negative regulation of nuclear-transcribed mRNA catabolic process, nonsense-mediated decay	4	0.0741427	0.0733389	E1BFA8, E1BJ90, E1BMA4, P61286	3952	4	13824	3.49798	1	0.98213	77.3087
GOTERM_BP_DIRECT	GO:0051583~dopamine uptake involved in synaptic transmission	4	0.0741427	0.0733389	P51143, Q5E946, B8YP93, F1MAX1	3952	4	13824	3.49798	1	0.98213	77.3087
GOTERM_BP_DIRECT	GO:0009913~epidermal cell differentiation	4	0.0741427	0.0733389	A6H727, E1BDB8, A7YWE2, A6QQG1	3952	4	13824	3.49798	1	0.98213	77.3087
GOTERM_BP_DIRECT	GO:0021615~glossopharyngeal nerve morphogenesis	4	0.0741427	0.0733389	E1B856, A5PKI4, F1N2P7, Q08DG7	3952	4	13824	3.49798	1	0.98213	77.3087
GOTERM_BP_DIRECT	GO:0070345~negative regulation of fat cell proliferation	4	0.0741427	0.0733389	E1BG94, E1BAM5, Q17QZ4, F1MYH2	3952	4	13824	3.49798	1	0.98213	77.3087
GOTERM_BP_DIRECT	GO:0051101~regulation of DNA binding	4	0.0741427	0.0733389	P18341, E1BB33, F1ABP1, E1BCE6	3952	4	13824	3.49798	1	0.98213	77.3087
GOTERM_BP_DIRECT	GO:0019563~glycerol catabolic process	4	0.0741427	0.0733389	Q5E956, Q08D86, Q0IID9, A6QLU1	3952	4	13824	3.49798	1	0.98213	77.3087
GOTERM_BP_DIRECT	GO:1901166~neural crest cell migration involved in autonomic nervous system development	4	0.0741427	0.0733389	E1BME7, E1BMX5, F1MGN0, E1BEL6	3952	4	13824	3.49798	1	0.98213	77.3087
GOTERM_BP_DIRECT	GO:0014037~Schwann cell differentiation	4	0.0741427	0.0733389	A6QR62, A7MB61, Q1RMU0, G3N0C9	3952	4	13824	3.49798	1	0.98213	77.3087
KEGG_PATHWAY	bta03008:Ribosome biogenesis in eukaryotes	26	0.481928	0.0733413	E1BPP2, Q3SZ21, A5PJU0, P67868, E1BL00, E1BMZ8, F1MKX7, E1BLD4, E1B887, F1MYW4, P68399, F1MCK7, A7MB12, A2VE52, F1MQV1, Q3T054, E1BC24, Q1RMS5, Q3T0J9, E1BDF8, E1BH79, Q3SZ63, E1BHU1, A5D7R3, Q2YDL0, Q2YDM7	1811	79	7550	1.37207	1	0.270621	63.6726
GOTERM_CC_DIRECT	GO:0043025~neuronal cell body	45	0.834106	0.0735658	E1B7V5, Q17QE5, Q2KJ93, Q02399, P00442, Q2TA45, F1MME1, A7MBJ4, Q3SZJ9, G3X783, F1MAX1, F1MF00, A6QQ70, P04467, F1MSG6, E1BMW9, F1MG21, E1BPC9, Q32LP4, Q9BH13, P23356, M0QW12, P10152, P45478, Q32KY0, P21214, F1MCH1, A7MB23, V6F974, A6QLN5, A7E3U5, G3X6E6, E1B8C3, E1BDA1, Q2TBW0, E1BD36, F1MWI8, E1BHH5, E1BNR0, F1MWQ3, Q27991, A7MAZ1, Q95104, G3X7Z2, P04836	4324	129	15461	1.24731	1	0.57027	70.2749
GOTERM_BP_DIRECT	GO:0001666~response to hypoxia	28	0.518999	0.0740138	G3MYE7, F1N137, A6QM06, Q0VCT9, Q1HE26, G5E5X0, E1BH29, E1BDQ4, P17322, E1BE29, E1BKA3, Q765N9, Q29W20, P10152, Q95M18, P02192, Q3SZI5, P21214, A3KLR9, E1BJP4, F1ABP1, Q9XS49, Q9GLE5, Q9BE97, A6H737, Q9TU34, E1BKI3, A6H7A2	3952	73	13824	1.34169	1	0.982207	77.6284
GOTERM_BP_DIRECT	GO:0007569~cell aging	8	0.148285	0.0741461	P80177, P00442, E1BEE6, O02718, E1B8X8, F1MP12, A4IFD1, A1A4J9	3952	14	13824	1.99884	1	0.981736	77.6905
GOTERM_BP_DIRECT	GO:0050769~positive regulation of neurogenesis	8	0.148285	0.0741461	Q95121, F1MGG3, F1MB07, A7MB17, A6QLE3, A7MBA7, Q08DC8, F1N7T2	3952	14	13824	1.99884	1	0.981736	77.6905
GOTERM_BP_DIRECT	GO:0014002~astrocyte development	8	0.148285	0.0741461	E1BPB3, F1N0T1, P48616, E1BN18, E1BDK6, P28783, Q28115, F1ABP1	3952	14	13824	1.99884	1	0.981736	77.6905
GOTERM_BP_DIRECT	GO:0007254~JNK cascade	8	0.148285	0.0741461	E1BDG5, A6QLF4, E1BC57, F1MXH6, F1MPI1, G3X783, F1N791, P35384	3952	14	13824	1.99884	1	0.981736	77.6905
GOTERM_BP_DIRECT	GO:0007099~centriole replication	8	0.148285	0.0741461	E1BPC1, G3N091, A2VDZ4, E1BL95, F1MGF7, E1BCR3, F1ME99, E1BGQ5	3952	14	13824	1.99884	1	0.981736	77.6905
GOTERM_BP_DIRECT	GO:0042730~fibrinolysis	8	0.148285	0.0741461	F1MKS5, F1MAV0, F1MGU7, Q2KIG3, P06868, P00735, P07224, P04272	3952	14	13824	1.99884	1	0.981736	77.6905
UP_SEQ_FEATURE	glycosylation site:O-linked (GalNAc...)	14	0.2595	0.0742295	P23389, P01044, P12763, P06868, P80195, P39873, Q8WML4, Q9GMS5, P00743, Q9MZ06, P01190, P02668, P01045, P31096, B8Y9S9	1519	36	6267	1.60445	1	0.994074	75.8156
UP_KEYWORDS	Chromatin regulator	31	0.574606	0.0744775	E1BGK8, A6QQV6, A7Z019, Q32L68, F6QMU7, Q2KIP2, Q2YDJ8, A1A4I4, Q08E57, A2VDM8, Q32S26, Q2HJG4, A6H6W9, Q1JQD9, Q0P595, Q2TBN1, A4FV57, F1MYR0, Q08DA3, Q0P5I0, Q2HJ46, Q32KX7, E1BJD1, E1BAT0, F1MFZ7, Q5BIN2, Q32LD1, A6H737, Q2TBU9, Q2KJ72, Q5E9P1	4923	85	17808	1.31925	1	0.379012	66.9179
UP_SEQ_FEATURE	short sequence motif:Nuclear localization signal	27	0.500463	0.0746263	P18493, O02776, Q865V6, Q32S26, F1N2H1, E1BP00, Q1RMS5, Q9XSK7, Q5E9F7, Q2TBP1, Q3SZC4, Q3SWY5, A2VDN5, Q863B3, Q148F1, Q32KX7, Q2T9P4, A8YXY8, A1A4H6, Q4U0T9, Q10569, G5E5N3, Q3B7N9, A7MAZ4, Q9GMA3, A6H7A8, Q1RMT1	1519	82	6267	1.35848	1	0.993685	76.0056
GOTERM_BP_DIRECT	GO:0010718~positive regulation of epithelial to mesenchymal transition	13	0.240964	0.0750655	Q1HE26, P02453, E1BJ93, A5D9B6, G3MZV8, P18341, P21214, Q0VCH9, E1BBV0, E1B8K0, F1N2V0, F1MSM3, E1BPN1	3952	28	13824	1.62406	1	0.982064	78.118
GOTERM_BP_DIRECT	GO:0048813~dendrite morphogenesis	13	0.240964	0.0750655	A0JNB0, G3MWU4, Q02399, A2VDZ3, F1MEW3, A7MB23, Q58DD4, E1B8X9, F1MGR3, E1BMF4, E1BNF7, G3X783, P62998	3952	28	13824	1.62406	1	0.982064	78.118
GOTERM_MF_DIRECT	GO:0045295~gamma-catenin binding	4	0.0741427	0.0751329	Q03763, E1BJ93, E1BI79, F1MV51	3777	4	13095	3.46704	1	0.848609	73.5403
GOTERM_MF_DIRECT	GO:0030695~GTPase regulator activity	4	0.0741427	0.0751329	A1A4P3, E1BAX1, F1MM99, A1A4J9	3777	4	13095	3.46704	1	0.848609	73.5403
GOTERM_MF_DIRECT	GO:0003840~gamma-glutamyltransferase activity	4	0.0741427	0.0751329	F1MYJ3, A7YWM1, G3N2D8, Q0V8L2	3777	4	13095	3.46704	1	0.848609	73.5403
GOTERM_MF_DIRECT	GO:0051880~G-quadruplex DNA binding	4	0.0741427	0.0751329	E1BQ04, E1BEE6, Q05B79, G3X6W2	3777	4	13095	3.46704	1	0.848609	73.5403
SMART	SM00343:ZnF_C2HC	10	0.185357	0.075227	A1A4J3, E1BCZ2, E1BAR2, F1MCY7, Q56JZ7, Q2KIN0, A2VDM7, E1BM00, E1BHM3, Q2KIV3	2914	17	8740	1.7643	1	0.717822	69.4438
UP_SEQ_FEATURE	short sequence motif:Prevents secretion from ER	11	0.203892	0.0755273	F1N3H1, Q95M18, P38657, P05307, Q0VCX2, P52193, Q3T0L2, P80311, Q2KJH6, Q29RV1, Q28034	1519	26	6267	1.74551	1	0.993516	76.432
GOTERM_CC_DIRECT	GO:0035097~histone methyltransferase complex	6	0.111214	0.0756906	E1BND5, E1BPQ2, E1BKN0, Q0P5I0, E1BDK1, F2Z4J7	4324	9	15461	2.38375	1	0.577185	71.339
INTERPRO	IPR000210:BTB/POZ-like	57	1.05653	0.07578	F1MBP6, E1BJM6, F1MN31, F1MFU2, Q52PG9, A3KMV1, E1BIQ6, A2VDQ3, G3X6H8, F1MFZ3, E1BGD3, F1MMV0, F1ME21, A6QR23, E1BII2, G3N3D4, A6QR64, E1BGW3, Q0VCQ5, A7MBG4, Q3B7N9, G3X8E7, E1BMR0, E1B7T7, F1MIH3, E1BNE4, E1BJI4, E1BDX4, E1BQ03, E1BDC5, G3N1T8, F1MAZ0, E1BIJ8, E1BLW3, E1BF13, F1MLP0, A5D7V6, F1MXY6, E1BK47, A7E3W2, E1BM43, E1B7Y3, E1B9Y0, G3MYD5, F1MXC9, E1BPK4, A0JN76, A0JN35, E1B8E6, A1A4N2,…	4743	167	16802	1.20911	1	0.899924	77.2813
GOTERM_BP_DIRECT	GO:0045892~negative regulation of transcription, DNA-templated	85	1.57553	0.0758574	G3MYI7, P40673, Q02399, E1BPC3, F1MME1, M5FMX2, F1MQU4, A4FUC4, A5PJQ8, A6QL81, A2VDQ3, A4IFD2, F1MZ43, A4IFD1, Q1LZ99, F1MMA0, P18341, F1ME21, P19120, A7MB61, A5D7H2, A4FV50, E1BDF7, E1BN61, E1BF95, F1N3D2, G3N0S0, F1MGU0, Q864U1, E1B7H4, Q0VD49, A7MBA7, E1BAD7, E1BPV6, A6QLF6, G3X736, E1B8C8, F1MPZ6, A6H737, P30367, M5FJV2, A5D7S9, Q2VWH6, E1BCE6, E1BQ03, F1MP14, P80724, F1N670, A7MB15, E1BGK1,…	3952	256	13824	1.16144	1	0.982257	78.4799
GOTERM_CC_DIRECT	GO:0005739~mitochondrion	268	4.96756	0.075897	Q2TA29, G3MYE7, P00366, F1MQY1, A7YW98, O19094, E1BJE6, Q2HJI8, Q9XSA7, Q24K16, Q2KIL4, P16386, P61763, Q3T000, Q2TA23, A8E4P3, P62261, Q1LZH7, Q8HXK9, A7E2Z6, Q5E9B1, Q29RZ0, A6QLN5, Q5E9B7, Q9GLE5, A5PJF6, F1MG81, G3MZK0, F1MPW0, Q3SX44, A8PU71, E1BDL3, P83095, Q05B52, Q3T114, A2VE52, P63103, Q148D6, Q148D5, Q5E9S4, A6QPQ5, P13272, F1MIT3, F1N088, A5PJU0, F1MGS2, Q0IIL6, P28801, E1BLK1, E1BDK7,…	4324	887	15461	1.08035	1	0.574407	71.4405
GOTERM_BP_DIRECT	GO:0060021~palate development	26	0.481928	0.0759242	A5D788, F1N215, G3MZV8, G3MWS1, Q2KIA0, F1ML02, Q1HE26, Q5EA99, E1BLY0, P02459, Q5E9S3, F1MCE7, Q28056, E1BPM4, E1BDG5, A2VE85, F1N4A2, A7E348, E1BJ93, F1N426, Q08E66, G3X8E4, E1B853, E1BLP6, O46680, E1BJT7	3952	67	13824	1.35742	1	0.981732	78.5102
SMART	SM00569:L27	7	0.12975	0.0764073	Q32LM6, A5D7B9, E1BL68, E1BIQ8, Q0P5F3, A6QPW3, E1BLF1	2914	10	8740	2.09952	1	0.715756	70.0296
SMART	SM00745:MIT	7	0.12975	0.0764073	A2VDN5, E1BIX3, E1BB43, A0JNJ3, Q0VD48, Q2HJB1, G3MX27	2914	10	8740	2.09952	1	0.715756	70.0296
SMART	SM01361:SM01361	7	0.12975	0.0764073	A0A0F6QMJ3, G3X7A5, Q7SIH1, F1MB32, F1MPE1, E1BH06, E1BAA2	2914	10	8740	2.09952	1	0.715756	70.0296
KEGG_PATHWAY	bta05132:Salmonella infection	27	0.500463	0.0766165	A7Z034, Q2KJ93, P07353, F1MHT9, F1MJQ1, Q2TBI0, A1A4I4, Q28021, O77628, O77627, P62998, Q8HXK9, F1MXR5, E1B7J3, E1BKX7, Q3MHR7, P02584, Q95122, P60712, Q2KII9, E1BDX8, Q58CQ2, Q2TBQ9, Q0IIJ3, Q148J6, Q3SYX9, Q95107	1811	83	7550	1.35617	1	0.277891	65.3429
INTERPRO	IPR000403:Phosphatidylinositol 3-/4-kinase, catalytic domain	9	0.166821	0.0768418	E1B8D1, E1BFB4, A6QLN5, A5PJQ9, E1BKJ5, O02811, E1BEI6, P32871, E1BLB6	4743	17	16802	1.87543	1	0.90175	77.7671
INTERPRO	IPR006073:GTP binding domain	9	0.166821	0.0768418	A5PK43, F1MYW4, A5PJR9, Q3MHP5, Q3T0J9, Q4PS77, Q2YDM7, Q2YDL0, E1BH64	4743	17	16802	1.87543	1	0.90175	77.7671
GOTERM_BP_DIRECT	GO:0042787~protein ubiquitination involved in ubiquitin-dependent protein catabolic process	41	0.759963	0.076855	F1MBP6, Q3MHX6, Q3MHJ2, A1A4K3, A2VE03, A5PJZ4, A5D7V6, E1B7Q7, A6QP00, F1N7B5, E1B782, A6QQD1, Q5E9J6, H9GW30, E1BHT5, E1BAV2, A4IFN7, E1BLD1, F1MSC9, F1MEX6, Q0VCQ5, F1MBM6, A4IFC2, F1N1X8, E1BL52, E1BNY9, A2VDP7, A7MBG4, F1MDC0, A1A4N2, Q0II22, E1BCZ2, Q08DI6, E1BIP5, B8YP93, E1BMN7, F1N592, F1N0L2, E1BJI4, F1MJ10, A2VEA3	3952	114	13824	1.25804	1	0.982065	78.9278
GOTERM_BP_DIRECT	GO:0030900~forebrain development	14	0.2595	0.0770494	A0JNB0, F6PVB0, E1BDD9, E1BBM6, F1MQ85, E1BPT8, A7Z079, F1N4A2, F1MSM3, E1BG94, E1BIM8, Q9TTR7, E1B801, E1BN82	3952	31	13824	1.57973	1	0.981673	79.014
INTERPRO	IPR020846:Major facilitator superfamily domain	48	0.889713	0.0775389	F1MGV4, F1ME70, E1BB66, Q29397, F1MEU4, E1BGZ7, Q6IED8, Q58CT4, F1N0Z7, Q0IIM5, A7MBE7, A6QNN0, F1MSP4, F1MWZ2, E1BLU2, F1MBH6, F1MYG7, A4FV52, A6QLW8, A4IF94, Q1JPD8, Q17QR6, F1MPR0, E1BK31, Q27963, Q3MHW6, E1B7A6, E1BHT6, E1BJ33, E1B9Q0, E1BPV8, F1MYV0, E1BPT2, Q3SZQ2, E1BMB9, F1N294, E1BGE4, E1B7T6, Q1JQC7, F1MRS7, Q1JP63, Q0P5M9, A7YY72, Q17QZ3, A6QQL0, Q1JQC1, E1BML6, F1ME77	4743	138	16802	1.23217	1	0.902417	78.0807
GOTERM_BP_DIRECT	GO:0090630~activation of GTPase activity	24	0.444856	0.0776238	F1N0Y1, E1BJ31, F1MCG4, E1BDG5, A5PK17, F1MM49, E1B7U3, A6QL85, A7MBG5, E1BPA1, E1BM01, E1BNF3, F1MFR9, O97790, F1MSR5, F1MX90, F1MX58, F1MRD8, E1BDZ5, F1MJZ7, G3MXN3, F1MM99, F1MFH7, F1MEY0	3952	61	13824	1.37625	1	0.981655	79.2669
GOTERM_BP_DIRECT	GO:0045454~cell redox homeostasis	23	0.426321	0.0783634	P38657, A6QQA8, F1N1J6, F1N206, Q5E947, Q29RV1, F1N602, A7MBJ0, O97680, Q9BGI2, P10575, Q9BGI3, Q32S38, P05307, Q3T0L2, O77834, F1MEL3, E1BJA2, F1N1E5, Q95108, Q9N2I8, F6R6X9, P11024	3952	58	13824	1.38713	1	0.9818	79.5882
INTERPRO	IPR014775:L27, C-terminal	6	0.111214	0.0784447	Q32LM6, A5D7B9, E1BL68, E1BIQ8, Q0P5F3, A6QPW3	4743	9	16802	2.36166	1	0.903699	78.482
INTERPRO	IPR000209:Peptidase S8/S53 domain	6	0.111214	0.0784447	Q28193, Q0V8B6, A5PK39, Q9GLR0, Q9GLR1, Q08E55	4743	9	16802	2.36166	1	0.903699	78.482
INTERPRO	IPR006089:Acyl-CoA dehydrogenase, conserved site	6	0.111214	0.0784447	Q0NXR6, P48818, F1MN00, F1MVL2, A5D974, Q3SZI8	4743	9	16802	2.36166	1	0.903699	78.482
INTERPRO	IPR013328:Dehydrogenase, multihelical	6	0.111214	0.0784447	Q8SPX7, A4FUF0, Q5EA88, E1BMH4, Q2KJC5, Q2HJD7	4743	9	16802	2.36166	1	0.903699	78.482
INTERPRO	IPR019565:Alpha-2-macroglobulin, thiol-ester bond-forming	6	0.111214	0.0784447	G3X7A5, Q7SIH1, F1MB32, F1MPE1, E1BH06, E1BAA2	4743	9	16802	2.36166	1	0.903699	78.482
GOTERM_BP_DIRECT	GO:0043966~histone H3 acetylation	15	0.278035	0.0784461	F1MFX5, E1B8Z0, F1MDZ8, A5PJW1, Q2TBH6, E1BEB3, G3N0D9, A7Z088, G5E509, E1BPS1, E1BJ93, F1MVP3, A6QQ14, A6QR06, G3X6H5	3952	34	13824	1.54322	1	0.981303	79.6239
GOTERM_BP_DIRECT	GO:0034446~substrate adhesion-dependent cell spreading	16	0.296571	0.0793727	Q32LP0, A7YWN9, A1L528, E1B8H0, F1ML02, Q2KJD2, F1N5L4, Q3MHR6, F1N6S8, F1MD77, E1BIM8, E1BNE0, F1MFH7, P62998, B8Y9S9, A6H735	3952	37	13824	1.51264	1	0.981632	80.0192
KEGG_PATHWAY	bta05222:Small cell lung cancer	28	0.518999	0.0797346	A7Z034, Q95KV0, P23726, F1MDD5, E1BG94, F1N0T1, E1BMI8, F1MD46, E1BBH2, E1B7Q3, F1MMT2, F1MZU6, G3X7B5, P32871, O02718, A6H7I6, A6QLB3, F1MYJ4, E1BDK6, E1BNU2, F1MYX9, F1MD77, F1MEG3, E1BCV1, A8E4Q8, F1MYH2, A7MB09, B8Y9S9	1811	87	7550	1.34174	1	0.284433	66.8668
GOTERM_BP_DIRECT	GO:0017148~negative regulation of translation	17	0.315107	0.0799198	P10152, P10096, F1MHU9, E1BKJ7, E1BCS1, Q1LZB6, A0JN35, E1BG99, G5E631, G5E6N1, F6QYC3, F1MMA0, Q05717, Q2TBT7, G3X6L9, E1B893, F1MM99	3952	40	13824	1.48664	1	0.981591	80.2491
GOTERM_BP_DIRECT	GO:0019827~stem cell population maintenance	17	0.315107	0.0799198	F1MUK2, F1N6E9, F1MZ95, Q5BIR6, E1BJZ5, Q2KJ14, E1BJC6, E1BDM8, E1BG99, A7YWE2, G3N365, G3X6Y3, F1MCE7, E1BKC4, F1MF18, E1BCK1, O97593	3952	40	13824	1.48664	1	0.981591	80.2491
GOTERM_BP_DIRECT	GO:0034976~response to endoplasmic reticulum stress	19	0.352178	0.0801457	Q3MHX6, P38657, E1BPB3, P23726, Q29RV1, P27479, F1N602, Q3SZZ2, E1B748, A1A4I9, P05307, Q3T0L2, F1N1E5, B8YP93, Q08DN8, F1N3A1, F1N2F1, Q3SWW8, O02755	3952	46	13824	1.44482	1	0.981242	80.3433
UP_SEQ_FEATURE	domain:SH3	13	0.240964	0.080549	A0JNB0, A7MBI0, Q0VC16, Q9MZL3, F1N7V7, P08487, Q3B7M5, P23726, P09851, Q08DK5, Q2KJA1, Q9MZL7, Q17R13	1519	33	6267	1.62529	1	0.994983	78.6799
UP_SEQ_FEATURE	propeptide:Activation peptide	13	0.240964	0.080549	Q9GLE5, P00743, P25975, P00741, F1MMR6, Q29461, Q2KIG3, P25326, P05689, Q3T0A3, F1MW44, P07688, P04836	1519	33	6267	1.62529	1	0.994983	78.6799
GOTERM_BP_DIRECT	GO:0008360~regulation of cell shape	38	0.704356	0.0815864	F1N7V7, Q92176, E1B777, Q32PH9, E1BJC2, E1BKM6, G5E5X0, E1B7S3, P79114, E1BJU6, E1B801, P00735, F1MGX4, Q2YDN8, Q08DX4, A0JNB0, Q32LP2, F1N1T2, E1BIK9, G3X755, Q3SZK8, Q1RMQ9, A4IF97, A7Z067, Q2HJ49, P31976, A5PKG9, A6QLL8, F1MTQ0, Q32PI1, A4IF79, F1MQ37, Q27991, E1B7F6, G3MXT3, E1BPY0, P20072, B8Y9S9	3952	105	13824	1.26593	1	0.982048	80.9342
INTERPRO	IPR003594:Histidine kinase-like ATPase, ATP-binding domain	10	0.185357	0.0817167	Q2TBI4, Q95M18, E1BNK2, Q76LV1, E1BGP4, Q2KJG8, F1MDU7, E1BEZ0, Q76LV2, F6RF21	4743	20	16802	1.77124	1	0.911665	79.8742
INTERPRO	IPR004012:RUN	10	0.185357	0.0817167	E1BNY5, G3X7G7, G3MZW6, A2VDZ8, F1MX90, E1BK05, Q08DX0, G3MXN3, F1MEY0, G3MX87	4743	20	16802	1.77124	1	0.911665	79.8742
INTERPRO	IPR011032:GroES-like	10	0.185357	0.0817167	Q59A28, Q3SZJ4, Q24K16, F1N647, O97764, Q58D31, Q2TA23, F1MZN9, F1MUP9, Q3ZC42	4743	20	16802	1.77124	1	0.911665	79.8742
GOTERM_BP_DIRECT	GO:0021549~cerebellum development	9	0.166821	0.0819476	E1BJ47, E1BDM5, G3MYE7, Q28106, E1B9Y6, Q1LZ71, E1BAA0, F1N5R9, E1BIU8	3952	17	13824	1.85187	1	0.981835	81.0797
GOTERM_BP_DIRECT	GO:1902042~negative regulation of extrinsic apoptotic signaling pathway via death domain receptors	9	0.166821	0.0819476	P40673, F1MAV0, Q76BS1, Q95132, Q864U1, P29473, F1MGU7, Q5E9J6, Q6QRN7	3952	17	13824	1.85187	1	0.981835	81.0797
GOTERM_CC_DIRECT	GO:0043005~neuron projection	45	0.834106	0.0820447	E1BNX2, Q17QE5, Q2KJ93, E1B7E1, Q17QI5, P84080, F1N7V7, G5E5W9, A7MBJ4, Q29397, E1BMG7, Q3B7N0, F1MAX1, F6RAG5, F1MF00, P20488, A1A4I9, P04467, F1MSG6, E1BFZ6, E1BD25, Q0P5F3, F1MVR5, G3MWT4, P51143, E1BGL3, Q5E946, A6QLP2, F1N7E8, E1BPI1, Q6TJY3, O18870, E1BAB4, F1MKR1, Q2KJD2, Q3MHR7, F6QLA1, P48616, F1MEW3, Q32LM6, F1MJW8, B8YP93, Q2TBQ9, F1N1G7, Q58HC3	4324	130	15461	1.23772	1	0.600268	74.3122
GOTERM_BP_DIRECT	GO:0030502~negative regulation of bone mineralization	6	0.111214	0.0822875	G3X8E4, D6C6L8, E1BI59, P12763, A5PJT7, E1BJU2	3952	9	13824	2.33198	1	0.981603	81.2157
GOTERM_BP_DIRECT	GO:0060674~placenta blood vessel development	6	0.111214	0.0822875	Q4GZT3, E1BFX6, E1BNB5, Q9TTR7, E1BC86, Q0VD16	3952	9	13824	2.33198	1	0.981603	81.2157
GOTERM_BP_DIRECT	GO:0071360~cellular response to exogenous dsRNA	6	0.111214	0.0822875	A5D977, F1MU42, A6QP79, E1BGN7, Q08DN8, E1BCF8	3952	9	13824	2.33198	1	0.981603	81.2157
GOTERM_BP_DIRECT	GO:0090051~negative regulation of cell migration involved in sprouting angiogenesis	6	0.111214	0.0822875	E1BJW3, F1MCN4, P61585, F6QMU7, F1MSM3, A7YWE2	3952	9	13824	2.33198	1	0.981603	81.2157
GOTERM_BP_DIRECT	GO:0032211~negative regulation of telomere maintenance via telomerase	6	0.111214	0.0822875	P09867, E1BIM8, Q3T0J9, A5D7R3, A2VDN7, A3KN17	3952	9	13824	2.33198	1	0.981603	81.2157
GOTERM_BP_DIRECT	GO:0010763~positive regulation of fibroblast migration	6	0.111214	0.0822875	P18341, A4IF66, F1MDC9, F1N3A1, G3X7B5, F1MTN1	3952	9	13824	2.33198	1	0.981603	81.2157
GOTERM_BP_DIRECT	GO:0021612~facial nerve structural organization	6	0.111214	0.0822875	F1N2P7, E1BMX5, E1BGM6, F1MGN0, G3N0C9, E1BEL6	3952	9	13824	2.33198	1	0.981603	81.2157
GOTERM_BP_DIRECT	GO:0046470~phosphatidylcholine metabolic process	6	0.111214	0.0822875	E1BMJ5, F1N3Q7, P15497, G3MYE7, E1BEM2, P80109	3952	9	13824	2.33198	1	0.981603	81.2157
GOTERM_BP_DIRECT	GO:0090197~positive regulation of chemokine secretion	6	0.111214	0.0822875	Q95M17, Q8HXK9, F1MXW0, A0A0F6QMJ3, A7Z067, P11151	3952	9	13824	2.33198	1	0.981603	81.2157
GOTERM_BP_DIRECT	GO:0030643~cellular phosphate ion homeostasis	6	0.111214	0.0822875	G3MXY5, F1N6D4, Q3SZK8, F1MNS5, A7YY70, E1BJU2	3952	9	13824	2.33198	1	0.981603	81.2157
GOTERM_BP_DIRECT	GO:0005980~glycogen catabolic process	6	0.111214	0.0822875	F1MHT1, Q9MYM4, Q0IIG5, Q0VCM4, F1ML89, E1BAJ4	3952	9	13824	2.33198	1	0.981603	81.2157
KEGG_PATHWAY	bta03440:Homologous recombination	12	0.222428	0.082297	F1MGY1, E1BQ04, A2VE43, A6QQB5, F1N1S0, F6PSE2, A7MB17, F1MSA4, Q2KI86, Q2HJ51, G3X6W2, E1B8X8	1811	30	7550	1.66759	1	0.289064	68.0724
KEGG_PATHWAY	bta00500:Starch and sucrose metabolism	12	0.222428	0.082297	Q08DP0, F1MHT1, Q9MYM4, P15396, Q0VCM4, Q07130, F1MNS5, F1MJQ3, G3MY87, Q3ZBD7, P27595, A6QR34	1811	30	7550	1.66759	1	0.289064	68.0724
KEGG_PATHWAY	bta04910:Insulin signaling pathway	41	0.759963	0.0832201	P62157, E1BPQ1, Q95KV0, F1MJI8, P23726, A7MBJ4, Q0VD16, F1MSN0, B0JYK4, F1N5N3, E1BLN7, G3N016, F1MYE0, Q9TTS3, F1N510, P16386, Q0IIE2, E1BFB4, Q08DN8, P32871, G3X7B5, F1MM99, E1BN64, Q56JV3, E1BBJ7, F1N6V4, F1MT98, F1MSC3, Q0VCM4, F1MYJ4, A9CR99, G3X778, Q6TJY3, E1BHP3, F1N647, F1MGG8, E1BCV1, Q3SZB7, Q4G3U3, P27595, A6QR34	1811	136	7550	1.25682	1	0.28859	68.4968
GOTERM_CC_DIRECT	GO:0000781~chromosome, telomeric region	13	0.240964	0.0834099	E1BGK8, E1BQ04, Q27ID4, Q17QG8, Q2HJ46, Q32LH1, E1BEI6, F1MPW4, Q2HJ51, Q58DJ9, E1BDS6, E1BCK1, E1BFH7	4324	29	15461	1.60287	1	0.602827	74.9121
GOTERM_CC_DIRECT	GO:0001772~immunological synapse	13	0.240964	0.0834099	Q95132, A8E646, A6QPU8, P31976, Q92176, E1BKN8, P19803, Q32LL2, Q3ZCD0, Q9BH13, F1MQ37, Q3ZCM0, A5PKA5	4324	29	15461	1.60287	1	0.602827	74.9121
INTERPRO	IPR013088:Zinc finger, NHR/GATA-type	22	0.407785	0.0838122	F1MKV9, F1N551, A6H7I6, Q3SZL0, A2VDY6, E1BAM5, E1BI59, F1N2B6, F1MCM4, F1MBX3, E1BBB8, Q5E9B6, A2VDU4, F1N3S3, E1B7S6, E1B9Y6, Q9TTR8, Q9TTR7, F1MWQ3, A4IFL4, E1BDU9, F1MN68	4743	56	16802	1.39169	1	0.915911	80.7205
COG_ONTOLOGY	Lipid metabolism	24	0.444856	0.0848051	Q0VCZ8, F1MSC3, A4FV90, P48818, F1MN00, F1MC02, Q5MYB8, Q2KHW5, Q3SZI8, A7MBK0, Q0NXR6, A4FUF0, F1MU22, G5E5I3, Q9TTS3, F1MVL2, Q1LZF6, P32749, E1BGS2, Q2HJD5, Q0P5B7, Q0VCI3, A5D974, A1A4K9	521	57	1671	1.35044	0.985788	0.654727	57.0758
INTERPRO	IPR003903:Ubiquitin interacting motif	11	0.203892	0.0850444	F1MDC0, G3N0S0, Q2TBG2, F1N4F8, F1N5V1, Q0V8S0, F1MYK3, A5D7I1, A6H743, Q58DA0, A6QQN7	4743	23	16802	1.69423	1	0.917762	81.2024
GOTERM_MF_DIRECT	GO:0016709~oxidoreductase activity, acting on paired donors, with incorporation or reduction of molecular oxygen, NAD(P)H as one donor, and incorporation of one atom of oxygen	6	0.111214	0.0850986	Q2TBW2, E1BHJ4, Q2KIL4, P00189, F1MF74, G3MWR8	3777	9	13095	2.31136	1	0.880188	77.9964
GOTERM_MF_DIRECT	GO:0031404~chloride ion binding	6	0.111214	0.0850986	E1BLQ0, E1B792, Q4F894, A6QNR5, F1N299, Q4PKH3	3777	9	13095	2.31136	1	0.880188	77.9964
GOTERM_MF_DIRECT	GO:0001972~retinoic acid binding	6	0.111214	0.0850986	E1BHJ4, E1BDT5, P62964, Q9N2I2, Q9TTR7, F1MWQ3	3777	9	13095	2.31136	1	0.880188	77.9964
GOTERM_MF_DIRECT	GO:0005247~voltage-gated chloride channel activity	6	0.111214	0.0850986	E1BLQ0, E1B792, Q4F894, A6QNR5, F1N299, Q4PKH3	3777	9	13095	2.31136	1	0.880188	77.9964
GOTERM_MF_DIRECT	GO:0030246~carbohydrate binding	34	0.630213	0.0858283	Q3MHX6, Q3MHZ8, A6QP79, E1BKQ9, Q3SX24, A8E645, G3N0V2, P35246, Q28062, P11116, Q9MYM4, G3MZD4, Q07537, P52193, Q5EA79, Q29451, E1BB48, E1BPC9, Q148M5, G3MY87, F1N7T2, G3X7D2, Q6RXL1, E1BGJ4, Q28106, Q2KIS7, E1BPR6, Q3T004, E1BHP0, Q5I2E5, P13214, F1MVS9, E1BHN6, A5D7Q8	3777	92	13095	1.2813	1	0.879176	78.2932
GOTERM_MF_DIRECT	GO:0005044~scavenger receptor activity	20	0.370714	0.08614	F1MLF3, F1N4M7, P15396, P85521, F1N7K7, A6QNW7, V6F974, P21758, Q8MJ24, F1MDS0, E1BNJ1, E1B9H1, Q32L50, F1MI35, A6H737, A7E3W2, P19238, F1MNS5, F1MLU5, E1B9M8	3777	49	13095	1.41512	1	0.87688	78.4189
INTERPRO	IPR009071:High mobility group (HMG) box domain	20	0.370714	0.0861977	P40673, F1MIK5, F1N1F9, A5PK15, A2VDX8, M5FMX2, Q32L68, A6QLA9, A4FUB3, G3MX46, F1N6W0, F1MYS0, E1BL97, E1BJ93, Q0VCF8, E1BE01, E1BNH8, F1MNG0, E1B7F5, E1B9N8	4743	50	16802	1.41699	1	0.919359	81.643
KEGG_PATHWAY	bta05220:Chronic myeloid leukemia	24	0.444856	0.0869219	A7Z034, G3MZV8, F1MFX6, P21214, F1MYJ4, Q95KV0, P23726, Q0VD16, F1N339, F1MFZ7, E1BAD4, F1N5N3, Q1HE26, E1BG94, F1MD46, G3N016, P18341, F1N510, E1BCV1, Q0IIE2, F1MYH2, G3X7B5, P32871, O46680	1811	73	7550	1.37062	1	0.296446	70.1465
UP_SEQ_FEATURE	domain:Sushi 2	9	0.166821	0.0870223	Q0VCX1, Q28065, Q3SYW2, Q29RQ1, P81187, Q29RU4, P12342, P17690, Q2TBU0	1519	20	6267	1.85658	1	0.996458	81.2795
INTERPRO	IPR006594:LisH dimerisation motif	12	0.222428	0.0872367	A3KMV8, Q3MHW3, A8E4N8, F1MFJ6, E1BEN8, Q3MHJ2, B7TCI5, Q2TBS9, E1BDV4, E1BM42, P43033, E1BHU1	4743	26	16802	1.63499	1	0.920635	82.0316
GOTERM_BP_DIRECT	GO:0002088~lens development in camera-type eye	10	0.185357	0.0874933	G3MZV8, E1B7Q6, E1BHG3, F1MSM8, P26444, P06504, E1BAD7, O46680, A7E348, F1N7V1	3952	20	13824	1.74899	1	0.985429	83.1854
GOTERM_BP_DIRECT	GO:0060079~excitatory postsynaptic potential	10	0.185357	0.0874933	Q3T0G8, Q02399, G3MYE7, E1BPU0, E1BKL6, F1MG21, Q2KIA0, A4FUE5, G3X783, A4FV52	3952	20	13824	1.74899	1	0.985429	83.1854
GOTERM_BP_DIRECT	GO:0021983~pituitary gland development	10	0.185357	0.0874933	A6H727, E1BMT1, E1BAM5, F1MS72, A2VDX8, G3N3L0, E1BIR3, F1MCE7, Q3SZ41, F1MBS5	3952	20	13824	1.74899	1	0.985429	83.1854
SMART	SM00829:SM00829	9	0.166821	0.0879951	Q59A28, Q3SZJ4, Q24K16, F1N647, O97764, Q58D31, Q2TA23, F1MUP9, Q3ZC42	2914	15	8740	1.79959	1	0.759906	75.2505
GOTERM_CC_DIRECT	GO:0035371~microtubule plus-end	7	0.12975	0.0881081	E3W9A2, E1B808, E1B7K5, E1BGH3, F1MGF7, Q3MHV6, E1BJ69	4324	12	15461	2.08578	1	0.620154	76.8777
GOTERM_CC_DIRECT	GO:0005662~DNA replication factor A complex	7	0.12975	0.0881081	Q0P5G1, Q2KJC1, E1BMW9, G3MYV2, Q2KI86, G3N0W8, Q2KID6	4324	12	15461	2.08578	1	0.620154	76.8777
GOTERM_CC_DIRECT	GO:0030140~trans-Golgi network transport vesicle	7	0.12975	0.0881081	Q28193, E1BDG3, G3X6T7, A0JNK9, E1BKZ9, A4FV54, F1MIE6	4324	12	15461	2.08578	1	0.620154	76.8777
GOTERM_BP_DIRECT	GO:0098779~mitophagy in response to mitochondrial depolarization	40	0.741427	0.0881996	P82923, A0A0F6QMJ3, F1MN32, E1BMC1, E1BPU6, Q0VD16, O77788, Q17QE2, F1MME6, F1N791, E1BCW3, E1BLS0, E1B9Y6, Q9MZ06, E1BAB7, E1BHX8, O18836, P32871, A8E4P3, P81287, F1MD25, E1BHA4, Q3T145, Q0VCM1, Q17QL7, Q2KID2, Q0VC73, E1BB93, A6QLN6, Q58DW4, A6QLN5, A4FV18, A5D9H4, Q17QP5, Q3ZCH8, A7E3V0, Q28824, A7YWK3, B8YP93, F1MT44	3952	112	13824	1.24928	1	0.985493	83.437
INTERPRO	IPR005135:Endonuclease/exonuclease/phosphatase	13	0.240964	0.0885806	E1B8C9, Q5E9N9, E1BAU6, A7MBK3, E1BFH4, E1BLB5, Q3MHJ7, E1BB73, E1BL63, A0JBZ9, O02751, Q08DF7, E1BBJ7	4743	29	16802	1.58801	1	0.922595	82.5226
KEGG_PATHWAY	bta05202:Transcriptional misregulation in cancer	50	0.926784	0.0887233	A7Z017, E1BPQ1, E1BNZ8, G3MZV8, F1MC14, E1BHU6, A0JNC9, E1BIQ9, F1MDD9, F1N1U5, F1MJ02, E1BMI8, E1B7S6, Q769I5, F1MNI7, Q0P5I0, E1BFF0, A7Z067, Q32KX7, E1BEI6, F1MFZ7, E1BAD4, Q0VCS0, Q95122, A8E4Q8, A5D7S9, F1N685, E1B6Z5, E1BDX4, E1BGK8, A7Z034, Q8SPJ1, A5D7A1, A5PK76, Q2KIA0, Q5EAB2, A4FUE0, Q08DA8, G3MYD9, O02754, Q05B92, O02755, F1MGM4, A6H7I6, E1BAR3, A7YWN9, E1BMB9, E1B8E6, F1MWQ3, Q3C2I0	1811	171	7550	1.219	1	0.29849	70.92
INTERPRO	IPR001005:SANT/Myb domain	17	0.315107	0.0888354	Q2KJC1, A7Z027, A6QLC9, F1MGM4, E1BFC1, A5PJX4, E1BI11, E1BF07, F1MGR3, F1N166, E1BCK9, F1MJX8, A6QNY0, E1BFE5, F1MMS4, F1MEB1, E1BN92	4743	41	16802	1.46883	1	0.921971	82.6143
GOTERM_CC_DIRECT	GO:0005819~spindle	23	0.426321	0.089021	A2VDN5, A6H750, Q3MHJ2, Q3T149, Q2TA25, Q2KIP2, P43033, A6QPY8, P49951, E1BEI6, Q2NKY7, A6QQ70, F1MD46, E1BIV2, Q32PI1, Q2T9X8, F1MM80, A5PJV8, F1MQ37, Q27991, G3X7B5, E1BH42, Q29RT6	4324	60	15461	1.37066	1	0.62043	77.2425
INTERPRO	IPR013766:Thioredoxin domain	16	0.296571	0.0893105	P38657, A6QQA8, Q5E947, Q29RV1, F1N602, A7MBJ0, O97680, Q9BGI2, Q9BGI3, P05307, O77834, Q3T0L2, F1MEL3, F1N1E5, Q95108, F6R6X9	4743	38	16802	1.49157	1	0.921866	82.7839
SMART	SM00110:C1Q	15	0.278035	0.0893257	E1BHU7, A7E2Z1, A7E303, E1BIR7, F1MJR6, A5PJL8, E1BJW3, A7MB82, E1BGE9, Q5E9E3, A3KMW5, P23206, E1BLS8, E1BM30, E1BIP4	2914	30	8740	1.49966	1	0.758079	75.7923
SMART	SM00100:cNMP	15	0.278035	0.0893257	E1BIS4, E1BLH0, Q28181, E1BM97, F1MS53, B0JYK4, G3X6Z1, E1BMJ5, E1BL87, F1MP51, E1B760, F1MSG6, D5HSX1, Q03041, A5PKI1	2914	30	8740	1.49966	1	0.758079	75.7923
INTERPRO	IPR008250:P-type ATPase, A domain	15	0.278035	0.089487	F1MYA8, E1BPC3, A7Z029, A1A4J6, G3X6T7, F1MKI1, F1MPR3, A2VDL6, F1N0B2, F1MF00, E1BNB9, Q0VCY0, F1N677, F1MS16, P57709	4743	35	16802	1.51821	1	0.921065	82.8466
INTERPRO	IPR001757:Cation-transporting P-type ATPase	15	0.278035	0.089487	F1MYA8, E1BPC3, A7Z029, A1A4J6, G3X6T7, F1MKI1, F1MPR3, A2VDL6, F1N0B2, F1MF00, E1BNB9, Q0VCY0, F1N677, F1MS16, P57709	4743	35	16802	1.51821	1	0.921065	82.8466
UP_SEQ_FEATURE	DNA-binding region:Basic motif	16	0.296571	0.090578	A7Z017, Q08DA4, Q32PF6, Q3SZZ2, A7YY54, Q0VBZ5, Q9BE97, Q3T0B9, Q5EAD3, A7YY73, Q3ZBG4, Q5E9S3, Q08DA8, Q05B92, O77628, O02755	1519	44	6267	1.50027	1	0.996933	82.5767
KEGG_PATHWAY	bta05133:Pertussis	25	0.463392	0.0906488	Q28065, P62157, Q8HXK9, A7Z034, Q6RXL1, A0A0F6QMJ3, G3X7A5, Q4JF28, Q2LGB6, P54349, Q148F1, A7MBH9, F1MK44, Q0VCX1, Q3SYW2, Q95122, Q5E9E3, P32592, P61585, A5D9E9, G3MYD9, Q5E9F7, E1BH06, O77628, O77627	1811	77	7550	1.35356	1	0.300845	71.7263
GOTERM_BP_DIRECT	GO:1900026~positive regulation of substrate adhesion-dependent cell spreading	11	0.203892	0.0914079	Q17QE5, Q2KJ93, Q3MHR7, P15497, P52193, E1BFF0, A4FV50, F1MMJ6, F1MTN1, E1BN44, P62998	3952	23	13824	1.67294	1	0.987255	84.5357
GOTERM_BP_DIRECT	GO:0007052~mitotic spindle organization	11	0.203892	0.0914079	G3N2R8, G3N365, E1BKZ0, Q2NL05, F1MY86, Q7YRC6, Q3ZCF0, E1BIX7, Q1LZG6, E1BP17, E1BIN1	3952	23	13824	1.67294	1	0.987255	84.5357
INTERPRO	IPR013602:Dynein heavy chain, domain-2	7	0.12975	0.0916292	F1N724, G3N1C8, F1N5R7, F1MRU4, E1BDX8, E1BMG2, F1MJJ0	4743	12	16802	2.06645	1	0.924773	83.5898
INTERPRO	IPR024743:Dynein heavy chain, coiled coil stalk	7	0.12975	0.0916292	F1N724, G3N1C8, F1N5R7, F1MRU4, E1BDX8, E1BMG2, F1MJJ0	4743	12	16802	2.06645	1	0.924773	83.5898
INTERPRO	IPR003938:Potassium channel, voltage-dependent, EAG/ELK/ERG	7	0.12975	0.0916292	E1BIS4, E1BL87, F1MP51, E1B760, E1BLH0, E1BM97, A5PKI1	4743	12	16802	2.06645	1	0.924773	83.5898
INTERPRO	IPR004273:Dynein heavy chain domain	7	0.12975	0.0916292	F1N724, G3N1C8, F1N5R7, F1MRU4, E1BDX8, E1BMG2, F1MJJ0	4743	12	16802	2.06645	1	0.924773	83.5898
INTERPRO	IPR024317:Dynein heavy chain, P-loop containing D4 domain	7	0.12975	0.0916292	F1N724, G3N1C8, F1N5R7, F1MRU4, E1BDX8, E1BMG2, F1MJJ0	4743	12	16802	2.06645	1	0.924773	83.5898
INTERPRO	IPR011333:BTB/POZ fold	60	1.11214	0.0926922	F1MBP6, E1BJM6, F1MN31, F1MFU2, Q52PG9, A3KMV1, E1BIQ6, A2VDQ3, G3X6H8, F1MFZ3, E1BGD3, F1MMV0, F1ME21, A6QR23, A7YWH3, E1BII2, G3N3D4, A6QR64, E1BGW3, Q0VCQ5, A7MBG4, E1BC13, Q3B7N9, G3X8E7, E1BMR0, E1B7T7, F1MIH3, E1BNE4, E1BJI4, E1BDX4, E1BQ03, E1BDC5, G3N1T8, F1MAZ0, E1BIJ8, E1BLW3, E1BF13, F1MLP0, A5D7V6, F1MXY6, E1BK47, A7E3W2, E1BM43, E1B7Y3, E1B9Y0, G3MYD5, F1MXC9, E1BPK4, A0JN76, Q29RJ0,…	4743	179	16802	1.18742	1	0.925955	83.9473
GOTERM_BP_DIRECT	GO:0001764~neuron migration	31	0.574606	0.0935223	E1B7V5, A1A4K6, F1MIK5, Q02399, E1BME7, P43033, E1BAA0, Q2KIA0, G3N341, G5E630, F1MSG6, A5D7D5, E1BNQ7, P62261, A0JNB0, E1BDD9, E1BP81, E1BC93, A4IFC1, E1BJP4, A0JN33, E1B8C8, F1N426, E1B853, E1BDP2, F1MS72, Q9TTR7, F1MM80, E1BDZ5, Q27991, F1N0C7	3952	84	13824	1.29092	1	0.98816	85.2217
KEGG_PATHWAY	bta04370:VEGF signaling pathway	20	0.370714	0.093896	Q2KJ93, Q3T149, F1MYJ4, F1MNU5, E1BJM1, F1MGR9, P08487, P23726, E1BNU2, Q0VD16, Q3SYZ2, F1N5N3, E1BIM8, P29473, E1BC49, E1BCV1, G3X7B5, P32871, P62998, A4IFJ5	1811	59	7550	1.41321	1	0.306909	73.0395
GOTERM_BP_DIRECT	GO:0071320~cellular response to cAMP	12	0.222428	0.0941172	E1BIS4, Q05717, F1MSG6, Q5EA88, F1N137, P35071, F1N207, F1MT46, F1N0Q2, P31976, E1BM97, P61223	3952	26	13824	1.61445	1	0.988131	85.4094
GOTERM_BP_DIRECT	GO:0051017~actin filament bundle assembly	12	0.222428	0.0941172	Q2KJ93, A7MBI5, F1MYX5, F1N7V7, E1BFE9, A7E301, A5D7D1, P31976, E1BDU8, E1BHK2, Q3B7N2, A5PJS9	3952	26	13824	1.61445	1	0.988131	85.4094
GOTERM_CC_DIRECT	GO:0098793~presynapse	20	0.370714	0.094872	A6H7H8, Q0V8L6, Q06846, Q5E946, F1MD41, E1BPE2, E1BIR7, F1MAX1, E1BFN9, E1BMQ1, Q32LM6, P61763, A6QLH3, B8YP93, E1BJ13, Q2T9M8, E1B796, Q0P5F3, G3X7Z2, F1MP30	4324	51	15461	1.40221	1	0.641351	79.4555
GOTERM_MF_DIRECT	GO:0035091~phosphatidylinositol binding	27	0.500463	0.0952203	E1BJM5, Q0V8L6, E1BB43, F1N137, A5PJQ7, F1MQ65, E1BAA4, Q2KHV6, E1B8D1, F2Z4F6, Q08DX0, E1BH25, E1BM00, A5PKA5, E1BHK6, F1MMR9, E1B7A1, E1BDG2, E1B8A6, A4IFN6, E1BHT9, F1MAY4, F1N7Q8, Q9TU34, Q2TBW7, F1MWF0, A6H752	3777	71	13095	1.31845	1	0.899512	81.7925
UP_SEQ_FEATURE	glycosylation site:O-linked (GalNAc...); partial	4	0.0741427	0.0953989	P01044, P12763, P80195, P02668, P01045	1519	5	6267	3.30059	1	0.997548	84.2004
UP_SEQ_FEATURE	domain:Thioredoxin 1	4	0.0741427	0.0953989	P38657, P05307, F1N1E5, Q29RV1	1519	5	6267	3.30059	1	0.997548	84.2004
UP_SEQ_FEATURE	domain:MACPF	4	0.0741427	0.0953989	Q29RQ1, Q29RU4, Q2KJC3, Q3MHN2	1519	5	6267	3.30059	1	0.997548	84.2004
UP_SEQ_FEATURE	domain:Thioredoxin 2	4	0.0741427	0.0953989	P38657, P05307, F1N1E5, Q29RV1	1519	5	6267	3.30059	1	0.997548	84.2004
UP_SEQ_FEATURE	domain:EGF-like 4	4	0.0741427	0.0953989	P35445, F1MF86, A6QR11, Q3SWW8	1519	5	6267	3.30059	1	0.997548	84.2004
UP_SEQ_FEATURE	domain:EF-hand 1	27	0.500463	0.095431	P62157, F1N3H1, Q17QE5, A5D7A0, P21671, Q4PL64, Q2T9P0, A4IF97, P29105, Q3B7N2, P51186, Q0P569, A6QLU1, P79105, Q3T0E8, Q3SYS6, A0JNJ5, Q58D84, P02639, P04467, Q3ZBZ1, Q0VCG3, P28783, F1MJW8, A5D7D1, G3X7I1, Q28034	1519	84	6267	1.32613	1	0.997304	84.2107
GOTERM_BP_DIRECT	GO:0042147~retrograde transport, endosome to Golgi	20	0.370714	0.095617	G3MYI7, F1MBF6, A7Z063, F1MKR0, F1MZ69, E1BMC4, E1B8H4, F1MJQ1, F1N3I3, A6QQ47, F1N2K7, Q2KJD2, Q0II22, Q2HJG5, A5PKJ3, Q2TBW7, Q3T000, Q2YDM1, F1MJZ7, Q1ZYR0	3952	50	13824	1.39919	1	0.98862	85.8726
UP_KEYWORDS	WD repeat	42	0.778499	0.0957017	F1MRF3, A7Z052, B7TCI5, P11017, E1BEN8, E1BL00, Q27954, E1BJG3, A3KMV1, P43033, A7MB12, Q92176, Q2KJH4, A6QM06, Q0VC24, E1B8G0, F1MFJ6, Q5EA99, Q29RL0, A5D7H2, Q9XSC3, A5PJS1, Q3B7M6, F1N7B8, Q0VBY8, Q32LP9, E1BL12, Q58D20, A5D9H4, Q0P593, F1MRX4, A7YY75, Q2TBS9, Q58CQ2, Q9TTK4, E1BEC1, Q2KID6, F1N1R8, E1B7F5, F1N406, Q58D00, E1BB14	4923	123	17808	1.23518	1	0.457363	76.2537
GOTERM_CC_DIRECT	GO:0048786~presynaptic active zone	8	0.148285	0.0958167	P20488, E1BAB7, G5E533, Q29397, E1BMN9, E1BPW2, F1N415, A4FV52	4324	15	15461	1.907	1	0.64156	79.7933
GOTERM_BP_DIRECT	GO:0048839~inner ear development	13	0.240964	0.0959188	A7Z017, A5PJL8, F6PVB0, F1MFH3, F1MT22, A2VDX8, Q4PL64, E1BME7, Q32LM6, E1BN18, E1BM20, E1B8Y9, F1N339	3952	29	13824	1.56806	1	0.988426	85.9641
GOTERM_BP_DIRECT	GO:0048286~lung alveolus development	13	0.240964	0.0959188	G3N319, Q05717, A6H7A2, E1BP22, Q5E9S3, E1BI49, G3MX46, P35246, G5E556, F1MHP5, E1BN82, F1N7T2, E1BFE8	3952	29	13824	1.56806	1	0.988426	85.9641
GOTERM_BP_DIRECT	GO:0042632~cholesterol homeostasis	19	0.352178	0.0964465	E1BK31, F1N3K2, E1BDU6, P79345, P81644, F1MCM4, P11151, Q03247, Q3SZZ2, Q5E9B6, B0JYK2, F1N3Q7, P15497, A6QQD1, E1BNR0, P19035, E1B958, F1MG24, E1BLG8	3952	47	13824	1.41408	1	0.988359	86.1228
GOTERM_BP_DIRECT	GO:2001275~positive regulation of glucose import in response to insulin stimulus	7	0.12975	0.0965516	Q3SZL0, F1MYE0, P23726, Q29RS5, F1N339, A5H027, A6QLT3	3952	12	13824	2.04049	1	0.988051	86.1542
GOTERM_BP_DIRECT	GO:0032332~positive regulation of chondrocyte differentiation	7	0.12975	0.0965516	A6H737, F1N215, E1BE01, A4FUB3, P55106, F1MT44, E1BNP2	3952	12	13824	2.04049	1	0.988051	86.1542
GOTERM_BP_DIRECT	GO:0006349~regulation of gene expression by genetic imprinting	7	0.12975	0.0965516	A6QQV6, A6QLB8, E1BIN7, Q864U1, G3MYE7, E1BGK1, F1MNB5	3952	12	13824	2.04049	1	0.988051	86.1542
GOTERM_BP_DIRECT	GO:0071310~cellular response to organic substance	7	0.12975	0.0965516	P20488, F1N426, P04467, A6H7H0, G3N0C9, O02718, F1MT17	3952	12	13824	2.04049	1	0.988051	86.1542
GOTERM_BP_DIRECT	GO:0016578~histone deubiquitination	7	0.12975	0.0965516	Q08DA3, A5PJW1, E1BP59, Q2KJ72, E1BKJ5, E1BAT0, F1N112	3952	12	13824	2.04049	1	0.988051	86.1542
GOTERM_BP_DIRECT	GO:2001237~negative regulation of extrinsic apoptotic signaling pathway	14	0.2595	0.0970259	E1BHP6, P28801, F1N2B6, E1BN04, E1B8E7, F1MBM6, Q6TJY3, A5D7F8, Q32S38, E1BIM8, E1BE13, P30367, E1BMX5, O46680	3952	32	13824	1.53036	1	0.987955	86.2951
GOTERM_BP_DIRECT	GO:0048704~embryonic skeletal system morphogenesis	14	0.2595	0.0970259	F1N215, E1B7A6, Q32KX7, E1BPS6, E1B8D8, E1B856, F1N426, A5PKI4, V6F7Z2, E1BGM6, Q08DG7, Q08DG5, A5PJK3, F1N0K0	3952	32	13824	1.53036	1	0.987955	86.2951
KEGG_PATHWAY	bta00230:Purine metabolism	51	0.94532	0.0974478	E1BHU9, P15396, E1BIF0, E1BIQ0, E1BP75, A6QLS0, P16586, A4IF62, F1N5T6, Q59A32, Q3SWY3, E1BN64, P19754, Q32L93, F1MTH4, Q3MHR2, O46411, A5D984, F1MHP6, P55203, P19687, E1BM79, Q08DP0, E1BKG7, P55859, E1BPX6, A0JNA3, E1BLG8, Q3SZ18, Q58D13, E1BPD8, E1BQ12, E1BDB5, G3MZY8, E1BI58, Q0VCK0, P52174, A7MBI8, F1N4K1, G8JKX7, A7YWN0, Q56JW4, E1BIX2, A6H7A2, A6QQ14, Q1RMG8, F1MBI5, F1MNS5, P80457, F1MSF1,…	1811	176	7550	1.20805	1	0.313652	74.411
GOTERM_BP_DIRECT	GO:0001947~heart looping	17	0.315107	0.097557	F1N1F9, E1BP93, E1BDG5, E1BDB8, E1BN18, F1MF74, E1BAJ3, Q2KIA0, E1BJP4, Q0VCT9, F1MSM3, E1BJR9, E1BC20, Q4GZT3, Q3SYS4, E1BE57, E1BJT7	3952	41	13824	1.45038	1	0.987893	86.4512
GOTERM_BP_DIRECT	GO:0030838~positive regulation of actin filament polymerization	15	0.278035	0.0975949	Q8HXK9, Q1RMQ9, F1N7V7, F1MDC9, G5E5W9, E1BHY1, P27479, F1MPI1, E1BFE9, E1BNE0, E1BFB4, Q2TA49, A6H720, F1MHN4, P62998	3952	35	13824	1.49913	1	0.987543	86.4623
GOTERM_BP_DIRECT	GO:0008286~insulin receptor signaling pathway	16	0.296571	0.0977424	E1BPQ1, A6QLB8, E1BIS1, F1N7V7, A9CR99, P23726, F1MC90, P80109, F1MYE0, F1MGG8, Q0IIE2, E1BFE9, G3X7B5, F1MVT0, E1BLI8, A5PKI0	3952	38	13824	1.47283	1	0.987255	86.5053
GOTERM_BP_DIRECT	GO:0006006~glucose metabolic process	16	0.296571	0.0977424	P55052, Q08DP0, Q32KY0, Q3SZN3, F1N690, P10096, F1MMK2, Q1JP75, Q05717, A2VDS4, Q5EA79, G3X7B5, G3N248, P32871, E1BBJ7, A6QR34	3952	38	13824	1.47283	1	0.987255	86.5053
UP_KEYWORDS	Synaptosome	11	0.203892	0.098209	A7MBI0, P20488, Q3MHR7, Q17QI5, P84080, Q32LM6, Q6TJY3, Q0P5F3, Q58HC3, Q2KJD2, A4FV52	4923	24	17808	1.65793	1	0.462182	77.1776
GOTERM_MF_DIRECT	GO:0017112~Rab guanyl-nucleotide exchange factor activity	12	0.222428	0.099244	Q2KJ58, F1MKR0, E1B8G3, F1N1V1, E1BJE1, E1BK67, E1B8H4, A4FUE5, F1N032, F1MMR9, F1MDF3, A5D7B4	3777	26	13095	1.60017	1	0.906559	83.1228
KEGG_PATHWAY	bta00970:Aminoacyl-tRNA biosynthesis	16	0.296571	0.0995753	Q3MHH4, Q3ZBV8, A6QPU5, A6QLR2, G3X6L9, A7YW98, G3N260, Q2KJG3, Q29465, A5D7A2, F1MKA6, Q2KI84, A4FUC8, Q9GMB8, Q2KIF8, P17248	1811	45	7550	1.4823	1	0.31629	75.2014
GOTERM_BP_DIRECT	GO:0010628~positive regulation of gene expression	49	0.908248	0.0996527	P40673, A0JNG4, F1N1U5, F1N3J3, E1B9J2, Q75NY9, P18341, E1BBS7, A6H7H0, A4FV50, A5D7T6, E1BF95, Q32LP2, E1BJ30, A6QR62, F1MH28, C4T8B4, E1BGW3, Q2HJ49, Q17QP5, E1B914, E1B856, E1BHJ4, P03972, A3KMW5, P48616, E1BNR0, P68138, Q2KIV3, Q2KJ93, G3N0Q8, Q2KIA0, A4FUE5, F1MTN1, E1B7Q6, P52193, Q0V8S0, E1B8Y9, Q28021, P62739, F1MT17, P21214, Q28106, P31976, E1B732, O46680, F1MMS4, P35384, B8Y9S9	3952	142	13824	1.20705	1	0.987995	87.0509
INTERPRO	IPR013149:Alcohol dehydrogenase, C-terminal	8	0.148285	0.0999729	Q3SZJ4, Q24K16, F1N647, O97764, Q58D31, Q2TA23, F1MZN9, Q3ZC42	4743	15	16802	1.88932	1	0.939306	86.2042
INTERPRO	IPR013815:ATP-grasp fold, subdomain 1	8	0.148285	0.0999729	F1MVC0, F1MSC3, Q148D5, A4FV90, F1ML89, Q9TTS3, Q59A32, Q29RK2	4743	15	16802	1.88932	1	0.939306	86.2042
INTERPRO	IPR000679:Zinc finger, GATA-type	8	0.148285	0.0999729	F1N551, E1BAM5, A2VDY6, E1BI59, E1BDU9, A7YY50, E1BBB8, F1MGR3	4743	15	16802	1.88932	1	0.939306	86.2042

## Sheet: Sheet11
Category	Term	Count	%	PValue	Fold Enrichment	Bonferroni	Benjamini	FDR
UP_KEYWORDS	Coiled coil	932	17.2753	5.4938e-45	1.45379	2.60406e-42	2.60406e-42	7.85188e-42
GOTERM_CC_DIRECT	Extracellular exosome	812	15.051	5.56513e-26	1.34293	5.78217e-23	5.78217e-23	8.83562e-23
GOTERM_MF_DIRECT	ATP binding	513	9.5088	5.5154e-25	1.4531	1.01318e-21	1.01318e-21	9.3886e-22
UP_KEYWORDS	Phosphoprotein	891	16.5153	1.12799e-15	1.23819	5.26246e-13	1.31561e-13	1.58762e-12
GOTERM_CC_DIRECT	Cytoplasm	1021	18.9249	1.53835e-11	1.17424	1.59834e-08	5.32781e-09	2.4424e-08
GOTERM_CC_DIRECT	Nucleus	939	17.405	5.09328e-10	1.16864	5.29191e-07	1.32298e-07	8.08647e-07
GOTERM_CC_DIRECT	Nucleoplasm	464	8.60056	6.39237e-10	1.26648	6.64167e-07	1.32833e-07	1.0149e-06
UP_KEYWORDS	Acetylation	501	9.28638	4.26028e-05	1.15874	0.0199916	0.00155219	0.0608718
UP_KEYWORDS	Metal-binding	533	9.87952	0.00492159	1.09734	0.903537	0.0646336	6.80856
UP_KEYWORDS	Signal	821	15.2178	0.0304727	1.05425	1	0.220125	35.7441

## Sheet: CC
Category	Term	Count	%	PValue	Genes	List Total	Pop Hits	Pop Total	Fold Enrichment	Bonferroni	Benjamini	FDR
GOTERM_CC_DIRECT	GO:0070062~EC exosome	812	15.051	5.56513e-26	Q2TA29, E1BB46, A7MBJ4, Q2KJH6, D3JUI8, Q2KJH4, A7MBJ5, Q865V6, Q3SZF2, E1B9R3, F1MQ65, A6QM01, Q8SPX7, Q9XSA7, Q2TBX4, E1BB48, E1B7W1, E1B882, Q56JV3, G3N3D4, Q32LP2, A4FV34, E1B864, A6QNW7, Q29RZ1, Q29RZ0, F1MGU7, A6QLN6, E1BF45, Q58D62, E1BLL9, P20414, F1MD77, F1MIU3, A6QQA8, D4QGC1, E1BGZ2, Q2KJJ8, P63103, P24627, P04467, P81125, A6QNX2, A6QNX5, E1BB35, E1BPK6, P12763, P07107, F1MD59, Q58CS8,…	4324	2162	15461	1.34293	5.78217e-23	5.78217e-23	8.83562e-23
GOTERM_CC_DIRECT	GO:0072562~blood microparticle	53	0.982391	1.07818e-13	F1MKS5, G3X7A5, A6QP30, G3N0V2, A8YXZ2, A5D9B6, P18341, F1ME21, P19120, E1BPP9, P00735, A8E4P3, P01044, A6QLB3, A6QNW7, F1MGU7, Q3T004, Q2HJ49, Q03247, F1MX87, Q5E9B7, Q2KJF1, F1N3Q7, P15497, Q3T052, Q7SIH1, P68138, F1MW44, Q28065, P41361, F1MAV0, Q3SZH5, P81644, Q3SZV7, Q3MHN2, Q0VCX1, P63103, A7E3W2, A5D7R6, A6QQS1, F1MMP5, P01045, P07224, P28800, P12763, F1N5M2, P60712, Q3SYR8, Q29443, P32749,…	4324	75	15461	2.52677	1.12007e-10	5.60034e-11	1.71152e-10
GOTERM_CC_DIRECT	GO:0005737~cytoplasm	1021	18.9249	1.53835e-11	E1BB43, F1MH71, Q2TA25, Q95KV0, M5FMX2, E1BB46, E1BAS6, F1MD70, A7MBJ5, Q2KJH4, Q1JPB0, F6R4K5, A4Z945, E1BPM0, E1BND0, Q32LP2, F1MH61, F1MGU0, A4FV34, A5PK87, A4FV30, F1MNU7, E1BJD2, E1BF47, F1N1V3, V6F977, Q1LZ89, A2VE77, F1MEW3, E1BNE0, M5FJV2, E1BPN1, A2VDT0, E1BER6, E1BJC2, O02751, A3DUJ0, P68509, O02755, E1BPK8, A6QQB5, E1BB33, A5PJU6, A5PK65, E1BF29, E1B9S7, P54349, E1BJB5, F1N1X8, E1BF20,…	4324	3109	15461	1.17424	1.59834e-08	5.32781e-09	2.4424e-08
GOTERM_CC_DIRECT	GO:0005634~nucleus	939	17.405	5.09328e-10	G3MYE7, A5PJX4, Q2TA25, Q95KV0, A7MBJ5, E1BLN4, F1N1U5, Q9XSA7, Q2TBX7, E1BAS8, F1MH61, E1B864, Q2TA17, E1BPM4, F1MNU7, F1MF74, A7MBK4, F1MPV5, A4FV38, Q1LZ87, A7MBK0, Q9GLE5, F1MS72, G3X7M1, M5FJV2, E1BNE2, E1BPN0, A4FV23, E1BJC4, A6QLQ3, D4QGC1, E1BGZ3, E1BJC2, P63103, E1BCY1, F1MD46, P24627, E1BF32, P04467, E1BGZ9, E1BNB5, Q5E9S3, A2VE49, O02751, O02754, O02755, Q6VFT7, A6QQB5, E1BB33, E1BAR3,…	4324	2873	15461	1.16864	5.29191e-07	1.32298e-07	8.08647e-07
GOTERM_CC_DIRECT	GO:0005654~nucleoplasm	464	8.60056	6.39237e-10	E1BJE9, E1BAS6, A7MBJ5, Q865V6, F1MI72, E1BC48, F6R4K5, F1MDU7, A4Z945, E1B885, F1N0Y1, E1BJD2, F1N1V3, E1BJD1, Q1LZ89, E1B9Q4, Q2T9X2, F1MD78, A2VE77, M5FJV2, Q7YRC6, E1BPN1, E1BMP1, E1B899, Q3MHN7, E1BGZ3, E1BN10, A5PJ79, Q1JQD0, E1BFV0, F1N389, F1MT98, Q3ZBN6, F1N599, A4IFN6, F1MYJ4, E1BKF8, E1BN04, F1MGS0, F1MHW2, F1N1X8, E1BC78, F1MP88, F1MWC0, F1MRX4, E1BF20, E1BCZ2, Q1JQC8, F1MYK3, E1BMN7,…	4324	1310	15461	1.26648	6.64167e-07	1.32833e-07	1.0149e-06
GOTERM_CC_DIRECT	GO:0016020~membrane	332	6.15385	2.57037e-09	Q2TA29, Q02399, Q2YDD4, Q2NL05, F1MLE1, E1BP74, F1MNV8, A7Z019, E1BNV7, A7YW98, A7MBJ3, D3JUI8, A7MBJ5, Q2TBI0, A6QM02, E1BC41, Q2KHZ2, Q08DZ5, O18737, E1BC48, G3X6L9, P61763, Q3SZ62, Q56JV3, P62261, F1MLF3, Q76BS1, E1BDM5, A6QNW7, F1MHU9, E1BJD2, G3MX98, F1MPV3, E1BDM8, Q9GLE5, A5PKJ6, E1BGE5, P68252, Q3SZ54, F1MLU5, G3MXT3, Q1LZG6, E1BPN0, G3MZG5, F1N3H1, Q2KJJ0, E1BC61, P09867, A2VE47, E1BF31,…	4324	902	15461	1.31608	2.67061e-06	4.45102e-07	4.08091e-06
GOTERM_CC_DIRECT	GO:0015629~actin cytoskeleton	69	1.27896	1.24766e-08	E1BEN8, Q3ZBV8, F1MGR9, A7MB32, G3X684, E1BF57, Q2NKY7, Q3T0G8, Q0IIG7, Q56JV6, A3KN39, E1BBS9, E1B801, Q1RMQ9, Q3MHM6, G3X6R3, E1B8H4, E1B8H0, F1N6S8, Q5EAD3, F1N789, Q2HJF3, E1BC59, E1BNR0, E1BFE9, E1BNE0, F1MIH3, M5FJV2, Q08DP0, E1BDC7, E1BMP3, F1MKU9, F1N7V7, A7Z032, F1MKU1, Q92176, F1MCK2, Q0IIE1, E1BHC8, E1BBQ0, Q32LL2, A5PK43, E1BM06, Q9TTS3, Q0VBY6, Q32LP9, Q5E9F7, E1B7Y3, P62739, Q08DX4,…	4324	133	15461	1.85502	1.29631e-05	1.85189e-06	1.98088e-05
GOTERM_CC_DIRECT	GO:0005829~cytosol	366	6.78406	1.96936e-08	Q02399, G3MYE7, P43033, E1BLN4, Q3SZF2, E1BJE7, E1BL62, Q8SPX7, Q9XSA7, E1BIM8, A6QR26, P16386, P61763, Q3T000, F1MX58, Q3SZ62, E1BPM0, Q1ZYR0, Q56JV3, A5PKI0, P68103, A5PK87, F1MNU5, P10096, E1B8H4, F1MAY4, E1BGE5, A5PKJ3, A7MB98, Q17R07, A0JNK9, F1MGG8, E1BFE9, P61585, G5E556, A7MB94, F1MPW0, Q0IIM6, E1BJC6, Q0IIM3, E1BGZ1, Q0IIM2, A2VE51, E1BJC2, E1BCY1, Q3MI00, F1MBJ4, P04467, F1MSG6, E1BFB4,…	4324	1025	15461	1.27676	2.04614e-05	2.5577e-06	3.1267e-05
GOTERM_CC_DIRECT	GO:0005581~collagen trimer	36	0.667285	1.34391e-07	E1BHU7, F1MKG2, A6QP79, A4FV05, P21758, P35246, F1MXS8, P02453, Q8MHZ9, A7MB82, Q32S24, G3MZD4, A6QPB3, F1MZU6, E1BLS8, F1N0K0, A7E2Z1, Q6RXL1, F1MUC5, E1BB91, E1BIR7, A7E303, F1MJR6, Q5I2E5, A2VDY0, Q9GLE5, A5PJL8, P23805, P02465, E1BPW8, Q5E9E3, O02659, A3KMW5, P23206, F1N401, E1BM30	4324	57	15461	2.25829	0.000139623	1.55146e-05	0.00021337
GOTERM_CC_DIRECT	GO:0005604~basement membrane	33	0.611677	2.26157e-07	E1BBK6, F1MFH3, A4FV05, F1N7D7, E1BJW3, F1N0T1, A6QPB3, A5D7D5, P02459, Q95116, A3KN33, F1MZU6, A5PKA3, E1BP05, Q3SWW8, E1BH09, Q2KI80, E1B7H2, F1MUC5, F1MF97, A5D7B9, E1BE11, E1BPV7, E1B9K4, A6H737, P20414, F1MD77, E1BN52, A6QQP5, A7MB07, P04272, A5D7S8, F1N0C7	4324	51	15461	2.31364	0.00023495	2.34974e-05	0.000359063
GOTERM_CC_DIRECT	GO:0043209~myelin sheath	68	1.26043	5.68393e-07	Q2HJ54, Q29RK8, Q2KJH4, P49951, Q2NKY7, Q3T0K2, P19120, P61763, E1BPC9, Q3SZ62, P23356, Q3T145, Q32LP2, P80177, P41563, P49410, Q3MHM5, Q5E9B1, Q2HJ49, P19483, P11179, P02548, Q3ZCH8, P68252, Q3SYX0, P15690, A5D984, Q3ZCH0, Q3ZBD7, P68002, P38657, A6QNM9, Q5EA61, Q2KJ93, P11017, Q27957, A7E3V3, F1MJQ2, Q3ZBT1, P12344, F1MM57, Q148D5, P31408, A5PJS1, A5PJ79, P31404, F1MZU2, P13272, Q08DF4, P81126,…	4324	141	15461	1.72441	0.000590386	5.36858e-05	0.000902419
GOTERM_CC_DIRECT	GO:0005913~cell-cell adherens junction	48	0.889713	2.19876e-06	A2VDZ9, Q8SPJ1, A5D7A0, A4FUA8, Q08DB5, A7YW98, E1BPU9, Q865V6, P63103, F1MSI9, Q5E9F5, Q56JV6, P19120, Q6R8F2, A4FV97, Q3T000, Q2TA49, Q2KJA1, Q08DN8, Q3SYU2, Q2YDE9, P62261, Q9XT56, F1N0Y1, Q863B3, Q2TBL2, Q0VCK0, P41541, Q5E946, A5D794, Q3B7M5, Q5E947, O18789, Q0VC36, P31976, Q58DN4, Q5E9B7, O77834, Q08DQ6, Q3SYX0, E1BBG2, A5D989, E1B8T7, Q08DK5, F1MQ37, A7YWT5, P04272, Q3MHN0	4324	92	15461	1.86554	0.00228191	0.000190358	0.00349087
GOTERM_CC_DIRECT	GO:0042470~melanosome	38	0.704356	1.44327e-05	F1N3H1, P38657, F1MMR6, Q95JC7, Q3MHL4, P80311, P49951, A1L528, Q865V6, P07688, P63103, Q0IIG7, P05307, P79134, P31408, Q0VCX2, P19120, A6QLH3, Q08DN8, Q8WN57, P62261, P62998, Q95M18, Q76LV1, Q863B3, Q5E947, Q29RV1, Q06154, Q05204, Q76LV2, Q3T054, Q2T9X2, Q95121, F1N647, Q58DS9, Q0V8B6, P04272, E1BA60	4324	71	15461	1.91371	0.0148838	0.00115285	0.022912
GOTERM_CC_DIRECT	GO:0005925~focal adhesion	124	2.29842	1.91665e-05	Q95140, F1N0R7, P23726, F1N7D7, Q3B7N2, Q3B7N0, E1BKL9, F1N759, Q56JV6, A4IF66, Q08DZ5, A4FV50, A5D7D1, P62261, Q32LP2, Q95132, P01888, F1MB07, E1B8H0, P68252, A2VE77, Q08DQ6, E1BC59, P61585, Q3ZCH0, E1BJV9, F1MQI1, E1BFE8, F1N214, P38657, Q3SX40, P11017, P80311, A7MB15, F1MCK2, A2VE52, Q3SYS6, G5E5X0, P63103, Q6R8F2, P23956, E1BDU8, Q2YDE9, E1BHK2, Q10741, Q95M18, E1BP80, O18789, E1B748, P50397,…	4324	318	15461	1.39427	0.0197172	0.00142143	0.0304258
GOTERM_CC_DIRECT	GO:0005730~nucleolus	215	3.98517	2.95717e-05	Q2NL05, F1MH71, Q2TA25, A7Z019, Q865V6, E1BGE2, E1BKE9, P39872, Q8SPX7, Q27ID4, Q3B7M6, F1MDU7, E1B883, A7Z027, P68103, Q8HXK9, A4FV34, A2VE85, E1BB50, Q1LZ89, F1MK61, F1MGG3, F1MEW3, E1BJV8, E1B9B6, E1BPN0, E1BN11, F1N194, E1B9T7, Q0VC24, A2VE52, E1BGZ3, A6QQS8, Q3MI00, F1N2H1, F1N2H2, G3MZ85, Q1LZF6, Q3SZ41, A6QR44, A6QLA0, E1BB33, Q58DW5, Q1LZD9, F1N5H8, F1MRX4, Q0VC18, A5D7M1, E1BKX3, A5D7M4,…	4324	605	15461	1.27068	0.0302583	0.00204627	0.04694
GOTERM_CC_DIRECT	GO:0005938~cell cortex	38	0.704356	4.72879e-05	P12624, F1MAV0, E1BKE1, Q9N179, F1N137, E1BNV7, P43033, F1MCK7, E1BLE8, A2VE03, E1BJQ7, Q2NKY7, Q2KHV7, A6QQG1, Q3T0G8, E1BDQ4, P79114, A6QQ91, E1B8Y9, Q28046, F1MM99, F1MR92, F1MGU7, Q3B7M5, E1BE11, P31976, E1B714, E1BIX7, A6QLT3, A5D7U3, E1B9K4, F1N7Q8, P23206, P61585, F1MT67, Q27991, Q0IIJ3, F1MJ10	4324	74	15461	1.83613	0.0479458	0.00306612	0.0750514
GOTERM_CC_DIRECT	GO:0030529~intracellular ribonucleoprotein complex	33	0.611677	6.88343e-05	Q95140, Q2KIC0, F1MGR9, E1BPU0, Q2HJG2, E1BMA4, A5D7H5, P09867, E1BPX9, F1MMA0, F1N7G0, P19120, G3X6L9, A5D7D1, Q2HJ60, P61286, E1BNY8, P53781, Q864U1, M5FMW1, P10096, Q58DW4, P67808, A5D9H5, Q32LH3, A6H7E4, A2VDN7, A2VE34, Q3ZC44, Q6QME8, A3KN48, G5E5N3, F2Z4E9	4324	62	15461	1.90315	0.0690236	0.0041983	0.109231
GOTERM_CC_DIRECT	GO:0005615~extracellular space	317	5.87581	0.000120929	F1N3F2, F1MKG2, Q2KHZ8, G3MYE7, A7Z019, A0A0A0MP92, Q2KJH6, D3JUI8, F2FB41, Q3B7N2, Q2TBI0, Q3B7N0, F1MX50, E1BCF0, Q1JPB0, A6QQ07, Q5NTB3, G3N2S6, O18836, E1B7G7, Q1RMJ9, F1N7T2, E1BJU2, P80177, Q32LP2, P98167, A7E2Z1, P68103, E1BB52, Q76BS1, E1BDM5, E1B7H2, F1MHU9, A5PJE7, Q0P5M8, A3KLR9, G3MX98, G3N2D7, Q58D62, Q17QP5, E1BC50, Q9GLE5, P20414, A2I7M9, F1MVS9, F1MEG3, Q7SIH1, E1BF41, A6QQP5, F1M…	4324	950	15461	1.19313	0.118079	0.00695639	0.191823
GOTERM_CC_DIRECT	GO:0005871~kinesin complex	26	0.481928	0.00014486	E1BDH4, G3MZG5, E1BBY6, A6H750, Q2NL05, E1BFA7, F1MLY0, E1BC46, E1BC41, F6RAG5, E1BGB0, A0JN40, A7MBA1, F1N061, E1BFF4, E1BPB1, E1BBN7, E1BAV9, E1BF29, G3X690, A6QPL4, E1BDZ5, Q2TBQ9, F1N1G7, G3MXD5, Q29RT6	4324	46	15461	2.02101	0.13974	0.00789083	0.229743
GOTERM_CC_DIRECT	GO:0031012~extracellular matrix	51	0.94532	0.000321294	F1N0R5, G3N0V2, Q17QE2, Q3SZF2, F1MHG1, P19120, Q29RS5, Q3SYU2, Q95116, Q3T0K7, Q3MHM5, Q3T004, A3KLR9, Q9GLE5, Q95L39, Q95121, A2VE41, Q3SZ54, P17697, P48616, A5D984, Q3ZCH0, F1MLU5, Q8SPJ1, A6QLY8, E1BA17, P00442, F1N1C7, F1N152, A6QQF6, A6H749, Q5E9F7, A4FV54, Q3SWW8, Q95M18, A6QLD8, P21214, E1BL59, P12763, E1BEB4, Q5E947, A5PJT7, A7E303, E1B9H1, F1MJR6, F1MVC5, P00829, F1N401, F1N3A1, E1BIP4,…	4324	116	15461	1.57204	0.283859	0.0165553	0.508893
GOTERM_CC_DIRECT	GO:0000922~spindle pole	36	0.667285	0.000417907	P62157, Q2TA29, Q2NL05, F1N192, Q2TA25, G3X687, E1B7K5, E1BL06, E1BHF2, G3N365, A5PK21, Q58DG5, E1BBQ0, Q3B7M6, F1MC40, A6QPB6, E1BCH5, Q29RJ9, F1N1F8, E1BF29, E1BP64, Q0VD48, F1N329, Q3SYR2, Q1JQC5, F1MJ11, A5PKJ3, E1BH39, E1B9F9, F1MEA7, E1BE13, Q2KII9, F1MU43, E1BLR2, Q2TBQ7, Q1LZG6	4324	75	15461	1.7163	0.352279	0.0204684	0.661441
GOTERM_CC_DIRECT	GO:0019897~extrinsic component of plasma membrane	14	0.2595	0.000607058	F1MH24, Q0IIM6, P06868, E1BNJ9, F1MUB9, Q32LL2, F1N4F8, A6QLE3, E1B796, Q3T0K7, P04272, Q0IIH7, P62998, A1A4J9	4324	20	15461	2.50294	0.467901	0.0282711	0.959471
GOTERM_CC_DIRECT	GO:0031252~cell leading edge	17	0.315107	0.000642839	F1N0Y1, F1MH24, E1B8W0, E1B864, P84080, E1BPM7, P43033, E1BMC4, E1BE31, Q3B7N2, G3X696, E1BNA6, A5PKJ3, Q3MHR7, E1BBH1, P48616, E1BDZ5	4324	27	15461	2.25132	0.487331	0.028631	1.01575
GOTERM_CC_DIRECT	GO:0005911~cell-cell junction	47	0.871177	0.000746983	Q2KJ93, F1N0R7, P08487, F1MME1, Q29397, F1N7D7, A2VE02, Q92176, A7YY40, A4FUY1, F1MQ65, F1MK44, A5D789, G5E5X0, E1B7S3, Q03763, Q9XSA7, E1BKL9, Q56JV6, A5D7V2, F1MSG6, A6QLH3, A4FV50, A6H7H0, E1BKA3, A5D7D1, Q0P5F3, G3X7B5, P61223, A7Z039, E1BQ10, E1BQ11, P02699, A6QPU8, A5D7B9, E1BJB5, A7YWF3, F1N2K7, F1MJ11, Q4GZT3, Q32LM6, A4IF79, Q1JPA3, G3MY74, A5D980, F1MWK8, P61157	4324	108	15461	1.55606	0.539943	0.0318326	1.1794
GOTERM_CC_DIRECT	GO:0005814~centriole	38	0.704356	0.00086315	E1BGI2, Q3SZX9, A2VDZ4, Q865V6, E1BP17, E1BJC2, F1MNI1, F1MZT3, G3N091, Q3B7M6, E1BBS9, F1MC40, F1MDU7, A4FV54, E1BGQ5, F1MIE9, E1BND2, F1MC03, E1BKZ0, E1BPB1, A7Z063, E1B8E7, E1BP64, E1BC93, E1BCR3, E1BKP6, E1BEM2, F1N4A0, F1N329, E1BJ15, F1MZ01, Q2T9X8, A6QPA2, E1BL95, F1MU43, F1ME99, E1BIN1, E1BNG7, A7Z024	4324	83	15461	1.63703	0.59229	0.0352517	1.36164
GOTERM_CC_DIRECT	GO:0042583~chromaffin granule	9	0.166821	0.000946989	A2I7M9, Q9TTE1, P84080, Q27963, P17697, A0A0A0MP92, G8JKW7, A6QPQ2, A2I7N0	4324	10	15461	3.21806	0.626332	0.0371533	1.49297
GOTERM_CC_DIRECT	GO:0030027~lamellipodium	48	0.889713	0.000970094	Q17QE5, Q02399, P08487, F1N7D7, Q92176, Q3B7N2, E1BPU9, A5D7F8, F1MTR1, E1BKL9, G3N018, P79114, Q6R8F2, A6QLH3, G5E5G8, E1BKA3, E1BKY4, Q08DN8, P32871, F1MM99, P62739, P62998, F1MDF3, Q32LP2, F1MTM9, A7MBI5, Q3MHM6, Q3SX14, E1BHY1, A4FUD5, E1BKT4, E1BEQ5, F1MMJ6, F1MAY4, A6QQP7, Q4GZT3, Q2TBW7, F1MRZ0, Q28824, P61585, E1BNE0, P68138, Q27991, Q0IIJ3, E1BPY0, P61157, Q3SYX9, Q95107	4324	112	15461	1.53241	0.635204	0.0366599	1.52913
GOTERM_CC_DIRECT	GO:0034451~centriolar satellite	13	0.240964	0.00143704	E1BPC1, Q3T0S5, E1BHJ5, E1BKZ0, Q3SZX9, E1BJ15, E1BCF0, F6S1Q0, E1BC93, E1BH47, Q08DN8, F1MS02, F1N6V4	4324	19	15461	2.44648	0.775562	0.0519639	2.25732
GOTERM_CC_DIRECT	GO:0005813~centrosome	115	2.1316	0.00172775	Q2TA29, Q17QE5, Q2NL05, Q2TA25, E1BEE6, P43033, F1N3U6, E1BHF2, A6QPV5, Q9XSA7, E1B808, E1BC48, A0JN80, A2VDN5, Q3T0X5, Q3ZCA2, A4FV30, F1N7E8, E1BD55, F1N329, G3N2R8, A5PKJ3, Q2T9X2, A2VE77, E1BIV2, E1BC59, E1BJV8, E1B8X8, Q1LZG6, F1N192, Q3SX44, F1MCK7, G3X6F9, A7MB17, A5D7F0, A5PJV8, E1B8Y9, Q1LZF2, E1BKH1, F1MDF3, E1BHT5, F1N1F8, E1BKF8, Q3MHW6, E1BJB5, E1BCR3, F1N4A0, Q3SYR2, G5E5N3, E1BIP5,…	4324	321	15461	1.28099	0.834152	0.0600745	2.70813
GOTERM_CC_DIRECT	GO:0005856~cytoskeleton	63	1.16775	0.00194252	F1MBP6, F1MDV2, Q32KS0, Q8HYY4, E1BGA9, G3MZZ8, F1N7D7, F1N611, E1BDB0, E1B7S3, F1MXW0, F1MVP3, O18737, Q8MI28, E1B7G7, A8E4P3, Q32LP2, F1MDC9, A4IFA0, Q3SX14, Q2HJ49, P79105, E1BKI3, F1MJ11, P02584, E1BHJ3, Q28824, P61585, E1BCP6, A8E4Q5, Q0IIJ3, F1MQI1, E1BPY0, E1BM78, Q58HC3, Q0P5E6, E1BEL4, Q3SX40, Q3MHJ2, Q8SPJ1, E1BEZ8, Q9N179, Q6E804, F1MI92, Q32PJ7, P55859, A5PJS9, Q32LL2, P29473, F1MZK8,…	4324	160	15461	1.4079	0.867377	0.065124	3.03993
GOTERM_CC_DIRECT	GO:0045121~membrane raft	46	0.852641	0.00226632	A5D7A0, A8E646, Q95KV0, E1BN18, F1MGP2, Q2KJH6, F1N7D7, Q3T0P6, D4QGC1, F1MCK2, G3X745, B0JYK2, E1BGZ3, Q0IIG7, A5D9B6, Q32LL2, O19131, F1N510, Q1LZ71, Q08DN8, F1MG24, Q9MYY0, P26201, I0J0J9, Q3ZCM0, A8E4P3, F1MII5, A0JNB0, Q28193, Q95132, P45478, P19754, Q5E9B1, Q5E946, A6QLN5, A2VE13, E1BKN2, Q05204, F1N2K7, P51866, Q95122, E1BAL0, Q28036, P27595, P04272, O46680	4324	110	15461	1.49526	0.905331	0.0732249	3.53815
GOTERM_CC_DIRECT	GO:0019898~extrinsic component of membrane	27	0.500463	0.00241914	Q32LP2, A4IFN6, E1BH30, G3N0Q8, Q9N179, E1BF47, E1BC19, Q2HJ49, P31976, E1BPE2, E1BPS3, Q2KHV6, F1N611, E1BDB0, E1B7S3, Q08DU8, F1MXW0, Q2TBW7, E1BBG2, F2Z4F6, E1BPX1, E1BIF6, Q2KJ60, F6QDP6, E1BM78, F1MG90, E1BHK6	4324	56	15461	1.72396	0.919261	0.075629	3.77247
GOTERM_CC_DIRECT	GO:0048471~perinuclear region of cytoplasm	129	2.3911	0.00252047	Q2TA29, Q17QE5, E1BNV7, P43033, A6QLE9, E1BPU9, Q3T0G8, A6QQ70, Q9XSA7, E1BKL9, Q56JV6, O18737, E1BIM8, E1BB48, A4FV50, A5D7D1, Q1ZYR0, A8E4P3, G3X7D2, A5PKI1, A2VDN5, E1BJV0, E1BI79, A0JNL0, A5PJW1, Q5E9B2, E1B714, A8KC67, Q3T191, Q5E9B7, F1MJ11, E1BGE6, A5D9E1, F1N0Q2, Q2HJB1, F1MJ10, Q3T0Y8, E1BMP2, Q27957, F6PVB0, P11017, F1MKI1, F1MZ69, G5E5W9, P80311, Q3ZBT1, D4QGC1, A5D7F8, O02853, F1MK91,…	4324	369	15461	1.25002	0.927348	0.0763819	3.92752
GOTERM_CC_DIRECT	GO:0005577~fibrinogen complex	7	0.12975	0.0025377	P02672, F1MAV0, P28800, F1MGU7, F1N3A1, A5D7S8, B8Y9S9	4324	7	15461	3.57562	0.928641	0.0747097	3.95388
GOTERM_CC_DIRECT	GO:0043234~protein complex	69	1.27896	0.00302209	Q2TA29, A7YWQ4, P40673, Q3SZX9, Q148K5, F1MKG2, Q32KN9, E1BMA8, F1N3U6, A5PJQ7, F1N719, A1A4I4, Q1LZD1, A1A4I9, A5PKM1, E1BHX7, E1BI98, A5D7D1, Q2KJ60, E1BF95, E1BGQ5, A7YY58, A0JN96, Q0P5I0, E1BAX4, E1BC93, Q2T9P4, E1BJZ5, F1N2V0, E1BAD4, E1BBI2, A2VE43, E1BFN9, F1N789, Q0VCS3, F1MT67, Q0P5E6, Q27958, A8E4N8, P00442, Q9N179, Q2KIA0, Q6E804, Q92176, A4FUE5, Q08DJ8, Q3T0I5, P24627, F1MSG6, Q2KIA5,…	4324	181	15461	1.36308	0.95692	0.0859304	4.69172
GOTERM_CC_DIRECT	GO:0030018~Z disc	33	0.611677	0.00433409	Q8SPJ1, E1BDC7, E1BA80, A2VDZ0, F1MNA0, Q3B7N2, E1BL04, A2VE51, Q0IIE1, E1BDQ4, E1BE29, A5PJI6, A5D7D1, M0QW12, Q9BE39, Q3T149, F1MCH1, A4IF97, O62654, Q148F1, Q2HJF2, O18870, P51186, E1BKI3, F1MQI3, Q4U0T9, G5E5B8, P08728, E1BC59, G3X7I1, F1MYH5, P18203, A4IFK4	4324	75	15461	1.57327	0.989034	0.11782	6.66368
GOTERM_CC_DIRECT	GO:0005912~adherens junction	17	0.315107	0.00450037	E1BDN7, Q2HJ68, G3X788, E1BIS6, Q3MHM6, E1BN18, A2VE02, Q17R13, F1MQ65, F1MSM3, A4IF71, G5E5X0, G3N018, Q1JPA3, E1BKA3, Q28205, F1MT78	4324	31	15461	1.96083	0.990781	0.118967	6.91085
GOTERM_CC_DIRECT	GO:0031011~Ino80 complex	10	0.185357	0.00494888	E1BAN8, Q2TBU9, A7YWI5, A7MBG8, A5D7T6, F1MPR9, Q1LZF2, Q08E44, Q29RS4, A7Z075	4324	14	15461	2.55402	0.994228	0.126851	7.57449
GOTERM_CC_DIRECT	GO:0005694~chromosome	21	0.389249	0.00519603	F1MGY1, E1BQ04, A5D786, Q3T0W4, Q864U1, Q32L68, Q2KIP2, A0JN36, Q2YDJ8, E1BKM5, E1BKH5, A1A4H6, A6H737, Q08DZ2, A6QNQ6, Q2TA20, Q7YRC6, Q1RMS6, F6RF21, A5PK11, Q3SZC4	4324	42	15461	1.78781	0.995541	0.129588	7.93829
GOTERM_CC_DIRECT	GO:0016324~apical plasma membrane	62	1.14921	0.00527919	E1BDN7, Q17QE5, P10568, E1BPC3, Q6L708, F1N6D4, E1B9J2, Q0IIG5, G3MXY5, F1MLR4, E1BGM5, F1MHC2, P26201, Q32LP2, A6QR62, Q3SZK8, E1BGJ7, F1MQD9, E1BJ33, E1B8C3, Q2HJ49, E1BF45, E1BFJ3, F1MSM3, Q8WML4, P13214, Q3ZCH8, P02702, F1MIP7, Q28036, F1MXB4, E1BGK6, E1BN18, Q08537, Q95323, F1MTN1, P31407, E1BK86, F1MWZ2, F1MSG6, P35071, A6QLH3, P31404, F1MMT3, E1BP05, B7TCI1, F1MGS2, F1N3K2, Q3ZCJ2, F1MKV7,…	4324	163	15461	1.36005	0.995912	0.128457	8.06041
GOTERM_CC_DIRECT	GO:0032039~integrator complex	9	0.166821	0.00592879	A5PJT2, E1BLD2, Q32LL5, A5PJS8, E1BN70, Q1RMS6, E1BF57, E1B8S1, A1L552	4324	12	15461	2.68172	0.997926	0.139887	9.00905
GOTERM_CC_DIRECT	GO:0031235~intrinsic component of the cytoplasmic side of the plasma membrane	8	0.148285	0.0069278	F1N795, F1MBI8, A6QQ91, P09851, E1B800, E1BB77, Q148C8, E1BPM0	4324	10	15461	2.8605	0.99927	0.158001	10.4501
GOTERM_CC_DIRECT	GO:0031091~platelet alpha granule	8	0.148285	0.0069278	F1MXB4, F1MAV0, Q28107, Q9N2I2, F1MGU7, P61763, Q95116, F1N3A1	4324	10	15461	2.8605	0.99927	0.158001	10.4501
GOTERM_CC_DIRECT	GO:0005903~brush border	21	0.389249	0.0071984	P10568, F1N6D4, A4IF97, F1MKV7, A7YY70, P31976, Q3B7N2, F1MQ65, E1BHC8, Q1JP75, E1BKX7, F1MM57, G3MXY5, Q2KIA5, A5D7D1, F1MQ37, E1BDU8, Q27991, Q28046, P61157, G3X7I1	4324	43	15461	1.74624	0.99945	0.160176	10.8367
GOTERM_CC_DIRECT	GO:0005578~proteinaceous extracellular matrix	66	1.22335	0.00886785	Q95LI2, O18977, F1N0R5, F1MKG2, A4FV05, F1MNZ8, E1B9J9, P35246, F1MXS8, G3X745, Q32S24, P18341, A6QPB3, P02459, E1B900, E1BI98, A3KN33, Q9MYY0, F1MLJ7, E1B8S3, Q05443, Q6RXL1, F1MGK5, F1MD40, E1BB91, E1BKN2, P80109, Q32L50, E1BC50, Q9GLE5, E1BCT7, P20414, E1BMV7, E1B818, D6C6L8, P23206, E1BI72, F1MRZ2, A5D7S8, E1BMV3, G3MZT8, P35445, F1MTV3, F1MXQ0, Q28062, P11116, A7MB84, A7E3W2, E1BDY3, E1BK41,…	4324	179	15461	1.31839	0.999904	0.189688	13.1876
GOTERM_CC_DIRECT	GO:0016459~myosin complex	20	0.370714	0.00912435	P10568, E1BKQ6, Q9BE39, E1BA80, E1BPK6, F1MVD8, A6QLN6, E1BNV7, G5E5V6, F1MMC7, F1MX93, F1MQ65, A0JNJ5, E1BKW7, F1MCA3, P79114, F1MG13, Q9BE40, A6QPA6, F1N775	4324	41	15461	1.74421	0.999927	0.190742	13.5436
GOTERM_CC_DIRECT	GO:0000118~histone deacetylase complex	14	0.2595	0.00939229	E1B806, F1MFJ6, F1N426, B7TCI5, E1BAU0, E1BFC1, F6QMU7, E1BI11, Q0VD49, A6H7A8, F2Z4J7, E1BF07, F1MGR3, F1MYR0	4324	25	15461	2.00235	0.999945	0.191962	13.914
GOTERM_CC_DIRECT	GO:0036464~cytoplasmic ribonucleoprotein granule	12	0.222428	0.00982306	Q95140, Q2KJ93, G5E5N3, Q9BE40, P60712, D3IVZ2, Q3T0L7, Q28021, O18870, G5E631, A2VDN7, P62998	4324	20	15461	2.14537	0.999965	0.196056	14.5064
GOTERM_CC_DIRECT	GO:0005794~Golgi apparatus	173	3.20667	0.00998205	Q0V8L6, E1BJM5, Q2YDD4, F6Q615, E1B991, P34955, A6QPV6, A7MBJ5, Q3SZF2, Q8SPX7, A6QR26, Q2KIL4, Q5E9H1, P26201, E1BCF8, Q1ZYR0, F1MP30, Q1LZF8, E1BB52, E1BI79, P01888, P45478, E1BLM1, Q6QRN7, E1B9Q4, F1MAY4, E1BKV4, E1BGE6, F1N647, F1MWF0, G5E551, E1BE57, F1MJ10, A7YW22, A7Z024, F1N3H1, Q0IIM6, E1B7E3, F6PVB0, Q95JC7, E1BDU6, F1N194, Q3T0P7, D4QGC1, E1B725, E1BGZ3, F1MIB2, A5D7F8, O02853, Q6R8F2,…	4324	528	15461	1.17156	0.99997	0.195195	14.7241
GOTERM_CC_DIRECT	GO:0005884~actin filament	22	0.407785	0.0103723	A0JNB0, E1BI79, F1MNV8, F1MYX5, E1BNV7, A0A0G2USR6, P31976, Q92176, Q3B7N2, E1B777, A7MBG4, E1B914, E1BIM8, F1MRZ0, F1N5Q5, P68138, F1MM99, P62739, A6QR33, A1A4J9, P62998, Q08DX4	4324	47	15461	1.6737	0.99998	0.198351	15.2563
GOTERM_CC_DIRECT	GO:0005788~endoplasmic reticulum lumen	23	0.426321	0.0108907	Q95M18, Q3MHX6, Q27968, P38657, E1B789, A1A4M8, A6QPT7, F1MGK3, Q0P5L5, Q2KJH6, Q29RV1, P80311, A8YXY3, Q32KV6, A6QQR5, P05307, Q0VCX2, P52193, Q3T0L2, F1MU34, Q1RMU3, I0J0J9, Q58CP2	4324	50	15461	1.64479	0.999989	0.203518	15.9584
GOTERM_CC_DIRECT	GO:0042645~mitochondrial nucleoid	19	0.352178	0.0115743	P49410, F1ML89, E1BDI3, F1N1S0, P48818, P11181, A5D7A7, Q2KI45, E1BDK7, A7YWC4, Q2NKY8, E1BPX9, Q27ID4, E1BCZ0, A6QPB2, Q3ZCH0, P00829, A5D9E7, P68002	4324	39	15461	1.74197	0.999994	0.211145	16.8758
GOTERM_CC_DIRECT	GO:0005719~nuclear euchromatin	13	0.240964	0.012046	Q3SZL0, A5PK15, G3MZY8, G3N131, E1BJG5, F1MP49, D3JUI8, E1BEP4, A7YWE2, P02253, Q2TBU9, A7MAZ5, O77627	4324	23	15461	2.02101	0.999997	0.215062	17.5034
GOTERM_CC_DIRECT	GO:0008180~COP9 signalosome	16	0.296571	0.0123538	E1BDV4, P08487, A6QPU8, Q6E804, E1BEQ5, G3X736, P19483, A5D789, E1BDB0, Q32LL2, A6H7B5, E1BG80, F1MRZ0, F1MQ37, Q08DN8, A6QQ21	4324	31	15461	1.84548	0.999998	0.216269	17.9105
GOTERM_CC_DIRECT	GO:0030424~axon	44	0.81557	0.0125214	Q08DN1, P06836, Q2TA29, F1MC14, Q02399, F1MNV8, E1BPU0, A2VDX5, E1BAS6, F1MME1, Q92176, A5D7A2, A4FUY1, F1N6X2, F1MAX1, F1N791, E1BEL6, Q3T0G8, E1BGB0, F1MM57, F1MFZ3, P04467, Q2TBT7, F1MNG8, A5D7H4, Q1RMS4, Q9BH13, F1MII5, E1BE71, P45478, P21214, E1B8E7, A7E3U5, E1BLM2, E1BM97, A0JN33, P02548, Q0VCG3, E1BMN9, A2VE99, E1BMX5, Q27991, A7MAZ1, Q58HC3	4324	113	15461	1.39228	0.999998	0.215291	18.1314
GOTERM_CC_DIRECT	GO:0005667~transcription factor complex	59	1.09361	0.0133613	P18493, A2VDZ3, E1BND5, F1MX50, F1MJ02, A4IFH3, E1BLY0, A7MBC4, E1B7S6, E1BE02, E1BKA3, A5D7T6, Q5EA36, A6QPK5, O77628, O77627, F1MGK4, E1BJ37, E1BPV9, A7YY54, F1MBS5, Q9BE97, F1N426, Q0VBZ5, F1MS72, A5D7S2, E1B8T7, E1BMR3, F1MYH2, E1BH37, E1BPN1, F1N551, E1BAU0, B7TCI5, E1BAM5, A6QNT0, E1BFC1, A7Z079, G5E5X0, Q1HE26, E1BC20, E1BLS1, A4FUE0, E1BKW3, F1N054, E1BCC6, Q3SZ41, F1MQ55, A5PK15, E1BI59,…	4324	160	15461	1.31851	0.999999	0.224392	19.2299
GOTERM_CC_DIRECT	GO:0042405~nuclear inclusion body	8	0.148285	0.0144706	F1MXS1, E1BCV4, F6PSE2, Q1RMS5, E1BF47, E1BDF7, A2VE34, E1BIX5	4324	11	15461	2.60045	1	0.236958	20.6597
GOTERM_CC_DIRECT	GO:0016605~PML body	27	0.500463	0.0155574	F1MGY1, E1BQ04, A3KN20, E1BA84, G3X684, E1BJC6, F1MQ85, F1MPW4, E1BPS3, Q08DJ8, Q5EAB2, Q27ID4, F1MD46, A5D7H4, E1BFB4, F1MGU0, E1BEB3, A7MB41, Q2KI86, Q58DJ9, E1BFH7, F1N329, E1BBP0, A7E3V0, F6PSE2, E1BLT3, F2Z4J7	4324	63	15461	1.53241	1	0.248594	22.0375
GOTERM_CC_DIRECT	GO:0016607~nuclear speck	46	0.852641	0.0168386	E1BKE4, Q2KJC1, F1N215, P80724, A3KN01, Q2KJJ0, A6QQV4, Q2KIC0, E1BGA9, P79122, E1BP77, F1MQU4, Q2KIA0, F1MKY1, A5D7H5, E1BH29, F1MX77, Q3T0I4, E1BFX6, A5D7R2, Q59A30, A4FUE1, Q5E9J6, Q1RMS5, E1B7W1, E1BHM5, F1MI03, Q3ZBE5, A5D7F6, Q1JPD6, E1BB52, Q1LZD9, F1MLB1, F1MKX4, Q3ZC82, A4FUD3, E1BB50, A2VE34, F1N329, E1BJ59, A6QR16, F1MWG3, Q1RMR2, F1N0H5, F1MIW9, Q2KID6	4324	121	15461	1.35933	1	0.262295	23.6329
GOTERM_CC_DIRECT	GO:0001725~stress fiber	21	0.389249	0.0171603	Q3SX40, Q9BE39, F1MYX5, A4IFA0, A2VDK3, A4IF97, E1BHF6, Q3B7N2, E1BKX7, F1MM57, P79134, Q08DQ6, Q28824, A2VE99, A5D7D1, E1BDU8, F1MQ37, P68138, Q27991, P62739, A6H735	4324	46	15461	1.63235	1	0.262743	24.0287
GOTERM_CC_DIRECT	GO:0001917~photoreceptor inner segment	13	0.240964	0.0180571	E1BDG4, P04696, E1BHT9, E1BKK6, O46469, E1B914, E1BBS9, A5PJS1, Q08DF4, Q8MJ05, F1MCQ1, E1BP05, E1BFU2	4324	24	15461	1.9368	1	0.27061	25.1219
GOTERM_CC_DIRECT	GO:0045111~intermediate filament cytoskeleton	17	0.315107	0.0186716	A6QNT0, F1MTM9, E1BMZ8, F1MUP3, E1BEZ4, G3X6R3, E1BI23, Q0P5C1, A5PK43, A5PJI3, E1BC24, Q4JIJ2, E1BBH1, E1B9N6, A5PKK5, F1N404, Q3SZC4	4324	35	15461	1.73673	1	0.274603	25.8623
GOTERM_CC_DIRECT	GO:0016363~nuclear matrix	25	0.463392	0.0189519	E1BQ04, Q3MHJ2, F1MPJ9, A7YY47, A7MB37, G3N365, Q9XSA7, F1MVN0, A6QR23, E1BDF7, Q5E9F7, Q2YDE4, F1N1F8, Q0P5I0, E1BBV0, Q1LZD9, E1BQ37, A5D7B9, A7MB41, P05786, Q148F1, F1MVC0, O46382, E1BLT3, G3MXT3	4324	58	15461	1.54122	1	0.274319	26.1978
GOTERM_CC_DIRECT	GO:0030057~desmosome	11	0.203892	0.0199575	Q03763, F1MJ11, E1BB34, Q8SPJ1, E1BKT9, F1MFC2, P79122, G3N156, E1B9D7, A4IF71, A7YW22	4324	19	15461	2.0701	1	0.28285	27.3898
GOTERM_CC_DIRECT	GO:0033180~proton-transporting V-type ATPase, V1 domain	6	0.111214	0.0211433	P31407, P40682, P31408, Q28029, P31404, A4IFJ9	4324	7	15461	3.06482	1	0.293144	28.7721
GOTERM_CC_DIRECT	GO:0030496~midbody	39	0.722892	0.0218728	G3MZG5, Q0IIM6, Q2KJ93, Q2TA25, A5PJQ9, E1BL06, Q1LZC5, F1N3U6, A7MBH9, E1BHF2, A1A4I4, A6QL85, Q2NKY7, Q9XSA7, A5D977, A0JNJ3, A2VDN5, Q95M18, E1BDG4, Q29RJ9, F1N1F8, E1BJP2, E1BDG6, E1BQ11, Q2HJ46, E1BLZ4, A7MBG4, F1MJ11, P21856, E1BH39, F1MEA7, E1BE13, F1MM80, P61585, A5PJU9, Q7YRC6, Q27991, P04272, Q29RT6	4324	101	15461	1.38069	1	0.29778	29.6102
GOTERM_CC_DIRECT	GO:0044615~nuclear pore nuclear basket	5	0.0926784	0.0237054	F1MXS1, E1BCV4, A5PJI3, E1BF47, E1BIX5	4324	5	15461	3.57562	1	0.314547	31.6752
GOTERM_CC_DIRECT	GO:0005579~membrane attack complex	5	0.0926784	0.0237054	Q29RQ1, Q29RU4, F1MX87, F1MX86, Q3MHN2	4324	5	15461	3.57562	1	0.314547	31.6752
GOTERM_CC_DIRECT	GO:0045335~phagocytic vesicle	16	0.296571	0.023749	F1MPW0, A5PJP3, Q2TA29, Q17QI5, E1BLM1, A5PJQ9, F1N299, F1N3U6, F1MJQ1, E1BAI0, Q2HJI8, Q0IIG7, F1MG24, A4FV54, F1MGX4, E1BA60	4324	33	15461	1.73364	1	0.311149	31.7236
GOTERM_CC_DIRECT	GO:0000123~histone acetyltransferase complex	10	0.185357	0.0258034	F1MVP3, E1BBQ3, Q2TBH6, E1BL93, A5D7G1, F1MD32, F1MAT9, E1BED5, Q08E44, G3X6H5	4324	17	15461	2.10331	1	0.329303	33.9695
GOTERM_CC_DIRECT	GO:0031982~vesicle	20	0.370714	0.0277306	F1N6D4, Q27974, F1MNU5, Q08DB5, P12763, A5D7B9, A7YY70, Q6E804, K4P9Z1, G3X6G8, F1MIB2, F1MFI7, G3MXY5, P79134, Q3ZCF0, G3X7B5, P04272, A6QNX2, F1MDF3, F1ME77	4324	45	15461	1.58917	1	0.345226	36.013
GOTERM_CC_DIRECT	GO:0005882~intermediate filament	23	0.426321	0.0289644	F1MR92, Q5XQN5, Q17QL7, Q8SPJ1, E1BIS6, E1BKT9, A6QP90, Q0P5J4, F1MC11, O62654, G3MX98, B0JYL4, A4IF71, P02548, A6QQQ9, Q148H6, A1L595, P06394, F6S1Q0, P48616, P08728, Q0P5J6, Q28115	4324	54	15461	1.52295	1	0.353552	37.2901
GOTERM_CC_DIRECT	GO:0000932~cytoplasmic mRNA processing body	25	0.463392	0.0292413	Q6T5B7, Q2YDE4, P53781, F1N1E7, Q3T0Y5, F1MHU9, E1BCS1, Q1LZB6, E1BDM8, E1BG99, G5E6N1, Q0VCZ3, A5D7V6, G5E5X0, A7E3V0, Q6QME8, Q3MHF8, E1BJS7, E1BKA3, E1BJH1, Q0V8H6, E1B893, E1BE82, Q3SZL6, Q5E9F9	4324	60	15461	1.48984	1	0.352277	37.5734
GOTERM_CC_DIRECT	GO:0000776~kinetochore	25	0.463392	0.0292413	G3MZG5, E1BDH4, Q2NL16, Q3B7M0, F1N1F8, Q2TA25, E1BF47, P43033, F1MCK7, A7Z089, Q58DR0, A8KC67, E1BJ69, E1BAK5, A5PKJ3, A7YY75, E1BCV4, Q2KII9, E1BC59, E1BDZ5, F2Z4J7, Q7YRC6, A3KN50, Q3ZCF0, O97593	4324	60	15461	1.48984	1	0.352277	37.5734
GOTERM_CC_DIRECT	GO:0000145~exocyst	9	0.166821	0.0334882	F1MC63, E1B9K5, A5D977, A4IF89, A6QLD1, F1MIR2, Q0VCR8, F1MC71, F1N6V4	4324	15	15461	2.14537	1	0.38831	41.7712
GOTERM_CC_DIRECT	GO:0071339~MLL1 complex	12	0.222428	0.0335673	A6QP94, E1BKB7, F1MLB2, E1BL93, Q2TBU9, A7MBG8, A3KN50, A8E4Q8, E1BEP4, Q58DG7, Q08E44, Q32LD1	4324	23	15461	1.86554	1	0.384895	41.8468
GOTERM_CC_DIRECT	GO:0005844~polysome	13	0.240964	0.0363493	A1A4K6, Q6QME8, Q2YDE4, P52193, Q2TBT7, E1BDK3, Q3MHP6, E1BJC4, E1BE88, Q3SYU2, A5D7Q4, E1B7E6, A3DUJ0	4324	26	15461	1.78781	1	0.405402	44.4484
GOTERM_CC_DIRECT	GO:0005874~microtubule	54	1.00093	0.0412885	G3MWU4, F1MYW2, Q2NL05, E1BFA7, P43033, E1BC46, E1BHF2, F6RAG5, A6QQ70, Q3ZCI8, Q3T0K2, A0JN40, F6R4K5, A2VDN5, E1BFF4, Q3MHM5, A4IFA0, A6QQU8, Q0VC71, Q2T9X2, A5PKJ3, E1BH39, Q3SYX0, F1MU43, F1MEW3, Q2TBQ7, E1BDX8, Q2TBQ9, Q58HC3, G3MZG5, E1BBY6, A6H750, Q27957, Q3SZH6, F1N1S2, F1N192, F1MLY0, F1MCK7, Q0IIM3, E1BLC5, E1BPX9, Q08DF4, Q9TRY0, E1BDG3, A0JNH5, Q3MHR6, F1MFI7, Q1JQC5, A6QPL4, Q28205,…	4324	153	15461	1.26199	1	0.442407	48.8007
GOTERM_CC_DIRECT	GO:0042995~cell projection	16	0.296571	0.0415786	Q32LP0, Q17QS4, Q2TA45, F1MPI1, Q2KJH4, F1MY84, A5PJL8, F1MVP3, A7MB62, Q2KIL4, Q2KJA1, Q28046, Q148J6, P61157, Q3SYX9, F1N405	4324	35	15461	1.63457	1	0.440425	49.0461
GOTERM_CC_DIRECT	GO:0044798~nuclear transcription factor complex	6	0.111214	0.0434882	F1N1F9, Q0VCF8, F1MGR9, M5FMX2, F1N3D4, A7YWE2	4324	8	15461	2.68172	1	0.451161	50.6343
GOTERM_CC_DIRECT	GO:0001931~uropod	6	0.111214	0.0434882	A6QQP5, P31976, Q2HJ49, F1MQ37, Q08DN8, A5D7Q8	4324	8	15461	2.68172	1	0.451161	50.6343
GOTERM_CC_DIRECT	GO:0043596~nuclear replication fork	6	0.111214	0.0434882	Q0P5G1, A7Z027, E1BGH8, E1B6X6, E1BB03, F1MCH7	4324	8	15461	2.68172	1	0.451161	50.6343
GOTERM_CC_DIRECT	GO:0042627~chylomicron	6	0.111214	0.0434882	F1N3Q7, P15497, P81644, P11151, P19035, Q03247	4324	8	15461	2.68172	1	0.451161	50.6343
GOTERM_CC_DIRECT	GO:0034361~very-low-density lipoprotein particle	8	0.148285	0.0436644	F1MYX2, F1N3Q7, P15497, E1BNR0, P81644, P11151, P19035, Q03247	4324	13	15461	2.20038	1	0.448279	50.7785
GOTERM_CC_DIRECT	GO:0042383~sarcolemma	23	0.426321	0.0438824	Q17QE5, E1BIS6, F1MKG2, E1BB91, E1BPR7, O62654, F1N7D7, E1B8L0, Q9MZL7, Q3B7N2, Q05204, A6QQP7, Q3ZCH8, E1BDQ4, E1BE29, P08728, E1BI98, E1BLQ0, A5PJG2, Q08DN8, F1MMT2, P04272, Q0P5E6	4324	56	15461	1.46856	1	0.445774	50.9563
GOTERM_CC_DIRECT	GO:0005783~endoplasmic reticulum	157	2.9101	0.0476502	Q17QE5, E1BK60, F1N0R5, E1BPU0, A4FV41, Q0P5L5, Q2KJH6, P34955, A7MBJ3, F1N3U6, E1B9R3, A1A4I9, F1N3U0, Q3ZCI8, Q04173, Q2TBX4, Q32PH0, Q3T000, Q5E9H1, A6H720, F1ME65, Q1ZYR0, A8E4P3, O77628, G3X7D2, H9GW30, A2VDN5, Q1LZF8, Q8HXK9, E1BJV0, A7Z029, P79345, F1MNU7, F1MAY4, G3X6Z1, Q9BGI2, A5D9E1, E1BF41, F1N1E5, Q8SPM1, A5D9E7, F1N3H1, P38657, F6PVB0, E1BI49, Q29397, A4FUY3, Q3ZBT1, Q3SZZ2, Q3SYS6,…	4324	497	15461	1.12952	1	0.469581	53.9365
GOTERM_CC_DIRECT	GO:0016235~aggresome	13	0.240964	0.0492085	E1BMP1, A8WFQ1, E1B856, A7E3V0, E1BEL0, Q6R8F2, Q2HJF3, F1MKX7, Q0VCS3, F1MUP3, B8YP93, Q3SYU2, A5D7I1	4324	27	15461	1.7216	1	0.476524	55.1186
GOTERM_CC_DIRECT	GO:0000793~condensed chromosome	9	0.166821	0.0509043	A7Z027, P40673, E1BPD7, A3KN39, F1MB07, F1MDU7, E1B6X6, A7MB37, E1BE83	4324	16	15461	2.01129	1	0.484177	56.3729
GOTERM_CC_DIRECT	GO:0032154~cleavage furrow	15	0.278035	0.0524364	Q32LP2, Q2TA29, E1BJP2, E1BDG6, Q0P5I0, A1A4I4, Q2NKY7, Q1RMJ6, E1BFR5, P61585, Q28824, F1MQ37, E1BDU8, Q27991, Q0IIJ3	4324	33	15461	1.62528	1	0.490456	57.4777
GOTERM_CC_DIRECT	GO:0030139~endocytic vesicle	16	0.296571	0.0533713	E1BDG6, F1MQD9, F1MKV7, E1BB77, Q0IIG7, A6QQP7, F1MSG6, Q58DS9, P15497, Q29443, F1MRZ0, A4IF79, A5D7E1, E1BKY4, F1N1G7, F1MIE6	4324	36	15461	1.58917	1	0.492583	58.1389
GOTERM_CC_DIRECT	GO:0045095~keratin filament	22	0.407785	0.05363	Q5XQN5, G3MYU2, E1B991, F1MC11, A4FV94, A6QP32, P05786, F1N362, G3N0V2, A4FUZ0, A3KN27, A3KMY1, A4IFP2, E1B8J6, Q08D91, Q148H5, Q29S21, Q148H8, F6S1Q0, F1MC40, A7YWK3, A6QNX5	4324	54	15461	1.45674	1	0.490223	58.3201
GOTERM_CC_DIRECT	GO:0071013~catalytic step 2 spliceosome	32	0.593142	0.0539899	Q2KJC1, Q2KJJ0, P79122, D3JUI8, A4FV01, Q5E952, P09867, Q08DZ2, Q24K12, Q2HJ60, F1MI03, Q3ZBE5, P61286, E1BH78, A6QQU2, A6QLB2, Q58DW4, A4FUD3, A0JN52, F1MBS9, Q17QN3, A4FUD8, A2VDN7, Q2KJD3, E1BF20, E1BEG2, F1MWG3, F1MX61, Q3B7L8, Q2KID6, F1MZ21, E1BP16	4324	85	15461	1.34612	1	0.488568	58.5711
GOTERM_CC_DIRECT	GO:0017053~transcriptional repressor complex	19	0.352178	0.0543668	E1B7A1, F1N215, F1MGM4, B7TCI5, F1MPJ9, E1BI59, E1BGK1, A7MBK4, A8YXY8, E1BJ37, F1MFJ6, A6QNQ6, Q9XSK7, F2Z4J7, A6H7J1, Q32LP9, E1BCC6, F1MYR0, O77627	4324	45	15461	1.50971	1	0.487059	58.8324
GOTERM_CC_DIRECT	GO:0034366~spherical high-density lipoprotein particle	5	0.0926784	0.0554091	F1MYX2, P15497, P17697, P81644, P19035	4324	6	15461	2.97969	1	0.489838	59.5469
GOTERM_CC_DIRECT	GO:0097433~dense body	5	0.0926784	0.0554091	Q863B3, P60712, E1BJC4, Q3B7N2, E1B7E6	4324	6	15461	2.97969	1	0.489838	59.5469
GOTERM_CC_DIRECT	GO:0030314~junctional membrane complex	5	0.0926784	0.0554091	E1BL01, E1BDQ4, G5E5B8, E1BGY9, F1MNA0	4324	6	15461	2.97969	1	0.489838	59.5469
GOTERM_CC_DIRECT	GO:0031965~nuclear membrane	47	0.871177	0.0555246	E1BGI2, F1MXS1, F1N0C3, P21671, E1BEL0, E1BA84, F1MYW4, P43033, Q5E9A7, E1BAC4, E1BJE7, O02853, F1MM55, E1BM06, Q3SYU7, A5PJI3, E1BPR9, A5D7H4, E1BH47, Q1JQD0, E1BFV0, O02718, F1MLJ5, Q5BIS8, A2VDN5, E1BPK6, P10096, P67808, E1BF47, E1BC93, F1N1V3, E1BLK1, A8KC67, E1BIX5, F1MGA6, P13214, A6H716, Q5E9B7, F1MZX4, F1MZD9, A4IFB8, E1BCV4, Q0VCC5, F1N0Q2, F1MJ31, Q2KID6, Q3ZBF8	4324	133	15461	1.26357	1	0.486699	59.6254
GOTERM_CC_DIRECT	GO:0008305~integrin complex	10	0.185357	0.056234	E1B864, A6QLB3, A6QQ97, F1MQ37, F1MMH2, P61625, G3MYD9, P80747, F1MTN1, F1MK44	4324	19	15461	1.88191	1	0.487348	60.1042
GOTERM_CC_DIRECT	GO:0005669~transcription factor TFIID complex	10	0.185357	0.056234	E1BM63, E1BEN8, E1BGK7, A5PJW1, A7MAZ4, E1BKV9, Q58DG7, E1BIA9, G5E509, A6QLG9	4324	19	15461	1.88191	1	0.487348	60.1042
GOTERM_CC_DIRECT	GO:0005923~bicellular tight junction	30	0.55607	0.0562511	Q6L708, G3X788, F1MBN2, F1MKU1, Q3B7N2, F1MSG6, E1BAS8, Q2TA49, F1MT78, Q765N9, F1MMT3, E1BFB3, Q0P5F3, Q9XT56, F1MEC0, F1MGM1, F1MRK3, E1BEQ5, A5D7U3, E1BM51, A5PJL8, E1BHJ3, F1MRZ0, Q32LM6, G3N384, Q28205, O46680, A6H735, E1BLF1, A7YW22	4324	79	15461	1.35783	1	0.483677	60.1157
GOTERM_CC_DIRECT	GO:0005774~vacuolar membrane	7	0.12975	0.0572686	Q0P5H1, P40682, F1MJQ1, P81126, P81125, Q3SZQ2, F1MMR9	4324	11	15461	2.2754	1	0.486251	60.793
GOTERM_CC_DIRECT	GO:0033276~transcription factor TFTC complex	7	0.12975	0.0572686	E1BEN8, A5PJW1, E1BP59, E1BKJ5, Q58DG7, G5E509, A6QLG9	4324	11	15461	2.2754	1	0.486251	60.793
GOTERM_CC_DIRECT	GO:0030315~T-tubule	9	0.166821	0.0732163	A6QQP7, E1BKI3, E1BDQ4, F1MCH1, E1BMH1, A2VDL6, F1MCK2, P51186, M0QW12	4324	17	15461	1.89298	1	0.572357	70.0963
GOTERM_CC_DIRECT	GO:0043025~neuronal cell body	45	0.834106	0.0735658	E1B7V5, Q17QE5, Q2KJ93, Q02399, P00442, Q2TA45, F1MME1, A7MBJ4, Q3SZJ9, G3X783, F1MAX1, F1MF00, A6QQ70, P04467, F1MSG6, E1BMW9, F1MG21, E1BPC9, Q32LP4, Q9BH13, P23356, M0QW12, P10152, P45478, Q32KY0, P21214, F1MCH1, A7MB23, V6F974, A6QLN5, A7E3U5, G3X6E6, E1B8C3, E1BDA1, Q2TBW0, E1BD36, F1MWI8, E1BHH5, E1BNR0, F1MWQ3, Q27991, A7MAZ1, Q95104, G3X7Z2, P04836	4324	129	15461	1.24731	1	0.57027	70.2749
GOTERM_CC_DIRECT	GO:0035097~histone methyltransferase complex	6	0.111214	0.0756906	E1BND5, E1BPQ2, E1BKN0, Q0P5I0, E1BDK1, F2Z4J7	4324	9	15461	2.38375	1	0.577185	71.339
GOTERM_CC_DIRECT	GO:0005739~mitochondrion	268	4.96756	0.075897	Q2TA29, G3MYE7, P00366, F1MQY1, A7YW98, O19094, E1BJE6, Q2HJI8, Q9XSA7, Q24K16, Q2KIL4, P16386, P61763, Q3T000, Q2TA23, A8E4P3, P62261, Q1LZH7, Q8HXK9, A7E2Z6, Q5E9B1, Q29RZ0, A6QLN5, Q5E9B7, Q9GLE5, A5PJF6, F1MG81, G3MZK0, F1MPW0, Q3SX44, A8PU71, E1BDL3, P83095, Q05B52, Q3T114, A2VE52, P63103, Q148D6, Q148D5, Q5E9S4, A6QPQ5, P13272, F1MIT3, F1N088, A5PJU0, F1MGS2, Q0IIL6, P28801, E1BLK1, E1BDK7,…	4324	887	15461	1.08035	1	0.574407	71.4405
GOTERM_CC_DIRECT	GO:0043005~neuron projection	45	0.834106	0.0820447	E1BNX2, Q17QE5, Q2KJ93, E1B7E1, Q17QI5, P84080, F1N7V7, G5E5W9, A7MBJ4, Q29397, E1BMG7, Q3B7N0, F1MAX1, F6RAG5, F1MF00, P20488, A1A4I9, P04467, F1MSG6, E1BFZ6, E1BD25, Q0P5F3, F1MVR5, G3MWT4, P51143, E1BGL3, Q5E946, A6QLP2, F1N7E8, E1BPI1, Q6TJY3, O18870, E1BAB4, F1MKR1, Q2KJD2, Q3MHR7, F6QLA1, P48616, F1MEW3, Q32LM6, F1MJW8, B8YP93, Q2TBQ9, F1N1G7, Q58HC3	4324	130	15461	1.23772	1	0.600268	74.3122
GOTERM_CC_DIRECT	GO:0000781~chromosome, telomeric region	13	0.240964	0.0834099	E1BGK8, E1BQ04, Q27ID4, Q17QG8, Q2HJ46, Q32LH1, E1BEI6, F1MPW4, Q2HJ51, Q58DJ9, E1BDS6, E1BCK1, E1BFH7	4324	29	15461	1.60287	1	0.602827	74.9121
GOTERM_CC_DIRECT	GO:0001772~immunological synapse	13	0.240964	0.0834099	Q95132, A8E646, A6QPU8, P31976, Q92176, E1BKN8, P19803, Q32LL2, Q3ZCD0, Q9BH13, F1MQ37, Q3ZCM0, A5PKA5	4324	29	15461	1.60287	1	0.602827	74.9121
GOTERM_CC_DIRECT	GO:0030140~trans-Golgi network transport vesicle	7	0.12975	0.0881081	Q28193, E1BDG3, G3X6T7, A0JNK9, E1BKZ9, A4FV54, F1MIE6	4324	12	15461	2.08578	1	0.620154	76.8777
GOTERM_CC_DIRECT	GO:0035371~microtubule plus-end	7	0.12975	0.0881081	E3W9A2, E1B808, E1B7K5, E1BGH3, F1MGF7, Q3MHV6, E1BJ69	4324	12	15461	2.08578	1	0.620154	76.8777
GOTERM_CC_DIRECT	GO:0005662~DNA replication factor A complex	7	0.12975	0.0881081	Q0P5G1, Q2KJC1, E1BMW9, G3MYV2, Q2KI86, G3N0W8, Q2KID6	4324	12	15461	2.08578	1	0.620154	76.8777
GOTERM_CC_DIRECT	GO:0005819~spindle	23	0.426321	0.089021	A2VDN5, A6H750, Q3MHJ2, Q3T149, Q2TA25, Q2KIP2, P43033, A6QPY8, P49951, E1BEI6, Q2NKY7, A6QQ70, F1MD46, E1BIV2, Q32PI1, Q2T9X8, F1MM80, A5PJV8, F1MQ37, Q27991, G3X7B5, E1BH42, Q29RT6	4324	60	15461	1.37066	1	0.62043	77.2425
GOTERM_CC_DIRECT	GO:0098793~presynapse	20	0.370714	0.094872	A6H7H8, Q0V8L6, Q06846, Q5E946, F1MD41, E1BPE2, E1BIR7, F1MAX1, E1BFN9, E1BMQ1, Q32LM6, P61763, A6QLH3, B8YP93, E1BJ13, Q2T9M8, E1B796, Q0P5F3, G3X7Z2, F1MP30	4324	51	15461	1.40221	1	0.641351	79.4555
GOTERM_CC_DIRECT	GO:0048786~presynaptic active zone	8	0.148285	0.0958167	P20488, E1BAB7, G5E533, Q29397, E1BMN9, E1BPW2, F1N415, A4FV52	4324	15	15461	1.907	1	0.64156	79.7933

## Sheet: MF
Category	Term	Count	%	PValue	Genes	List Total	Pop Hits	Pop Total	Fold Enrichment	Bonferroni	Benjamini	FDR
GOTERM_MF_DIRECT	GO:0005524~ATP binding	513	9.5088	5.5154e-25	E1BPL3, E1BB43, Q2NL05, Q2TA25, Q95KV0, F1MQY1, E1BC46, F1MQ65, E1BC41, Q56JV6, D5HSX1, F1MRU4, Q2TBX4, G3X6L9, F1MDU7, P32871, F1N061, E1BB52, E1BPM4, A6QLN8, A7E2Z6, A6QLN6, F1MNU7, E1BJD2, E1BC57, A6QLN5, Q2KJI7, V6F977, E1BB50, E1B9Q4, P19483, F1MK62, Q2T9X2, Q3MHR2, E1BNE0, Q7YRC6, G5E556, E1BPN0, G3MZG5, F6PVB0, E1BMP3, G3X7J5, A4FV23, E1B754, A0A0G2USR6, F1MQ85, D4QGC1, A2VDT2, F1MAZ8, E1B…	3777	1224	13095	1.4531	1.01318e-21	1.01318e-21	9.3886e-22
GOTERM_MF_DIRECT	GO:0044822~poly(A) RNA binding	343	6.35774	1.64676e-14	Q2TBI4, E1B7G5, F1N1E7, Q05B79, Q2KJH6, A3KN04, E1BGE2, Q0P5L0, A6QP00, Q3SYU7, Q08DZ2, P61763, E1B7W1, Q3SYU2, F1MDU7, F1ME65, E1BCF8, P62261, G3N3D4, F1MH61, Q32LP2, P68103, E1BB52, F1MNU7, F1MHU9, E1BJD2, E1BDM8, P19483, F1MK61, Q2T9X2, P68252, Q3SZ54, Q2TA12, G3MXT3, E1BJV5, E1BAQ2, E1BKG6, Q2KJJ0, E1BDL3, Q0VC21, A0A0G2USR6, F1N194, F1N2G9, G3MWH1, E1BGZ1, Q3T114, P11116, P63103, A6QQS8, P09…	3777	840	13095	1.41571	3.01843e-11	1.50921e-11	2.79665e-11
GOTERM_MF_DIRECT	GO:0003682~chromatin binding	142	2.63207	1.33891e-10	E1B7V5, F1MDV2, E1BIF0, G3MYE7, A7Z019, A7MBB7, F1MCM4, E1BPU6, D3JUI8, A1A4I4, A2VDM8, A4IF62, Q2NKY8, Q32S26, A6H727, E1B9J3, E1BL69, F1MDU7, E1BCF7, E1BLU8, O77628, O77627, Q2KHY5, A7MB41, P67808, E1BF47, F1MBB0, Q5E9B2, E1B9Q4, F1MBS5, A6H737, F1MH56, F1N215, F1MQ85, F1MC39, A6QLG9, E1BGZ3, Q1HE26, G3N365, E1BNK2, E1BH04, C0LZJ1, Q0P595, E1BP00, Q3SZ41, F1N112, E1BNS3, E1BI59, E1BDB8, A9CR99,…	3777	308	13095	1.59844	2.45958e-07	8.19859e-08	2.27916e-07
GOTERM_MF_DIRECT	GO:0016887~ATPase activity	61	1.13068	6.88623e-10	Q2NL05, F1MVD8, A1A4M8, E1BFA7, A7Z019, E1BNV7, E1BC41, E1BGB0, F1MRU4, A7MBC4, A0JN40, F1MG24, F1MYA8, F1N061, A7Z027, E1BPB1, E1BFF4, F1MPV3, E1B9Q4, F1MLM2, F1N166, P17697, F1MER6, E1BDX8, Q2HJB1, Q3MHE4, G3MZG5, E1BBY6, A6H750, F1MLY0, E1BMG2, Q3ZBT1, A4IFE6, E1BNK2, F1N5R7, E1BC24, A4FUE2, F1MZU2, A6QR70, F1MIT3, Q2KJA2, A5PKK5, F1N775, Q5E9F9, A7MBA1, E1BAN8, F1N724, E1BBN7, F1N3K2, G3X690,…	3777	104	13095	2.03355	1.265e-06	3.1625e-07	1.17221e-06
GOTERM_MF_DIRECT	GO:0044212~transcription regulatory region DNA binding	62	1.14921	6.01262e-08	Q2KJC1, E1BEN8, F1MPJ9, E1BM63, E1B842, E1BE01, D0VZF8, F1MVT0, O77627, E1B9N8, Q864U1, Q0P5I0, E1BIR3, E1BCA0, F1MNB5, E1BJZ5, A7MBA7, A6QLF6, G5E509, F1MBS5, G3X8E4, F1MDR1, M5FJV2, E1B8T7, E1B8T3, B7TCI5, P80724, E1BFC1, A2VDX8, F1N670, F1MGF7, Q2KIA0, E1BGK1, E1BEP4, A6QLG9, F1MFJ6, E1BCL9, Q0V8G2, E1BD25, A2VE49, A5PKK5, Q05B92, E1BN44, F1N1F9, A5PK15, E1BDG5, A0A0A8JC39, Q3B7M4, F1MNS7, E1B…	3777	116	13095	1.85307	0.000110446	2.20901e-05	0.00010235
GOTERM_MF_DIRECT	GO:0001948~glycoprotein binding	31	0.574606	1.24479e-06	Q3MHX6, F1MAV0, F1N0R5, A7YY48, Q3SX24, E1BPU0, A7MBJ3, P34955, E1BLY9, D5KB40, Q08DZ5, P18341, P52193, Q6R8F2, P32592, E1BPC9, G3MYD9, F1MCE7, I0J0J9, Q3ZCM0, F1MIE6, A0JNB0, P01888, Q28106, F1MGK3, Q3ZCH5, P48616, Q58DD0, P09851, Q28115, P04272	3777	48	13095	2.23913	0.00228407	0.000381042	0.00211893
GOTERM_MF_DIRECT	GO:0008270~zinc ion binding	339	6.2836	1.35062e-06	E1BK60, F1MH71, A3KN01, F1MQY1, E1BBS1, E1BBE9, Q24K16, F1MNE1, F1MHG1, E1B782, A4FV50, Q2TA23, F1N7T2, E1BHM3, Q864U1, A7E2Z6, Q0P5M8, F1MF74, A3KLR9, E1BF46, Q1LZ83, Q2KJI7, E1BAT0, F1MPV5, Q5E9B6, E1BC50, A5D7K0, Q9GLE5, A2VE77, A9Q1J6, E1BJV5, F1MRH0, Q3SX40, E1BP91, F1N0X6, Q3MHN7, F1N194, E1BJC6, E1BN10, G5E5X0, A6QR47, P04467, E1BJS7, F1N2H2, Q1JQD9, F1MSW0, E1BK41, Q2YDE9, E1BFV4, F1MMX2,…	3777	948	13095	1.23979	0.00247802	0.00035438	0.00229908
GOTERM_MF_DIRECT	GO:0001047~core promoter binding	29	0.537535	5.937e-06	F6QMU7, Q05B79, D3JUI8, Q3SZZ2, A7YWE2, E1BG94, F1MD46, E1B7Q6, Q2KJ21, E1BE02, A6H7J1, F1MYR0, Q3ZBN6, G3MZY8, A5PK15, Q58CQ1, F1N4K5, Q1LZD9, E1BQ37, F1MBB0, E1BED5, E1B732, F1MSM3, A2VDN7, E1BAD4, F1MS72, E1BKX3, E1BL93, F1MYH2	3777	46	13095	2.18574	0.010847	0.00136236	0.0101058
GOTERM_MF_DIRECT	GO:0098641~cadherin binding involved in cell-cell adhesion	37	0.68582	6.44637e-06	A2VDZ9, A5D7A0, Q8SPJ1, A4FUA8, Q08DB5, A7YW98, Q865V6, P63103, Q5E9F5, Q56JV6, P19120, A4FV97, Q3T000, Q2TA49, Q2KJA1, Q3SYU2, Q2YDE9, P62261, Q9XT56, Q863B3, Q0VCK0, P41541, Q5E946, A5D794, Q5E947, O18789, Q3B7M5, P31976, Q0VC36, Q58DN4, Q5E9B7, O77834, E1BBG2, A5D989, Q08DK5, P04272, Q3MHN0	3777	65	13095	1.97354	0.0117722	0.00131492	0.0109728
GOTERM_MF_DIRECT	GO:0043565~sequence-specific DNA binding	138	2.55792	1.71254e-05	A7Z017, F1N1U5, G3N346, Q3ZCI0, Q29W20, E1BGM6, F1MFM7, F1MVT0, A2VE85, A7MB41, E1BMD2, E1BPV9, Q1LZ87, Q5E9B6, A6QQP8, Q9BE97, F1MTS2, Q9TTR8, Q9TTR7, G3X7M1, Q2KIB8, Q08DG7, Q08DG5, E1BJK0, E1BPS0, Q3SZL0, A4FUY6, A7Z079, A4FUY2, A6QLG9, G3N014, E1BH04, E1B9Y6, E1BD25, Q3ZBG4, E1BG70, E1BN87, O02754, Q3SZ41, O02755, F1MT98, A5PJP2, F1N1F9, F1N599, A5PK15, A5PJU1, A0A0A8JC39, A0JN76, E1BBB7, E1B…	3777	350	13095	1.367	0.03097	0.00314102	0.0291478
GOTERM_MF_DIRECT	GO:0005515~protein binding	74	1.37164	2.69487e-05	Q28181, P84080, P23726, P43033, F1N7D7, P02453, P18341, A7MB62, P19120, Q3SYU7, Q95J56, Q32PH0, P61763, P32592, P32871, P00735, P61286, P62998, P68103, P61823, P10096, P79345, P25326, Q17R13, P19483, Q08DU8, P79105, P52205, P48616, P55203, P61157, Q8SPJ1, Q27957, Q27954, P00442, A1A4K3, P08487, P11151, Q08537, O46469, O02853, P20488, P24627, F1MSG6, O19131, Q08DF4, G3X7B5, F1MIE6, P31081, Q10741,…	3777	167	13095	1.53629	0.0482999	0.00449038	0.0458635
GOTERM_MF_DIRECT	GO:0000978~RNA polymerase II	111	2.05746	2.71095e-05	E1B7V5, E1BME7, A7Z019, F1MCM4, A7MBB7, E1BNL6, A0JNC9, A4IFQ3, F1MJ02, A6H727, A6QLW9, E1BLU8, O77628, O77627, E1BPM4, P67808, E1BJD1, F1MLM2, Q5E9B6, E1B710, Q0VBZ5, G3MXT0, Q3MIB9, A8E4Q8, A6QP83, F1N215, F1MR87, Q4JF28, A6QLQ3, Q1HE26, F1MBJ4, E1BLS1, E1BNB5, E1BD25, E1BDU9, F1N5R9, F1N389, Q3SZ41, F1MT17, F1MT98, Q6VFT7, E1BI59, A9CR99, A3KN18, G3N0C9, E1BJ93, E1BGG6, Q3Y4E1, E1BP11, E1BHB8,…	3777	273	13095	1.40967	0.0485811	0.00414147	0.0461372
GOTERM_MF_DIRECT	GO:0003777~microtubule motor activity	31	0.574606	8.65662e-05	G3MZG5, E1BBY6, A6H750, Q2NL05, E1BFA7, F1MLY0, E1BMG2, E1BC41, F6RAG5, E1BGB0, F1N5R7, F1MRU4, A0JN40, A7MBA1, F1N724, F1N061, E1BPB1, E1BFF4, E1BPM9, E1BBN7, E1BAV9, G3X690, G3N1C8, Q2KII9, A6QPL4, E1BDX8, Q2TBQ9, F1N1G7, F1MJJ0, G3MXD5, Q29RT6	3777	56	13095	1.91925	0.147028	0.0121585	0.147255
GOTERM_MF_DIRECT	GO:0005509~calcium ion binding	204	3.78128	0.00022173	E1BDN7, F1MPE9, A7MBJ3, Q3B7N2, Q3B7N0, E1BGE0, F1MHG1, E1BF53, A6QNV3, E1BJV0, Q3T004, E1BF45, E1BEM1, A4FV38, F1MHU1, A6QQP7, F1MVS9, Q3SYT6, G3MXJ3, A6QR11, G3X7Z2, F1N3H1, F1N2W7, E1BNT8, E1BN18, F1N0X6, E1BC61, E1BMP0, Q03763, Q3SYS6, G3X6Y5, P04467, Q6R8F2, P07224, E1BKH1, E1BB35, A5PJU2, P51186, E1BNA9, F1MTH9, Q4GZT3, O02659, F1MJW8, E1BJ13, F1MNH3, E1B9D7, F1MPB1, G3X812, E1BHX7, Q3ZBZ1,…	3777	571	13095	1.23866	0.334598	0.0286781	0.376771
GOTERM_MF_DIRECT	GO:0005543~phospholipid binding	26	0.481928	0.000246105	A5D783, P81644, F1MCM4, Q0IIM2, E1BPS3, Q3T0G8, A5PJI3, F1MYC9, F1MG90, F1MYX2, A7MBI0, F1MTM9, E1BC19, Q03247, F1N3I4, F1MUS9, F1MTH9, A6QQP7, P00743, P15497, E1BHH5, E1BLT3, E1BNR0, E1BFE9, P19035, E1BJV6	3777	46	13095	1.95963	0.363742	0.0296936	0.418108
GOTERM_MF_DIRECT	GO:0000977~RNA polymerase II regulatory region sequence-specific DNA binding	66	1.22335	0.000472828	E1B7V5, E1BKE4, Q95LI3, E1BPH8, A2VDZ3, A7MBB7, E1BGD3, A6QLF1, E1BE02, A5D7D1, Q29W20, E1BFT2, E1B801, E1BCF7, G3N141, A7MB41, F1MBB0, F1MPV5, G3N0W8, E1BI80, E1BAD4, F1MS72, G3X7I7, E1BIV1, F1MH56, F1N551, F1MP14, A7Z034, E1BI43, E1BAU0, E1BAM5, G3N054, F1MGP2, Q2KIA0, F1N1C7, Q32PF6, Q3SZZ2, E1BGZ3, A6QPD1, C0LZJ1, E1BM80, E1BIC4, Q08DA8, E1BG70, E1B8Y9, E1BH42, F1MT17, E1B7A1, A6H7I6, E1BAR3,…	3777	157	13095	1.45748	0.580541	0.0528515	0.80183
GOTERM_MF_DIRECT	GO:0016874~ligase activity	43	0.797034	0.000753257	F1MXS1, Q3SZH6, F1MQY1, A2VE03, A5PJZ4, A4IF63, A5D7F8, A1A4I9, Q58DR8, A5PKG6, Q148D5, E1BJS7, A6QP00, E1B782, Q5E9J6, E1BE47, P23356, Q3SWY5, H9GW30, E1BAV2, A4IFN7, E1BLD1, F1MSC3, A6QLA0, Q864U1, A0JN74, Q2HJ46, F1MBM6, Q0VC71, E1BNY9, A2VDP7, Q0II22, E1BD59, F1MM41, B8YP93, Q1JQA1, F1N0L2, Q5E9N3, Q1LZE1, F1MJ10, A2VEA3, Q08DK0, F1MNS0	3777	94	13095	1.58599	0.74949	0.0781998	1.27452
GOTERM_MF_DIRECT	GO:0008017~microtubule binding	34	0.630213	0.00117974	A2VDZ9, G3MWU4, A6H750, Q27958, Q27957, Q2NL05, Q2TA25, E1BHS6, E1B754, P43033, F1MCK7, A6QQ70, Q3SYS6, Q3ZCI8, Q2KIA5, A0JN40, Q08DF4, Q8MJ05, A2VDN5, Q5E984, Q3B7M0, Q29RJ9, P10096, A4IFA0, P31976, F1MEA7, E1BAL0, F1MEW3, P28783, A6QPL4, E1BJV6, E1BDZ5, A7MB94, Q29RT6	3777	71	13095	1.66027	0.885646	0.113496	1.98934
GOTERM_MF_DIRECT	GO:0005198~structural molecule activity	60	1.11214	0.00139144	A7YWQ4, Q6L708, A4FV05, E1B991, F1MC11, A6QP32, G3N0V2, P49951, E1BDB0, A6QNZ5, A6QQQ9, E1BBS9, E1B9N6, E1B8Y4, F1MGU7, Q3MHM6, A4FV94, O62654, G3MX98, B0JYL4, A4IFP2, Q148H5, Q148H6, Q148H8, F1N789, G3N384, Q0P5E6, F1MAV0, Q8SPJ1, Q27954, A6QP90, Q0P5J4, Q9N179, A7YY47, O77788, A3KN27, A5PJS9, A1L595, Q29S21, F6S1Q0, Q765N9, Q0P5J6, E1BHK2, A6QNX5, Q17QL6, Q17QL7, Q5XQN5, F1MUC5, E1BKT9, A6QQJ3,…	3777	145	13095	1.43464	0.922529	0.125955	2.34235
GOTERM_MF_DIRECT	GO:0001227~transcriptional repressor activity, RNA polymerase II transcription regulatory region sequence-specific binding	25	0.463392	0.00156762	F1MH56, F1N3D2, A7Z034, A5PK15, F1N4K5, E1BBM6, F1MSU2, A7MB41, F1N1C7, G3N0W8, F1N4A2, E1B8E6, E1B8C8, F1N3S3, E1BGD3, Q0P5C3, E1B853, E1BIV1, E1BLP6, E1BE02, A4IFL4, E1BG70, E1B801, A5D7Q4, Q2VWH6	3777	48	13095	1.80575	0.943977	0.134198	2.63524
GOTERM_MF_DIRECT	GO:0001078~transcriptional repressor activity, RNA polymerase II core promoter proximal region sequence-specific binding	43	0.797034	0.00161227	E1B7V5, E1BPQ1, F1MPJ9, A6QNT0, F1MGR9, Q4JF28, E1BIJ8, F1MBX3, Q08DJ8, E1BLY0, E1BLS1, E1BCL9, Q3ZBG4, Q5E9S3, E1BM20, A5D7T6, F1N5R9, A6H7J1, A4FV57, E1BCC6, A4IFL8, E1BLU8, F1MT17, G3MYL5, E1BJ30, A6QLA0, A0A0A8JC39, E1BI59, Q3B7M4, E1BIR3, F1MW85, E1BJ37, A7MBK4, F1MPV5, E1BBZ5, E1B710, E1BDX0, E1BMR0, Q0VCS4, F1MD32, Q3Y4E1, Q3MIB9, F1MN68	3777	97	13095	1.53693	0.948394	0.13164	2.70932
GOTERM_MF_DIRECT	GO:0046872~metal ion binding	374	6.93234	0.00170228	E1BKE4, E1BAS5, E1BNV7, Q0P5L5, P16586, F1MAX1, A5PKI2, G3N2D0, Q27ID4, E1BGD3, E1BC49, G3N346, D0VZF8, E1BFT2, A6QP07, M5FK68, Q1LZH9, E1BCF8, Q56JV3, E1BCD8, E1B9Q8, Q2TA17, Q29RH3, G3MZJ3, Q29RZ0, F1MNU5, F1MGU7, A7MBK4, F1N4I0, E1BEM2, Q17R13, Q1LZ87, A8KC64, P20414, A7MB98, Q17R07, E1BIN7, Q3B7N9, G3MYX1, E1BJV7, M5FJV2, Q7YRC6, F1MW44, E1B9B2, A5PKJ0, E1BKG6, F1MR87, E1BFC1, F1MAZ0, G3N0M2,…	3777	1142	13095	1.13544	0.956272	0.132606	2.85853
GOTERM_MF_DIRECT	GO:0042803~protein homodimerization activity	86	1.59407	0.00219225	A2VDZ9, F1N0R5, Q148K5, Q95KV0, Q0P5L5, Q3B7N2, A4IFD2, F1MME6, Q3B7N0, Q0VD18, Q8SPX7, Q0IIG5, A5D7H1, O18737, Q2TBT7, A5D7D1, A6QPK5, Q8WN57, Q8HXK9, A4FUX1, Q3ZCA2, Q2TBL2, Q2HJ46, Q0VD48, E1BC15, Q6QRN6, Q3T105, Q3ZC42, Q08DU8, Q9BGI2, A5PJR2, Q3MHR2, Q5EA88, Q9TTR7, P20456, P26444, M5FJV2, Q0VCW4, A7YWT5, P55106, Q29RR1, Q3MHE4, Q8SPJ1, E1B7E1, Q17QK3, P00442, Q4JF28, G5E5W9, P81644, A6QQ94,…	3777	225	13095	1.32518	0.982254	0.160783	3.66694
GOTERM_MF_DIRECT	GO:0005487~nucleocytoplasmic transporter activity	11	0.203892	0.00262489	F1MM55, E1BCV4, A5PJI3, E1BG57, Q1RMS5, E1BF47, E1BD05, Q3B7L8, A7Z089, E1BIX5, A5D7B3	3777	15	13095	2.54249	0.992	0.182233	4.37548
GOTERM_MF_DIRECT	GO:0004867~serine-type endopeptidase inhibitor activity	38	0.704356	0.00265407	F1MKS5, P41361, G3MX65, A0A0A0MP92, P34955, E1BAU7, Q2KJH6, A2VE29, G8JKW7, A6QPZ4, P13696, A6QQG1, Q9N2I2, A6H749, Q1JPB0, A5D7R6, E1BCA5, F1MMP5, A6QPQ2, A2I7N0, F1MG91, Q28193, E1B7H2, P28800, E1BB91, Q5BIR5, E1BPV7, Q9TT36, Q95121, A2I7M9, Q08E66, Q9TTE1, Q3T052, Q7SIH1, E1BF81, A6QPP2, F1MMK9, P56652	3777	85	13095	1.54997	0.992418	0.177396	4.4231
GOTERM_MF_DIRECT	GO:0042802~identical protein binding	55	1.01946	0.00335165	Q6L708, Q28181, A6QR55, A6QLA6, A2VDZ4, Q2HJE0, P34955, Q2KHV6, Q2KHV7, A5D7H5, Q3T0G8, P02453, P02459, Q07130, E1BE02, O18836, Q58DA0, A4FUB8, P01888, O62654, Q3T191, P13214, P02548, A7E3V0, P02465, P15497, P48616, O46411, Q3SZB7, Q08DK5, Q9MYP6, P12344, Q58DK5, Q58DT4, P63103, Q08DJ8, P79134, Q5E9S4, Q08DF4, Q765N9, Q2KJA1, Q2NL31, P67868, P41541, A1A4J1, Q5E947, P80195, E1BEQ5, O46375, E1BBG2,…	3777	135	13095	1.4125	0.997903	0.21117	5.5547
GOTERM_MF_DIRECT	GO:0003697~single-stranded DNA binding	28	0.518999	0.00417397	P40673, A8E4N8, E1BQ04, F1N1S0, Q3MHN7, E1BL06, A5D7A7, E1BPX9, E1BNK2, E1BMW9, A5PJI3, A7MB17, Q3MHW3, F1MLH1, Q5E9W1, F1N6E9, P67808, Q2KI86, G3N0W8, F1MER6, Q59HJ6, Q3SYR8, E1BKV9, A5D7Q4, E1BA02, Q2HJ51, E1B8X8, Q3MHE4	3777	59	13095	1.64537	0.99954	0.247669	6.87245
GOTERM_MF_DIRECT	GO:0001077~transcriptional activator activity, RNA polymerase II core promoter proximal region sequence-specific binding	72	1.33457	0.00418115	E1BKE4, E1BNZ8, F1MIK5, E1BME7, A2VDZ3, F1MGR9, F1MCM4, A7MBB7, F1MBX3, A5PJQ8, E1B8D8, A4IFQ3, F1MJ02, E1B7S6, A4FV76, Q29W20, E1BFT2, F1MVT0, G3N248, A6QPK5, E1BLU8, O77628, E1BII2, E1BGW3, F1MSU2, P67808, A2VDR9, E1BJR9, E1BI80, F1MLM2, Q5E9B6, Q0VBZ5, Q3T0B9, A0JN51, A5D7S2, G3MXT0, F1MN68, A6QP83, Q3SZL0, E1BAM5, E1BA84, E7E1K7, E1BL43, Q2KIA0, A6QLQ3, Q32PF6, A7YWE2, Q1HE26, E1BNF3, Q0VCF8,…	3777	187	13095	1.3349	0.999546	0.240343	6.88389
GOTERM_MF_DIRECT	GO:0000981~RNA polymerase II transcription factor activity, sequence-specific DNA binding	61	1.13068	0.00493632	E1BPQ1, Q2KJC1, E1BPH8, E1BJ25, A2VDZ3, M5FMX2, A7MBB7, A5PJQ8, A0JNC9, G3N341, A4IFD2, F1N1U5, G3MWI6, F1N178, D0VZF8, A4Z945, F1MCE7, F1MVT0, O77627, G3MX55, A6QR64, F1MBB0, A7MBK4, A7YY54, E1BAD4, Q0VBZ5, E1BKM9, A0JN51, E1BIV1, E1BEW2, E1B815, F1MP14, A7Z034, E1BAU0, E1BA84, Q2KIA0, Q3SZZ2, G3N014, E1BNF3, F1ME43, E1B7Q6, E1BM80, A4IFA3, E1BN85, A6QPH9, E1BN87, F1MT98, Q6VFT7, E1BAR3, F1N599,…	3777	155	13095	1.36445	0.999887	0.26909	8.07864
GOTERM_MF_DIRECT	GO:0019904~protein domain specific binding	20	0.370714	0.00672656	E1B8C9, P40673, P82925, P67868, Q3SZI4, Q3ZCL5, A0JN74, P06868, Q0VC36, P31976, Q05204, Q865V6, P63103, P68252, Q0V8S0, Q2YDM1, Q3Y598, Q17QZ4, P68509, P62261	3777	39	13095	1.77797	0.999996	0.338524	10.8536
GOTERM_MF_DIRECT	GO:0051015~actin filament binding	28	0.518999	0.00724789	P10568, F1N0C3, E1BHS6, G3MZK7, Q2KJH4, Q92176, Q3B7N2, E1B777, P79134, P79114, E1BKA3, A5D7D1, Q5E9F7, Q32LP9, Q28046, E1B7Y3, Q08DX4, F1MYX5, Q3MHM6, Q3B7M5, P31976, Q148F1, Q08DU8, Q3MHR7, Q58CQ2, Q27991, Q148J6, Q3SYX9	3777	61	13095	1.59143	0.999998	0.35018	11.6467
GOTERM_MF_DIRECT	GO:0017127~cholesterol transporter activity	9	0.166821	0.00727957	F1N3Q7, A7Z044, P15497, F1N3K2, E1BDU6, E1BNR0, P81644, Q03247, F1MG24	3777	12	13095	2.60028	0.999999	0.342573	11.6947
GOTERM_MF_DIRECT	GO:0030374~ligand-dependent nuclear receptor transcription coactivator activity	18	0.333642	0.00734927	F1MDV2, A5D7A1, E1BK04, Q3B7N2, E1BAT0, F1MVD0, A1A4I4, F1MBS5, E1BND5, G3MWJ1, E1B7Q6, Q2KJ21, F1MM51, A5D7D1, E1BPY4, E1BJU7, Q5EA36, F1MCH7	3777	34	13095	1.83549	0.999999	0.336761	11.8002
GOTERM_MF_DIRECT	GO:0015485~cholesterol binding	16	0.296571	0.00782878	E1BC89, Q32KY0, P79345, P81644, Q03247, A6QM06, B0JYK2, E1B7M8, P20488, P79134, F1N3Q7, E1BL67, P15497, E1BKK4, G3X8E8, F1MLJ5	3777	29	13095	1.91285	0.999999	0.346	12.5226
GOTERM_MF_DIRECT	GO:0003779~actin binding	38	0.704356	0.0082441	F1MBP6, P12624, Q3MHJ2, E1BDC7, A4FUA8, Q4PL64, Q9N179, Q6E804, F1MI92, Q32PJ7, Q865V6, Q0IIE1, Q9BE40, A7MB62, E1BIZ2, Q2TA49, Q28046, Q32LP2, P10152, Q9BE39, A7Z063, Q3SX14, F1MF74, Q2HJ49, F1N5M2, G3MWR8, Q4U0T9, P02584, Q3SYV4, Q28824, F1MIH3, Q0IIJ3, P61157, Q0VBZ9, G3X7I1, Q95107, Q0P5E6, A4IFK4	3777	90	13095	1.46386	1	0.352406	13.1439
GOTERM_MF_DIRECT	GO:0004004~ATP-dependent RNA helicase activity	27	0.500463	0.00890814	A4FV23, Q05B79, F1MNA1, G5E631, Q2NKY8, Q29S22, D3IVZ2, A6H7B6, Q2TBP1, E1B9N7, E1BH78, A6QLB2, E1BF68, F1MNU7, E1BJD2, E1BEK9, E1BDM8, F1N5H8, F1N1A2, F1MX40, F1MMK3, A1A4H6, E1BJ90, G5E5N3, G3X7G8, Q3SZ54, G3MYV2	3777	59	13095	1.58661	1	0.366566	14.1285
GOTERM_MF_DIRECT	GO:0043140~ATP-dependent 3'-5' DNA helicase activity	6	0.111214	0.00907275	E1BQ04, A5D786, E1BNG3, E1BEE6, A0JN36, E1BKM5	3777	6	13095	3.46704	1	0.363968	14.371
GOTERM_MF_DIRECT	GO:0004674~protein serine/threonine kinase activity	78	1.44578	0.0118715	E1BJM5, E1BB43, Q02399, G3X788, Q2TA25, A6QLW1, F1MKW8, A2VDZ4, Q2KIP2, A7MB32, A0A059UE90, P68399, E1BAC4, A1A4I4, E1BP17, Q32PH9, E1BNH0, A6QLF0, A7MBC3, E1BKA8, Q2KJG8, Q08DZ2, E1BHE7, P32871, E1BN63, F1MH24, E1BK33, A6QLB8, F1MDC9, E1BPI2, A6QQU8, F1N7E8, E1BEM1, Q6TJY3, V6F977, Q58DJ9, Q17R13, Q148H3, A4FUF5, E1B9F9, Q32PI1, E1BFR5, Q7YRC6, E1B9B6, E1BH35, F1MKY9, E1BMC1, F1MFB2, E1B754, A0A…	3777	213	13095	1.26962	1	0.438602	18.3959
GOTERM_MF_DIRECT	GO:0003730~mRNA 3'-UTR binding	18	0.333642	0.0146543	Q1JPD6, F1MV20, E1BGL3, P53781, E1BKJ7, E1BMA4, G3MX91, A7MB98, A7YSY7, Q2TBT7, O97764, A6QR16, A1L5B7, A5D7Q4, E1BE82, Q2HJ60, A3DUJ0, E1BCI2	3777	36	13095	1.73352	1	0.501107	22.221
GOTERM_MF_DIRECT	GO:0005507~copper ion binding	22	0.407785	0.0148689	P10152, H7BWV5, G3X6T7, Q28107, P15101, F1MKI1, P00442, Q5E946, A3KLR9, Q8MJ24, F1MV05, B9X245, G3X745, P69678, P10731, Q3T0G8, Q95L39, A6H737, F1N3Q7, E1BM13, E1BE86, Q8WN57	3777	47	13095	1.62287	1	0.49741	22.5088
GOTERM_MF_DIRECT	GO:0042626~ATPase activity, coupled to transmembrane movement of substances	22	0.407785	0.0148689	F6RLQ6, E1BPL3, E1BGI0, F1MCG5, E1BKP0, F1N3K2, G3MW09, Q8HXQ5, E1B8L0, G3MW11, E1BM99, E1BNL1, F1MC51, G5E626, E1BCG1, A6QPZ6, G3MYQ9, F1MIP7, F1MYG7, F1MG24, A7Z038, G5E556	3777	47	13095	1.62287	1	0.49741	22.5088
GOTERM_MF_DIRECT	GO:0004386~helicase activity	13	0.240964	0.0155151	F1N1A2, F1N5H8, F1MMK3, F1MKC7, Q6TUI4, A7Z019, A6QR70, D3IVZ2, Q0V8H6, Q2T9L9, E1BPX4, E1BB03, A6QQR4	3777	23	13095	1.95963	1	0.503712	23.3695
GOTERM_MF_DIRECT	GO:0004843~thiol-dependent ubiquitin-specific protease activity	29	0.537535	0.0156004	Q0IIM6, G3N2I1, A6QR55, F1MSB6, A7Z056, F1N5V1, E1BKE9, A2VDM8, Q2KHV7, A6QLU9, E1BCH9, F1N3P2, E1BG52, F1N5V5, P23356, E1BMF7, E1B9W9, G3MZU7, Q08DA3, E1BGW4, E1BDG7, E1B9S7, E1BFW9, Q0IIF7, Q2KI23, Q29RP1, Q2KJ72, Q2TBG8, E1BN58	3777	67	13095	1.50066	1	0.497274	23.4826
GOTERM_MF_DIRECT	GO:0003713~transcription coactivator activity	48	0.889713	0.0179147	F1N551, Q8SPJ1, F1MDZ8, F1MH71, Q2KJJ0, F1MFD2, E1BNL6, A5PJQ8, F6R2J7, Q0VCT9, A0JNK0, A2VDT2, E1BM63, E1B7Q6, Q2HJG4, G3X6Y3, Q2KJ21, E1B7W1, O02754, A5D7F6, A6QR06, O77627, A4IFN7, F1N1F9, E1BDG4, Q08DA3, A5PJW1, Q5E946, Q5BIR6, E1BEB3, F1MP49, A6QLF6, E1BE31, F1N1K2, A7YY54, Q5BIN2, Q9BE97, Q0VBZ5, E1BMT1, E1BP59, E1BLP6, F1MWQ3, Q2KJ72, F1MD32, Q17QZ4, E1BCN1, E1BPN1, F1MQ59	3777	124	13095	1.34208	1	0.538038	26.4878
GOTERM_MF_DIRECT	GO:0043531~ADP binding	10	0.185357	0.0197342	Q32S38, E1BKQ6, A6QPZ6, E1BDU6, E1BNV7, F1MQ37, Q27991, F1N719, E1B9Q4, Q3MHE4	3777	16	13095	2.1669	1	0.564884	28.772
GOTERM_MF_DIRECT	GO:0042623~ATPase activity, coupled	7	0.12975	0.0207081	P19120, F1MZU2, Q0VD48, A6QPA6, E1BPU3, E1B8F6, F1MQ65	3777	9	13095	2.69658	1	0.574387	29.967
GOTERM_MF_DIRECT	GO:0001105~RNA polymerase II transcription coactivator activity	15	0.278035	0.0207308	F1MZ95, E1BDD9, E1U8D1, A2VDZ3, A7Z019, E1BJG5, A2VE85, F1MPU1, A7Z079, Q0VCT9, F1MGR3, F1MVP3, Q0VCF8, E1BP00, A5PKK5	3777	29	13095	1.7933	1	0.566812	29.9948
GOTERM_MF_DIRECT	GO:0003677~DNA binding	209	3.87396	0.0208222	G3MYE7, A5PJX4, G3N243, F1MQY1, E1BLN4, Q27ID4, G3N2D1, G3N2S6, A4Z945, G3N248, E1BHM3, Q2KHY5, A7Z027, Q2TA17, Q864U1, E1BP65, F1N4I0, A6QQP8, A8KC64, E1BIN7, Q3MHR2, Q3B7N9, E1BFE5, E1BCE6, F1MI92, E1BGF9, F1MBJ4, F1N2H1, F1MJX8, O02754, O02755, F1MFX5, Q6VFT7, A6QQB5, E1BDK1, E1B9S7, E1BF07, Q58DG7, A6QQ14, E1BCZ0, A5D7M4, Q0VCC5, A6QNY0, A6QQR4, P18493, F1MQU4, Q29RK2, Q59A30, E1BF96, F1MZ31,…	3777	640	13095	1.1322	1	0.560637	30.1058
GOTERM_MF_DIRECT	GO:0003714~transcription corepressor activity	42	0.778499	0.0213458	B7TCI5, P80724, A7Z019, E1BJG5, A4FUY5, Q2YDJ8, F1N1C7, Q17QE2, Q0VCT9, Q1LZ99, G5E5X0, E1B806, F1MFJ6, E1BGF9, F1MWR6, A7MBC4, F1MVN0, E1BE02, E1BM20, E1BKA3, A4FV57, E1BCC6, A6QPK5, F1MYR0, F1MGU0, G3MYL5, F1MGM4, F1MTC3, E1B7H4, E1BN04, G3X7T5, A6QLF6, E1BJ37, E1BBZ5, G3X736, A8KC64, A6H737, G3X8E4, E1BKX3, F1MWQ3, A5D7S9, E1BPN1	3777	107	13095	1.36089	1	0.5621	30.7393
GOTERM_MF_DIRECT	GO:0003723~RNA binding	91	1.68675	0.0236424	F1MY44, F1MXS1, Q3ZBV8, E1BP74, F1N1E7, F1N719, E1BLN4, A4IF64, Q0P5L0, Q5E973, A5H027, Q3MHH4, G3N370, Q59A30, A6QPB2, Q2TBT7, G3X6L9, Q56JZ7, Q3ZCE0, A6H7H1, A5D7T6, A0JN80, Q5EA36, Q3SWY3, Q2TBP1, E1BH80, Q17QT4, Q864U1, P67808, E1B8C2, A0JN52, Q1LZB6, O18870, E1BC15, A2VE34, E1BCT9, F1MT25, E1BM36, Q10568, G3MXT3, A4FUW9, Q1RMR2, E1BPN0, Q28034, F1MRD5, E1BPE9, A4FV23, F1MKY1, E1B9T7, Q2HJG2,…	3777	260	13095	1.21346	1	0.592207	33.4547
GOTERM_MF_DIRECT	GO:0004866~endopeptidase inhibitor activity	9	0.166821	0.0248036	A0A0F6QMJ3, G3X7A5, P12763, Q7SIH1, F1MB32, F1MPE1, Q0IIF7, E1BH06, E1BAA2	3777	14	13095	2.22881	1	0.602586	34.7891
GOTERM_MF_DIRECT	GO:1990247~N6-methyladenosine-containing RNA binding	5	0.0926784	0.0265698	E1BAQ2, F1MNU7, F1MIW9, Q2HJ60, Q0VCZ3	3777	5	13095	3.46704	1	0.620908	36.7706
GOTERM_MF_DIRECT	GO:0045502~dynein binding	5	0.0926784	0.0265698	Q3T0G8, G3N365, Q3SYS4, F1MCK7, P43033	3777	5	13095	3.46704	1	0.620908	36.7706
GOTERM_MF_DIRECT	GO:0009378~four-way junction helicase activity	5	0.0926784	0.0265698	E1BQ04, A5D786, E1BEE6, A0JN36, E1BKM5	3777	5	13095	3.46704	1	0.620908	36.7706
GOTERM_MF_DIRECT	GO:0050840~extracellular matrix binding	12	0.222428	0.0291232	A6QLB3, E1B818, E1BEB4, E1BN99, A6QNS6, F1MRZ2, F1MLU5, A6QLD2, E1BC38, F1N3A1, A7YWB6, P31096	3777	22	13095	1.89111	1	0.647996	39.5354
GOTERM_MF_DIRECT	GO:0008201~heparin binding	41	0.759963	0.0293956	F1MKS5, P41361, O18977, P35445, F1MF86, G3N0Q8, E1BBU2, A7MBJ4, P43033, P11151, A7YY40, P79134, P24627, Q9N2I2, Q5NTB3, O18836, Q9XSK7, Q95116, A5PKA3, Q3SWW8, P81287, F1MLJ7, P10152, Q3B7M0, F6RBT3, Q2KIS7, A6QLZ7, Q03247, F1ABP1, Q9XS49, P13214, F1MHF3, Q58D84, E1BN99, E1BNR0, F1MVC5, F1MRZ2, A7MB07, F1N3A1, P17690, B8Y9S9	3777	106	13095	1.34102	1	0.644467	39.8235
GOTERM_MF_DIRECT	GO:0042393~histone binding	20	0.370714	0.0294641	Q0P5G1, E1B7A1, P40673, G3N0S0, B7TCI5, E1BB33, Q08DA3, F1MPS0, A7Z019, E1BN04, Q2HJ46, A5D9H4, E1BC78, A1A4I4, F1MY77, A5PJQ1, Q3T0G8, E1BIC4, E1BDS6, F1MEY1	3777	44	13095	1.57593	1	0.638462	39.8958
GOTERM_MF_DIRECT	GO:0000166~nucleotide binding	97	1.79796	0.0311286	F1MY44, E1BHU9, E1BIF0, F1MSN9, E1BP74, E1B7G5, E1B8K2, Q3MHP6, D3JUI8, E1BP75, Q0P5L0, E1BJE7, G3N370, E1BFX6, A6QPB2, A5PJI3, Q56JZ7, Q1RMS5, F1MRB9, E1BHM5, Q2HJ60, Q5EA36, Q3SWY3, Q0V898, P61286, P19754, E1BMZ5, A1A4L5, M5FMW1, E1BQ37, E1BLD4, E1BC15, Q6QRN6, A2VE34, F1MFZ9, Q3ZC44, Q2KI24, E1BBP0, G3MX91, F1MHP1, E1BCT9, E1BPY8, A6QR16, F2Z4E9, O46411, A4IFM2, A6QQP0, E1BIJ4, Q1RMR2, E1BJV5,…	3777	282	13095	1.19256	1	0.652233	41.6266
GOTERM_MF_DIRECT	GO:0005248~voltage-gated sodium channel activity	9	0.166821	0.0399423	E1BIS4, E1BL87, Q4GZT3, F1MHP0, E1BMH1, E1BM97, E1BHM6, G3MYM1, M0QW12	3777	15	13095	2.08022	1	0.737403	50.0361
GOTERM_MF_DIRECT	GO:0005096~GTPase activator activity	65	1.20482	0.0406983	A6QP75, E1BIQ2, E1BPU0, E1BNV7, P19803, F1N439, F1N795, E1BET1, Q04173, F1MSR5, F1MX90, F1MJZ7, E1B800, E1BH23, G3MXN3, E1BPM0, E1BB02, F1MU99, O77627, A7YY57, E1BA29, Q1RMQ9, F1MPV3, E1B714, A8KC67, E1B7U3, A7MBG5, Q17R07, F1MTH3, E1BIV2, F1MRD8, A7MB08, Q5EA00, A6QNS3, A7Z024, F1MJI3, E1BMG8, F1MCG4, F1MMP0, Q2TA45, E1BHF6, A4FUE5, E1BPA1, O46469, E1BKW7, F1MSG6, A5PJS1, A6QQ91, A6QPH2, E1BJP2,…	3777	183	13095	1.23146	1	0.737909	50.7016
GOTERM_MF_DIRECT	GO:0008013~beta-catenin binding	12	0.222428	0.0415973	E1BPQ1, E1BG86, E1BJ93, B7TCI5, E1BI79, A5PK15, Q3SZK8, Q3MHM6, E1B714, F1MV51, E1BL05, F1MP88	3777	23	13095	1.80889	1	0.739636	51.4822
GOTERM_MF_DIRECT	GO:0008134~transcription factor binding	30	0.55607	0.0421182	E1BPQ1, P40673, E1BFC1, P23726, P63103, E1BM63, F1MD46, F1MM51, Q0VBY6, Q3SZ41, O77628, O77627, A7E309, P67868, A0JN74, E1BI11, E1B8E7, E1BF07, A7YY54, G5E509, A7MBG4, Q32LB3, Q0VBZ5, Q3T0B9, Q0P5C3, F6PSE2, A7YWK4, Q3Y598, Q17QZ4, Q1RMT1	3777	75	13095	1.38681	1	0.7381	51.9291
GOTERM_MF_DIRECT	GO:0004715~non-membrane spanning protein tyrosine kinase activity	18	0.333642	0.0447378	A0JNB0, E1BEL4, D4QGC1, Q17R13, A5PKG9, E1B8H0, E1BPI3, F1MK62, A7MBC3, E1BIM8, F1MCX4, F1MWH8, E1BD38, E1BNE0, F1MZD1, E1BCP6, Q3ZCM0, A7Z039	3777	40	13095	1.56017	1	0.753725	54.1186
GOTERM_MF_DIRECT	GO:0003746~translation elongation factor activity	10	0.185357	0.0470365	P68103, P49410, A3KN48, Q5E983, A5D989, A7MB33, E1BEJ3, Q3SYU2, Q2KHZ2, A4FV53	3777	18	13095	1.92613	1	0.765638	55.9622
GOTERM_MF_DIRECT	GO:0005102~receptor binding	37	0.68582	0.0475212	F1MKS5, E1BEL4, F1MAV0, G3N154, Q3SX23, P11151, D4QGC1, A5PK24, Q3T0I5, P24627, Q29RS5, P00735, Q3ZCM0, A0JNB0, P10152, P02672, P67868, Q2HJ68, P21214, Q2TBL2, A7YWJ7, F1MGU7, P06868, Q2HJ49, Q17R13, A5PKG9, E1BPI3, F1MK62, Q4GZT3, E1BBP3, F1MCX4, O02659, E1BD38, Q7SIH1, P09851, E1BNE0, A7YWT5	3777	97	13095	1.32248	1	0.763678	56.3419
GOTERM_MF_DIRECT	GO:0005319~lipid transporter activity	6	0.111214	0.0493261	F1MYX2, E1BNC6, M5FMV8, E1BPS5, G5E556, B0JYK2	3777	8	13095	2.60028	1	0.771214	57.729
GOTERM_MF_DIRECT	GO:0003857~3-hydroxyacyl-CoA dehydrogenase activity	6	0.111214	0.0493261	Q8SPX7, Q0IIL6, E1BMH4, F1MD70, Q2KJC5, A5D9E7	3777	8	13095	2.60028	1	0.771214	57.729
GOTERM_MF_DIRECT	GO:0004571~mannosyl-oligosaccharide 1,2-alpha-mannosidase activity	6	0.111214	0.0493261	E1B789, A7YY48, E1BNG2, E1BI49, A7MBJ3, F1MBF2	3777	8	13095	2.60028	1	0.771214	57.729
GOTERM_MF_DIRECT	GO:0046332~SMAD binding	8	0.148285	0.0510744	Q17QW4, P02465, A2VDZ3, E1BJ37, Q0VCT9, E1BCC6, A7MB11, P18203	3777	13	13095	2.13356	1	0.777929	59.033
GOTERM_MF_DIRECT	GO:0003729~mRNA binding	38	0.704356	0.0542289	F1MSN9, G3MYE7, Q2KIC0, Q3ZBT6, D3JUI8, E1BJC4, E1BG99, G5E6N1, F1N153, P52193, F1N7G0, Q2TBT7, E1BP22, A4FUE1, F1MVN3, Q1RMS5, E1BHM5, Q32PA0, E1B7E6, Q3SZL6, E1BIA7, Q3ZCA2, P53781, Q5E946, O18789, E1BF47, G3N0W8, E1BLB7, G3N1L2, F1N7A3, Q10569, F2Z4E9, F1MX61, G3MZ78, Q2HJD4, A6QLE1, E1B893, Q1RMR2	3777	101	13095	1.30443	1	0.79314	61.2905
GOTERM_MF_DIRECT	GO:0003774~motor activity	19	0.352178	0.0575701	P10568, E1BKQ6, Q9BE39, E1BPK6, E1BA80, F1MVD8, A6QLN6, G5E5V6, F1MMC7, F1MX93, F1MQ65, E1BKW7, F1MCA3, P79114, F1MG13, Q9BE40, A6QPA6, Q3ZCF0, Q32P85	3777	44	13095	1.49713	1	0.808016	63.5536
GOTERM_MF_DIRECT	GO:0005200~structural constituent of cytoskeleton	23	0.426321	0.0597081	E1BIS6, Q3MHM5, G3X687, Q9N179, A0JNH5, F1N611, E1BDB0, E1B7S3, P02548, Q3MHR7, A7MB62, P48616, E1BLT3, F1MYC9, Q58CQ2, F6R4K5, F6QDP6, F1MQI1, Q3SYX9, P61157, Q148J6, E1BNG7, E1BM78	3777	56	13095	1.42396	1	0.815107	64.9358
GOTERM_MF_DIRECT	GO:0048306~calcium-dependent protein binding	9	0.166821	0.0601503	Q3SYS6, P79134, O02659, Q7SIH1, Q28036, G3MZK7, P04272, P20072, P13214	3777	16	13095	1.95021	1	0.812854	65.2155
GOTERM_MF_DIRECT	GO:0030674~protein binding, bridging	9	0.166821	0.0601503	P02672, P02548, F1MAV0, P02465, Q0P5I0, F1MGU7, F1N5Q5, Q148J6, A6QR33	3777	16	13095	1.95021	1	0.812854	65.2155
GOTERM_MF_DIRECT	GO:0016208~AMP binding	5	0.0926784	0.0615638	A7YWF1, Q56JW4, Q0VCM4, Q3SZB7, A4FUC5	3777	6	13095	2.8892	1	0.815784	66.0953
GOTERM_MF_DIRECT	GO:0043024~ribosomal small subunit binding	7	0.12975	0.0656822	Q32KZ1, A5PK43, P52174, Q3MHP6, G5E631, A4IFE6, E1B9N7	3777	11	13095	2.2063	1	0.831851	68.541
GOTERM_MF_DIRECT	GO:0003700~transcription factor activity	148	2.74328	0.0658665	E1BEN8, G3MYE7, G3N243, A7MBB7, A6QPV7, A5PKI4, A4IFH3, A6QLF1, F1MTT6, E1BGM1, E1BGM6, A6QLW9, O77628, E1BCD8, Q2TA17, F1MTC3, E1BDD9, A5PJW1, G3N141, F1MBB0, Q1LZ87, F1MBS5, A8KC64, Q9BE97, F1MTS2, Q5EAD3, M5FJV2, Q08DG8, Q2KIB8, A8E4Q6, Q08DG7, E1BCE6, Q08DG5, A0JN68, E1BPS0, F1N215, E1BFC1, Q4JF28, A4FUY6, A6QQ94, A7Z079, Q3SZZ2, A4FUY2, F1ML21, E1BN10, Q1HE26, E1BGF9, F1MBJ4, C0LZJ1, E1BLS1,…	3777	458	13095	1.12035	1	0.828453	68.6465
GOTERM_MF_DIRECT	GO:0008408~3'-5' exonuclease activity	10	0.185357	0.0671027	E1BEQ0, E1BIF0, E1BMZ5, E1BDI3, E1BPY8, E1BEE6, E1BDE2, Q9BG99, G3X6W2, A2VE52	3777	19	13095	1.82476	1	0.830041	69.3454
GOTERM_MF_DIRECT	GO:0004842~ubiquitin-protein transferase activity	65	1.20482	0.0675993	F1MBP6, F1MRF3, G3MYI7, E1BAW5, E1BEJ4, E1BEJ9, A4IF63, Q0VD31, A6QP00, E1BP22, E1B782, A6QQD1, H9GW30, E1BDF2, A7MB67, E1BLD1, Q5GF34, Q864U1, Q2HJ46, E1BNY9, E1BBP0, E1BGE6, G3X8E4, E1BD59, F1N162, E1BE13, E1BJI0, B8YP93, E1BJV8, A8WFL7, Q5E9N3, F1MJ10, E1BCI2, E1BH71, Q3MHJ2, A3KN22, Q08E13, F1MJI5, P00442, Q32PA5, E1BJG5, F1MHT9, A5PJZ4, A2VE03, Q1RML1, E1B7Q7, E1BJS7, E1BBH2, F1N510, F1N349,…	3777	188	13095	1.19871	1	0.828182	69.622
GOTERM_MF_DIRECT	GO:0005085~guanyl-nucleotide exchange factor activity	20	0.370714	0.0713665	F1MQ43, E1BPB3, E1BMG8, A6QNW5, E1B7C4, A5D794, P02699, F1MS53, F1MTE8, Q3MHW0, Q58DL5, Q3T058, Q17QV2, E1BNA6, A5D7L2, E1BNN3, F1MID1, E1BK77, F1MX58, F1MXJ8	3777	48	13095	1.4446	1	0.840868	71.645
GOTERM_MF_DIRECT	GO:0031490~chromatin DNA binding	21	0.389249	0.0716136	G3N131, E1BI59, F1N4K5, E1BBM6, E1BJP4, A4IFC1, E1B9T7, Q3SZZ2, F1MSM3, E1B8E6, P02253, E1B853, Q2TBU9, F1MWQ3, A7MAZ5, A5D7D1, E1BE97, A6H7J1, F1MVT0, F1N685, F1MQ59	3777	51	13095	1.4276	1	0.837979	71.7731
GOTERM_MF_DIRECT	GO:0000980~RNA polymerase II distal enhancer sequence-specific DNA binding	21	0.389249	0.0716136	A7Z034, E1BAU0, Q3SZL0, E1BAM5, F1MZ95, A7Z019, E1BQ37, F1MCM4, Q2KIA0, E1BIQ6, E1BJD1, E1BI80, F1N6W0, F1MFZ7, Q5BIN2, F1N3S3, E1BMT1, P60712, Q2TBU9, E1BDU9, O77627	3777	51	13095	1.4276	1	0.837979	71.7731
GOTERM_MF_DIRECT	GO:0051880~G-quadruplex DNA binding	4	0.0741427	0.0751329	E1BQ04, E1BEE6, Q05B79, G3X6W2	3777	4	13095	3.46704	1	0.848609	73.5403
GOTERM_MF_DIRECT	GO:0030695~GTPase regulator activity	4	0.0741427	0.0751329	A1A4P3, E1BAX1, F1MM99, A1A4J9	3777	4	13095	3.46704	1	0.848609	73.5403
GOTERM_MF_DIRECT	GO:0003840~gamma-glutamyltransferase activity	4	0.0741427	0.0751329	F1MYJ3, A7YWM1, G3N2D8, Q0V8L2	3777	4	13095	3.46704	1	0.848609	73.5403
GOTERM_MF_DIRECT	GO:0045295~gamma-catenin binding	4	0.0741427	0.0751329	Q03763, E1BJ93, E1BI79, F1MV51	3777	4	13095	3.46704	1	0.848609	73.5403
GOTERM_MF_DIRECT	GO:0031404~chloride ion binding	6	0.111214	0.0850986	E1BLQ0, E1B792, Q4F894, A6QNR5, F1N299, Q4PKH3	3777	9	13095	2.31136	1	0.880188	77.9964
GOTERM_MF_DIRECT	GO:0016709~oxidoreductase activity, acting on paired donors, with incorporation or reduction of molecular oxygen, NAD(P)H as one donor, and incorporation of one atom of oxygen	6	0.111214	0.0850986	Q2TBW2, E1BHJ4, Q2KIL4, P00189, F1MF74, G3MWR8	3777	9	13095	2.31136	1	0.880188	77.9964
GOTERM_MF_DIRECT	GO:0005247~voltage-gated chloride channel activity	6	0.111214	0.0850986	E1BLQ0, E1B792, Q4F894, A6QNR5, F1N299, Q4PKH3	3777	9	13095	2.31136	1	0.880188	77.9964
GOTERM_MF_DIRECT	GO:0001972~retinoic acid binding	6	0.111214	0.0850986	E1BHJ4, E1BDT5, P62964, Q9N2I2, Q9TTR7, F1MWQ3	3777	9	13095	2.31136	1	0.880188	77.9964
GOTERM_MF_DIRECT	GO:0030246~carbohydrate binding	34	0.630213	0.0858283	Q3MHX6, Q3MHZ8, A6QP79, E1BKQ9, Q3SX24, A8E645, G3N0V2, P35246, Q28062, P11116, Q9MYM4, G3MZD4, Q07537, P52193, Q5EA79, Q29451, E1BB48, E1BPC9, Q148M5, G3MY87, F1N7T2, G3X7D2, Q6RXL1, E1BGJ4, Q28106, Q2KIS7, E1BPR6, Q3T004, E1BHP0, Q5I2E5, P13214, F1MVS9, E1BHN6, A5D7Q8	3777	92	13095	1.2813	1	0.879176	78.2932
GOTERM_MF_DIRECT	GO:0005044~scavenger receptor activity	20	0.370714	0.08614	F1MLF3, F1N4M7, P15396, P85521, F1N7K7, A6QNW7, V6F974, P21758, Q8MJ24, F1MDS0, E1BNJ1, E1B9H1, Q32L50, F1MI35, A6H737, A7E3W2, P19238, F1MNS5, F1MLU5, E1B9M8	3777	49	13095	1.41512	1	0.87688	78.4189
GOTERM_MF_DIRECT	GO:0035091~phosphatidylinositol binding	27	0.500463	0.0952203	E1BJM5, Q0V8L6, E1BB43, F1N137, A5PJQ7, F1MQ65, E1BAA4, Q2KHV6, E1B8D1, F2Z4F6, Q08DX0, E1BH25, E1BM00, A5PKA5, E1BHK6, F1MMR9, E1B7A1, E1BDG2, E1B8A6, A4IFN6, E1BHT9, F1MAY4, F1N7Q8, Q9TU34, Q2TBW7, F1MWF0, A6H752	3777	71	13095	1.31845	1	0.899512	81.7925
GOTERM_MF_DIRECT	GO:0017112~Rab guanyl-nucleotide exchange factor activity	12	0.222428	0.099244	Q2KJ58, F1MKR0, E1B8G3, F1N1V1, E1BJE1, E1BK67, E1B8H4, A4FUE5, F1N032, F1MMR9, F1MDF3, A5D7B4	3777	26	13095	1.60017	1	0.906559	83.1228

## Sheet: BP
Category	Term	Count	%	PValue	Genes	List Total	Pop Hits	Pop Total	Fold Enrichment	Bonferroni	Benjamini	FDR
GOTERM_BP_DIRECT	GO:0010951~negative regulation of endopeptidase activity	35	0.648749	2.83671e-06	F1MKS5, P41361, G3X7A5, A0A0A0MP92, P34955, Q2KJH6, A2VE29, G8JKW7, P13696, Q9N2I2, Q1JPB0, A5D7R6, P01045, F1MMP5, A6QPQ2, A2I7N0, P25417, P01044, P28800, P12763, Q5BIR5, Q9TT36, P16368, P20811, Q58D62, P20414, Q95121, A2I7M9, Q08E66, Q9TTE1, Q3T052, Q7SIH1, P02666, E1BF81, F1MMK9, P56652	3952	59	13824	2.07507	0.0175314	0.00587828	0.0055237
GOTERM_BP_DIRECT	GO:0098609~cell-cell adhesion	38	0.704356	4.21197e-06	A2VDZ9, A5D7A0, A4FUA8, Q08DB5, F1N0R7, A7YW98, Q865V6, P63103, Q5E9F5, Q56JV6, P19120, A4FV97, Q3T000, Q2TA49, Q2KJA1, Q3SYU2, Q2YDE9, P62261, Q9XT56, Q863B3, Q0VCK0, P41541, Q5E946, A5D794, Q5E947, O18789, Q3B7M5, Q0VC36, Q58DN4, A4FUD6, O77834, E1BBG2, F1MHX0, A5D989, Q1JPA3, Q08DK5, P04272, Q3MHN0	3952	67	13824	1.98393	0.0259199	0.00654392	0.00820155
GOTERM_BP_DIRECT	GO:0001578~microtubule bundle formation	18	0.333642	8.56045e-06	A2VDN5, E3W9A2, Q27957, Q29RJ9, F1N1S2, Q2TA25, E1BHS6, A4IFA0, F1N7E8, F1MGF7, A6QQ70, Q3SYS6, E1B808, F1MEA7, E1BJ18, F1MEW3, E1BF73, Q29RT6	3952	23	13824	2.73755	0.0519752	0.0106181	0.0166682
GOTERM_BP_DIRECT	GO:0000724~double-strand break repair via homologous recombination	33	0.611677	1.1743e-05	E1BQ04, Q17QG8, F1MZ88, F1MPW4, E1BKM5, G3X6W2, G3MWJ1, E1B8D0, E1B9J3, E1BL69, A5D7T6, E1BGH8, E1BPX4, E1BAN8, Q0P5G1, Q864U1, Q0P5K3, E1BQ37, A0JN36, F1MSA4, Q2KI86, E1BEI6, E1BLZ4, E1BEQ0, F1MER6, F6PSE2, A6QNQ6, E1BKV9, F1N7Q0, E1BA02, Q2HJ51, E1B8X8, E1BDC2	3952	57	13824	2.02514	0.0706017	0.0121288	0.0228643
GOTERM_BP_DIRECT	GO:0016477~cell migration	55	1.01946	5.08878e-05	E1BKQ6, Q02399, F1MGR9, F1MME1, A7MBJ4, Q58DD4, G5E630, F1MY84, Q3SZF2, F1ML02, F1MP76, Q08DZ5, P18341, E1BIM8, F1MWH8, A6H720, F1MX58, F1MV51, E1BND0, A0JNB0, F1N0Y1, E1BI79, A6QLB8, F1MYX5, F1MMJ6, Q17R13, F1MAY4, E1B8H0, F1MK62, F1MD77, P61585, E1BCP6, G3MXT3, Q3SYX9, E1BFE8, E1BEL4, Q8SPJ1, P08487, F1MXQ0, D4QGC1, A1L528, G5E5X0, Q3ZBG4, P21214, E1BIK9, P54349, E1BC38, A5PKG9, F1N0S1, F1ME54,…	3952	118	13824	1.63041	0.271883	0.0388855	0.099046
GOTERM_BP_DIRECT	GO:0030199~collagen fibril organization	19	0.352178	0.000175017	O18977, Q05443, P21214, P28800, F1N2Y2, Q2KJH6, F1MXS8, P02453, A6H737, P02465, A4IF66, P02459, P79331, Q1RMU3, F1MVT0, O46680, P04272, E1BFV4, F1N0K0	3952	29	13824	2.29178	0.66423	0.114195	0.340257
GOTERM_BP_DIRECT	GO:0006511~ubiquitin-dependent protein catabolic process	46	0.852641	0.000251475	Q0IIM6, A6QR55, F1MSB6, A7Z056, E1BK00, Q3T0Y5, F1N5V1, Q32PA5, G5E630, Q3SZZ2, A2VDM8, F1MY28, Q2KHV7, Q1RML1, A5PKG6, A6H7B5, F1N7B5, F1N3P2, A1L5A6, E1BG52, E1BND0, P23356, Q58DA0, Q5E9F9, E1BKF4, Q3T0X5, E1BMF7, E1B9W9, Q2YDE4, Q2KJ46, E1BGW4, Q08DA3, E1BKD2, E1BDG7, Q0P5K3, Q2HJ46, Q0IIF7, E1BBP0, Q29RP1, A7E3V0, E1BM39, A6QNQ3, Q2KJ72, Q2TBG8, E1BJI0, E1BJV8	3952	99	13824	1.62532	0.791569	0.145137	0.488556
GOTERM_BP_DIRECT	GO:0006302~double-strand break repair	25	0.463392	0.000262028	E1BH71, A5D786, P18493, E1BP74, P00442, E1BAS6, E1BEE6, F1MQY1, E1BJE5, Q3ZBT1, Q08E57, E1B9J3, E1BL69, A7Z027, G3N0S0, A6QQB5, F1MGK4, Q2HJ46, Q58DJ9, F1MWW9, F1N524, F6PSE2, E1B6X6, Q5E9P1, Q3MHE4	3952	44	13824	1.98749	0.804844	0.138036	0.509007
GOTERM_BP_DIRECT	GO:0001649~osteoblast differentiation	42	0.778499	0.000328609	E1U8D1, A2VDX8, G3N3L0, F1MYW4, M5FMX2, Q2KIA0, D3JUI8, G3N341, Q32KL9, P22444, P02453, Q08DX6, A1A4I9, A6H727, Q17QW3, A4FV97, E1BI98, P09487, G3X7B5, E1BH78, Q5E9F9, E1BBN3, E1BJ31, Q0IIL6, Q863B3, E1BLB9, F1MDC1, A2VDN7, Q0VBZ5, E1BJ93, Q05717, Q0P5C3, E1BKM8, F1N647, G5E5N3, E1BKX3, P00829, A7MB06, E1BE57, E1BNR9, E1BPN1, P31096	3952	89	13824	1.65073	0.871164	0.156983	0.637954
GOTERM_BP_DIRECT	GO:0007420~brain development	40	0.741427	0.000373655	Q5EA61, G3MZV8, F1MXB4, E1BJM1, F1MGF7, E1BGA5, A6QQ94, A7Z079, Q0IIM2, Q0IIG8, F1MY28, A6QQ70, Q3MHH4, E1BNF3, F1MBJ5, E1B7Q6, V6F7Z2, F1N389, P81125, Q1ZYR0, E1BKC4, E1B7Y3, P45478, Q32KY0, F1MLB2, G3X755, Q32KX7, E1BEI6, A7MB46, Q0VCK8, A7E348, E1BLB6, F1N166, E1B853, F1MSF6, E1B793, Q2KIB8, E1B8X8, E1BJT7, A6QNS3	3952	84	13824	1.6657	0.902721	0.164098	0.725104
GOTERM_BP_DIRECT	GO:0007018~microtubule-based movement	29	0.537535	0.000386802	E1BDH4, G3MZG5, E1BBY6, A6H750, Q2NL05, E1BFA7, F1MLY0, E1BC46, E1BC41, F6RAG5, E1BGB0, F1MRU4, A0JN40, A7MBA1, F1N061, E1BPB1, E1BFF4, E1BBN7, E1BAV9, E1BF29, G3X690, Q2KII9, A6QPL4, E1BDX8, F1N1G7, F1MJJ0, G3MXD5, Q32P85, Q29RT6	3952	55	13824	1.84439	0.91038	0.158272	0.750525
GOTERM_BP_DIRECT	GO:0045109~intermediate filament organization	11	0.203892	0.000420451	Q148H5, P02548, A6QQQ9, E1BKT9, Q2TA45, Q0P5J4, P48616, E1B991, O62654, G3MX98, Q28115	3952	13	13824	2.95983	0.927347	0.160379	0.815561
GOTERM_BP_DIRECT	GO:0033344~cholesterol efflux	16	0.296571	0.000552822	F1MYX2, A7Z044, E1BKP0, F1N3K2, E1BDU6, P79345, P81644, Q03247, B0JYK2, F1N3Q7, E1BCG1, P15497, E1BNR0, P19035, F1MG24, G5E556	3952	24	13824	2.33198	0.968184	0.193851	1.07102
GOTERM_BP_DIRECT	GO:0050714~positive regulation of protein secretion	16	0.296571	0.000552822	P10152, E1BKQ6, F1MAV0, P21214, F1MGU7, P31976, E1BPE2, A6H7F6, P62935, F1MC63, F1MF00, F1N439, F1MZJ5, P18341, Q2KIA5, A6QNT8	3952	24	13824	2.33198	0.968184	0.193851	1.07102
GOTERM_BP_DIRECT	GO:0000226~microtubule cytoskeleton organization	27	0.500463	0.000601523	G3MWU4, F1N1S2, A5D7A1, Q32KS0, E1BK00, A0A0G2USR6, E1BER6, F1MAZ8, E1BLC5, A6QQ70, A6QNZ5, A7MBC3, Q59A30, E1BBH1, A6QL93, E1BNH9, E1BPC9, F1N112, E1BKZ0, A4FV30, P10096, E1BPI2, F1N7E8, P02548, E1BM39, F1MEW3, E1BNE0	3952	51	13824	1.85187	0.97652	0.19803	1.16484
GOTERM_BP_DIRECT	GO:0007160~cell-matrix adhesion	30	0.55607	0.000917191	E1BBK6, O18977, F1MAV0, Q02399, F1MTV3, F1MXQ0, A7YY40, P80747, F1MXS8, F1MTN1, P32592, E1BGM5, F1MX58, Q9MYY0, E1BIG4, F1MM99, E1B864, A6QLB3, F1MF97, F1MGU7, E1BJP4, P61625, M5FKJ7, E1B856, F1MZJ5, E1BN52, Q08DQ6, A6QNS6, A6QLI0, A7YW22	3952	60	13824	1.74899	0.996725	0.272288	1.77097
GOTERM_BP_DIRECT	GO:0002011~morphogenesis of an epithelial sheet	8	0.148285	0.000931431	E1BDN7, A6QPU2, E1BJP4, E1BGM6, F1N7D7, E1BIQ8, Q0P5F3, Q08DG5	3952	8	13824	3.49798	0.997003	0.263465	1.79823
GOTERM_BP_DIRECT	GO:0007156~homophilic cell adhesion via plasma membrane adhesion molecules	43	0.797034	0.00133722	A7E317, E1BAM8, F1N2W7, A2VDQ6, E1BPU9, Q3B7N0, F1N739, E1BAU4, Q03763, E1BIA5, G3X6Y5, E1BKL9, A5D7V2, F1MKD3, Q6R8F2, E1B949, F1MNG8, E1BF53, F1MLJ1, F1MT78, V6F7Z2, A6QNV3, A6QP71, A5D7F4, E1B969, Q2TBL2, E1BQ10, F1MFC2, F1MI44, E1BF45, F1MEC8, A0JN33, A7MB46, F1MXP9, G3MWT6, A4IFK1, A6QPE9, E1BM91, F1MS00, A7YWT5, E1BCK4, A5D7Q6, E1B9D7	3952	97	13824	1.55065	0.999762	0.341082	2.57201
GOTERM_BP_DIRECT	GO:0007155~cell adhesion	69	1.27896	0.00145291	Q17QE5, O18977, F1N0R5, A4FV05, A7MBJ4, P80747, E1BIM8, Q1RMS4, E1BPC9, Q95116, V6F7Z2, Q9MYY0, P26201, I0J0J9, Q3T0K7, E1BIE4, Q9XT56, P98167, E1B7U4, Q95132, A6QLB3, A7E2Z6, F1MDC9, F1MYX9, F1MPI1, P26452, A6QP43, E1BNJ1, A7MBK2, E1BBP2, Q3ZCH5, P52205, P51866, F1N789, F1MEG3, E1BNE0, Q27991, E1BLR0, F1MQI1, P31096, P35445, Q3MHJ2, A6QLY8, P30932, A1A4K1, A6QQ97, F1MKY1, A2VE02, A4FUY1, Q28062,…	3952	173	13824	1.39515	0.999884	0.35059	2.79158
GOTERM_BP_DIRECT	GO:0021915~neural tube development	14	0.2595	0.00148334	F1MPW0, E1BJ31, A5PK15, E1BC86, F1MDL2, F1MSM3, F1MP88, A7MB70, P0C0T1, A7MB98, Q4GZT3, E1BJS7, F1MM55, E1B969	3952	21	13824	2.33198	0.999904	0.343416	2.84924
GOTERM_BP_DIRECT	GO:0007507~heart development	47	0.871177	0.00155086	F1N551, F1N215, G3MZV8, F1MFH3, A6QNT0, E1BAM5, E1BC86, Q0VD16, Q2KIA0, E1BMG2, F1MXS8, F1N739, E1BEL6, E1BNF3, F1ME43, E1AXU0, G3N016, F1MBJ5, Q0VCF8, P17322, F1N5T3, Q0IIE2, F1N7V1, F1N724, P02192, E1BA29, P21214, E1B8W3, E1BI59, F1MZ95, E1BIR3, F1MF74, A4IF73, Q08DS3, E1B732, E1BBB8, E1BEI6, E1BBZ5, Q0P593, E1BLB6, A7MB98, G3X8E4, A4FUD0, E1BFP8, O46680, Q7YRE7, Q0X0C4	3952	109	13824	1.5083	0.999937	0.343441	2.97707
GOTERM_BP_DIRECT	GO:0045859~regulation of protein kinase activity	13	0.240964	0.00177209	E1BKJ1, Q2KJ93, P67868, P00442, Q3SZK8, Q2TBH6, E1BFB4, Q1LZC5, E1BMF4, A1A4J7, B0JYK4, F1MM99, A5PKG9	3952	19	13824	2.39335	0.999984	0.36921	3.39484
GOTERM_BP_DIRECT	GO:0016180~snRNA processing	10	0.185357	0.00277797	Q1JPD6, A5PJT2, E1BLD2, Q32LL5, A5PJS8, E1BN70, Q1RMS6, E1BF57, E1B8S1, A1L552	3952	13	13824	2.69075	1	0.500321	5.27289
GOTERM_BP_DIRECT	GO:0006956~complement activation	8	0.148285	0.00315003	Q0VCX1, Q3SYW2, A0A0F6QMJ3, F1MVS9, G3X7A5, A5D9E9, F1MX87, E1BH06	3952	9	13824	3.10931	1	0.530738	5.95875
GOTERM_BP_DIRECT	GO:0097150~neuronal stem cell population maintenance	13	0.240964	0.00328321	E1BDN7, E1BPQ1, A5D7A1, F1N4K5, E1BN18, A2VE85, E1BKJ7, E1BC93, F1MSM3, Q3ZBG4, F1MM80, E1BM20, E1BE83	3952	20	13824	2.27368	1	0.532065	6.20309
GOTERM_BP_DIRECT	GO:0001756~somitogenesis	19	0.352178	0.00360562	E1BDG5, Q58D20, A2VE98, E1BC57, F1MEC8, E1B9I8, E1B732, E1BEI6, F1N2V0, E1BLB6, A7MB70, E1BJ93, A7MB17, E1BP59, F1MCE7, F1MH87, Q7YRE7, F1MVT0, Q3SZ41	3952	35	13824	1.8989	1	0.552619	6.79214
GOTERM_BP_DIRECT	GO:0090090~negative regulation of canonical Wnt signaling pathway	38	0.704356	0.00364116	E1BPQ1, F1N215, E1BP93, A2VDX8, G3N3L0, A7MB15, A6QL81, E1BL05, G5E5X0, A6H727, Q29W20, F1MV51, E1BCH5, F1MNI7, F1N1F9, E1BI79, A0JN96, E1BDG5, F1MLB2, A6QLN8, F1N4K5, E1BQ11, E1BC57, F1MBM6, E1BJB5, E1BB77, E1B714, F1N6W0, A0JN59, F1MSM3, A2VDY0, Q17QP5, F1MP88, E1BG86, E1BJ93, E1B9F9, B8YP93, E1BPN1	3952	87	13824	1.52785	1	0.543551	6.85687
GOTERM_BP_DIRECT	GO:0006953~acute-phase response	12	0.222428	0.00400143	P85521, P28800, P12763, Q3T052, Q32PB7, Q3SZR3, P00735, Q2TBI0, Q2TBU0, E1BA24, Q32L76, B8Y9S9	3952	18	13824	2.33198	1	0.565387	7.5105
GOTERM_BP_DIRECT	GO:0007411~axon guidance	38	0.704356	0.00458054	F1N215, E1BJ47, F1N0R7, E1BA87, E1BER6, F1N739, F6RAG5, Q1HE26, A5D7D5, E1B7S6, Q2TA49, E1BPC9, F1MMT2, E1BNF7, E1BLU8, E1BN82, P62998, F1N3D2, E1BE71, P21214, E1BB93, E1BDG5, A7Z067, E1BP81, E1BDK6, A4IFC1, F1MKR1, E1B8C8, F6QT88, A7MB70, E1BD76, E1B853, F1MS72, F1MHX0, E1BF41, Q27991, F1N1G7, Q2VWH6	3952	88	13824	1.51049	1	0.602832	8.55208
GOTERM_BP_DIRECT	GO:0007605~sensory perception of sound	39	0.722892	0.00470831	P10568, B7TCI5, E1BPC3, F1MTV3, P00442, E1BLE8, P02453, P31407, G5E5M4, G3N348, F1MM57, P02459, A2VE67, E1BGM5, Q08DF4, E1BIG4, E1BP05, E1BLU8, E1BKC4, Q2KI00, E1B8A6, F1N2K3, E1BDG3, E1BPM4, E1B8Y4, Q3B7M3, Q3SZK8, E1BGJ7, E1BKX1, A6QP43, F1MXP9, E1B914, F1MHF3, F1MS44, F1N0A6, F1MG13, E1BLT3, E1B958, E1BFU2	3952	91	13824	1.49913	1	0.601302	8.78039
GOTERM_BP_DIRECT	GO:0007219~Notch signaling pathway	33	0.611677	0.00486166	E1B7V5, G3MZV8, Q3SZL0, A7MBF1, Q2TBG2, F1MPE9, Q32PD5, P12342, Q0VC24, G3X812, E1BLY0, P18341, E1B949, Q3ZBG4, F1MVT0, G3N248, A5D7F6, Q5BIS8, F1MFS5, Q10741, Q28106, Q58D20, F1MNS7, A4IFC1, E1BPT8, P13214, Q2TBU0, E1B856, A6QNQ0, P08728, Q2KJ51, Q7YRE7, E1BJT7	3952	74	13824	1.55991	1	0.6018	9.05368
GOTERM_BP_DIRECT	GO:0006338~chromatin remodeling	25	0.463392	0.00521842	P40673, F1MAZ0, A7YWI5, F1MKU0, F1MQ85, F1MGR3, F1MGF2, A7Z075, Q1LZ99, A5PJQ1, A5PKK5, Q1LZF2, F1MYR0, E1BAN8, F1MGU0, E1BPM4, F1MNS7, A7MB41, A7MBG8, E1BBV6, Q5BIN2, F1N426, Q2TBU9, A6QNY0, F1MLK1	3952	52	13824	1.68172	1	0.616905	9.68648
GOTERM_BP_DIRECT	GO:0007399~nervous system development	32	0.593142	0.00596442	Q2KJ93, Q5E9X0, Q2NL05, F1N1S2, A7Z019, G3N3L0, E1BPU6, Q3T0P7, F1N178, A7MB61, E1BMW9, Q1RMU0, A6QQD1, F1N054, Q2TBN1, Q32LP4, Q9GLR0, O77628, E1B7U4, P45478, A7E2Z6, P52174, F1N7E8, F1MDL2, A0JN35, Q5BIN2, Q2T9V9, E1BMH1, E1BNR0, Q0V8B6, E1BDZ5, Q7YRE7	3952	72	13824	1.55466	1	0.655513	10.9962
GOTERM_BP_DIRECT	GO:0045665~negative regulation of neuron differentiation	23	0.426321	0.00597281	E1B7V5, E1BDN7, F1N215, F1MTC3, E1BD00, E1BME7, A2VDX5, F1MGF7, A7MBK4, E1BPT8, E1BDM8, E1BG99, E1BC20, F1MJ02, E1B7Q6, E1BMT1, P52193, A4FUE0, Q0VCS4, F1MM80, E1BPC9, F1MN68, Q2VWH6	3952	47	13824	1.71178	1	0.645682	11.0108
GOTERM_BP_DIRECT	GO:0030216~keratinocyte differentiation	20	0.370714	0.00606231	Q17QL6, E1BJ31, A6QP54, E1BDG5, E1BKT9, E1BJ25, Q0VD16, A7Z079, F1MDL2, F1MSM3, F1MZJ5, Q9XSA7, E1B9F9, E1B7Q6, P06394, E1B9N6, E1BCH5, Q3SZ41, Q0IIH7, E1B9D7	3952	39	13824	1.79383	1	0.641092	11.1667
GOTERM_BP_DIRECT	GO:0055085~transmembrane transport	45	0.834106	0.00639654	P41987, E1BPL3, F1MCG5, A0JN87, Q95JC7, Q29397, Q8HXQ5, A1A4I3, F1MAX1, A7MBE7, Q2HJG6, G3MY69, F1MWZ2, A6QPZ6, G3MYQ9, A5PJI3, A2VE67, E1BG51, F1MBH6, A0JN83, F1MD24, A6QLW8, Q01888, A4IF94, P51143, Q1JPD8, Q17QR6, F1MPR0, E1BAX4, E1BK31, E1B7A6, Q1LZB5, E1B9Q0, Q3SZQ2, F1N294, F1MC51, Q6R4Q5, Q1JP63, Q0P5M9, Q17QZ3, A6QQL0, Q1JQC1, P68002, F1ME77, Q3C2I0	3952	110	13824	1.43099	1	0.651078	11.7466
GOTERM_BP_DIRECT	GO:0030334~regulation of cell migration	24	0.444856	0.0064991	G3N3S1, Q02399, G3X755, E1B7C4, Q0VC85, A4FUD5, F1N2P7, F1MYX9, F1MKU1, A6QL85, G3X696, F1N6S8, P51866, F1MEG3, F1N789, F1MRZ0, E1BKA3, P61585, F1MMT2, G3X7B5, E1B7F6, F1N0C7, H9GW30, P62998	3952	50	13824	1.67903	1	0.647397	11.9238
GOTERM_BP_DIRECT	GO:0043087~regulation of GTPase activity	18	0.333642	0.00667432	Q8HXK9, E1BJP2, G3X755, P43033, F1MZM7, F1ML02, E1B8E6, E1BDB1, E1BJS9, F1MTR1, E1BKA3, E1BFB4, A6H7H0, E1B801, E1B7F6, F1MM99, F1MHN4, F1MMR9	3952	34	13824	1.85187	1	0.647903	12.2258
GOTERM_BP_DIRECT	GO:0033700~phospholipid efflux	9	0.166821	0.00686304	F1N3Q7, E1BCG1, P15497, E1BDU6, P81644, P19035, Q03247, F1MG24, G5E556	3952	12	13824	2.62348	1	0.64911	12.55
GOTERM_BP_DIRECT	GO:2000179~positive regulation of neural precursor cell proliferation	9	0.166821	0.00686304	E1B7V5, F1MGG3, E1BHG3, E1BD00, F1MEN7, E1BM20, A6H7J1, F1MN68, F1MBS5	3952	12	13824	2.62348	1	0.64911	12.55
GOTERM_BP_DIRECT	GO:0043171~peptide catabolic process	12	0.222428	0.00706677	E1BP91, Q17QK3, A6QPT7, E1BM61, Q0V8B6, F1MU34, E1BN23, Q3ZC84, Q2T9M7, A7MBF9, F1MR63, Q3SZH7	3952	19	13824	2.20925	1	0.651042	12.8987
GOTERM_BP_DIRECT	GO:0008285~negative regulation of cell proliferation	80	1.48285	0.0071639	F1MKS5, Q17QE5, F1MC14, E1BME7, F1MPE9, E1BB46, F1MYW4, Q0VD16, Q3B7N0, E1BNH0, G3X749, F1MXW0, P18341, E1BE02, E1BM20, E1BNH8, E1BGX7, D0VZF8, F1MV51, Q28046, F1MYR0, E1BBJ7, Q1LZH7, O77627, A0JN96, Q0P5I0, Q3SZK8, A7Z067, E1BC57, A7MBK4, A6QLF6, E1BBP4, P80109, F1MFZ9, Q17QP5, E1B8C8, Q3SYX0, E1BMR0, E1BH37, Q2VWH6, F1MPW0, F1MH56, F1N215, F6PVB0, E1BEZ8, P30932, E1BN18, A4FUY5, Q0II26, A7YWE2,…	3952	217	13824	1.28958	1	0.647429	13.0644
GOTERM_BP_DIRECT	GO:0034097~response to cytokine	14	0.2595	0.00738195	A7Z034, A7MBB7, F1MBB0, E1BJP4, Q3SYZ2, A7YY54, P16368, F1MXS8, Q1LZD1, Q0VBZ5, P20414, Q3T052, O02718, O77627	3952	24	13824	2.04049	1	0.65004	13.4355
GOTERM_BP_DIRECT	GO:0034629~cellular protein complex localization	7	0.12975	0.00870132	A7YY75, E1B899, E1BMR0, A4FUG0, P31976, E1B8T7, Q95107	3952	8	13824	3.06073	1	0.702069	15.6487
GOTERM_BP_DIRECT	GO:0034380~high-density lipoprotein particle assembly	7	0.12975	0.00870132	F1MYX2, F1N3Q7, E1BCG1, P15497, P81644, Q03247, F1MG24	3952	8	13824	3.06073	1	0.702069	15.6487
GOTERM_BP_DIRECT	GO:0007519~skeletal muscle tissue development	16	0.296571	0.0105963	Q02399, A0JN76, E1BGW5, Q2KIA0, Q148F1, F1MPI1, A4IFD2, A0JNK0, E1BKX7, F1MM57, Q9TTR7, F1N1F4, A7MB54, E1B6Z5, A4FV65, A5PJK3	3952	30	13824	1.86559	1	0.763999	18.7338
GOTERM_BP_DIRECT	GO:0042157~lipoprotein metabolic process	10	0.185357	0.0108661	F1MYX2, A6QNW9, F1N3Q7, P15497, P81644, P19035, V6F869, Q03247, E1BPS5, A6QQR3	3952	15	13824	2.33198	1	0.765283	19.1642
GOTERM_BP_DIRECT	GO:0034314~Arp2/3 complex-mediated actin nucleation	10	0.185357	0.0108661	G3MYI7, F1MTR1, A7Z063, Q3MHR7, A7MB62, Q58CQ2, E1BE31, Q148J6, Q3SYX9, P61157	3952	15	13824	2.33198	1	0.765283	19.1642
GOTERM_BP_DIRECT	GO:0006096~glycolytic process	14	0.2595	0.0114065	Q3T0S5, P10096, A1A4J1, Q3ZC09, Q5E956, Q3T0P6, E1BCS3, A6QLL8, A2VE47, Q9XSJ4, Q3SZ62, Q3ZBD7, P27595, A6QR34	3952	25	13824	1.95887	1	0.774665	20.0198
GOTERM_BP_DIRECT	GO:0007179~transforming growth factor beta receptor signaling pathway	24	0.444856	0.0114403	G3MZV8, P21214, F1MME1, E1BJ37, Q0VCT9, E1BG89, G5E630, P80747, F1MXS8, F1MKY4, Q1HE26, F1MZJ5, E1B9H5, Q08E66, P02465, P18341, E1BIM8, Q08DQ6, O18836, E1B8T7, E1BH37, O46680, O77628, O77627	3952	52	13824	1.61445	1	0.768715	20.0731
GOTERM_BP_DIRECT	GO:0048536~spleen development	17	0.315107	0.0120514	F1MH56, Q27958, E1B7A6, A7MBB7, Q0VCT9, A1A4I4, E1B710, F1MJ02, E1BKA8, E1BFX6, E1BD99, E1BP22, Q5E9S3, G3N248, O02718, E1BCE6, Q08DG5	3952	33	13824	1.80199	1	0.779517	21.0297
GOTERM_BP_DIRECT	GO:0045444~fat cell differentiation	26	0.481928	0.0125522	B7TCI5, E1BIS1, M5FMX2, F1MV32, F1MSN0, Q0IIM2, E1BJC1, A7YWE2, A5H027, Q08DX6, E1B7Q6, A5D7R2, E1B7S6, Q3ZBZ1, F1N1F4, O02754, E1BKC4, Q05B45, A9CR99, G3N0C9, E1BHJ5, E1BAL0, E1BLP6, E1B958, E1BH37, P55106	3952	58	13824	1.56806	1	0.786535	21.8057
GOTERM_BP_DIRECT	GO:0006260~DNA replication	26	0.481928	0.0125522	Q58DC8, A5D786, E1BIF0, Q864U1, A6QLA6, F1N1S0, F1MB07, F1MQY1, Q32PJ3, Q2T9P4, Q5E9B2, A6H7E2, Q2KI86, E1BPF2, E1BKM5, E1BCV4, E1BPY8, E1BIY0, Q0VCC5, A6QR70, F1N7Q0, F1MSF1, E1BH42, E1BPX4, Q29RS4, Q58D13	3952	58	13824	1.56806	1	0.786535	21.8057
GOTERM_BP_DIRECT	GO:0010811~positive regulation of cell-substrate adhesion	15	0.278035	0.0133838	Q95LI2, Q2KI80, E1BBK6, E1BEB4, F1MDC9, P27479, A7E303, F1N3J3, E1BKJ9, A6QNS6, A3KN33, E1BLS8, E1BCP6, A5PKA3, E1BF95	3952	28	13824	1.87392	1	0.80123	23.0781
GOTERM_BP_DIRECT	GO:0006367~transcription initiation from RNA polymerase II promoter	15	0.278035	0.0133838	F1MUK2, E1BEN8, Q5EA53, A5PJW1, F1MZ95, Q5BIR6, Q58DG7, E1BM63, A6QLI8, E1B7Q6, G3X6Y3, E1B7W1, Q2T9L9, Q1RMT1, A6QPK5	3952	28	13824	1.87392	1	0.80123	23.0781
GOTERM_BP_DIRECT	GO:0060389~pathway-restricted SMAD protein phosphorylation	9	0.166821	0.0133992	F6QT88, E1BBN3, E1B9H5, G3MZV8, P18341, P21214, E1B8T7, O46680, P55106	3952	13	13824	2.42168	1	0.795452	23.1014
GOTERM_BP_DIRECT	GO:0071902~positive regulation of protein serine/threonine kinase activity	11	0.203892	0.0147398	Q3T0G8, Q0VCZ8, Q17QE5, P24627, A5D977, E1BIM8, E1B7I8, A7Z067, A4IFM2, P61585, Q29RI6	3952	18	13824	2.13765	1	0.819959	25.1109
GOTERM_BP_DIRECT	GO:0021510~spinal cord development	8	0.148285	0.0164004	Q4GZT3, Q0VCF8, F1MZ95, E1BN18, E1BC86, G3N3L0, F1N389, E1BIU8	3952	11	13824	2.54398	1	0.846588	27.5308
GOTERM_BP_DIRECT	GO:0051402~neuron apoptotic process	14	0.2595	0.0169372	Q08DN1, Q27958, F1MD46, Q02399, A6QR62, E1B8X4, P10096, F1MB07, E1BJA2, E1BMH1, F1MVN0, E1BEI6, O02718, Q2NKR7	3952	26	13824	1.88353	1	0.850719	28.2971
GOTERM_BP_DIRECT	GO:0031069~hair follicle morphogenesis	12	0.222428	0.0183	Q148H5, Q2KJ93, A1L595, Q05717, F1ME54, P21214, Q0P5J4, Q0P5J6, F1MDL2, E1BE57, O02718, F1MSM3	3952	21	13824	1.99884	1	0.867385	30.2081
GOTERM_BP_DIRECT	GO:0006958~complement activation, classical pathway	10	0.185357	0.0186072	Q0VCX1, Q28065, Q3SYW2, Q29RQ1, A0A0F6QMJ3, G3X7A5, Q5E9E3, O02659, Q29RU4, Q3MHN2	3952	16	13824	2.18623	1	0.867227	30.6321
GOTERM_BP_DIRECT	GO:0001895~retina homeostasis	10	0.185357	0.0186072	P24627, Q3ZCH5, P01888, Q3T149, P00442, P60712, Q5E947, Q3SYR8, Q29443, G3N0V2	3952	16	13824	2.18623	1	0.867227	30.6321
[truncated: 192 more rows]

## Sheet: KEGG
Category	Term	Count	%	PValue	Genes	List Total	Pop Hits	Pop Total	Fold Enrichment	Bonferroni	Benjamini	FDR
[truncated: 82 more rows]

## Sheet: SMART
Category	Term	Count	%	PValue	Genes	List Total	Pop Hits	Pop Total	Fold Enrichment	Bonferroni	Benjamini	FDR
[truncated: 54 more rows]

[truncated: 3 more sheets: INTERPRO, TISSUE SPECIFICITY, REACTOME]
